# Supplementary material for: Molecular response to aromatase inhibitor treatment in primary breast cancer
Source: Breast Cancer Res. 2007 Jun 7;9(3):R37. doi: 10.1186/bcr1732 (PMC1929101; doi:10.1186/bcr1732)
Supplement: Additional file 7 — Java Treeview data for figure 1 [file bcr1732-S7.cdt]

GID	yorf	NAME	GWEIGHT	216 A	216 B	228 A	228 B	125 B	175 B	217 B	217 A	218 B	201 B	202 B	145 B	263 B	39 A	39 B	138 A	138 B	64 A	64 B	262 B	21 A	227 B	155 A	155 B	218 A	223 A	67 A	17 A	21 B	146 A	146 B	117 A	117 B	30 A	30 B	148 B	148 A	149 A	70 A	70 B	223 B	61 A	175 A	125 A	17 B	141 A	141 B	123 A	123 B	151 A	145 A	262 A	61 B	67 B	90 A	90 B	149 B	151 B	P3 A	P3 B	201 A	202 A	227 A	263 A	203 A	203 B	152 A	152 B
AID				ARRY36X	ARRY37X	ARRY46X	ARRY47X	ARRY5X	ARRY27X	ARRY39X	ARRY38X	ARRY41X	ARRY29X	ARRY31X	ARRY11X	ARRY51X	ARRY54X	ARRY55X	ARRY6X	ARRY7X	ARRY58X	ARRY59X	ARRY49X	ARRY34X	ARRY45X	ARRY22X	ARRY23X	ARRY40X	ARRY42X	ARRY60X	ARRY24X	ARRY35X	ARRY12X	ARRY13X	ARRY0X	ARRY1X	ARRY52X	ARRY53X	ARRY15X	ARRY14X	ARRY16X	ARRY62X	ARRY63X	ARRY43X	ARRY56X	ARRY26X	ARRY4X	ARRY25X	ARRY8X	ARRY9X	ARRY2X	ARRY3X	ARRY18X	ARRY10X	ARRY48X	ARRY57X	ARRY61X	ARRY64X	ARRY65X	ARRY17X	ARRY19X	ARRY66X	ARRY67X	ARRY28X	ARRY30X	ARRY44X	ARRY50X	ARRY32X	ARRY33X	ARRY20X	ARRY21X
EWEIGHT																																																																							
GENE1357X	HSI044E04	NAG8		-1.613	-1.188	-0.6844	-1.035	-0.7038	-0.4815	-2.101	-1.764	-1.335	-1.926	-2.103	-2.283	-1.568	0.772	0.7136	1.822	0.8464	0.2275	-0.5448	-1.533	-0.4411	-0.7294	-0.2223	0.09477	-0.1705	0.2493	0.273	0.3211	0.22	0.2163	0.3285	-0.04285	0.4711	0.3797	0.6148	0.03828	1.165	1.352	0.6788	0.7795	1.517	1.685	1.265	0.6653	0.977	0.4703	0.3187	1.333	1.126	2.222	0.7003	1.438	-0.2901	-0.3804	-0.02483	-0.6471	0.3435	0.4508	-0.1517	-0.3441	-0.4216	0.1425	-0.5877	0.07882	-0.124	-0.6709	0.3358	-0.5196
GENE433X	HSI044B02	TTC22		-1.445	-1.21	-0.5621	-0.7923	-0.3267	-0.6131	-2.083	-2.066	-1.379	-1.803	-2.342	-2.114	-1.988	0.5006	0.6195	1.611	0.8213	0.1493	-0.5273	-1.398	-0.4127	-0.3645	-0.2027	-0.2665	-0.3788	0.1118	0.1793	0.03233	0.1683	0.6211	0.2797	0.1897	0.4415	0.3887	0.651	-0.07586	1.214	1.492	0.7042	0.6896	1.347	1.385	0.8006	0.6789	0.8362	0.463	0.3423	1.206	1.061	2.677	0.7237	1.757	-0.2847	0.05082	0.05938	-0.623	0.4816	0.468	-0.05853	-0.2873	-0.1001	-0.1003	-0.3605	0.3006	-0.1473	-0.6623	0.2609	-0.787
GENE843X	HSI040D09	LOC440606		-1.298	-0.9181	-0.4822	-1.164	-0.5153	-0.5158	-1.852	-1.925	-1.036	-1.824	-2.252	-2.12	-2.207	0.2163	0.6603	1.628	1.177	0.03408	-0.5284	-1.301	-0.5668	-0.603	-0.1838	-0.2149	-0.2986	0.2377	0.1834	-0.05455	0.2952	0.3288	0.147	0.1741	0.4448	0.293	0.8992	0.04029	1.707	1.549	0.5807	0.7197	1.406	1.298	0.9416	0.7025	0.8691	0.5769	0.2919	1.277	1.01	2.547	0.6064	1.652	-0.3228	0.125	-0.1957	-0.602	0.4616	0.483	0.1355	-0.2235	-0.3588	-0.2256	-0.3095	0.3878	-0.3681	-0.8914	0.0384	-0.7673
GENE1647X	HSI017F11	LFNG		-1.341	-0.9252	-0.6584	-0.8448	-0.9062	-0.7069	-1.665	-2.014	-1.139	-1.836	-2.458	-2.162	-1.654	0.5526	0.7435	1.673	0.3069	0.244	-0.544	-1.438	-0.2742	-0.7182	-0.132	0.05644	-0.5739	0.06754	0.2427	0.05572	0.2804	0.5841	0.1067	0.2457	0.6207	0.5363	0.981	0.0196	1.495	1.13	0.8601	0.9092	1.653	1.886	1.268	0.6574	0.9104	0.6379	0.3687	1.186	0.2572	2.411	1.123	1.123	-0.1366	-0.1817	-0.1122	-0.6868	0.417	0.6277	-0.04154	-0.225	-0.06313	-0.1891	-0.6211	-0.614	-0.2827	-0.763	0.258	-0.5881
GENE1659X	HSI036H05	ABCC13		-1.402	-0.981	-0.8125	-1.228	-0.4685	-0.6359	-1.769	-1.928	-1.242	-1.826	-2.357	-2.132	-1.939	0.6307	0.9119	1.881	0.6361	0.1047	-0.3701	-1.366	-0.4942	-0.8873	-0.2882	-0.5679	-0.2914	0.2235	0.3266	-0.1809	0.443	0.3184	0.3463	0.4688	0.5682	0.2748	0.9436	-0.1775	1.148	1.155	0.9174	0.9175	1.85	1.057	0.9666	0.7985	0.8539	0.5567	0.4836	1.38	1.133	2.262	0.8152	0.9621	-0.05642	0.09248	-0.01572	-0.5257	0.5784	0.801	0.1887	-0.02777	-0.1194	-0.01924	-0.5755	-0.3227	-0.5661	-0.8531	0.08001	-0.6477
GENE1143X	HSI043E03	SLC30A9		-1.482	-0.8386	-0.7714	-1.214	-0.02114	-0.5022	-1.436	-1.814	-1.309	-2.185	-1.63	-2.497	-1.49	0.7053	0.7406	1.552	0.7357	0.287	-0.7989	-1.559	-0.7118	-1.194	0.2971	0.08395	-0.1944	0.1352	0.5753	-0.1864	0.4946	0.07477	0.4041	-0.05389	0.6791	0.2149	0.7284	0.0327	1.097	1.143	0.9016	0.8278	1.216	1.904	1.092	0.8193	0.8749	0.5583	0.3884	1.461	1.267	2.323	0.3954	1.32	-0.449	0.04402	0.2499	-0.1606	0.5892	0.683	-0.05191	-0.2743	-0.3801	0.2091	-0.6898	-0.4919	-0.702	-1.096	-0.05242	-0.867
GENE2228X	HSI025H06	RGS12		-1.366	-1.044	-0.5356	-1.016	-0.5891	-0.6641	-1.779	-1.804	-1.179	-2.054	-2.008	-2.212	-1.859	0.7785	0.9746	1.784	0.5529	0.3613	-0.4489	-1.327	-0.634	-0.5671	0.06999	0.1436	-0.5343	-0.1709	0.4918	-0.2777	0.3201	0.3735	0.3563	0.3151	0.6012	0.9247	1.081	-0.1564	1.093	0.9427	1.43	1.118	1.222	1.926	0.856	0.8373	0.8717	0.09626	0.3708	1.221	0.3335	2.647	0.8093	0.6131	-0.1588	0.03421	0.1497	-0.4772	0.8239	-0.5845	0.4268	-0.1404	-0.5983	-0.3776	-0.4162	-0.1527	-0.3766	-0.8386	0.1104	-0.7157
GENE504X	HSI015G08	SPRYD3		-1.15	-1.334	-0.7371	-0.8807	0.05465	-0.5959	-2.307	-1.585	-1.249	-1.857	-2.654	-1.793	-2.735	0.5655	0.5992	1.315	0.5126	0.2699	-0.4728	-0.4707	-0.2472	-0.4121	-0.1475	0.01545	0.07643	0.4397	0.5874	-0.1038	0.1438	0.1777	-0.7507	0.6534	0.2273	0.4843	1.302	0.09868	0.8117	1.403	1.192	0.8154	1.424	1.47	1.245	0.7554	0.8076	0.8622	0.2778	0.9974	0.9687	2.063	0.7355	1.071	-0.2109	-7.27E-05	0.2523	-0.3714	0.591	0.498	0.1129	-0.1305	-0.4014	-0.5975	-0.3871	0.3108	-0.944	-1.069	0.1451	-0.7375
GENE1233X	HSI017H04	COG7		-1.108	-1.113	-1.241	-1.007	-0.5401	-0.799	-1.974	-1.121	-0.8657	-1.944	-2.849	-2.162	-2.336	0.3562	0.5655	1.313	0.3688	0.0986	-0.2708	-1.063	-0.3122	-0.2662	-0.1854	-0.2266	-0.1422	0.09201	0.4486	-0.2449	0.1317	0.4398	0.3167	0.4973	0.04519	0.6718	1.212	0.1679	1.734	1.285	0.8038	0.878	1.861	1.392	0.8487	0.6546	0.7872	0.7123	0.3422	0.9466	0.9469	2.113	0.8527	1.149	-0.1063	0.1627	-0.06382	-0.3425	0.5807	0.6008	0.167	-0.1748	-0.2803	-0.6878	-0.5067	0.7491	-0.6893	-0.9909	0.1092	-0.7873
GENE233X	HSI051D07	TMPRSS5		-1.47	-1.295	-0.84	-0.7222	-0.7483	-0.4768	-2.283	-2.045	-1.325	-1.862	-2.229	-2.126	-2.202	0.787	0.7284	1.817	0.6196	0.1968	-0.3377	-0.9923	-0.3176	-0.2535	-0.305	-0.2874	-0.09548	0.3378	0.3016	0.2135	0.1906	1.123	0.4355	0.3048	0.08584	0.4556	0.7499	0.008666	1.597	1.413	0.9169	0.4607	1.562	1.679	1.071	0.5727	0.6867	0.3116	0.17	1.097	0.8311	1.906	0.3616	1.423	-0.2514	-0.2881	0.005383	-0.6467	0.375	0.3916	-0.1462	-0.6686	-0.1062	0.1115	-0.7476	0.2796	0.09047	-0.3677	0.378	-0.6099
GENE348X	HSI051C07	CA11		-1.617	-1.372	-0.583	-0.6501	-0.04185	-0.4851	-2.285	-2.071	-1.368	-1.927	-2.27	-2.147	-2.081	0.7174	0.69	1.644	0.6225	0.2133	-0.3135	-1.01	-0.4706	-0.6849	-0.1869	-0.6983	-0.1885	0.5325	0.1081	0.3245	0.09354	1.155	-0.624	0.3078	0.1642	0.2279	0.6682	0.3497	0.782	1.55	0.6729	0.5699	1.571	1.56	1.224	0.6344	0.7078	0.4046	0.2477	1.096	0.8807	2.105	0.3364	1.597	-0.2183	-0.08606	-0.07905	-0.6521	0.5395	0.5013	-0.2035	-0.6054	-0.1947	0.3071	-0.4389	0.3781	0.2846	-0.2715	0.5258	-0.4683
GENE2336X	HSI014A12	OGFOD1		-1.404	-1.254	-0.6856	-0.8631	-0.181	-0.604	-2.585	-2.052	-1.222	-1.474	-2.707	-1.56	-1.917	0.6468	0.8165	1.21	0.5921	0.1907	-0.1832	-0.8704	-0.6151	-0.4705	-0.4735	-0.4189	-0.2392	-0.1357	0.3158	0.02459	0.08842	0.2661	0.4002	0.2927	0.1089	0.8127	0.756	0.1695	1.155	1.641	0.7896	0.7574	0.984	1.097	1.084	0.712	0.3386	1.364	0.1442	0.8673	1.706	2.353	0.9319	1.453	0.06151	-0.09102	0.1128	-0.9286	0.5881	0.5506	-0.03243	-0.2021	0.08036	-0.249	-0.7027	0.5213	-0.3434	-1.063	0.1793	-0.6368
GENE1229X	HSI011F10	EST		-1.394	-1.103	-0.6259	-1.119	-0.1543	-0.517	-2.121	-2.282	-1.034	-1.371	-2.107	-2.157	-1.739	0.5527	0.9162	1.615	0.4707	-0.2325	-0.7826	-1.288	-0.2204	-0.7786	-0.3445	-0.4023	-0.5411	-0.08289	0.4985	-0.05035	0.1986	0.6316	0.1579	0.1903	0.1718	0.7089	0.7202	-0.1436	1.099	1.694	0.9364	0.911	1.446	0.7565	1.17	0.6496	0.7711	0.8151	-0.08465	1.127	1.539	2.577	1.346	1.186	-0.1707	-0.467	-0.06832	-0.515	0.4273	0.598	-0.4797	-0.355	0.09794	0.1789	-0.4571	0.3874	-0.09434	-0.8347	0.07572	-0.5024
GENE1739X	HSI015E11	CHD8		-1.405	-0.9936	-0.8041	-0.7397	-0.05558	-0.7606	-1.762	-2.049	-1.36	-1.786	-2.362	-2.146	-1.978	0.5307	0.6834	1.438	0.5336	0.01756	-0.4832	-1.34	0.1399	-0.6047	-0.2369	-0.06902	-0.6114	-0.2977	0.03019	-0.1891	0.1287	0.5307	0.2171	0.2538	0.5565	0.6587	0.8791	0.05432	1.449	1.794	1.103	0.6758	1.445	0.9969	0.7402	0.7624	0.6623	0.6334	0.0808	1.088	1.305	2.666	1.046	1.469	-0.3243	-0.1909	0.05731	-0.4522	0.458	0.5052	-0.195	-0.3861	0.07504	0.04606	-0.7395	-0.003856	-0.3499	-0.6219	0.221	-0.6375
GENE495X	HSI007E02	ZNF10		-1.278	-1.088	-0.7036	-0.8185	-0.786	-0.6387	-1.831	-1.198	-1.183	-1.893	-2.399	-2.065	-1.73	0.843	0.924	1.847	0.03659	0.405	-0.167	-1.17	-0.4604	-0.4475	0.05212	0.08401	-0.4203	0.1983	0.3382	-0.1349	0.05981	0.2425	-1.537	0.3783	0.4121	0.6908	1.552	-0.0941	-0.2203	0.8445	1.289	1.097	1.947	2.063	1.088	0.9234	0.87	0.8651	0.3137	1.41	1.037	1.207	0.2998	1.837	-0.001909	-0.07588	-0.004861	-0.6303	0.4672	0.4916	0.04928	-0.2433	-0.3919	-0.1003	-0.3861	0.06333	-0.2332	-1.142	-0.1647	-0.59
GENE87X	HSI007E01	LOC92689		-1.235	-1.214	-0.7794	-0.8324	-0.5258	-0.17	-2.261	-2.165	-1.218	-1.854	-2.417	-2.06	-1.638	0.7124	0.8434	1.157	0.6211	-0.0465	-0.3701	-1.247	-0.6002	-0.4314	-0.04693	-0.1505	-0.3221	-0.02526	0.2031	-0.1486	0.0516	-0.08046	0.2602	0.2983	0.6158	0.7981	1.258	0.02471	0.7456	0.8917	1.122	1.132	1.97	2.173	0.8237	0.7455	0.8013	0.973	0.3643	1.077	1.393	1.329	0.4705	1.647	-0.2732	-0.09287	-0.3747	-0.6069	0.6688	0.5384	-0.01915	-0.4839	-0.4932	0.3556	-0.3267	0.4589	-0.2794	-0.7421	-0.229	-0.7657
GENE968X	HSI063A09	EST		-1.283	-0.9247	-0.6297	-1.012	-0.426	-0.3534	-1.973	-1.875	-1.208	-2.029	-2.36	-2.101	-2.308	0.7845	0.8654	1.746	0.5552	0.4852	-0.5211	-1.498	-0.3813	-0.6546	-0.1745	-0.1366	-0.1447	0.3286	0.1187	0.1365	0.3269	-0.1535	-0.4459	0.199	0.5476	0.2961	1.066	0.1182	0.828	0.7325	0.9924	0.9705	1.93	1.792	1.093	0.9958	1.044	0.2271	0.3171	1.412	0.9372	1.776	0.3696	1.604	-0.2456	-0.06842	0.063	-0.3521	0.5727	0.5315	0.04204	-0.2817	-0.2778	-0.1991	-0.2288	-0.0258	-0.05513	-0.7149	-0.06182	-0.6997
GENE211X	HSI023D01	TMEM39A		-1.184	-1.13	-0.8375	-1.011	-0.9501	-0.678	-1.436	-1.804	-1.425	-2.073	-2.355	-2.039	-2.025	0.6433	0.7445	1.941	0.1348	0.4463	-0.309	-1.425	-0.6582	-0.8695	0.1239	0.2595	-1.056	-0.05211	0.3996	-0.4011	0.4256	0.08266	0.08844	0.2213	0.5294	0.6498	1.206	0.144	0.8461	0.5031	1.229	0.9021	1.968	2.234	0.8256	0.9815	0.8174	0.7768	0.7103	1.375	0.8956	0.9006	0.5541	1.259	0.003695	-0.05737	0.158	-0.3345	0.7302	0.5976	0.2815	-0.1456	0.003615	-0.07009	-0.485	-0.2544	-0.2286	-0.7	0.1721	-0.7712
GENE862X	HSI058B09	JM11		-1.505	-1.152	-0.9372	-1.074	-1.103	-0.5768	-1.585	-1.792	-1.382	-2.054	-2.315	-2.201	-2.46	0.5252	0.7283	1.941	0.362	0.3015	-0.4325	-1.552	-0.2917	-0.6408	0.2337	0.1628	-0.05229	0.3801	0.2745	0.2731	0.4939	-0.07014	0.1234	0.4184	0.4807	0.4013	1.026	0.1776	1.029	0.5457	1.009	0.8997	1.999	1.855	0.795	0.9014	0.8187	0.3843	0.4694	1.41	0.9878	1.115	0.4733	1.112	-0.2589	0.4205	-0.05297	-0.6772	0.59	0.5974	0.2248	-0.2444	0.1208	0.05675	-0.446	-0.2952	0.05923	-0.5187	0.2684	-0.7755
GENE2251X	HSI053F12	EST		-1.447	-0.8767	-0.7159	-0.7671	-0.6829	-0.3665	-1.744	-1.888	-1.183	-1.627	-2.215	-1.914	-1.996	0.08665	0.733	1.264	0.3277	0.02804	-0.6816	-1.692	-0.6488	-0.4532	0.484	0.2912	-0.2568	0.5364	0.05879	0.6068	0.1475	0.7335	0.2363	-0.1522	0.9804	0.5756	0.6185	-0.7403	1.6	1.406	0.09671	0.5278	1.68	1.594	1.238	0.215	0.5664	0.335	0.4377	1.139	0.6632	2.183	1.153	2.102	-0.286	-0.2941	-0.5133	-1.506	0.5705	-0.4577	-0.2297	-0.3483	0.2716	0.3736	-0.3809	0.3652	0.2754	-0.4503	0.3911	-0.3775
GENE2278X	HSI081H06	PLS3		-1.339	-0.725	-0.6373	-0.9268	-0.8763	-0.4244	-1.924	-2.009	-1.099	-1.856	-2.04	-1.701	-2.022	0.4982	1.088	2.061	0.2594	0.3396	-0.8729	-2.096	-0.5286	-0.2725	0.1071	0.1408	-0.1154	0.496	-0.004495	0.5147	0.493	0.2187	0.3759	0.1946	1.305	0.5664	0.9812	-0.7043	0.8358	0.4817	0.6708	0.9753	1.859	1.814	0.832	0.8644	1.327	-0.03744	0.5127	1.434	0.4666	1.15	0.7093	1.888	-0.3387	-0.04673	-0.3291	-1.078	0.5818	-0.156	-0.1809	-0.3184	-0.07881	0.1178	-0.3476	0.1921	-0.04715	-0.5546	0.02572	-0.6893
GENE2271X	HSI071H12	DYNLRB1		-1.052	-0.4968	-0.3788	-0.9554	-0.1836	-0.2165	-1.873	-1.77	-0.8036	-1.889	-2.503	-1.735	-2.711	0.4411	1.213	1.931	0.66	0.1029	-0.5361	-1.558	-0.866	-0.608	0.2969	0.04138	-0.4009	0.224	-0.0179	0.1825	0.4766	0.3892	0.3935	0.3068	0.9001	0.4907	1.165	-1.213	1.159	0.3487	0.9058	0.6689	1.518	1.195	0.3321	0.9649	1.067	0.8459	0.15	1.45	1.224	1.377	0.7778	1.609	-0.213	0.3974	-0.1579	-0.4025	0.7698	-0.9013	0.2132	-0.1205	-0.4847	-0.3807	-0.4253	0.755	-0.3076	-0.8429	-0.1443	-0.7937
GENE285X	HSI070H07	SIGLEC11		-1.223	-0.5238	-0.6286	-1.286	-0.4433	-0.3163	-1.459	-1.442	-0.8207	-2.358	-2.513	-2.502	-2.263	0.6272	1.134	1.823	0.196	0.1327	-0.6896	-1.606	-0.4993	-0.6368	0.2459	0.1473	-0.3356	0.4113	-0.03978	0.1069	0.2696	0.4833	0.3187	0.03785	0.5042	0.2574	0.9226	-0.01994	1.164	0.8233	0.6449	0.8228	1.864	1.115	0.6509	0.5941	1.193	0.6915	0.3915	1.466	1.19	1.41	0.7434	1.822	-0.5727	0.1504	-0.5853	-0.6748	0.8118	0.7715	-0.1045	-0.4599	-0.2325	-0.0319	-0.3037	0.2725	-0.2024	-0.8889	-0.06108	-0.4867
GENE2319X	HSI107H06	KLK13		-1.259	-0.9673	-0.6808	-1.173	-0.374	-0.6492	-1.793	-1.714	-0.8328	-1.872	-2.193	-2.296	-2.331	0.75	0.8194	1.963	0.3531	0.2961	-0.5449	-1.589	-0.4798	-1.189	0.3718	0.0952	-0.181	0.3785	-0.2024	0.5056	0.7728	0.3441	0.1405	0.2048	0.6221	0.1307	0.9486	-0.5974	0.6356	0.5438	0.8585	0.9441	1.704	0.9038	1.292	0.6432	1.365	0.827	0.4851	1.924	1.01	1.287	0.5832	1.659	-0.4018	-0.3323	-0.6426	-0.6894	0.1991	0.1953	-0.1033	-0.3668	0.3654	0.3728	-0.3661	0.15	0.07064	-1	0.3555	-0.2506
GENE585X	HSI098E02	ZNF566		-1.425	-0.7258	-0.6598	-0.85	0.3288	-0.03022	-2.172	-1.498	-0.818	-1.429	-1.628	-1.704	-1.626	0.5484	0.9548	1.61	0.9168	-0.2733	-0.686	-1.594	-0.6205	-1.015	0.3309	0.6948	0.06921	0.5231	-0.3498	0.3202	0.2778	1.001	-1.834	-0.1373	0.1166	0.03772	0.09023	-0.00161	-0.8246	1.867	0.09667	0.2755	1.047	0.4364	0.6842	0.1906	0.6936	0.9682	0.2124	0.9828	1.487	3.279	1.184	2.017	-0.2516	-0.2553	-0.6961	-0.7794	0.564	0.6727	-0.2713	-0.2283	-0.437	0.4842	-0.2803	0.772	0.2278	-0.5113	0.03614	-0.3846
GENE591X	HSI110C02	LOC339535		-1.092	-0.4759	-0.4279	-1.063	0.7742	-0.1641	-1.805	-1.073	-0.7447	-1.611	-1.618	-1.691	-2.422	0.5952	1.298	1.694	1.068	-0.2165	-0.2741	-1.02	-0.877	-1.001	0.3504	0.4279	0.005784	0.254	-0.7188	-0.2519	0.5519	1.15	-1.965	0.5052	1.008	0.2924	0.7222	-0.2058	-0.3195	1.39	0.4881	0.6497	0.9581	-0.09899	0.3291	0.5803	1.233	0.7444	-0.06646	0.9894	1.328	3.119	0.9145	1.464	-0.2329	0.1825	-0.3052	-0.3394	0.1299	0.5645	0.1204	-0.0644	-1.132	-0.5797	0.000296	0.9042	-0.9839	-1.194	-0.2331	-0.5196
GENE494X	HSI007A02	AGTR1		-1.137	-0.9647	-0.9357	-0.8473	-0.1237	-0.4269	-1.894	-1.534	-1.041	-1.894	-2.056	-1.893	-2.418	0.4809	0.873	1.452	0.8522	-0.01164	-0.4641	-1.102	-0.7907	-0.3306	-0.05901	0.1498	-0.2851	0.1635	0.01706	-0.5092	0.02364	0.4499	-1.224	0.3278	0.3059	0.4463	1.209	0.269	0.9989	1.755	0.9083	0.6483	0.8084	1.098	0.999	0.5298	0.8287	1.175	0.2097	1.226	1.626	2.872	0.8475	1.182	-0.1485	0.006153	-0.1697	-0.2561	0.6813	0.6013	-0.04954	-0.3845	-0.686	-0.2276	-0.5112	0.5506	-0.3634	-0.9477	-0.4006	-0.4865
GENE562X	HSI080G08	PPM1D		-1.152	-0.7234	-0.4713	-0.8611	0.3877	-0.75	-1.944	-1.22	-1.015	-2.155	-2.621	-1.795	-1.381	0.6762	1.06	2.122	1.248	0.1261	-0.1429	-1.348	-0.8264	-0.6897	-0.2862	0.1776	-0.2504	-0.6235	-0.1417	-0.5418	0.3356	0.04417	-1.527	0.1301	0.5873	0.4799	0.6386	0.03925	0.2045	1.079	0.7287	0.8855	1.136	1.352	1.045	1.01	1.145	0.8763	0.2049	1.499	1.256	2.025	0.6565	1.68	0.03035	0.1847	-0.03571	-0.2412	0.6417	0.7777	0.07193	-0.05317	-0.8711	-0.3812	-0.3858	0.478	-0.3444	-1.056	-0.3075	-0.8796
GENE349X	HSI051E07	ZHX2		-1.143	-1.671	-0.6144	-0.9727	0.2304	-0.8227	-1.677	-1.456	-1.106	-1.974	-1.861	-2.377	-1.598	0.9921	0.8127	1.504	0.6035	0.2624	-0.3153	-0.8317	0.121	-0.7084	-0.6408	-0.9491	-0.5397	0.1677	0.02442	0.2708	0.01118	0.6818	-0.9779	0.3925	0.2723	0.5244	0.8827	0.1601	0.5353	1.655	0.8538	0.8604	1.967	1.438	1.103	0.721	0.6757	0.4406	0.3777	1.168	1.212	2.594	0.7078	1.556	-0.1686	-0.03629	0.05764	-0.6373	0.544	0.5927	-0.1086	-0.4649	-0.2194	-0.2583	-0.3827	0.03418	-0.2265	-0.6626	-0.4516	-1.152
GENE501X	HSI011A02	EST		-1.37	-1.302	-0.8553	-1.058	0.493	-0.9696	-1.354	-1.201	-1.092	-1.509	-1.525	-1.757	-0.729	0.3461	0.9984	1.669	0.9033	0.05286	-0.3163	-1.065	-0.6637	-0.9554	-0.1778	-0.5664	-1.013	-0.7605	0.05934	-0.8688	0.07887	0.3274	-1.914	0.2213	0.4568	0.7149	0.949	0.2312	-0.1575	2.189	1.13	0.486	1.467	0.8279	1.365	0.7163	0.5864	1.051	0.2881	1.079	1.772	2.86	0.9736	1.285	-0.03064	-0.1202	-0.001139	-0.4084	0.7929	0.9645	-0.158	-0.08488	0.07705	-0.283	-0.5263	-0.4923	-0.2397	-0.9407	-0.1213	-0.8265
GENE2016X	HSI107A05	MTMR8		-1.709	-1.132	-0.4969	-1.074	0.08107	-0.2676	-2.267	-2.218	-1.178	-2.24	-2.066	-1.295	-1.528	0.5973	0.9776	1.316	0.4638	0.002825	-0.2338	-0.6965	-0.684	-1.057	0.3972	0.3459	-0.3236	0.1931	-0.3488	0.2266	0.3492	0.9741	0.3103	0.268	0.3317	0.2297	0.1868	-0.2934	0.2214	1.328	0.6193	0.6343	1.328	0.05375	1.112	0.6993	0.9133	0.787	0.1168	1.311	1.623	2.702	0.6779	2.248	-0.3779	-0.2177	-0.1608	-0.5406	0.4211	0.5285	-0.06762	0.1065	-0.3398	-0.1384	-0.1077	0.7091	-0.5066	-1.422	0.2219	-0.6264
GENE2017X	HSI107G05	EST		-1.686	-1.11	-0.498	-1.168	-0.03873	-0.2732	-2.299	-2.271	-1.149	-2.313	-2.064	-0.8786	-1.405	0.5418	0.9446	1.216	0.4717	0.06566	-0.1383	-0.6659	-0.6384	-1.047	-0.05707	0.3022	-0.4862	0.1129	-0.2521	0.2871	0.2097	0.9946	0.4044	0.2637	0.08872	0.09264	0.2078	-0.217	0.3351	1.275	0.5726	0.7283	1.358	0.3202	1.13	0.6178	0.9171	0.7073	0.1887	1.166	1.582	2.851	0.7801	2.368	-0.2948	-0.2265	-0.1999	-0.5283	0.5204	0.4269	0.04896	0.3893	-0.3659	-0.1531	-0.1698	0.6894	-0.58	-1.416	0.1373	-0.7241
GENE1725X	HSI108D05	BRUNOL4		-1.588	-1.073	-0.592	-0.8884	-0.2199	-0.1413	-2.064	-2.118	-1.137	-2.131	-2.174	-1.909	-1.729	0.4699	0.5591	1.16	1.032	0.2252	-0.381	-0.9135	-0.6007	-1.01	1.045	1.168	-0.3927	-0.0287	0.4425	0.4572	0.503	1.078	0.5712	0.559	0.558	0.1442	0.4637	-0.1405	0.2943	1.114	0.7831	0.2636	1.321	0.5711	1.256	0.5696	0.8535	0.413	0.4294	1.23	0.3349	2.561	0.7687	2.052	-0.4613	-0.1711	-0.1173	-0.704	0.6031	0.5619	-0.2498	-0.5698	-0.4834	-0.444	-0.2675	0.6045	-0.7318	-1.241	0.2228	-0.5719
GENE1913X	HSI107D05	EST		-1.639	-1.08	-0.5326	-1.087	-0.1732	-0.2183	-2.223	-2.152	-1.099	-2.296	-2.228	-1.458	-1.659	0.7442	0.9413	1.477	1.077	0.01361	-0.1816	-0.736	-0.5318	-1.101	0.2922	0.263	-0.262	0.1762	-0.2267	0.3515	0.4797	0.8909	0.2616	0.4129	0.64	0.09892	0.2189	-0.2456	0.2404	1.324	0.6228	0.3471	1.364	-0.009992	1.155	0.4889	0.9599	0.5655	0.2405	1.31	0.1869	2.73	0.6731	2.32	-0.3161	0.2156	-0.1856	-0.5146	0.4964	0.6556	0.03089	0.1075	-0.484	-0.1857	-0.08081	0.8111	-0.6075	-1.306	0.2308	-0.5944
GENE802X	HSI176A02	KCTD7		-1.45	-0.7532	-0.7216	-1.312	0.07326	0.3354	-2.183	-1.596	-0.8728	-2.041	-1.987	-1.824	-1.985	0.6574	1.329	1.578	0.6197	-0.04142	-0.5194	-1.248	-0.6535	-0.9655	0.04562	-0.2505	-0.02935	0.7691	-0.07395	0.2058	0.3464	-0.1869	-0.742	0.3307	0.8468	0.1496	0.8151	0.2109	-0.8496	0.1266	0.5555	0.826	2.199	0.9267	1.539	0.8083	1.285	0.5876	0.2421	1.358	1.133	1.934	0.07744	2.013	-0.4032	-0.02722	-0.4474	-0.7559	0.6022	1.05	0.005508	-0.4159	-0.3068	0.06723	0.02736	0.1492	-0.2717	-0.9976	0.2604	-0.1756
GENE184X	HSI098C07	ZNF501		-1.172	-0.8151	-0.6159	-0.988	-0.2988	0.01095	-2.043	-1.854	-0.7188	-1.913	-2.126	-1.85	-2.316	0.6185	1.067	1.799	0.9818	-0.197	-0.4955	-1.353	-0.8289	-0.9364	0.2904	-0.4055	0.07941	0.5593	-0.3355	0.1001	0.5695	0.4049	-1.073	0.3577	0.5511	0.07207	0.6918	0.04893	-0.391	1.394	0.396	0.6207	1.426	0.4444	0.9173	0.6268	1.295	0.9868	0.1933	1.503	1.327	2.187	0.744	1.877	-0.3193	0.1445	-0.423	-0.6197	0.7905	0.7783	0.01055	-0.3294	-0.4752	0.2425	-0.2191	0.7717	-0.1421	-0.8663	-0.1645	-0.5924
GENE186X	HSI108E01	C10orf65		-1.184	-0.4521	-0.5629	-1.212	0.01001	0.1571	-2.152	-1.804	-0.7482	-2.125	-2.376	-1.998	-2.832	0.6648	1.111	1.546	0.9913	-0.1697	-0.3701	-1.166	-0.8346	-1.019	0.1101	-0.2986	0.2652	0.7082	-0.2459	0.3977	0.6181	0.3062	0.2105	0.4563	0.8938	-0.03493	1.014	0.01789	0.6859	0.6504	0.538	0.6466	1.363	0.4373	0.8214	0.8315	1.122	0.7668	0.3183	1.493	1.246	1.262	0.5451	1.875	-0.6094	0.1063	-0.4878	-0.5879	0.7347	0.9136	-0.1844	-0.6119	-0.4215	0.07919	-0.07294	0.8387	-0.2631	-0.8839	-0.4252	-0.6225
GENE691X	HSI109D08	BSDC1		-1.129	-0.6678	-0.5572	-1.35	-0.01156	0.1339	-1.688	-1.706	-0.5529	-2.141	-2.276	-1.611	-1.881	0.3006	0.5477	1.179	1.019	0.03226	-0.7492	-1.813	-0.9245	-1.157	0.0852	-0.3176	-0.05005	0.5347	0.289	0.123	0.3562	0.5137	0.7517	0.2795	0.9582	-0.3952	0.8348	-0.01515	1.05	0.9952	0.3222	0.6018	1.783	0.792	0.8616	0.5913	0.8954	0.6088	0.5484	1.368	1.219	2.397	0.5066	2.157	-0.7939	0.1299	-0.6064	-0.436	0.7697	0.7217	-0.6735	-0.938	-0.3243	-0.05746	0.04232	0.7564	-0.2568	-1.081	-0.2267	-0.6698
GENE692X	HSI109F08	DNAJA5		-1.283	-0.4707	-0.5471	-1.255	0.01568	0.2346	-1.714	-1.844	-0.6602	-2.103	-2.336	-1.54	-1.918	0.2331	0.4986	1.128	1.179	0.1425	-0.6939	-1.768	-0.9364	-1.117	0.1271	-0.1455	-0.1601	0.5148	0.3605	0.1829	0.3238	0.6509	0.7223	0.3036	0.948	-0.465	0.8065	-0.05525	0.926	0.9371	0.3466	0.6158	1.799	0.7584	0.8384	0.5804	0.8049	0.618	0.5386	1.331	1.224	2.397	0.505	2.058	-0.7426	0.4173	-0.6516	-0.4656	0.7689	0.6975	-0.777	-0.8587	-0.3288	-0.1016	-0.06237	0.7878	-0.284	-1.171	-0.1982	-0.67
GENE1106X	HSI107B03	CCDC37		-1.667	-0.951	-0.6658	-1.133	-0.3244	-0.05641	-2.005	-2.1	-1.007	-1.887	-1.996	-1.998	-1.59	0.5175	0.7453	1.386	0.6234	0.1324	-0.5395	-1.124	-0.4615	-1.109	-0.2623	-0.6062	-0.3568	0.3038	0.4896	0.3133	0.323	0.7682	0.3839	0.2199	0.5484	0.1636	0.5261	-0.1829	0.3066	1.204	0.6323	0.2052	1.533	0.9212	1.473	0.7537	0.918	0.7973	0.4521	1.23	1.525	2.552	0.8793	2.115	-0.6082	0.1309	-0.3684	-0.8506	0.5537	0.5995	-0.5188	-0.5959	0.09011	-0.11	-0.3628	0.5119	-0.1388	-0.8793	0.1939	-0.5654
GENE1211X	HSI107A03	ADAMTSL5		-1.71	-0.9558	-0.6675	-1.108	-0.01433	-0.05196	-2.123	-2.343	-1.094	-1.844	-1.884	-2.019	-1.416	0.5692	0.7268	1.288	0.7488	0.1595	-0.6162	-1.182	-0.4198	-1.094	-0.1394	-0.2359	-0.31	0.3508	0.4311	0.2774	0.2991	0.733	0.3399	0.2077	0.5833	0.1407	0.4609	-0.2399	0.3882	1.142	0.6129	0.5287	1.492	0.981	1.448	0.6834	0.9862	0.6452	0.4233	1.2	1.485	2.662	0.7655	2.085	-0.4222	-0.3877	-0.405	-0.6818	0.5117	0.5567	-0.3914	-0.5414	0.1141	-0.2409	-0.4304	0.4542	-0.09829	-1.049	0.2221	-0.5886
GENE685X	HSI065D02	CAPN5		-1.278	-0.5978	-0.7021	-0.9187	0.04197	0.03622	-1.834	-1.861	-0.9365	-2.15	-2.234	-1.858	-2.696	0.1513	0.9666	1.628	0.5416	-0.1049	-0.5952	-1.801	-0.7794	-0.7578	0.4904	-0.03334	0.01089	0.4135	0.1346	0.2213	0.3206	0.4414	0.3343	0.3855	0.6081	0.02616	0.3925	0.06602	0.8097	1.414	0.2563	0.2049	1.588	0.622	0.8797	0.3352	1.236	0.9248	0.3787	1.28	1.372	2.179	0.672	2.079	-0.3245	0.02921	-0.5182	-0.448	0.6094	0.7005	-0.03565	-0.4383	-0.5053	0.06955	-0.1859	0.528	-0.2459	-0.7246	-0.1562	-0.6601
GENE1101X	HSI172F09	SNTG2		-1.392	-0.9442	-0.585	-1.22	-0.1168	-0.3773	-1.911	-1.985	-1.227	-2.276	-2.27	-2.037	-2.502	0.6753	1.041	1.372	0.8686	0.1851	-0.3927	-1.058	-0.6224	-0.8889	-0.06378	0.08991	-0.2718	0.341	0.3164	0.2747	0.3221	0.5827	0.2382	0.4081	0.5027	0.1218	0.7308	-0.04024	0.9019	1.207	0.646	0.822	1.541	0.8292	0.7371	0.7934	1.084	0.7299	0.3997	1.231	1.278	2.141	0.6701	1.863	-0.2806	-0.06844	-0.2706	-0.5398	0.4499	0.4121	-0.0958	-0.2938	-0.3846	0.01168	-0.316	0.4115	-0.3746	-0.9291	0.1103	-0.6043
GENE1517X	HSI172F10	KIAA1727		-1.325	-0.855	-0.5558	-1.079	-0.1384	-0.2119	-2.214	-2.007	-1.102	-2.028	-2.111	-1.927	-2.444	0.4119	1.15	1.685	0.9787	-0.2205	-0.3788	-1.119	-0.7376	-0.9217	0.3682	0.1213	-0.08449	0.3726	0.04823	0.2043	0.4331	0.6767	0.1734	0.4026	0.5099	0.1524	0.4442	-0.1619	0.9315	1.324	0.4297	0.8063	1.244	0.3381	0.709	0.6429	0.9161	0.7674	0.3003	1.225	1.451	2.496	0.7652	1.947	-0.2782	-0.02439	-0.2577	-0.5486	0.3216	0.5131	-0.03024	-0.1688	-0.6786	-0.1641	-0.2252	0.5675	-0.4504	-0.9274	0.03693	-0.4897
GENE2070X	HSI066D06	NHN1		-1.228	-0.4639	-0.7724	-1.249	-0.3315	-0.2519	-1.924	-1.726	-0.8957	-1.482	-2.18	-1.897	-2.394	0.00757	0.8787	1.632	1.357	-0.06313	-0.6243	-1.851	-1.214	-0.9315	-0.287	-0.1511	-0.2558	0.4104	-0.1661	0.06733	0.2041	0.7802	0.5781	-0.08365	0.9286	0.2118	0.7168	0.3503	1.65	1.543	0.1782	-0.04034	1.089	0.8484	1.305	0.4324	0.8389	0.4545	0.2669	1.151	0.5292	2.427	1.084	1.734	-0.3313	0.3432	-0.4865	0.07469	0.7114	0.8482	-0.2592	-0.3389	-0.07408	-0.1013	-0.5358	0.5322	-0.05751	-0.444	-0.4817	-0.5929
GENE1875X	HSI064H05	MAK		-1.657	-0.8601	-0.6234	-1.069	-0.2032	-0.4603	-2.41	-2.296	-1.306	-1.438	-1.991	-1.914	-2.265	0.3888	0.9577	1.605	1.012	0.001901	-0.2448	-1.468	-0.5267	-1.134	-0.05054	-0.1734	-0.3467	0.318	-0.1809	-0.104	0.2716	1.027	0.563	-0.2384	0.9553	0.3348	0.2239	0.2522	1.371	1.605	0.2188	0.2364	0.8781	0.5379	0.5731	0.5447	0.7212	0.6168	0.3735	1.24	0.498	2.676	1.137	1.44	0.06447	-0.01068	-0.4991	-0.6965	0.6634	0.8856	0.0223	-0.1723	0.2862	0.2971	-0.3936	0.3923	0.4986	-0.2106	-0.1613	-0.5858
GENE2074X	HSI069D06	NOL6		-1.598	-0.8173	-0.7955	-1.036	-0.2661	-0.3846	-2.273	-2.115	-1.183	-1.215	-2.034	-2.051	-2.222	0.2843	0.8955	1.452	1.681	0.09742	-0.4085	-1.679	-0.6347	-0.9555	0.1042	0.04264	-0.1785	0.2588	-0.2665	0.1553	0.1531	0.7287	0.3299	-0.005468	0.3842	0.3171	0.1875	0.1166	1.443	1.765	0.3163	0.6722	1.18	0.6506	1.12	0.4671	0.6858	0.4044	0.2749	1.026	0.6653	2.658	1.098	1.31	-0.01609	0.2112	-0.4318	-0.842	0.6909	0.8348	-0.2104	-0.2439	0.1985	0.1969	-0.6527	0.5455	0.1176	-0.3768	-0.3299	-0.4989
GENE1216X	HSI180G09	SLC30A6		-1.515	-0.9805	-0.6461	-0.44	-0.1791	-0.1555	-1.847	-2.652	-1.471	-1.607	-1.987	-1.776	-2.337	0.4451	0.7319	1.651	0.7167	-0.07734	-0.667	-1.561	-0.8708	-0.8883	-0.01011	0.2347	0.0569	0.4755	-0.3492	0.5953	0.2058	1.081	0.7752	-0.2488	0.2737	-0.01308	0.09557	0.131	0.9356	1.59	0.2556	0.4349	0.7425	1.244	1.03	0.4923	0.5334	0.7405	0.326	1.06	1.538	2.57	1.2	1.349	-0.2035	-0.4725	-0.3814	-0.4326	0.7302	0.7233	-0.06382	-0.1732	0.006964	0.06247	-0.6672	0.267	0.3814	-0.1868	-0.1949	-0.6285
GENE1440X	HSI181E05	SPARC		-1.62	-1.132	-0.4284	-0.7964	-0.05221	-0.2203	-1.775	-2.384	-1.345	-1.751	-1.698	-1.998	-1.788	0.4126	0.8399	1.674	0.7241	-0.2803	-0.9811	-1.556	-0.7949	-1.149	0.15	0.1364	-0.07611	0.4055	-0.3591	0.5432	0.2197	1.103	0.6393	-0.2884	0.2203	0.04963	0.008334	-0.04841	0.7055	1.586	0.352	0.5064	1.25	1.041	1.182	0.4707	0.5348	0.6477	0.0581	1.146	1.442	2.582	1.104	2.068	-0.2297	-0.4947	-0.4035	-0.5788	0.5985	0.5486	0.03873	-0.1444	-0.1513	0.1836	-0.2988	0.4824	0.2395	-0.2976	-0.1013	-0.6725
GENE256X	HSI083F01	VAV1		-1.153	-0.8227	-0.7907	-0.5787	0.7	-0.172	-1.791	-2.08	-1.1	-1.554	-2.116	-1.693	-2.085	0.3892	0.7252	1.682	0.9224	-0.08811	-0.4214	-1.7	-0.6928	-0.6903	-0.1546	0.2186	-0.2666	0.1199	-0.3965	0.1851	0.01742	0.9431	0.4964	-0.3216	0.05218	-0.09771	0.1606	0.05162	1.345	2.117	0.1389	0.3125	0.4009	0.5856	0.8445	0.6675	0.6286	0.6412	-0.01683	1.138	1.428	3.323	1.328	1.628	-0.4085	-0.3869	-0.3327	-0.5975	0.4691	0.7125	-0.2646	-0.319	-0.3314	0.1502	-0.6336	0.4005	0.266	-0.4768	-0.1129	-0.5409
GENE1883X	HSI081D11	F2RL1		-1.188	-0.6802	-0.7844	-0.874	-0.1114	-0.1892	-1.643	-2.16	-1.004	-1.523	-2.028	-1.729	-1.986	0.2672	0.7602	1.58	1.492	-0.0344	-0.7037	-1.788	-0.6355	-0.8892	-0.2111	-0.03398	-0.3892	0.1635	0.09608	0.2205	0.05735	0.9956	0.6309	-0.2785	-0.128	0.1172	0.3208	0.2443	1.55	1.938	0.2604	0.5313	0.9356	0.8425	1.159	0.4108	0.6898	0.5057	0.156	1.011	1.03	3.054	1.514	1.528	-0.5164	-0.1415	-0.3106	-0.7234	0.5077	0.6765	-0.1307	-0.2372	-0.246	0.1352	-0.6004	0.2353	0.1037	-0.6755	-0.4258	-0.7211
GENE1974X	HSI062A11	ZNF136		-1.268	-0.4348	-0.7252	-1.05	0.494	-0.07335	-1.82	-1.78	-0.7283	-1.52	-1.965	-1.917	-2.484	-0.07115	0.6639	1.498	0.871	-0.1614	-0.5039	-1.872	-0.95	-0.8028	-0.1717	0.09315	0.02762	0.4375	-0.4972	-0.09157	0.2074	1.113	0.4011	-0.109	-0.05139	0.03166	0.4458	0.2199	1.753	1.952	0.2173	0.4175	0.9307	0.423	0.2293	0.3675	0.8493	0.7066	0.2604	1.209	1.734	2.984	1.237	1.326	-0.2011	-0.08448	-0.5272	-0.6582	0.6456	0.6245	-0.17	-0.2352	-0.012	0.03195	-0.4261	0.6163	-0.09473	-0.5262	-0.5037	-0.5336
GENE1045X	HSI037H03	EHHADH		-1.55	-0.7186	-0.8434	-0.964	-0.1315	-0.2755	-2.047	-1.94	-0.9693	-1.778	-2.058	-1.744	-2.298	0.367	0.7121	1.345	1.015	-0.1477	-0.7335	-1.703	-0.7562	-0.5087	-0.09666	-0.1734	0.1469	0.3916	-0.001502	0.2271	0.1477	0.7254	0.2911	0.03433	0.3025	0.1067	0.5155	0.05821	1.609	1.98	0.09461	0.583	0.9451	0.8658	0.7366	0.3496	0.5075	0.7064	0.3294	0.8219	1.359	2.972	1.08	1.756	-0.401	-0.1921	-0.4986	-0.3821	0.7114	0.8067	-0.05505	-0.3648	-0.3542	-0.005737	-0.4555	0.639	-0.15	-0.5481	-0.08593	-0.3083
GENE1108X	HSI178B09	PROSC		-1.103	-0.9094	-0.5971	-0.974	-0.154	-0.1885	-1.523	-1.921	-0.9131	-1.807	-1.932	-2.008	-2.284	0.2448	0.8029	1.771	0.9468	-0.3076	-0.8332	-1.867	-0.9803	-0.7151	-0.0767	-0.5054	0.06807	0.4476	-0.1299	0.1931	0.3946	0.7871	0.3667	0.1722	0.3012	0.194	0.8142	-0.002055	1.693	1.791	0.2975	0.2656	1.199	0.991	0.753	0.446	0.7266	0.6412	0.1654	0.881	1.237	2.505	1.001	1.956	-0.4914	-0.2589	-0.5075	-0.5178	0.735	0.8945	-0.1378	-0.1372	-0.04168	-0.0407	-0.4936	0.5145	-0.01058	-0.4015	-0.5324	-0.8969
GENE1846X	HSI025B11	KIAA1530		-1.603	-0.6301	-0.8297	-1.138	-0.6384	0.2071	-1.861	-1.736	-0.6025	-2.209	-1.975	-2.173	-1.482	0.2042	0.6697	1.8	0.4469	-0.0639	-0.837	-1.898	-0.9989	-0.6971	-0.1503	-0.1591	-0.584	0.1743	-0.1063	0.2024	0.1716	0.5563	0.3129	-0.1726	0.1707	0.07067	0.6577	0.07075	0.646	1.04	0.7627	1.231	1.691	1.399	0.8665	0.6267	0.8129	0.8073	0.2535	1.449	1.737	2.37	1.08	1.478	-0.3767	-0.002899	-0.1309	-0.4561	0.6247	0.6654	-0.4018	-0.5116	-0.3116	0.3143	-0.2831	0.3911	0.2095	-0.1115	-0.16	-0.8774
GENE1657X	HSI032B11	DIXDC1		-1.285	-0.7317	-0.5518	-0.9276	-0.5578	-0.2673	-2.272	-1.526	-1.037	-1.683	-2.112	-1.869	-2.511	0.1405	0.53	1.623	0.4578	0.1717	-0.6796	-1.674	-0.8994	-0.7531	-0.1593	-0.003113	-0.2221	0.4818	-0.1272	0.2626	0.2777	0.9027	0.5853	-0.2276	0.03993	-0.1156	0.8088	0.2268	1.233	1.296	0.3964	0.6442	1.352	1.6	0.8906	0.6113	0.9254	0.9764	0.3726	1.204	0.6015	2.426	1.182	2.025	-0.2987	0.00614	-0.3836	-0.9602	0.4975	0.6317	-0.5563	-0.2534	0.06722	0.1626	-0.4447	0.1623	0.149	-0.5902	0.09914	-0.3399
GENE217X	HSI031D01	KIAA0555		-1.324	-1.142	-0.7269	-0.6284	-0.647	-0.5838	-1.866	-1.839	-1.087	-1.685	-2.142	-2.05	-2.306	0.3656	0.7951	1.811	0.6035	0.000536	-0.6775	-1.62	-0.8057	-0.3467	0.05928	0.07111	-0.3346	0.2986	0.03139	0.0591	0.0748	0.4275	0.4116	-0.01275	0.1674	0.0564	0.7743	-0.01456	1.248	1.539	0.4729	0.5875	1.088	1.295	1.21	0.513	0.8079	0.7906	0.1074	1.31	1.243	2.62	0.9077	1.853	-0.2865	-0.08663	-0.265	-0.5228	0.6245	0.6986	-0.5214	-0.622	-0.3424	0.2123	-0.4369	0.502	0.1064	-0.3916	0.1153	-0.5463
GENE930X	HSI028A03	PTBP2		-1.333	-1.008	-0.5984	-0.9093	-0.04391	-0.3946	-1.856	-1.51	-1.022	-1.814	-2.21	-2.263	-2.795	0.3321	0.644	1.708	0.7048	0.1314	-0.7082	-1.761	-0.7472	-0.5505	-0.2038	-0.1619	-0.0386	0.1515	0.1018	0.1818	0.2713	0.4947	0.1099	0.003832	0.3288	0.05006	0.8746	0.04673	1.07	1.253	0.7842	0.6916	1.54	1.683	0.8643	0.8172	0.8904	0.6891	0.4158	1.251	1.237	2.214	0.5772	1.582	-0.3702	-0.1083	-0.2523	-0.4141	0.666	0.7102	-0.1858	-0.3254	-0.2636	0.1237	-0.4482	0.3542	-0.1561	-0.4807	-0.0006881	-0.616
GENE1820X	HSI177G05	LOC440079		-1.238	-1.308	-0.6131	-0.9155	-0.348	-0.3975	-1.43	-2.054	-1.024	-1.634	-2.137	-2.031	-1.741	0.2552	1.003	1.921	0.7212	-0.1784	-1.009	-1.894	-0.7936	-0.7705	0.169	-0.1328	-0.08928	0.5774	-0.1609	0.1932	0.3703	0.6566	0.4849	-0.0556	0.06003	0.1965	0.7233	0.04384	1.468	1.266	0.4242	0.46	1.483	1.203	0.5923	0.5284	0.873	1.074	0.3573	1.166	1.166	2.333	1.226	1.821	-0.4797	-0.3843	-0.5191	-0.8103	0.6545	0.7559	-0.02505	-0.2297	0.3225	0.2496	-0.4847	0.05042	-0.7758	-0.2162	-0.1249	-0.8453
GENE1040X	HSI033H03	KCNC1		-1.578	-0.8305	-0.6433	-1.085	-0.3263	-0.3996	-1.672	-1.949	-1.03	-1.701	-2.149	-2.046	-1.794	0.1147	0.7365	1.727	0.877	0.1293	-0.6462	-1.433	-0.6142	-0.7401	-0.3413	-0.268	-0.5312	0.1452	0.1301	0.1056	0.05086	0.6458	0.2927	-0.04844	-0.2395	-0.08312	0.7669	0.04706	1.552	1.734	0.7874	0.3388	1.394	1.32	0.5924	0.6159	0.6892	0.4549	0.2242	1.234	1.169	3.014	0.996	1.888	-0.3529	-0.1875	-0.2692	-0.4828	0.5007	0.551	-0.119	-0.1966	-0.127	0.2063	-0.4376	0.3708	0.09587	-0.4425	-0.02684	-0.7063
GENE1239X	HSI026B04	DENND1C		-1.34	-0.7506	-0.3881	-1.261	-0.3714	-0.3502	-1.575	-1.862	-0.9769	-1.872	-2.159	-2.065	-2.089	0.1084	0.6259	1.658	0.9378	-0.08462	-0.7892	-1.584	-0.6086	-0.8495	-0.06999	-0.1688	-0.4089	0.1545	-0.04013	0.08458	0.1598	0.602	0.3499	0.135	0.1888	-0.06374	0.7333	0.2089	1.531	1.749	0.3263	0.02348	1.676	0.8346	0.7685	0.7424	0.8736	0.736	0.2536	0.9497	1.43	2.782	1.185	1.833	-0.5066	-0.0821	-0.2259	-0.4323	0.542	0.6447	-0.36	-0.2919	0.09915	0.03522	-0.1626	0.1155	-0.2631	-0.7165	0.1699	-0.4787
GENE1646X	HSI017D11	SEPTIN11		-1.421	-0.9871	-0.684	-0.8898	-0.234	-0.4461	-2.111	-1.911	-1.056	-1.638	-2.598	-1.782	-2.064	0.3391	0.6835	1.522	1.422	-0.074	-0.5505	-1.264	-0.384	-0.5372	-0.3488	-0.243	-0.1991	0.3108	0.1493	0.1643	0.04355	0.9148	0.3191	0.03651	0.5189	0.4499	0.5328	-0.003995	1.599	1.863	0.4951	0.714	1.547	0.7909	0.8689	0.4348	0.5457	0.6691	0.07186	0.84	0.3786	2.797	1.248	1.605	-0.1945	-0.1315	-0.189	-0.4686	0.396	0.6307	-0.2197	-0.2473	-0.04502	-0.2119	-0.6488	0.4479	-0.2953	-0.9024	0.09818	-0.4666
GENE1271X	HSI052F04	KIAA1287		-1.189	-0.8242	-0.5889	-0.7558	-0.2788	-0.4058	-1.987	-2.048	-1.172	-1.931	-2.41	-1.904	-2.183	0.1976	0.7719	1.561	1.037	-0.1109	-0.4094	-1.657	-0.5217	-0.5396	-0.05707	-0.01404	-0.1286	0.2324	-0.0005409	0.1304	0.1365	0.5864	0.2471	0.1035	0.1298	0.3061	0.8145	0.05317	1.769	1.693	0.425	0.6176	1.547	0.7579	0.5913	0.5221	0.6642	0.5689	0.2009	1.083	1.445	2.628	0.9616	1.782	-0.4329	0.1473	-0.2511	-0.4844	0.3351	0.3328	-0.1217	-0.5228	-0.2802	-0.1477	-0.4454	0.4245	-0.001557	-0.5782	0.1203	-0.5421
GENE1741X	HSI017E05	MFSD4		-1.382	-1.013	-0.5538	-0.9864	0.1356	-0.4515	-2.099	-1.955	-1.121	-1.694	-2.321	-1.947	-1.931	0.3403	0.7395	1.968	1.261	-0.1846	-0.5897	-1.112	-0.1315	-0.5716	-0.1747	0.09739	-0.2469	0.1797	-0.2285	0.107	-0.04251	1.006	0.3351	-0.02439	0.1646	0.3601	0.3434	0.02558	1.483	1.921	0.4562	0.4879	1.666	0.506	0.5098	0.3817	0.5093	0.6152	-0.1248	0.8468	1.399	2.77	1.204	1.661	-0.122	-0.1847	-0.243	-0.5231	0.3672	0.5137	-0.04527	-0.4712	-0.2614	-0.1402	-0.4113	0.3546	-0.2767	-0.9131	0.2772	-0.5155
GENE1436X	HSI177A04	LOC387884		-1.146	-0.86	-0.5041	-0.7765	-0.2434	-0.2303	-1.774	-1.979	-1.075	-2.062	-2.205	-1.715	-2.112	0.2243	0.9261	1.698	1.05	-0.2393	-0.7525	-1.556	-1.117	-0.879	0.06983	-0.1637	0.1775	0.5052	-0.2823	0.2509	0.3599	0.9252	0.5017	0.005071	0.2375	0.1109	0.7688	0.01475	1.8	1.595	0.3793	0.5288	0.8674	0.9494	0.7548	0.5996	0.7756	0.8116	0.1608	1.144	0.9027	2.704	1.079	1.588	-0.3025	0.3125	-0.3003	-0.4086	0.5599	0.6123	0.2584	-0.1104	-0.5467	-0.4214	-0.3654	0.407	-0.3126	-0.8167	-0.516	-0.8447
GENE1779X	HSI063E05	INOC1		-1.222	-0.751	-0.4866	-1.075	-0.1171	-0.3722	-1.858	-1.648	-1.159	-1.956	-2.323	-1.874	-2.043	0.2713	0.9259	1.757	0.7765	0.1239	-0.4436	-1.392	-0.8163	-0.7492	-0.307	-0.1036	-0.1521	0.2435	-0.1353	-0.09568	0.171	0.3695	0.2735	-0.02866	0.4591	0.2751	0.7002	0.1677	1.828	1.631	0.5658	0.7025	1.233	1.1	0.7394	0.6719	0.8945	0.4219	0.1369	1.179	1.184	2.781	0.8525	1.784	0.003	0.0629	-0.2751	-0.42	0.517	0.6427	0.1184	-0.1988	-0.4738	-0.5321	-0.355	0.431	-0.5537	-0.9729	-0.3808	-0.7256
GENE1654X	HSI030H05	MAN2B2		-1.159	-0.6569	-0.5203	-1.043	-0.3078	-0.3248	-1.909	-1.722	-1.066	-1.926	-2.276	-1.854	-2.281	0.1463	0.8366	1.83	1.022	0.1038	-0.5649	-1.458	-0.9518	-0.6592	-0.2928	-0.3597	-0.1477	0.2451	0.1741	-0.09335	0.3005	0.2557	0.1308	0.06767	0.3927	0.09902	1.196	0.04988	1.729	1.62	0.9187	0.2772	1.435	1.322	0.9758	0.7911	1.035	0.4427	0.1908	1.226	0.1561	2.582	0.8822	1.658	-0.3007	0.1463	-0.08055	-0.5439	0.4483	0.5458	0.05534	-0.2611	-0.4812	-0.2985	-0.2879	0.2841	-0.2749	-0.667	-0.1612	-0.6409
GENE1828X	HSI004H11	CEP27		-1.087	-0.7821	-0.696	-0.8133	-0.2201	-0.3846	-2.03	-1.914	-1.008	-1.776	-2.253	-1.786	-2.551	0.3289	0.568	1.507	1.286	0.07345	-0.4111	-1.222	-0.471	-0.3242	-0.1507	-0.2579	-0.2223	0.02676	0.3797	-0.1033	0.1489	0.7708	0.09714	0.4895	-0.1924	0.3504	0.8912	0.04475	1.663	1.794	0.9086	0.1253	1.06	1.143	0.8987	0.4582	0.8234	0.9814	0.3167	1.086	0.311	3.018	0.992	1.437	-0.4919	-0.1779	-0.01577	-0.626	0.5832	0.358	-0.1272	-0.4158	-0.4945	-0.06482	-0.523	0.5524	-0.2551	-0.7743	-0.2688	-0.5817
GENE2035X	HSI026B06	FKRP		-1.308	-1.242	-1.167	-1.149	-0.08088	-0.9098	-1.695	-1.33	-1.339	-1.736	-1.855	-1.694	-1.872	0.6794	0.9798	1.511	1.626	0.3788	-0.1447	-1.02	-0.517	-0.4071	-0.4343	-0.6484	-0.7409	-0.4169	0.2625	-0.6942	0.2591	0.542	0.3753	0.3964	0.4068	0.3178	1.039	0.1286	1.46	1.923	0.7579	1.486	0.378	1.058	0.6289	0.8629	0.9737	0.7773	0.294	0.9542	1.298	2.799	1.03	0.2976	0.005134	0.403	0.04433	-0.1411	0.647	0.6999	0.1686	-0.01083	-0.4713	-0.7459	-0.8373	-0.5508	-0.8216	-0.7658	-0.363	-0.7384
GENE1529X	HSI006E10	SPSB1		-1.356	-0.9071	-0.7326	-1.138	-0.3906	-0.6506	-1.261	-1.756	-1.078	-1.868	-2.238	-2.334	-1.529	0.1831	0.5692	1.398	1.005	0.1233	-0.3906	-1.704	-0.3041	-0.9749	0.3047	0.09308	-0.604	-0.1886	0.07042	-0.3658	0.1133	0.5482	0.265	0.04608	0.353	0.3911	0.8644	0.09423	1.397	1.569	0.8294	0.7356	0.7505	1.569	0.9412	0.6491	1.042	0.7578	0.2616	1.198	1.656	2.992	1.321	0.7771	-0.4185	-0.1867	-0.1672	-0.4234	0.6352	0.7145	-0.2825	-0.3907	-0.1195	0.04876	-0.6439	-0.2658	-0.1925	-0.7677	0.02838	-0.6655
GENE1736X	HSI011G05	PLCE1		-1.402	-1.11	-0.7365	-0.922	-0.5627	-0.7575	-0.9902	-2.08	-1.04	-1.521	-2.18	-2.275	-1.482	0.6657	0.9051	1.733	1.028	0.02947	-0.307	-1.458	-0.5149	-0.647	0.9173	0.3176	-0.8217	-0.3105	-0.3844	-0.5784	-0.1295	0.2265	0.2134	-0.1841	0.3728	0.2562	0.694	0.388	1.447	1.736	1.204	0.6978	1.339	0.8838	0.6142	0.7658	0.3354	0.7214	0.1858	0.8696	1.542	3.073	0.739	1.217	-0.1825	-0.1295	0.1237	-0.5423	0.4777	0.6645	-0.03958	-0.2086	0.2195	-0.2826	-0.894	-0.1592	-0.3502	-0.9229	0.143	-0.6417
GENE1324X	HSI007A10	MMS19L		-1.096	-1.157	-0.9059	-0.8579	0.4734	-0.8698	-1.109	-1.495	-0.8667	-1.857	-1.786	-2.097	-1.162	0.5623	1.133	1.468	1.003	-0.3732	-0.2001	-1.636	-0.5511	-1.217	0.2403	-0.09956	-0.6518	-0.4455	-0.7712	-0.6838	0.1569	0.769	0.3398	0.3601	0.2071	0.6829	1.243	0.1405	2.086	2.106	0.975	0.247	0.362	0.2013	0.1128	0.6011	0.9896	0.7898	0.1111	0.9714	1.548	3.099	1.274	1.008	-0.06054	-0.1025	-0.02193	-0.4855	0.4384	0.772	-0.2254	-0.1885	-0.1437	-0.002216	-0.7673	-0.2069	-0.4004	-1.031	-0.1282	-0.8203
GENE620X	HSI018B02	PSCD2		-1.262	-1.27	-0.7812	-0.5516	-0.6276	-1.32	-1.827	-1.052	-1.319	-1.841	-2.05	-2.259	-1.667	0.5124	0.9371	1.519	0.9553	-0.0592	-0.5467	-1.441	0.04614	-1.023	-0.1455	-0.5663	-0.4742	-0.4257	0.01947	-0.009846	0.3223	0.412	0.3263	0.3877	0.197	0.4847	0.7949	-0.02404	1.431	1.894	0.7376	0.6602	0.9618	0.5739	0.4694	0.6354	0.8013	0.7286	0.1541	1.19	1.632	3.101	1.138	1.029	-0.05014	0.1177	0.1033	-0.4057	0.6006	0.7872	-0.2276	-0.2013	0.1752	0.2341	-0.8039	-0.0217	-0.03776	-0.9542	-0.1656	-0.6616
GENE922X	HSI011A09	EST		-1.278	-1.274	-0.8962	-0.8135	-0.6529	-0.9455	-1.347	-1.796	-1.259	-1.681	-1.75	-1.972	-1.266	0.667	1.087	1.538	0.6263	-0.07456	-0.4476	-1.282	-0.1554	-0.797	-0.1339	-0.5816	-0.6607	-0.5722	0.003663	-0.322	0.2887	0.9501	0.4163	0.4228	-0.1459	0.65	1.143	0.09803	1.644	2.097	1.092	0.5575	0.2392	0.4942	0.8855	0.8656	0.8094	0.5902	0.03823	1.426	1.671	2.948	1.268	1.104	-0.439	-0.298	-0.05534	-0.5501	0.5663	0.8724	-0.3718	-0.354	-0.08927	-0.03953	-0.9121	-0.03025	-0.07363	-0.7937	-0.2662	-0.6833
GENE1571X	HSI055C10	SFTPB		-1.277	-1	-0.4543	-0.9259	-0.3724	-0.9322	-1.435	-2.302	-1.165	-1.45	-1.804	-1.783	-0.877	0.4592	0.5189	1.366	0.9093	-0.1688	-0.5528	-1.169	-0.6024	-0.6963	-0.4242	-0.7356	-0.9811	-0.2719	-0.002878	-0.2893	-0.09053	0.8988	0.6408	-0.308	0.1863	0.3992	0.2523	0.254	1.711	2.281	0.1231	0.5456	1.692	0.5043	1.25	0.002511	0.5385	0.9912	0.1815	1.208	1.58	2.676	1.51	1.965	0.1404	-0.3587	-0.6884	-0.5555	0.3278	0.5605	0.09171	0.02893	0.4348	0.08448	-0.1553	-0.04646	-0.4659	-0.678	-0.2695	-1.026
GENE409X	HSI015F08	NR4A2		-1.588	-1.486	-0.7843	-0.9678	-0.6132	-0.7059	-1.892	-2.034	-1.459	-1.855	-1.895	-2.161	-0.6917	0.4128	0.6375	1.45	0.9075	-0.1872	-0.6785	-1.26	-0.3489	-0.6526	-0.1304	-0.4242	-0.4352	0.2401	0.2921	-0.1119	0.3329	0.3968	0.2974	0.05321	0.248	0.2848	0.8734	-0.1571	1.328	1.73	0.7095	1.124	1.468	0.8742	1.386	0.2844	0.6518	1.075	0.1723	1.094	1.238	2.735	0.9177	1.908	-0.2984	-0.2298	-0.1281	0.1688	0.4755	0.4503	-0.1388	-0.4762	-0.2951	-0.2612	-0.4899	-0.0407	-0.2601	-0.6403	0.1535	-0.5948
GENE419X	HSI024F02	SEMA4A		-0.9431	-0.8335	-1.017	-0.8338	0.1276	-0.6982	-2.12	-1.68	-1.227	-2.011	-1.955	-2.199	-0.8179	0.3551	0.7234	1.506	0.9831	-0.04063	-0.6984	-1.346	-0.2172	-0.2566	-0.4312	0.03849	-0.7627	-0.102	-0.006685	-0.8282	0.02281	0.5231	0.2353	0.1629	0.3113	0.372	0.9588	0.009905	1.451	1.821	0.6646	0.7452	1.381	1.17	1.228	0.5485	0.7802	0.7063	0.09097	0.9697	1.393	2.963	1.167	1.543	-0.2801	-0.1188	-0.1991	-0.689	0.4908	0.5875	-0.2178	-0.09657	-0.242	-0.1278	-0.9453	0.106	-0.3337	-0.7978	-0.2633	-0.8001
GENE1927X	HSI004E05	POFUT1		-1.531	-1.314	-0.6963	-1.044	0.06721	-0.9827	-1.978	-2.202	-1.149	-1.499	-1.802	-1.98	-1.014	0.4886	0.4138	1.098	0.6376	-0.2355	-0.8303	-1.17	-0.1202	-0.9487	-0.2715	-0.09933	-0.7738	-0.09434	-0.02867	-0.153	0.04793	0.7249	0.2996	0.1924	-0.146	0.5767	0.7027	0.0622	1.145	1.953	1.084	0.6038	1.982	0.407	0.4316	0.4779	0.9743	1.179	0.08424	0.9342	1.983	2.708	1.23	1.643	-0.5682	0.03175	0.03985	-0.5921	0.4912	0.6315	-0.2124	-0.2635	-0.1924	0.0676	-0.4168	0.01674	-0.3585	-0.6477	0.4609	-0.5569
GENE925X	HSI017E03	THNSL1		-1.507	-1.292	-0.6214	-0.8535	0.04139	-0.6827	-1.45	-2.075	-1.273	-1.52	-2.063	-1.926	-1.193	0.6454	0.7075	1.387	0.6087	-0.05545	-0.636	-1.375	-0.182	-0.8654	-0.0961	-0.4131	-0.574	-0.07808	0.02882	-0.3978	-0.1198	0.9607	-0.08009	-0.02333	0.07423	0.4004	0.1443	-0.01135	1.473	2.146	0.4842	0.5581	1.509	1.032	1.117	0.4006	0.5021	1.159	0.1118	0.9705	1.521	2.892	1.409	1.948	-0.1441	-0.3033	-0.3191	-0.6177	0.4591	0.6373	-0.3881	-0.3213	0.07977	-0.144	-0.5025	-0.131	-0.009924	-0.4444	0.05838	-0.7781
GENE1235X	HSI019F04	SLC30A2		-1.204	-0.9422	-0.6758	-0.8821	-0.2901	-0.7007	-1.748	-1.889	-1.338	-1.973	-2.16	-1.87	-1.104	0.5785	0.7744	1.444	0.7228	-0.08225	-0.2647	-1.245	-0.4516	-0.4432	-0.3165	-0.4985	-0.9144	-0.5483	-0.0521	-0.507	-0.08548	0.9379	0.2974	0.2052	-0.1348	0.553	0.4975	-0.009396	1.324	2.016	0.6353	0.7746	1.457	0.6035	1.141	0.5531	0.5691	0.8672	0.03102	1	1.839	2.746	1.342	2.004	-0.1637	-0.1026	-0.1443	-0.4769	0.4602	0.6525	-0.3048	-0.3943	-0.1889	-0.2044	-0.737	0.08821	-0.4271	-0.3395	0.2899	-0.592
GENE1934X	HSI012A11	CLSTN1		-1.506	-1.086	-0.7259	-0.9353	0.9231	-0.517	-2.126	-1.462	-0.924	-1.728	-2.065	-2.036	-2.55	0.2505	0.4768	1.204	0.4596	-0.2702	-0.5932	-1.48	-0.5161	-0.8069	-0.261	0.04917	-0.3206	-0.07488	-0.2997	-0.06166	0.04927	0.8307	0.1804	0.1542	0.01471	0.6352	0.6159	0.06897	1.305	1.873	0.8235	0.4599	1.296	0.4711	0.8167	0.8712	0.8644	0.4332	-0.1127	1.124	1.152	2.722	1.801	1.305	-0.1936	0.05862	-0.09714	-0.722	0.433	0.6016	-0.06078	-0.1108	-0.1219	0.2305	-0.1017	0.658	-0.05793	-0.9079	0.2891	-0.6688
GENE13X	HSI024D01	FAM63B		-1.034	-0.6418	-0.6791	-0.9218	-0.04039	-0.5715	-2.503	-1.409	-0.5374	-1.717	-2.374	-1.83	-1.978	0.3461	0.7606	1.244	0.9506	-0.5521	-0.5239	-1.43	-0.4261	0.234	-0.02817	0.5004	-0.312	-0.2747	-0.6365	-0.4576	-0.1245	0.9827	0.3883	0.1928	0.09574	0.3099	0.5286	-0.03192	1.569	1.897	0.2694	0.5789	1.21	0.2516	0.8025	0.3912	0.7522	0.8153	-0.1076	0.9168	1.426	3.094	1.34	1.616	-0.1033	-0.03957	-0.404	-0.626	0.6358	0.6988	-0.2697	-0.2629	-0.09137	-0.2608	-0.7482	0.7462	-0.1111	-0.9831	-0.02962	-0.4719
GENE923X	HSI013A09	CNTNAP5		-1.089	-0.9585	-0.6253	-0.8175	0.3963	-0.4081	-2.096	-1.749	-1.084	-1.739	-2.637	-1.675	-2.189	0.4298	0.8189	1.307	0.7518	-0.1019	-0.3746	-1.138	-0.4292	-0.4901	-0.4335	-0.5296	-0.1561	0.1814	-0.3736	-0.1098	0.07999	1.03	0.3984	0.1716	0.1664	0.3768	0.2824	0.2108	1.61	1.994	0.2197	0.5852	1.338	0.2192	0.474	0.5273	0.4208	0.8484	0.0532	0.8596	1.639	2.827	1.4	1.751	0.06588	-0.02494	-0.2183	-0.2832	0.5209	0.7324	-0.5279	-0.1954	-0.2709	-0.1616	-0.548	0.6357	-0.4727	-1.002	-0.03231	-0.3834
GENE1463X	HSI025D04	NOXA1		-1.209	-1.121	-0.6385	-0.8641	-0.009727	-0.4166	-2.073	-2.019	-1.083	-1.751	-2.315	-1.886	-1.369	0.2627	0.9521	1.018	0.9665	-0.2149	-0.489	-1.273	-0.05617	-0.4785	-0.1394	-0.0004331	-0.4008	0.4096	-0.5323	0.0317	-0.04018	1.24	0.5011	-0.07977	0.03672	0.309	0.1626	0.1732	1.551	2.04	0.1373	0.5339	1.86	-0.3622	-0.3817	0.3957	0.5603	0.75	-0.07238	0.9463	1.149	2.917	1.543	1.887	0.0182	-0.08638	-0.2791	-0.4464	0.595	0.8349	-0.2717	-0.1152	-0.1116	-0.1184	-0.5895	0.5305	-0.1193	-0.9073	0.5773	-0.5676
GENE452X	HSI072F08	CD68		-1.727	-1.32	-0.647	-0.7464	-0.0757	-0.4502	-1.841	-1.584	-1.018	-2.049	-2.537	-1.169	-1.307	0.359	1.163	1.766	0.7663	-0.2952	-0.5357	-1.588	0.02433	0.1381	-0.865	-0.8039	-0.92	-0.4448	-0.2957	-0.05209	0.2149	0.7943	0.2752	-0.1777	0.1063	-0.06572	0.4499	-0.1008	1.879	1.525	0.7835	0.719	1.443	0.9683	1.015	0.4706	0.7276	0.5688	0.01781	1.24	0.8379	2.753	0.9616	1.623	-0.1262	0.528	-0.3183	-0.6997	0.4238	0.5726	-0.1786	0.5378	-0.5423	0.1915	-0.6101	0.113	0.04358	-0.7663	0.3096	-0.4505
GENE2032X	HSI019D06	AP3S2		-1.117	-1.34	-0.9832	-0.6553	-0.2172	-0.9933	-1.288	-1.42	-1.286	-1.977	-2.534	-2.003	-1.713	0.5297	1.057	1.186	0.7508	-0.0006424	-0.379	-1.273	0.1551	-0.2244	-0.174	-0.3367	-0.7209	-0.5636	-0.4482	-0.2434	0.1029	0.944	0.5172	0.1177	0.5897	0.663	0.4739	0.1185	1.542	1.938	0.4172	0.7238	1.425	0.224	1.087	0.5775	0.7862	0.3909	0.1614	1.048	0.4076	3.109	1.514	1.119	0.1334	-0.1001	-0.05665	0.4684	0.7028	0.9561	-0.6217	-0.2972	0.002896	-0.2238	-0.8548	-0.1149	-0.2955	-0.8386	0.2436	-0.8876
GENE1648X	HSI019H11	ALPP		-1.381	-1.531	-0.587	-0.9131	-0.1736	-0.7972	-1.909	-2.06	-1.428	-1.963	-1.962	-1.722	-0.9415	0.5556	1.001	1.523	0.867	-0.1045	-0.3416	-1.051	-0.4192	-0.6031	-0.209	0.03257	-0.8509	-0.307	-0.1137	-0.3056	0.1222	0.7705	0.3612	0.2893	0.1807	0.8056	1.024	0.07479	1.743	1.983	0.9866	0.6749	1.581	0.1569	0.4937	0.727	0.8044	0.6616	-0.08686	1.089	0.6363	2.867	1.196	1.486	0.02163	-0.08192	0.1071	-0.4109	0.4244	0.6461	-0.04016	0.0382	-0.5036	-0.5191	-0.3843	-0.2787	-0.6194	-0.8771	0.371	-0.8246
GENE2033X	HSI022D06	EST		-1.155	-1.051	-0.4646	-0.6695	-0.3752	-0.5276	-1.948	-2.062	-1.425	-1.892	-2.053	-1.674	-1.205	0.2507	1.032	1.021	1.385	-0.1334	-0.4904	-1.058	-0.4256	-0.1922	-0.1743	-0.1404	-0.7165	-0.4557	-0.4634	-0.6617	0.09181	1.279	0.5594	-0.02355	0.1854	0.5594	0.08147	0.1915	1.535	2.227	0.2139	0.6226	1.566	-0.2947	0.417	0.3922	0.5826	0.3317	-0.1196	0.8626	0.5357	3.15	1.565	2.03	0.1551	0.3668	-0.1538	-0.4533	0.6472	0.8628	-0.1092	-0.1319	-0.2359	-0.2017	-0.3554	0.6335	-0.3155	-0.5576	-0.1578	-0.8102
GENE1636X	HSI007B11	POP5		-1.544	-1.206	-0.388	-0.6925	-0.2961	-0.4003	-2.253	-2.196	-1.216	-1.742	-1.825	-1.791	-1.265	0.8587	1.349	1.912	0.9784	-0.5568	-0.2931	-1.157	-0.2879	-0.4874	-0.02477	0.3955	-0.6447	-0.0277	-0.9473	0.2093	0.3159	0.6503	0.2274	0.3624	0.2128	1.064	0.7667	0.172	1.001	1.724	1.069	-0.2359	1.198	-0.8836	-0.4282	0.8986	1.044	0.1716	-0.003896	1.517	0.3219	2.392	0.9569	2.057	0.3001	-0.09332	0.3213	-0.554	0.4368	0.7093	0.09694	0.07258	-0.6787	-0.2644	-0.2194	0.505	-0.4886	-1.086	0.3025	-0.3927
GENE2128X	HSI011C06	EST		-1.507	-1.109	-0.4334	-0.6266	-0.4698	-0.3393	-2.173	-2.176	-1.09	-1.388	-1.559	-1.729	-0.5814	1.207	1.343	2.097	0.2554	-0.6174	-0.2961	-1.433	-0.104	-0.3855	-0.03397	0.3322	-0.5154	0.1121	-1.423	0.04455	0.3671	0.7282	0.3437	0.1649	-0.3448	0.9562	0.8072	0.1547	0.2263	1.653	1.284	-0.05594	1.446	-1.504	-0.6933	0.9882	1.308	0.1635	-0.1061	1.593	0.8137	2.09	0.92	2	0.1586	-0.3179	0.204	-0.7586	0.6639	0.9106	-1.004	0.02312	-0.4674	0.2422	-0.1928	0.5171	-0.006106	-0.7495	0.4429	-0.3716
GENE1631X	HSI005B05	F11R		-1.212	-0.7312	-0.7333	-0.7361	-0.8469	-0.2638	-2.278	-1.765	-1.117	-1.591	-1.785	-1.886	-2.62	0.6622	1.09	2.087	1.252	-0.2059	0.1226	-1.274	-0.6959	-0.3982	-0.1863	-0.0755	-0.4017	-0.03108	-0.1029	-0.599	0.4106	0.3446	0.2587	0.724	-0.1896	0.6722	1.114	0.3136	1.648	1.679	0.9036	-0.1352	0.1748	0.1243	0.01554	1.031	1.131	0.9841	0.3276	1.594	0.2712	2.716	0.8559	0.5893	0.4493	-0.07294	0.1888	-0.2032	0.5585	0.7599	-0.02977	-0.1464	-0.695	0.1816	-0.6351	0.3547	-0.1514	-0.6023	-0.7445	-0.4507
GENE2216X	HSI004H12	TRIM58		-0.9992	-0.6037	-0.6794	-0.7182	-0.1222	-0.2533	-2.026	-1.732	-0.8406	-1.453	-1.837	-1.756	-2.482	0.5613	1.026	1.842	1.554	-0.3419	-0.09865	-1.302	-0.7868	-0.3104	-0.2862	-0.1661	-0.1507	0.03442	-0.593	-0.5462	0.3716	0.6445	0.1913	0.498	-0.2549	0.6352	0.9553	-0.6368	1.795	1.916	0.9406	0.7048	0.4987	-0.1522	0.0025	0.7564	1.076	0.909	0.1595	1.204	1.071	3.049	1.087	1.019	0.02319	0.5051	0.04963	-0.4267	0.5959	-0.1774	0.04128	-0.3879	-0.6609	-0.2553	-0.5803	0.4354	-0.4595	-0.7963	-0.6663	-0.6153
GENE1734X	HSI007A05	MBTPS1		-1.089	-0.5993	-0.7727	-0.7711	0.3713	-0.1158	-2.079	-1.714	-0.9021	-1.255	-1.304	-1.718	-2.095	0.9174	1.673	2.285	0.7709	-0.4491	0.07156	-1.165	-0.9263	-0.3307	-0.2185	0.4187	-0.5479	-0.2585	-1.095	-0.4874	0.7397	0.5715	0.2177	0.8373	0.1173	0.66	1.023	0.3132	1.452	1.593	0.8924	0.1531	-0.426	-1.019	-0.7557	1.18	1.357	0.3797	0.0131	1.906	1.068	2.34	1.104	-0.1347	0.7181	0.0495	0.4513	-0.3601	0.6106	0.8354	0.1246	0.01618	-1.119	-0.4053	-0.529	0.4034	-0.767	-0.891	-0.7106	-0.6236
GENE2213X	HSI002B12	TSPAN31		-1.315	-0.9013	-1.001	-0.7431	-0.2028	-0.02308	-2.217	-1.795	-0.6531	-0.697	-1.177	-1.808	-0.6294	0.9209	1.415	2.411	1.736	-0.6176	0.01563	-1.019	-1.074	-0.3473	-0.36	0.1884	-0.603	-0.2863	-0.8314	-0.5765	0.4697	0.6197	0.367	0.7345	-0.262	1.138	0.719	-0.9855	1.374	1.9	1.025	0.6538	-0.6141	-0.6003	-0.0807	1.136	1.335	0.9391	-0.04889	1.91	-0.009076	2.657	1.153	-0.003936	0.89	0.133	0.2512	-0.7649	0.577	-0.4034	-0.1051	-0.1641	-0.5331	-0.08149	-0.6797	0.2018	-0.2895	-0.5529	-0.6889	-1.126
GENE126X	HSI046A07	TIMM50		-1.205	-0.7999	-0.655	-0.9054	0.4225	-0.5475	-1.917	-2.087	-1.025	-1.581	-1.721	-1.751	-2.35	-0.0175	0.2793	1.193	0.9567	-0.6816	-0.4192	-1.201	-0.6372	-1.085	0.5631	0.4983	0.3811	0.6055	-0.8319	0.4498	0.02886	1.005	0.5632	-0.228	0.2456	0.2552	0.1607	0.2025	1.79	2.009	-0.4551	-0.06149	0.3592	-0.712	-0.2279	0.04285	0.1878	0.4654	-0.0004391	0.862	0.9477	2.918	1.508	2.088	0.1653	-0.3905	-0.7144	-0.638	0.5089	0.6345	-0.09488	-0.317	0.08979	0.9006	-0.07408	1.432	0.5916	-0.001469	0.2835	-0.2621
GENE232X	HSI053H01	LOC441149		-1.314	-1.133	-0.6139	-1.019	-0.6592	-0.641	-1.852	-1.927	-1.047	-1.47	-1.419	-1.852	-1.647	0.06126	0.2643	1.278	0.7476	-0.4364	-0.7566	-1.306	-0.6609	-1.192	0.829	0.3649	0.2861	0.7513	-0.5114	0.5089	-0.02913	0.9862	0.5714	-0.3681	-0.01684	0.1849	0.1547	-0.01739	1.7	2.174	-0.2322	-0.08514	0.8835	-0.4387	0.4735	0.012	0.2825	0.5955	-0.03964	0.9347	1.2	2.971	1.366	2.6	-0.04883	-0.4804	-0.5582	-0.6441	0.3829	0.5821	-0.2011	-0.2225	0.08841	0.8102	-0.07495	0.9999	0.4996	-0.08905	0.1876	-0.7256
GENE954X	HSI048C03	MLANA		-1.34	-1.011	-0.7335	-0.8115	-0.4522	-0.4987	-1.873	-2.042	-1.078	-1.278	-1.608	-1.667	-2.088	0.1029	0.3614	0.9465	0.6491	-0.355	-0.5891	-1.204	-0.4427	-1.284	0.9401	0.4976	0.5012	0.8393	-0.4967	0.6905	0.004872	1.326	0.5468	-0.2817	-0.2793	0.348	-0.3092	0.1694	1.873	2.235	-0.4624	0.0307	0.646	-0.4502	-0.2746	-0.0504	0.06679	0.4109	0.0008398	0.803	1.059	2.582	1.671	2.509	0.0932	-0.5022	-0.7656	-0.5951	0.3528	0.7145	-0.06181	0.0828	-0.07714	0.8329	-0.1792	1.159	0.5381	-0.09132	0.3002	-0.65
GENE74X	HSI098D07	GPR1		-1.526	-1.079	-0.5075	-0.923	-0.1517	-0.1834	-2.046	-2.108	-0.834	-1.595	-1.792	-1.828	-1.023	0.4245	0.9797	1.56	1.171	-0.4151	-0.7779	-1.754	-0.7139	-1.058	0.1859	0.1129	-0.0419	0.4157	-0.2923	0.6197	0.04132	1.013	0.5153	-0.25	0.3135	-0.1174	0.008515	-0.1676	0.879	1.672	-0.05326	0.3086	0.8558	0.5385	0.9329	0.3629	0.7473	1.051	0.04554	1.006	1.338	3.144	1.054	2.138	-0.3831	-0.3802	-0.737	-0.7629	0.7886	0.5652	-0.3803	-0.5338	-0.3467	0.4962	-0.2304	0.7038	0.1776	-0.583	0.08129	-0.6704
GENE1980X	HSI073E05	CD96		-1.766	-0.7895	-0.4187	-1.089	-0.3135	-0.4212	-2.145	-2.306	-1.314	-1.423	-1.398	-1.883	-1.041	0.4152	1.004	1.593	0.7424	-0.0572	-0.5874	-1.349	-0.9037	-1.113	0.1665	-0.2444	-0.4448	0.1984	-0.551	-0.04979	0.1387	1.216	0.4217	-0.3662	0.09289	0.3285	-0.1135	0.06299	1.315	2.262	0.3604	0.6142	0.9411	0.1511	1.057	0.4402	0.8115	0.5022	0.1624	1.307	1.333	2.921	1.439	1.783	0.1217	-0.3932	-0.4658	-0.7612	0.6145	0.5678	0.09064	0.06971	-0.1364	0.03185	-0.1513	0.2248	-0.2555	-0.7047	-0.1197	-0.4238
GENE356X	HSI064A01	ERGIC2		-1.833	-1.049	-0.6017	-0.7643	0.1618	-0.3994	-1.87	-1.675	-1.111	-1.609	-1.913	-2.246	-1.069	0.3465	0.7779	1.72	0.9213	-0.06092	-0.6112	-1.745	-0.3021	-0.4775	0.03593	-0.3186	-0.6236	0.3173	-0.4279	-0.1872	0.04258	1.023	-0.4644	-0.3107	0.07367	0.06846	0.123	0.03932	0.9935	2.084	0.2798	0.5733	0.9525	0.8159	1.086	0.5909	0.8209	0.7729	0.1752	1.336	1.419	3.009	1.234	1.645	-0.1391	-0.3618	-0.3842	-0.835	0.688	0.8242	-0.2621	-0.3746	0.03255	0.2037	-0.4823	0.3688	0.3587	-0.2638	-0.3202	-0.8215
GENE445X	HSI063F02	LOC441010		-1.6	-1.134	-0.7864	-0.8239	-0.2693	-0.4666	-1.417	-1.884	-0.8971	-1.44	-1.864	-2.344	-0.9783	0.2115	0.8822	1.61	0.8258	-0.1744	-0.7851	-2.191	-0.5888	-0.7162	0.0318	-0.06934	-0.4563	0.202	-0.05221	-0.02769	0.1497	0.8013	0.4609	-0.1174	-0.009376	0.1751	0.2918	0.03164	1.378	1.922	0.3891	0.829	1.304	0.729	0.595	0.3503	0.7699	0.8791	0.1334	1.216	1.485	3.036	1.228	1.554	-0.2787	-0.2645	-0.5635	-0.7319	0.7073	0.7355	-0.5203	-0.6353	0.2549	0.3335	-0.4551	0.403	0.1959	-0.392	-0.4265	-0.7413
GENE447X	HSI063H08	ZNF594		-1.547	-1.269	-0.71	-1.164	-0.5684	-0.4449	-1.994	-1.933	-0.9571	-1.302	-1.615	-2.101	-0.4498	0.2924	0.77	1.677	0.7383	-0.2537	-0.8578	-1.45	-0.9427	-0.9527	-0.3263	-0.2969	-0.5998	0.3075	0.1001	-0.331	0.02462	0.7851	0.2774	-0.2428	0.04474	0.1792	0.6862	-0.0008269	1.473	1.802	0.561	0.5023	1.446	1.015	1.546	0.4947	1.063	0.7617	0.0363	1.444	1.281	2.781	1.107	1.83	-0.4269	-0.1454	-0.5515	-0.8004	0.4719	0.5575	-0.241	-0.4659	0.001867	0.1632	-0.2964	0.2257	0.02162	-0.4155	-0.09598	-0.7197
GENE805X	HSI178G02	EST		-1.388	-0.9812	-0.6103	-1.095	-0.03193	-0.08611	-1.663	-2.305	-1.065	-1.347	-1.942	-1.729	-1.161	0.5235	0.8566	1.851	0.7914	-0.2869	-1.199	-1.466	-0.8048	-0.9876	-0.2814	-0.6027	-0.064	0.5237	0.04779	0.1432	0.2942	1.011	0.4799	-0.2351	-0.282	0.1593	0.1152	-0.2044	1.372	1.749	0.3751	0.4893	0.9899	1.356	1.459	0.5315	0.6527	0.7728	0.01503	1.27	1.265	2.521	1.236	1.969	-0.6261	-0.4848	-0.6145	-0.7801	0.5451	0.6199	-0.03141	-0.3076	0.137	0.2686	-0.5114	0.2312	0.3743	-0.3507	-0.5562	-0.9123
GENE105X	HSI026A01	ITGAL		-1.268	-1.286	-0.4142	-0.6415	1.205	-0.5296	-1.846	-2.284	-1.197	-1.529	-1.851	-2.076	-0.4755	0.1294	0.5555	1.66	0.8428	-0.5926	-0.7326	-1.446	-0.6675	-0.4494	0.04426	-0.1865	-0.3689	-0.1435	-0.3877	0.1092	-0.21	0.4477	0.3868	-0.2459	-0.04171	-0.009196	0.4332	-0.1263	1.554	1.903	0.4322	0.5835	0.8546	0.6734	0.9972	0.4932	0.7081	0.8262	-0.1211	1.021	1.334	3.034	1.2	2.206	-0.3682	-0.3551	-0.4759	-0.6353	0.3786	0.5646	-0.5871	-0.9891	-0.3355	0.2131	-0.4104	0.7515	0.4437	-0.2043	0.05766	-0.5562
GENE1915X	HSI107H11	AXIN2		-1.416	-0.7805	-0.555	-1.104	0.6539	-0.1	-1.781	-1.972	-0.7143	-1.406	-1.528	-1.745	-0.7279	0.05708	1.055	0.6095	1.563	-0.4605	-0.7695	-1.49	-0.8383	-1.088	-0.04429	-0.008138	-0.2066	0.4662	-0.2355	-0.02928	-0.04144	1.431	0.6651	-0.4698	0.4102	0.2047	0.1646	0.04887	1.138	2.02	-0.1804	-0.194	1.227	-0.1025	0.8044	-0.2373	0.8691	0.6262	0.1216	0.6294	1.133	3.455	1.255	2.579	-0.4621	-0.1849	-0.6554	-0.7703	0.588	0.5613	-0.3276	-0.2821	-0.4039	0.1292	-0.05414	0.8465	-0.1034	-0.7048	-0.5063	-0.6335
GENE2280X	HSI079D12	PTHLH		-1.137	-0.6835	-0.7789	-0.7017	-0.5554	-0.1731	-1.791	-1.929	-0.9147	-1.457	-2.07	-1.505	-2.178	0.2935	0.7937	1.499	0.8865	-0.08087	-0.405	-1.461	-0.5922	-0.6246	0.04819	-0.01522	-0.1751	0.009572	-0.2991	0.2097	-0.005744	3.261	1.493	-0.1326	0.7939	0.2022	0.08403	-0.2966	1.274	1.818	0.3267	0.4391	0.7985	0.5058	0.5109	0.4661	0.5969	0.01247	-0.05788	0.9614	0.7386	2.806	1.124	1.287	-0.2903	-0.5426	-0.2761	-0.7427	0.4726	-0.01563	0.08517	-0.2208	-0.1733	-0.02853	-0.6756	0.5041	0.002137	-0.5757	-0.09479	-0.6475
GENE978X	HSI082G09	AHI1		-1.722	-0.8731	-0.7693	-0.932	-1.164	0.0002955	-1.705	-1.979	-1.435	-0.9873	-1.616	-1.922	-0.3636	0.2257	0.712	1.596	1.007	0.09882	-1.328	-1.97	-0.6415	-0.575	-0.365	-0.1803	-0.2512	0.7154	-0.1251	0.8843	-0.02786	0.6174	0.1509	-0.1898	0.07794	0.7094	0.6798	0.6389	1.131	1.727	0.1921	0.5647	1.708	1.532	1.367	0.1535	0.8931	0.6642	-0.2077	0.883	1.354	2.521	0.7278	1.2	-0.8752	-0.5494	-0.7476	-1.146	0.4167	0.6099	-0.8621	-0.8972	0.5934	0.2204	-0.6132	0.5077	0.386	-0.1374	-0.2192	-0.08736
GENE2166X	HSI069C06	UMPS		-1.493	-0.4115	-0.7233	-0.9445	0.08087	-0.03141	-2.105	-1.854	-1.064	-0.7556	-1.359	-1.666	-2.149	-0.07596	0.2542	1.062	1.288	0.1957	-0.7375	-2.1	-0.589	-0.8154	-0.8666	-0.7269	-0.3355	0.4605	-0.1458	0.4254	0.1761	1.178	0.483	-0.189	-0.04032	-0.3625	-0.1544	0.1547	1.923	2.057	0.2803	0.2771	0.6791	0.7655	0.3908	0.3494	0.7548	0.7962	0.4189	1.068	1.609	2.92	1.856	0.8765	-0.7001	-0.4275	-0.5081	-0.7748	0.8012	0.492	-0.7015	-0.5839	0.5269	0.6211	-0.2767	0.5304	0.4093	0.02922	-0.2239	-0.2988
GENE1435X	HSI175G04	RASGRP3		-1.305	-0.825	-0.3858	-1.017	-0.1437	-0.3089	-1.851	-1.772	-0.9749	-1.796	-1.621	-1.605	-1.683	0.6806	1.438	1.752	1.008	-0.4771	-0.5386	-1.126	-0.6595	-1.066	0.3719	-0.3701	0.03366	0.07076	-0.7024	-0.2827	0.1942	1.36	0.04944	-0.1698	0.5386	0.5356	0.5804	-0.3853	1.429	2.035	0.2628	0.6242	1.154	-0.2215	0.6794	0.2101	0.8431	0.5813	-0.4974	1.028	1.201	2.589	1.231	2.192	-0.05076	0.1957	-0.2948	-0.4758	-0.07485	0.4791	0.5333	0.06429	-0.7876	-0.6643	0.103	0.6937	-0.7405	-1.503	0.01122	-0.3757
GENE390X	HSI107C07	EST		-1.59	-1.102	-0.5171	-1.11	0.4949	-0.1236	-1.94	-1.631	-0.8504	-1.578	-1.444	-1.947	-1.179	0.8014	1.108	1.652	1.033	-0.3548	-0.5678	-1.287	-0.7087	-1.208	0.25	-0.4426	-0.1089	0.2344	-0.48	0.2272	0.3986	1.354	-1.007	-0.04236	0.3261	0.1439	0.07238	-0.2226	-0.2011	1.501	0.259	0.6692	1.039	0.1953	1.468	0.5779	0.9619	0.9704	-0.1475	1.442	1.575	2.888	0.9814	2.142	-0.4448	-0.208	-0.4159	-0.7415	0.4664	0.6595	-0.1461	-0.4632	-0.5394	0.1742	-0.03858	0.7605	-0.3237	-1.065	-0.09429	-0.5575
GENE1212X	HSI107E03	ECHDC2		-1.648	-0.9558	-0.5533	-1.12	0.1153	-0.03524	-2.201	-2.328	-0.9978	-1.736	-1.764	-1.95	-1.418	0.8353	1.226	1.762	0.7325	-0.2574	-0.4819	-1.126	-0.6554	-1.175	0.02509	-0.252	-0.1502	0.4669	-0.4635	0.08763	0.3655	1.058	0.372	-0.1304	0.7773	0.2835	0.07876	-0.198	0.3424	1.403	0.2952	0.7428	1.559	0.0784	0.6377	0.5934	1.006	0.8771	0.1338	1.492	1.572	2.33	0.964	1.984	-0.423	-0.2636	-0.5136	-0.6115	0.5257	0.7294	-0.2191	-0.495	-0.4012	-0.05673	-0.1511	0.7238	-0.1853	-1.02	0.2023	-0.439
GENE2320X	HSI107B12	EST		-1.467	-0.9905	-0.5086	-1.327	0.692	3.42E-06	-2.04	-2.063	-0.6462	-1.473	-1.614	-1.656	-0.7093	0.8765	1.108	1.782	0.8016	-0.366	-0.4847	-1.032	-0.7314	-1.128	-0.5357	-0.645	-0.05257	0.5211	-0.3841	0.01959	0.4898	0.6796	0.277	-0.1181	0.4007	0.2414	0.2921	-1.066	0.1912	0.4521	0.5688	0.8013	1.557	0.2113	2.816	0.6973	1.253	0.116	-0.06779	1.752	1.197	1.939	0.7397	2.311	-0.6209	-0.3394	-0.4349	-0.9994	0.3753	-0.7113	-0.06357	-0.5021	-0.04501	0.236	0.06012	0.7233	-0.1073	-0.874	0.1623	-0.5374
GENE292X	HSI176D07	LOC387702		-1.366	-1.011	-0.6742	-1.293	1.027	0.03934	-2.052	-2.066	-0.6466	-1.299	-1.326	-1.572	-0.4736	0.7371	1.259	2.015	0.9119	-0.6553	-0.6597	-1.033	-0.7901	-1.101	-0.518	-0.779	-0.1652	0.6307	-0.7094	-0.3675	0.3347	1.216	0.06087	-0.2066	0.05076	0.2933	0.2233	-0.5864	0.6941	1.579	0.296	0.3556	1.173	0.4241	1.207	0.5733	1.149	0.717	-0.4576	1.593	1.091	3.034	0.9304	2.253	-0.6204	-0.2952	-0.5074	-0.757	-0.1358	0.4126	0.01007	-0.2349	-0.4492	0.0933	-0.05686	0.6367	-0.1506	-0.8141	-0.4629	-0.7273
GENE690X	HSI109B02	C20orf18		-1.397	-1.183	-0.5375	-1.474	-0.2706	-0.05546	-2.056	-2.195	-0.6934	-1.249	-1.686	-1.771	0.13	0.6529	1.283	1.69	0.9779	-0.7054	-0.9361	-1.307	-0.4863	-1.027	-0.4056	-0.3601	-0.251	0.6063	0.1446	-0.1844	0.2842	0.9378	0.137	0.09495	0.1273	0.6235	0.5853	-0.3966	0.6037	1.258	0.5596	0.5157	1.479	0.236	1.409	0.2969	1.149	0.8824	-0.4217	1.328	1.542	2.564	1.097	2.414	-0.6276	-0.4421	-0.4548	-0.7694	0.03154	0.3736	-0.2681	-0.6608	-0.5522	0.05054	-0.08036	0.8117	-0.1263	-0.6975	-0.4002	-0.7473
GENE901X	HSI110D09	ZNF718		-1.642	-1.192	-0.4904	-1.296	-0.07889	-0.02527	-2.174	-2.151	-0.9144	-1.469	-1.46	-1.689	-0.2077	0.4546	1.291	1.512	0.8616	-0.597	-0.9443	-1.108	-0.7073	-1.258	-0.1352	0.09809	-0.1529	0.6461	-0.03051	-0.03069	0.2755	1.173	0.3108	-0.3155	0.1409	0.2526	0.09476	-0.2974	0.6912	1.691	0.1326	0.4213	1.467	0.2116	1.356	0.08865	0.8072	0.8466	-0.1019	0.9593	1.511	2.523	1.12	2.845	-0.6296	-0.04325	-0.5502	-0.7065	0.1966	0.4376	-0.04325	-0.3996	-0.4836	0.09656	0.05507	0.8481	-0.1613	-0.899	-0.4128	-0.6189
GENE2018X	HSI107G11	DYNC1I1		-1.677	-1.569	-0.6996	-0.9273	-0.06687	1.088	-1.724	-1.558	-1.556	-1.778	-1.529	-1.744	-1.829	0.2888	0.3631	1.12	-0.203	-0.02854	-0.7583	-1.646	-0.5927	-1.031	-0.1519	-0.106	1.077	1.051	-0.009162	0.8974	0.494	0.5923	-0.2408	0.2151	0.268	-0.3032	0.1904	-0.1766	0.6289	0.7998	0.3324	0.1312	0.7757	0.507	2.347	0.3849	0.4197	1.203	0.1723	1.345	2.385	2.635	0.2328	1.451	-0.3616	-0.1942	-0.2629	0.6674	0.2912	0.4889	-0.3992	-0.5593	-0.2284	0.1838	0.5078	0.2264	-0.3182	-1.093	-0.07656	-0.362
GENE1277X	HSI058B04	SCAP2		-1.762	-1.034	-0.6011	-1.323	0.03183	-0.2505	-2.322	-2.589	-1.282	-1.416	-1.621	-1.625	-0.5293	0.5193	0.978	1.737	0.7057	-0.1054	-0.5448	-1.898	-0.9331	-0.9008	-0.8885	-0.6074	0.7501	0.7543	0.1262	-0.3738	-0.02293	0.1806	0.2312	-0.06804	0.2254	0.3142	0.376	-0.01072	0.8178	1.297	0.5747	0.773	1.609	0.987	1.619	0.6621	0.9862	0.5309	0.117	1.481	1.387	2.245	0.766	1.851	-0.1766	-0.3103	-0.366	-0.6535	0.3786	0.4757	-0.3415	-0.1187	0.0707	0.2215	-0.3536	0.2454	0.04085	-0.3042	-0.1868	-0.5466
GENE1963X	HSI049C11	FMO4		-1.615	-1.372	-0.5126	-0.9344	-0.3186	-0.6246	-2.325	-2.104	-1.417	-2.109	-1.526	-1.975	-1.183	0.1312	0.4574	1.22	0.7205	0.1829	-0.3325	-1.618	-0.7489	-0.4452	-0.8583	-0.3937	1.14	0.7672	-0.08702	-0.2324	-0.135	0.1925	-0.2381	0.0115	0.05238	0.2204	0.7338	-0.1811	1.282	1.139	0.61	0.6949	1.761	1.43	0.8355	0.4593	0.7722	0.3414	-0.04762	1.247	1.496	2.703	0.4353	1.435	0.726	-0.1759	-0.2612	-0.3427	0.6377	0.8415	0.0965	-0.07353	-0.866	-0.07312	0.2771	0.598	0.01628	-0.7355	0.3162	-0.1182
GENE89X	HSI005G07	CLMN		-1.212	-1.19	-0.5014	-0.8713	0.04758	-0.381	-1.908	-2.197	-1.029	-1.632	-2.108	-1.887	-0.9367	0.9174	0.9053	1.37	0.6639	-0.5349	-0.2323	-1.548	-0.3352	-0.451	-0.08087	0.02846	-0.6157	0.1628	-0.867	0.02751	0.04282	-0.4758	-0.01345	0.2464	-0.2056	0.6454	1.084	0.04692	1.31	1.845	1.125	0.00331	1.909	1.945	-0.1644	0.7031	0.7828	0.3769	0.0395	1.005	1.017	2.829	0.913	1.804	-0.2209	-0.3242	-0.2541	-0.7716	0.4022	0.3745	-0.3391	-0.3252	-0.4506	0.244	-0.2581	0.3458	-0.1524	-0.6248	0.3805	-0.4453
GENE977X	HSI082G03	LMLN		-1.161	-0.5774	-0.8279	-0.9998	-0.3451	-0.1086	-1.54	-1.325	-0.8441	-1.54	-2.014	-1.7	-1.596	0.5357	0.5772	1.916	0.5609	-0.068	-0.8531	-1.758	-0.6376	-0.6445	-0.6099	-0.1514	0.1295	0.5381	-0.2112	-0.04463	-0.1353	-0.3545	-0.4807	-0.2716	-0.216	0.03268	0.3633	0.1881	0.9132	2.095	0.4741	0.3337	1.382	1.337	0.7199	0.6172	0.7014	0.8632	-0.1964	1.174	1.465	3.21	1.733	1.958	-0.5699	-0.6068	-0.6388	-1.016	0.4597	0.636	-0.08104	-0.3774	-0.08331	0.356	-0.3811	0.4957	0.2301	-0.6472	-0.01173	-0.3706
GENE2384X	HSI083G12	RBL2		-1.46	-1.436	-0.5161	-0.9703	-0.446	-0.3706	-1.761	-1.918	-1.047	-1.464	-1.108	-1.818	0.2725	0.5222	0.9204	1.339	0.7973	-0.2354	-1.017	-0.7944	-0.6368	-0.7081	-0.6604	-0.7872	-0.8787	-0.2466	0.02963	-0.2191	-0.3084	0.5139	0.07661	-0.3086	-0.06872	0.5017	-0.07281	-0.1569	0.8823	2.15	0.5578	1.118	1.281	1.596	2.385	0.2205	0.3424	1.72	-0.3737	1.083	0.8943	2.861	0.8702	2.112	-0.4356	-0.6436	-0.08411	-0.302	0.2501	0.2673	-0.06919	-0.3626	-0.379	-0.08868	-0.2225	0.2185	-0.1499	-0.7037	0.1767	-0.7302
GENE1795X	HSI117C05	MLKL		-1.556	-1.311	-0.273	-1.108	-0.2249	-0.2282	-2.005	-2.045	-1.181	-1.717	-1.247	-1.727	1.044	0.9262	0.9538	1.248	0.8457	-0.1155	-0.5375	-0.7121	-0.3713	-0.7823	-0.6023	-0.3844	-0.9133	-0.2678	0.3035	-0.1681	-0.1483	0.5787	0.2108	-0.2405	0.2047	0.6572	0.1688	-0.324	0.3763	1.448	0.7902	0.8599	1.44	1.165	2.657	0.3884	0.9919	0.6479	-0.207	1.168	1.291	2.284	0.511	2.414	-0.1871	-0.5201	-0.1906	-0.6076	0.2671	0.202	-0.2801	-0.3086	-1.147	-0.6598	0.01215	0.433	-0.7872	-1.037	0.2409	-0.6067
GENE2284X	HSI112D12	ARPC1A		-1.366	-1.257	-0.1422	-0.9973	-0.3248	-0.4627	-1.666	-1.879	-0.981	-1.343	-1.004	-1.262	1.01	0.5157	1.068	1.228	0.6132	-0.2874	-0.7224	-0.3606	-0.482	-0.815	-0.4618	-0.3694	-1.017	-0.3137	0.2719	-0.307	-0.06454	1.073	0.1539	-0.3051	0.7839	0.7538	-0.2419	-0.4797	0.6487	2.11	0.5796	0.8683	0.7013	0.8108	3.675	0.3458	0.7839	-0.1309	-0.4351	1.137	1.108	2.658	0.7895	1.784	-0.1949	-0.6159	-0.03774	-0.9319	0.0855	-0.4032	0.1604	-0.1508	-0.902	-0.75	0.05802	0.2386	-0.8341	-1.076	0.03669	-0.6773
GENE457X	HSI082B02	BPNT1		-1.392	-1.319	-0.6297	-1.096	-0.08847	-0.4148	-1.838	-2.032	-1.217	-1.788	-1.9	-1.726	-0.6994	0.6728	1.002	1.878	1.106	-0.1377	-0.6591	-0.8296	-0.6317	-0.8532	-0.2982	-0.1186	-0.8642	-0.1129	0.2181	-0.1517	0.08457	0.7079	0.2079	-0.177	0.1553	0.5169	0.5679	-0.2846	1.057	1.704	0.929	0.6296	0.9812	1.201	1.804	0.7893	1.046	0.5098	-0.1444	1.526	1.168	2.71	0.9619	1.787	-0.2281	-0.5746	0.0314	-0.7205	0.2965	0.3881	-0.00993	-0.1561	-0.6175	-0.2438	-0.4265	-0.03918	-0.2059	-0.9057	-0.2065	-0.9009
GENE1979X	HSI073C05	FAM7A2		-1.714	-1.414	-0.4448	-1.188	-0.5146	-0.5143	-1.993	-2.077	-1.272	-1.668	-1.55	-1.957	-0.3127	0.7942	0.8725	1.943	0.6077	0.0574	-0.7322	-0.8787	-0.4807	-1.041	-0.4228	-0.1553	-0.7156	-0.09389	0.1567	-0.2749	-0.05664	0.4709	0.2385	-0.1749	0.2003	0.655	0.2823	-0.1085	1.152	1.62	0.8869	0.7938	1.669	1.245	1.946	0.7836	1.069	0.4872	-0.08063	1.348	1.099	2.34	0.7948	1.93	-0.205	-0.5057	-0.1438	-0.7479	0.3021	0.3271	0.01416	-0.2488	-0.3266	-0.3595	-0.2208	0.1038	-0.3535	-0.8767	0.2031	-0.569
GENE1146X	HSI045E03	BAZ2B		-1.58	-1.38	-0.5794	-1.134	-0.7166	-0.3616	-2.025	-2.184	-1.189	-1.369	-1.5	-2.095	0.5195	0.7132	0.5344	1.563	0.4212	-0.2562	-0.8816	-1.196	-0.2969	-0.7833	-0.3644	-0.2199	-0.6539	0.1195	0.3203	-0.04774	-0.1322	0.2992	0.1425	-0.1844	-0.03517	0.3962	0.1917	-0.2674	1.286	1.955	0.7148	0.6052	1.859	1.221	1.798	0.4178	0.869	0.784	-0.06435	1.287	1.324	2.494	0.9711	2.101	-0.2315	-0.6267	-0.1511	-0.7609	0.2394	0.4023	-0.2275	-0.3629	-0.4829	0.2304	-0.3672	0.221	-0.1335	-0.5747	0.03269	-0.6178
GENE609X	HSI006B08	PPP2R2A		-1.487	-1.388	-0.6642	-1.145	-0.825	-0.5706	-1.867	-2.237	-1.207	-1.577	-1.756	-2.103	-0.1552	0.694	0.5476	1.457	0.8625	-0.3806	-0.5932	-1.07	-0.2151	-0.4994	-0.3914	-0.3284	-0.6835	0.04307	0.2669	-0.002664	-0.04761	0.5197	0.05884	0.03603	0.06921	0.5646	0.586	-0.2649	1.203	1.803	1.156	0.6025	1.709	0.7569	1.669	0.4723	0.7325	0.737	-0.09064	1.084	1.356	2.742	0.9608	2.139	-0.5142	-0.4915	-0.1453	-0.6642	0.364	0.4026	-0.1734	-0.5034	-0.2606	0.07193	-0.3481	0.2326	-0.2159	-0.5911	0.2426	-0.6848
GENE1929X	HSI006C05	HSPC111		-1.466	-1.321	-0.7142	-1.211	-0.595	-0.5463	-2.011	-2.093	-1.119	-1.539	-1.734	-1.957	-0.1505	0.679	0.7002	1.737	0.5252	-0.2307	-0.5874	-1.108	-0.4949	-0.4337	-0.5163	-0.1015	-0.7082	-0.0369	0.4828	-0.257	-0.02691	0.5228	0.05619	0.03942	-0.006944	0.6871	0.8619	-0.1174	1.308	1.662	1.041	0.681	1.311	1.264	1.675	0.71	0.8719	0.7239	-0.0151	1.357	1.437	2.675	0.9032	1.924	-0.3777	-0.4164	-0.1011	-0.6953	0.2348	0.1466	-0.4041	-0.5052	-0.655	0.03161	-0.462	0.2718	-0.17	-0.8659	-0.1841	-0.5862
GENE1669X	HSI044D11	FAM40B		-1.546	-1.198	-0.5152	-1.127	-0.82	-0.5333	-1.918	-2.086	-1.226	-1.57	-1.676	-2.008	-0.1203	0.5374	0.6136	1.72	0.8591	-0.09929	-0.7706	-1.318	-0.6679	-0.7732	-0.5435	-0.6085	-0.6085	0.1821	0.6691	0.04023	0.08551	0.6783	0.2549	-0.06655	0.2544	0.5855	0.8291	-0.1634	1.258	1.473	0.7721	0.7368	1.671	1.719	1.887	0.5668	1.016	0.9349	0.1256	1.385	0.5905	2.169	0.7545	1.97	-0.3287	-0.3597	-0.1663	-0.9468	0.3291	0.3037	-0.2835	-0.5265	-0.5535	-0.1106	-0.3021	0.006422	-0.2107	-0.6924	0.08239	-0.6149
GENE2127X	HSI009A06	LRRC51		-1.633	-1.49	-0.7312	-1.131	-0.6432	-0.5629	-2.012	-2.191	-1.225	-1.59	-1.709	-1.982	-0.06219	0.7757	0.701	1.717	0.7232	0.0698	-0.7637	-0.9398	-0.3233	-0.5726	-0.6079	0.1037	-0.7023	-0.1742	0.5551	-0.4199	-0.1403	0.1324	0.07011	-0.1801	0.238	0.6701	0.5905	-0.1603	0.8405	1.207	1.069	0.8573	1.481	1.673	1.963	0.6682	1.037	0.7856	0.002733	1.297	1.22	2.118	1.238	2.014	-0.3838	-0.1708	-0.09251	-0.7867	0.2906	0.2239	-0.3144	-0.4588	-0.5059	0.09453	-0.4261	0.1413	-0.1155	-0.7455	0.06403	-0.6838
GENE65X	HSI171D07	EST		-1.796	-1.49	-0.3446	-1.025	-0.4529	-0.8408	-2.163	-1.685	-1.096	-2.115	-1.975	-1.925	-0.07243	0.8149	1.177	1.879	0.7831	-0.306	-0.7925	-0.8768	0.06154	-0.5929	-0.6094	-0.7617	-0.6088	0.3147	0.1157	0.4532	0.2791	0.8308	0.3997	-0.1306	0.2723	0.3953	0.09685	-0.4611	0.3656	1.01	0.5865	0.6594	1.6	0.4936	1.609	0.5936	1.075	0.5542	-0.05896	1.475	1.171	2.668	0.7824	2.077	-0.1953	-0.4872	-0.2455	-0.8068	0.4198	0.4934	0.06253	-0.2456	-0.1652	-0.2194	-0.01767	0.2155	-0.3598	-0.8111	0.4612	-0.5107
GENE176X	HSI171A07	EST		-1.669	-1.412	-0.3979	-1.014	-0.5226	-0.5571	-1.822	-2.062	-1.016	-1.898	-1.663	-2.202	-0.6027	0.9705	1.036	1.384	0.5911	0.0991	-0.7691	-0.6693	-0.1696	-0.8722	-0.6553	-0.7168	-0.8647	-0.04223	0.4636	0.2163	0.03062	0.7904	0.337	-0.02704	0.3934	0.5437	0.4783	-0.2673	0.2092	1.605	0.7793	0.8444	1.319	1.302	2.067	0.7662	0.9088	0.6969	0.1904	1.135	1.344	2.665	0.7219	1.885	-0.3013	-0.4316	-0.2899	-0.8134	0.394	0.3443	-0.2583	-0.4378	-0.4202	-0.1392	-0.1803	0.04694	-0.2525	-0.7362	0.2348	-0.639
GENE177X	HSI171C07	PTGER3		-1.774	-1.315	-0.3778	-1.036	-0.5687	-0.5314	-1.705	-2.159	-0.8455	-2.212	-1.907	-2.152	-0.4911	0.8987	0.9977	1.277	0.5741	0.05171	-0.7499	-0.6586	-0.05392	-0.7822	-0.6177	-0.5632	-0.738	0.2055	0.5076	0.1744	0.02354	0.7247	0.3633	-0.02892	0.3532	0.5189	0.2917	-0.2412	0.2319	1.525	0.7891	0.7785	1.422	1.292	2.003	0.7122	0.7975	0.6292	0.1441	1.052	1.306	2.55	0.7004	2.157	-0.296	-0.422	-0.3031	-0.8381	0.2783	0.3785	-0.213	-0.4565	-0.3521	-0.02328	-0.124	0.1635	-0.1804	-0.9041	0.4032	-0.6545
GENE487X	HSI110H02	EST		-1.041	-0.4146	-0.6481	-1.558	-0.6724	-0.6197	-1.261	-1.461	-0.8953	-1.706	-1.676	-2.19	-0.5171	0.5549	0.3103	1.763	0.9013	-0.1619	-0.9851	-1.544	-0.544	-1.164	-0.3389	-0.0953	-0.6325	0.07674	0.2802	-0.5772	0.1248	0.8763	0.1262	0.009262	0.4381	-0.2056	0.8364	-0.3914	0.6782	1.352	1.097	0.9535	1.929	1.075	2.25	0.8452	0.7712	1.004	0.2067	1.764	1.347	2.021	0.9206	1.807	-0.8953	-0.2132	-0.5254	-0.9631	0.1481	0.3164	-0.5551	-0.6456	-0.03291	-0.04106	-0.1408	0.1647	-0.3027	-1.181	0.3079	-0.4605
GENE1427X	HSI090A04	EST		-1.538	-1.055	-0.5477	-1.483	-0.102	-0.3107	-1.63	-2.017	-1.126	-1.709	-1.915	-1.927	-0.4528	0.6796	0.7525	1.738	0.374	-0.2185	-0.7442	-1.054	-0.3991	-1.156	-0.4494	-0.5493	-0.574	0.2744	0.4722	-0.07413	0.1195	0.3392	0.3738	0.045	0.6711	0.1755	0.5186	-0.3875	0.6955	1.131	0.7881	0.6507	2.188	1.11	2.073	0.5881	1.184	0.8534	0.03388	1.499	1.165	2.332	0.684	1.971	-0.5741	-0.3692	-0.368	-0.8972	0.312	0.3553	-0.239	-0.5225	-0.08834	0.3249	-0.3073	-0.1167	-0.2033	-0.9961	0.2769	-0.6497
GENE1428X	HSI098A04	C21orf55		-1.539	-1.24	-0.6099	-1.434	-0.4193	-0.1258	-2.203	-2.286	-1.132	-1.506	-1.471	-1.854	0.1758	0.6692	0.906	2.005	0.7309	-0.4097	-0.7587	-1.182	-0.5663	-0.9966	-0.1948	-0.3858	-0.5146	0.2502	0.2609	-0.1581	0.171	0.7012	0.2067	-0.08249	0.259	0.378	0.3251	-0.4126	0.6628	1.195	0.6564	0.6273	1.79	0.7196	1.762	0.5804	1.163	0.9292	-0.1551	1.544	1.241	2.517	0.8589	2.007	-0.318	-0.4828	-0.3801	-0.8043	0.1746	0.435	-0.1959	-0.4912	-0.5144	0.2898	-0.1935	0.2873	-0.1524	-0.7751	0.1133	-0.6483
GENE1516X	HSI172D10	EST		-1.529	-1.21	-0.5913	-1.386	-0.3656	-0.1692	-2.186	-2.273	-0.9406	-1.558	-1.729	-1.941	-0.9681	0.6782	1.022	1.781	0.6599	-0.2785	-0.8639	-1.119	-0.5872	-1.166	-0.09523	-0.2934	-0.389	0.4221	0.3963	0.1487	0.2708	0.5064	0.2068	-0.163	0.3099	0.3191	0.3513	-0.3689	0.5135	1.252	0.388	0.748	1.833	0.8475	1.746	0.5127	0.9584	0.9439	0.1655	1.329	1.455	2.079	0.7785	2.346	-0.5428	-0.4015	-0.5554	-0.8241	0.3848	0.5058	-0.2494	-0.3363	-0.1479	0.3375	-0.1684	0.348	-0.05291	-0.795	0.2897	-0.5918
GENE92X	HSI011A01	PARP6		-1.722	-1.525	-0.8437	-1.073	-0.6265	-0.2068	-2.233	-0.6153	-0.8695	-1.06	-1.288	-2.158	-0.2843	1.014	0.9998	1.379	0.8994	-0.467	-0.8067	-0.3676	-0.7884	-0.5915	-0.678	-0.8098	-0.9905	-0.105	-0.1998	-0.7494	-0.2094	-1.194	-0.1905	0.3692	-0.03431	0.5013	0.8721	-0.1926	0.8727	1.874	1.367	0.7814	1.206	1.187	1.74	0.8893	1.02	0.7581	-0.1117	1.593	1.41	2.897	1.068	0.9686	-0.4585	-0.3731	-0.2646	-0.9073	0.4672	0.2809	-0.2164	-0.7383	-0.3975	0.7378	-0.4406	0.1572	0.357	-0.4436	0.02684	-0.4633
GENE90X	HSI007C07	RAPGEF5		-1.597	-1.19	-0.9637	-0.8468	-0.2149	-0.3055	-2.104	-2.339	-1.198	-1.463	-1.89	-2.1	-0.8223	0.9657	1.091	1.487	0.4833	-0.4514	-0.4017	-1.441	-0.7427	-0.5641	-0.1264	0.2515	-0.7619	-0.2477	-0.04539	-0.383	-0.03634	-0.8581	0.102	0.3724	0.5802	0.6721	1.131	0.2036	0.8637	1.692	0.8216	0.6292	0.9811	1.398	1.788	0.8822	0.8489	0.8513	0.1012	1.398	1.533	2.004	0.7529	1.462	0.1198	-0.2966	-0.2818	-0.4536	0.7572	0.6224	-0.3958	-0.5978	-0.5165	0.416	-0.5039	0.3023	-0.07566	-0.6296	-0.2956	-0.4233
GENE1335X	HSI019G04	PEX26		-1.513	-1.418	-0.7832	-1.048	-0.07029	-1.093	-1.683	-1.855	-1.328	-1.555	-1.543	-1.625	-0.8261	0.9774	0.8767	1.818	0.6117	-0.6537	-0.3437	-0.431	-0.683	-0.8725	-0.5079	-0.7715	-0.9357	-0.532	0.2139	-0.9781	0.244	0.1171	0.2981	0.3069	0.5504	0.8249	1.003	-0.03748	0.9783	1.3	1.225	1.012	1.238	1.855	2.201	0.8816	1.086	0.7548	0.168	1.307	0.9386	2.133	0.611	1.28	-0.08031	-0.05931	0.2318	-0.2822	0.487	0.4978	0.2226	-0.06862	-0.2352	-0.1729	-0.7179	-0.6217	-0.4684	-1.047	-0.2988	-1.113
GENE104X	HSI024C07	TBXA2R		-1.438	-1.295	-0.7776	-1.258	-0.1258	-0.8636	-0.981	-1.827	-1.066	-1.202	-1.561	-1.629	0.3927	0.5877	0.6722	1.816	0.9261	-0.1565	-0.8022	-1.099	-0.8356	-1.385	-0.6101	-0.1934	-1.172	-0.9588	0.2003	-1.068	0.1586	0.609	0.5328	0.02505	0.06333	0.05811	0.5655	0.0976	1.313	2.063	0.7562	0.7373	0.3803	1.255	1.438	0.8781	0.8951	1.096	-0.03031	1.423	1.389	3.003	1.541	0.9657	-0.2007	-0.2709	0.1056	-0.4405	0.5389	0.7267	-0.3643	-0.5623	0.3239	0.1386	-0.6472	-0.5542	-0.2826	-0.5422	-0.7106	-0.7629
GENE1547X	HSI023A10	EST		-1.116	-1.325	-0.5497	-1.095	0.1553	-0.7857	-1.003	-1.516	-0.923	-1.627	-1.652	-1.843	-0.9884	0.358	0.5825	1.852	0.5107	-0.1066	-0.8984	-1.511	-0.395	-0.9534	-0.4991	-0.2131	-1.149	-0.4888	0.3016	-0.8211	-0.1968	0.684	0.3739	-0.23	-0.07603	0.3775	0.6845	-0.02205	1.692	2.001	0.5833	0.6185	1.177	1.696	1.643	0.562	0.6663	1.067	-0.007307	1.304	0.665	3.085	1.405	1.348	-0.4383	0.01942	-0.414	-0.8257	0.4948	0.6989	-0.3876	-0.6127	0.03152	0.1061	-0.4024	-0.5338	0.03637	-0.5873	0.2113	-0.7998
GENE2229X	HSI027H06	HARSL		-1.416	-1.045	-0.766	-1.113	-0.22	-0.3688	-1.598	-1.962	-0.9176	-1.559	-1.622	-1.922	-0.9632	0.2798	0.389	1.698	0.2824	0.3073	-0.4364	-1.39	-1.143	-0.9755	-0.7702	-0.5117	-0.8165	0.1622	0.3589	-0.2557	0.2342	0.4267	0.2807	0.2968	0.4101	0.159	0.5335	-0.7454	1.323	1.377	0.9483	0.8666	1.613	1.658	1.361	0.7595	0.7954	1.422	0.634	1.265	1.666	2.504	1.23	1.547	-0.5063	0.5404	-0.1796	-0.3496	0.5546	-0.5865	-0.3675	-0.5108	-0.02728	-0.1914	-0.5819	-0.2534	-0.3294	-0.4324	-0.07979	-0.9705
GENE418X	HSI024D02	MTMR2		-1.045	-0.8497	-0.8377	-1.218	0.3617	-0.5821	-1.724	-1.485	-1.08	-1.135	-1.428	-1.27	-1.04	0.4824	0.4996	1.46	1.242	0.1771	-0.7568	-1.116	-1.146	-0.8306	-1.253	-0.9985	-0.8204	-0.459	0.394	-0.578	0.03948	0.8915	0.04748	0.594	0.4808	0.3985	0.776	-0.1372	1.422	2	0.8838	0.7969	0.7178	2.062	1.545	0.7117	0.6208	1.011	0.2222	0.8913	1.35	2.822	1.384	1.136	-0.3483	-0.008525	0.1976	-0.2706	0.3865	0.3171	-0.3021	-0.2712	-0.06423	-0.3909	-0.6163	-0.1452	-0.8487	-0.7191	-1.17	-1.378
GENE2366X	HSI053C12	NUPL1		-1.257	-1.236	-0.5556	-1.018	0.4653	-0.2626	-2.016	-1.973	-1.139	-1.563	-1.772	-1.755	-0.8897	0.6371	0.8889	1.449	0.8956	0.0009594	-0.4972	-1.109	-0.7773	-0.7332	-0.6635	-0.8067	-0.5565	0.2378	0.3052	-0.1669	0.01757	-0.1854	0.3518	-0.01753	0.02575	0.6402	0.6006	0.05186	1.729	1.647	0.6265	0.7228	1.283	1.225	1.65	0.5135	0.3712	0.7485	0.01052	1.291	1.864	2.766	1.247	1.363	-0.23	-0.5767	-0.1255	-0.3261	0.5677	0.54	0.05437	-0.2929	-0.1205	-0.2768	-0.3728	-0.3942	-0.4189	-0.4233	-0.8915	-1.387
GENE2061X	HSI054H06	GPR132		-1.314	-0.8857	-0.7222	-1.203	-0.6695	-0.4792	-1.572	-1.674	-1.244	-1.931	-1.928	-2.139	-1.361	-0.1033	0.7239	1.281	0.5079	-0.2972	-0.9353	-1.906	0.05779	-0.6227	0.2806	0.07672	-0.4227	-0.05896	0.1782	-0.2438	-0.08204	0.5369	0.5523	0.007137	0.4199	0.4753	0.6588	0.5859	1.886	1.376	0.183	0.5651	1.99	1.427	1.873	0.1455	0.6687	0.3105	0.03608	1.034	0.549	2.919	1.104	0.8117	-0.3895	0.1758	-0.6794	-1.032	0.7516	0.8307	-0.4467	-0.6617	0.1798	0.2847	-0.04269	-0.07025	-0.04584	-0.3133	0.2658	-0.2319
GENE2052X	HSI042D12	CD300A		-1.497	-0.9628	-0.8051	-0.9972	-0.4491	-0.6757	-1.602	-1.701	-1.24	-1.737	-2.407	-1.859	-1.532	0.234	0.7177	1.677	1.54	-0.02329	-0.8545	-1.974	-0.6814	-0.645	-0.06893	-0.06173	-0.2371	0.1349	0.0318	0.2943	0.2334	0.6087	0.2162	0.1482	0.5863	0.4537	0.7597	0.3237	1.494	1.431	0.5179	0.639	1.971	1.313	1.353	0.5263	0.8679	0.07326	0.2165	1.115	0.1495	2.516	0.7241	1.666	-0.2934	-0.01638	-0.2621	-0.6591	0.3967	0.536	-0.5269	-0.5521	-0.1317	0.1733	-0.4191	0.0852	0.01043	-0.3947	0.1394	-0.6065
GENE2026X	HSI005H12	EST		-1.421	-1.261	-0.6393	-1.328	-0.981	-0.6216	-2.08	-2.019	-1.292	-1.558	-1.856	-1.92	-1.322	0.7418	0.5714	1.564	0.6584	-0.1709	-0.6316	-1.266	-0.2784	-0.9414	-0.2734	-0.2451	-0.2226	0.2692	0.2255	0.1119	0.04813	0.6205	0.201	-0.04409	0.454	0.5484	0.7656	-0.3071	1.339	1.366	1.134	0.5949	1.814	1	2.174	0.7617	1.003	0.4471	0.1914	1.308	0.2622	2.339	1.059	1.589	-0.4011	0.07701	-0.04887	-0.7624	0.3995	0.5075	-0.08581	-0.3638	0.01035	0.21	-0.4243	-0.2545	-0.2554	-0.8037	0.3136	-0.6001
GENE2060X	HSI054B06	SMG1		-1.4	-1.034	-0.6201	-1.214	-0.5942	-0.4317	-1.873	-1.999	-1.333	-1.576	-2.077	-1.916	-1.154	0.4725	0.7155	1.727	0.691	0.09019	-0.6008	-1.513	-0.5489	-0.6859	-0.2708	-0.3051	-0.5263	0.06788	0.3128	-0.05192	0.04202	0.3548	-0.06789	0.129	0.6263	0.5036	0.8669	-0.03382	1.479	1.376	0.9488	0.7841	1.916	1.669	1.968	0.7299	0.8193	0.2157	-0.02637	1.174	0.2787	2.261	0.881	1.837	-0.4974	0.09999	-0.03023	-0.6919	0.2971	0.3933	-0.5074	-0.7609	-0.1402	0.05052	-0.3913	0.1403	0.05841	-0.491	0.1551	-0.7686
GENE845X	HSI042B03	LSP1		-1.736	-1.61	-0.488	-1.323	-0.01519	-0.5111	-1.828	-2.101	-1.306	-1.308	-2.145	-1.671	-0.7181	0.3164	0.6711	1.3	0.2336	-0.07435	-1.108	-0.8985	-0.1769	-0.4633	-0.6883	-0.9399	-0.9399	0.1608	0.3598	-0.1544	-0.2227	0.351	-0.02395	-0.03535	0.8318	0.6777	1.122	0.384	1.232	1.715	0.5917	0.8001	2.383	1.81	1.547	0.4049	0.4968	0.5363	0.1035	1.184	1.352	1.989	0.5598	1.675	-0.2755	-0.0562	-0.4372	-0.2975	0.4156	0.3954	-0.1045	-0.08893	0.05394	0.08104	-0.3653	0.3963	-0.3829	-0.7968	0.01554	-0.855
GENE1332X	HSI015G04	MGC2752		-1.466	-1.358	-0.5629	-0.8282	-0.2303	-0.5815	-2.295	-2.023	-1.355	-1.877	-2.2	-1.868	-1.304	0.5711	0.4822	1.257	0.4525	0.04967	-0.8049	-0.909	-0.08404	-0.5041	-0.2813	-0.09452	-0.475	0.05446	0.3983	0.1224	0.0507	0.7787	0.2319	0.1065	0.265	0.4791	0.6494	-0.04773	1.179	1.807	1.132	0.6998	1.74	1.251	1.188	0.7145	0.7878	0.5297	0.01803	0.9877	1.368	2.382	0.9447	2.047	-0.495	-0.3185	0.1628	-0.4588	0.319	0.1517	-0.02745	-0.1519	-0.3877	-0.5801	-0.3271	0.2602	-0.5988	-1.098	0.4839	-0.5097
GENE1759X	HSI038C11	DRCTNNB1A		-1.528	-1.101	-0.5937	-1.102	0.01093	-0.5147	-1.91	-2.056	-1.277	-1.747	-1.814	-1.737	-0.5081	0.4613	0.5344	1.319	0.5026	0.3329	-0.8252	-1.278	-0.2525	-0.8815	-0.8613	-0.07943	-0.6443	-0.2129	0.5673	0.05137	0.1455	0.654	0.2835	0.04555	0.7399	0.4643	0.4587	-0.1057	0.9841	1.934	0.9508	0.8588	1.363	1.886	1.502	0.8071	0.9124	0.4148	0.2307	1.084	1.289	2.7	0.7786	1.818	-0.5747	-0.3205	0.2615	-0.4155	0.3512	0.145	-0.1493	-0.1727	-0.5487	-0.4576	-0.705	-0.08477	-0.6369	-1.011	0.04173	-0.7801
GENE645X	HSI057H02	CXorf34		-1.404	-0.8034	-0.4157	-1.057	-0.03591	-0.5134	-1.486	-1.919	-1.107	-1.116	-1.065	-1.854	-0.3014	0.4625	0.1488	1.25	0.7088	0.1314	-1.08	-1.473	-0.35	-0.435	-1.18	-1.165	-0.5139	-0.1336	0.7544	-0.000461	-0.1234	0.6714	-0.1609	-0.4163	0.02833	0.4306	0.5171	-0.4326	1.696	1.596	0.977	0.6148	2.004	2.236	1.714	0.6505	0.7316	0.493	-0.1326	1.173	1.232	2.382	1.181	2.237	-0.9765	-0.4581	-0.2422	-0.8047	0.1018	-0.07138	-0.7658	-0.6086	0.1095	0.02866	-0.2283	0.0224	0.02614	-0.4093	-0.09391	-0.9758
GENE1230X	HSI015F04	RP11-484I6.3		-1.214	-1.277	-0.4361	-0.7379	-0.4009	-0.365	-1.995	-1.754	-1.139	-1.735	-2.017	-1.626	-1.261	0.1461	0.08217	0.5741	0.7032	0.2116	-1.106	-1.152	0.0728	-0.1777	-0.4012	-0.3013	-0.1934	0.2481	0.8903	0.2362	-0.3192	0.8786	0.1882	-0.05776	0.4028	0.2095	0.3759	-0.1127	1.308	1.941	0.7464	0.5258	1.848	1.736	1.815	0.2849	0.1973	0.7682	0.08725	0.4604	1.506	2.566	1.122	2.123	-1.327	-0.07964	-0.02858	-0.2918	0.1513	0.105	-0.7431	-1.023	-0.2184	-0.3329	-0.1982	0.5586	-0.47	-0.8452	0.7231	-0.4581
GENE830X	HSI024B09	DKFZP434A0131		-1.244	-0.8757	-0.7005	-0.7536	-1.328	-0.62	0.3118	-0.7333	0.4731	-2.151	-1.544	-2.118	0.855	0.7065	0.6229	2.077	0.0483	0.0298	-0.6389	-1.088	-0.9037	-1.321	-0.8403	-1.28	-1.083	-0.05112	0.9449	-0.6775	0.1292	-0.01573	-0.1408	0.0007186	0.6025	0.7771	0.8924	-0.3332	0.4637	0.5754	1.619	1.011	2.013	2.313	2.244	0.9549	1.06	0.7285	0.2204	1.714	0.8342	0.9134	0.7637	0.6672	-0.3774	-0.4313	-0.0963	-0.8259	0.4269	0.605	-0.004577	-0.8452	-0.7248	-0.2284	-0.2022	-0.8573	-0.2406	-0.7912	-0.6699	-0.864
GENE101X	HSI024C01	PIK3C2A		-1.423	-1.183	-0.4933	-0.6556	-0.671	-0.3043	-1.255	-1.929	-1.1	-1.647	-1.369	-1.359	1.091	0.2725	0.3313	1.591	0.7856	-0.08479	-1.221	-1.491	-1.736	-1.106	-0.6149	-0.1283	-0.9872	0.2086	0.2202	-0.3983	0.2373	-0.9091	-0.1634	0.2226	0.6601	-0.07264	0.9034	0.07481	0.1813	1.437	0.8687	0.7431	1.39	2.476	1.983	1.04	1.143	0.8919	0.3093	1.144	1.726	1.586	0.7413	1.893	-0.36	-0.191	-0.1429	-0.2817	0.5359	0.4915	-0.3706	-0.267	-0.5709	0.1805	-0.4726	0.1795	-0.9081	-0.7172	-0.2862	-0.6685
GENE317X	HSI025C01	NCOA7		-0.7076	-0.2662	-0.1622	-0.4538	-0.3881	-0.7787	-2.197	-1.587	-0.4559	-0.8117	-1.352	-1.095	0.9273	1.024	0.955	1.753	0.4976	0.2242	-0.5511	-1.002	-1.596	-0.6204	-2.382	-0.7745	-2.245	-0.4853	0.2014	-1.084	0.1795	-0.5442	-1.551	0.2479	0.4931	-0.005658	1.096	-0.01923	0.1018	1.465	1.074	1.014	1.682	1.969	2.055	0.8967	0.8294	0.8695	-0.005239	1.525	1.307	1.238	0.5558	1.097	-0.1289	0.1052	0.1009	-0.3276	0.1887	0.0221	0.2624	-0.06645	-0.2275	-0.375	-0.4731	-0.207	0.06818	0.4368	-0.5591	-0.9768
GENE593X	HSI110C08	EST		-1.414	-0.8914	-0.8171	-1.275	-0.05001	-0.9823	-1.746	-1.09	-0.8627	-2.004	-1.984	-2.163	-0.6822	0.9004	0.9648	2.074	0.5194	0.1818	-0.4051	-1.789	-0.5067	-1.111	0.5988	0.6554	0.002074	0.3751	0.2201	-0.3907	0.8664	-0.1235	-1.923	0.3911	0.8241	0.1326	0.9747	-0.06805	-0.9983	0.8333	0.8243	0.692	1.827	0.432	0.9676	0.6586	0.919	0.702	0.8145	2.056	1.143	1.349	0.3059	1.75	-0.4542	-0.1313	-0.5036	-0.8363	0.4074	0.7424	-0.3643	-0.5061	0.0002524	0.6018	-0.5014	0.139	0.2819	-0.844	0.5112	-0.2213
GENE393X	HSI176C07	C18orf1		-1.511	-1.04	-0.5806	-1.238	-0.2061	-0.546	-1.914	-1.465	-0.7206	-1.518	-1.753	-1.803	0.2396	0.9618	0.8892	1.442	0.9968	0.4684	0.5193	-0.9684	-0.5689	-1.089	-0.3856	-0.8668	-0.2528	-0.5904	0.06155	-0.5864	0.4842	-0.3046	-1.65	0.3393	0.4921	0.04532	0.7089	-0.1535	-1.382	0.9452	0.7331	0.6566	1.793	1.063	2.124	0.821	1.106	0.8166	0.3941	1.7	1.489	1.683	0.01189	2.341	-0.6102	-0.221	-0.4766	-0.7012	0.5684	0.5023	-0.6012	-0.733	-0.158	0.6279	-0.1282	0.5896	0.07853	-0.7335	0.3057	-0.5423
GENE394X	HSI176E07	EST		-1.533	-1.088	-0.5154	-1.355	-0.3953	-0.7365	-1.821	-1.391	-0.6804	-1.556	-1.734	-1.706	0.2732	0.8871	0.9309	1.417	0.917	0.4125	0.1442	-0.9542	-0.5705	-1.075	-0.2591	-0.6928	-0.2199	-0.7449	0.2171	-0.7284	0.5614	-0.4989	-1.626	0.3966	0.4546	0.08771	0.7288	-0.1661	-1.318	0.9032	0.8095	0.6662	1.881	1.262	2.21	0.7404	1.156	0.7256	0.5179	1.67	1.51	1.51	-0.1215	2.376	-0.5275	-0.2902	-0.3848	-0.6332	0.5724	0.4882	-0.695	-0.7613	-0.09597	0.7116	-0.07882	0.5292	0.205	-0.6702	0.3078	-0.5561
GENE497X	HSI007C08	PHF20L1		-1.211	-1.087	-0.5973	-1.295	-0.493	-0.7062	-1.24	-1.212	-0.9157	-1.598	-1.695	-2.091	-0.1101	0.6369	0.3481	1.525	0.1271	0.2066	-0.6844	-0.9137	-0.3929	-0.5713	-0.2985	-0.1906	-0.6754	-0.1933	0.5173	-0.6547	-0.03945	0.2829	-2.009	0.004573	0.5385	0.5189	1.23	0.0155	-0.5436	1.511	1.323	1.076	2.199	2.039	2.428	0.7713	0.8633	0.9567	0.1422	1.176	1.318	1.462	0.8132	1.971	-0.5857	-0.3918	0.03344	-0.4801	0.1246	0.1833	-0.1451	-0.5007	-0.3037	-0.4653	-0.3286	-0.3434	-0.2685	-0.9206	0.5154	-0.7057
GENE747X	HSI053A08	GPLD1		-1.506	-1.126	-0.8021	-1.235	-0.2153	-0.7417	-1.511	-1.331	-1.217	-1.638	-1.569	-2.068	-1.109	0.9701	0.6339	2.076	0.3669	0.2655	-0.6621	-1.289	-0.1234	-0.9538	-0.197	-0.09597	-0.7097	0.07273	0.677	-0.2843	0.2129	0.09326	-1.196	0.02767	0.4576	0.574	0.9021	-0.1344	-0.2678	1.058	1.202	0.891	1.304	2.26	2.457	0.9278	1.109	0.7561	0.169	1.509	1.253	1.899	0.7891	1.215	-0.5163	-0.2733	-0.06817	-0.6041	0.3985	0.4887	-0.2667	-0.5027	-0.0051	-0.6063	-0.585	-0.4416	-0.1161	-0.5465	0.1873	-0.6862
GENE386X	HSI094E01	MED8		-1.68	-1.395	-0.3866	-1.011	-0.01118	-0.3068	-2.022	-1.881	-1.048	-1.696	-1.254	-1.82	0.2125	0.895	0.8606	1.624	0.6344	-0.1241	-0.9235	-0.7592	-0.5061	-1.091	-0.1769	-0.5558	-0.5582	0.1901	0.2359	0.1033	0.2293	0.6967	-1.422	-0.04237	0.4343	0.3775	0.1199	-0.2884	-0.3981	1.579	0.6618	0.7081	1.389	0.9161	2.13	0.7698	1.126	0.7089	-0.006512	1.482	1.247	2.442	0.9215	2.389	-0.4587	-0.4608	-0.1357	-0.7736	0.3708	0.3597	-0.1243	-0.3339	-0.4606	0.02127	-0.03523	0.2701	-0.4717	-1.16	0.2551	-0.5801
GENE326X	HSI031A01	ZNF264		-1.537	-1.255	-0.449	-1.051	-0.4299	-0.4055	-2.146	-1.947	-1.138	-1.655	-1.794	-2.142	0.2271	0.7868	0.7831	1.401	0.2967	-0.0462	-0.7151	-1.009	-0.3726	-0.6247	-0.4538	-0.2152	-0.6427	0.2172	0.7136	-0.1362	0.09235	0.08213	-1.227	-0.2001	0.1539	0.3007	0.8141	-0.2531	-0.003476	1.077	1.133	1.043	1.67	2.057	2.322	0.7628	1.208	0.7135	0.06138	1.512	1.116	1.385	0.2712	2.262	-0.5019	-0.3681	-0.1027	-0.7724	0.4254	0.2505	-0.3806	-0.6798	-0.3871	0.3513	-0.185	0.2444	0.2562	-0.3716	0.3029	-0.6992
GENE384X	HSI065C07	CLTC		-1.643	-1.206	-0.3846	-1.133	-0.4141	-0.3469	-1.884	-1.74	-1.385	-2.11	-1.842	-1.995	-0.01317	0.7378	0.7241	1.417	0.6033	0.1008	-0.7767	-0.7592	-0.2121	-0.7521	-0.5413	-0.6408	-0.6691	0.1106	0.9434	0.1129	0.06539	0.7449	-0.8701	-0.01532	0.4553	0.1995	0.5802	-0.2642	0.4346	1.328	0.8588	0.939	1.799	1.739	2.296	0.704	0.9188	0.6415	0.2007	1.096	1.245	1.687	0.6385	2.423	-0.4784	-0.4553	-0.1629	-0.7936	0.2359	0.1676	-0.2799	-0.3707	-0.5437	-0.1082	-0.1159	0.008303	-0.2733	-0.7723	0.3167	-0.5212
GENE1363X	HSI046C10	BMPR1A		-1.515	-1.538	-0.3285	-1.009	-0.4609	-0.4723	-2.009	-1.989	-1.506	-2.039	-1.847	-1.964	0.1438	0.6353	0.8232	1.662	0.5678	0.09116	-0.6176	-0.7561	-0.2744	-0.5573	-0.5459	-0.3872	-0.789	-0.2576	0.634	0.05091	-0.07754	0.1419	-0.05664	-0.1422	0.225	0.647	0.4753	-0.1557	0.7498	1.489	0.9034	0.8218	1.854	1.407	2.09	0.7718	0.8952	0.2613	-0.05242	1.363	1.353	1.882	0.6279	2.328	-0.1942	-0.4883	0.1391	-0.4898	0.1607	0.1981	0.03418	-0.3436	-0.7788	-0.2889	-0.233	0.02585	-0.21	-0.8183	0.3555	-0.6159
GENE1624X	HSI180E04	UBE2D3		-1.586	-1.191	-0.3686	-0.9778	-1.51	-0.819	-1.627	-1.942	-1.413	-1.485	-1.594	-1.572	-0.912	0.7811	0.8217	2.144	-0.7535	0.3982	-0.5373	-1.053	-0.5774	-0.9864	-0.1496	-1.318	-1.081	-0.4172	0.4685	-0.03386	0.4954	0.0008102	0.1911	-0.02496	0.5401	0.3791	1.144	1.001	1.045	0.4107	1.072	0.523	2.357	1.754	1.694	1.008	1.077	1.176	0.6022	1.58	0.06917	0.9868	0.47	1.132	-0.1116	-0.6248	-0.01037	-0.8913	0.252	0.2481	0.3987	-0.1358	0.6092	0.1036	0.08818	-0.9405	0.2281	-0.443	0.5399	-0.7026
GENE933X	HSI028E09	SLC35E1		-1.452	-1.467	-0.2007	-1.356	-0.8071	-0.5376	-1.568	-1.958	-1.201	-1.31	-1.608	-1.863	-0.3324	0.9191	0.6241	1.94	0.3907	0.3982	-0.366	-0.8394	-0.5202	-1.145	-0.6326	-1.027	-1.466	0.1657	0.963	-0.2104	0.268	-0.2434	-0.5004	-0.03373	0.2836	0.4908	0.8624	-0.04924	0.3273	0.7812	1.576	1.116	2.277	2.108	2.008	1.074	1.27	0.6831	0.4041	1.621	0.5647	1.228	0.3138	1.256	-0.1529	-0.4654	0.07592	-0.6111	0.4764	0.482	0.00143	-0.2749	-0.09117	-0.4587	0.05921	-0.476	-0.3436	-0.7306	0.08166	-0.7911
GENE1358X	HSI044G04	GCLC		-1.842	-1.639	-0.6463	-1.22	-0.9095	-0.5658	-1.358	-1.857	-1.316	-0.8918	-1.645	-1.895	-1.102	0.8994	0.6846	1.59	0.03472	0.4308	-0.6292	-1.456	-0.4314	-1.532	-0.1007	-0.5709	-1.224	0.06774	1.121	0.164	0.2239	-0.3763	0.1908	-0.06477	0.817	0.5517	0.631	0.2345	0.6967	0.5002	0.9969	1.117	1.991	2.201	2.35	0.64	1.202	0.4263	0.6351	1.432	0.945	1.339	0.2101	1.181	-0.2185	-0.2827	0.1589	-0.4559	0.336	0.4355	-0.06403	-0.09122	0.1467	-0.4642	-0.4288	-0.7371	-0.3593	-0.662	0.7171	-0.2635
GENE1213X	HSI174A03	EST		-1.607	-1.009	-0.65	-1.366	-0.8162	-0.3605	-1.729	-1.758	-1.193	-1.932	-1.811	-2.107	-1.044	1.091	0.9548	2.001	0.1009	0.222	-0.4826	-1.151	-0.3398	-1.119	-0.2505	-0.7241	-0.7116	0.3659	0.548	0.0275	0.6368	-0.2034	0.1106	0.02852	0.6353	0.27	1.056	-0.3394	0.326	0.4203	1.178	0.7157	2.185	1.052	2.134	1.1	1.188	0.4379	0.5918	1.909	0.6995	0.9178	0.3012	1.593	-0.5025	-0.3756	-0.3168	-0.8841	0.4844	0.7607	-0.1752	-0.5884	0.1145	0.6263	-0.1179	-0.251	0.001465	-0.8956	0.4354	-0.4083
GENE1425X	HSI068C10	KLHL8		-1.363	-1.115	-0.676	-1.309	-1.368	-0.7309	-1.711	-1.722	-1.449	-1.848	-1.505	-2.212	-1.456	0.8572	0.8077	1.759	-0.06878	0.4214	-0.1293	-0.6203	0.07498	-0.6796	-0.5104	-1.393	-0.898	-0.0632	0.7318	0.1714	0.3563	-0.314	0.07268	0.2678	0.6895	0.8801	1.098	0.08514	0.6625	0.3914	1.331	1.043	2.289	1.455	1.764	1.159	0.9066	0.1538	0.4899	1.409	0.419	1.535	0.179	1.546	0.1013	-0.3794	0.1136	-0.8232	0.5224	0.5791	0.3826	-0.1185	-0.2476	0.2427	-0.4559	-0.4994	-0.3867	-0.8029	0.4442	-0.5369
GENE664X	HSI081H08	PGS1		-1.657	-1.338	-0.626	-1.303	-1.165	-0.8936	-2.006	-2.024	-1.735	-1.328	-1.573	-2.03	-0.4799	1.172	0.7849	1.986	0.2319	0.5298	-0.5804	-1.351	0.03886	-0.3457	-0.06549	-0.08066	-0.8585	-0.1439	0.6347	-0.2851	0.1947	-0.2935	-0.2993	0.1314	0.3025	0.5811	1.381	-0.2005	0.7681	0.3056	1.556	1.211	2.265	1.847	1.243	1.286	0.8848	0.172	0.3039	1.718	0.6181	1.028	0.8195	0.7542	-0.2984	-0.2052	0.06407	-1.128	0.3185	0.3189	-0.2146	-0.4392	0.1378	0.3112	-0.579	-0.5349	0.3446	-0.1342	0.4821	-0.5291
GENE428X	HSI032H08	COL20A1		-1.61	-1.165	-0.6587	-1.184	-0.686	-0.7678	-1.626	-2.072	-0.9185	-1.733	-1.684	-2.369	0.2575	0.6631	0.7567	1.862	-0.2475	0.08979	-0.677	-1.587	-0.5708	-0.7593	-0.04826	0.07563	-0.7363	0.2393	0.3525	-0.2348	0.2132	0.02231	0.1116	-0.1014	0.8166	0.3249	0.8444	-0.286	0.4141	0.6156	1.219	0.9758	2.425	1.807	2.021	0.8748	1.216	0.4221	0.4917	1.576	0.7796	0.9854	0.5066	1.986	-0.3848	-0.4922	-0.09201	-0.7385	0.02744	0.301	-0.4152	-0.3353	-0.1945	0.3808	0.005388	-0.5711	-0.1731	-0.5152	0.5958	-0.6183
GENE610X	HSI006D08	NFATC3		-1.451	-1.118	-0.6522	-1.333	-1.195	-0.9284	-1.295	-1.815	-1.077	-1.623	-1.662	-2.239	-0.1823	0.8048	0.3111	1.754	-0.5104	0.4278	-0.5191	-1.29	-0.3899	-1.162	-0.3042	-0.4017	-0.9231	-0.1859	1.068	-0.2357	0.1033	0.05234	0.2173	0.1539	0.6341	0.8302	0.9911	-0.1534	0.8738	0.4083	1.563	1.164	2.448	2.354	2.009	0.6719	0.882	0.6597	0.4481	1.577	0.8131	0.794	0.7232	0.851	-0.49	-0.5091	0.02351	-0.7893	0.3802	0.3986	0.0002812	-0.5426	0.1512	0.07138	-0.2974	-0.7856	-0.05212	-0.4881	0.4782	-0.4911
GENE1244X	HSI030D04	SULT4A1		-1.852	-1.698	-0.7246	-1.273	-1.465	-0.3756	-2.037	-2.196	-1.108	-1.614	-1.116	-2.162	-0.583	0.4983	0.357	1.504	-0.199	0.09592	-0.7609	-1.547	-0.6345	-0.95	-0.1564	0.1388	-0.375	0.3284	0.454	0.1695	0.1333	0.2093	-0.09344	-0.2011	0.25	0.1981	0.5228	-0.4011	0.6271	1.23	0.8836	0.7411	1.869	2.041	1.696	0.7647	1.111	0.3943	0.289	1.443	1.033	1.662	0.5204	1.976	-0.2734	-0.6173	-0.1645	-0.6993	0.3642	0.4702	-0.1075	-0.2246	0.09043	0.6169	0.5266	-0.2328	0.5694	0.1417	0.5422	-0.622
GENE178X	HSI171E07	EST		-1.408	-1.236	-0.5224	-1.394	-0.7587	-0.4356	-1.594	-2.004	-1.108	-1.974	-2.008	-2.267	-1.025	1.179	1.07	1.75	-0.1607	0.105	-0.774	-1.362	-0.1091	-0.8044	-0.04915	-0.2085	-0.5478	0.2998	0.2656	-0.09619	0.1838	0.4661	-0.1014	-0.1663	0.3993	0.4385	0.9498	-0.1509	0.9499	0.6236	0.9009	0.9297	2.114	1.685	1.519	0.9028	0.9301	0.5119	0.3273	1.347	1.217	1.149	0.8678	2.21	-0.5374	-0.1114	-0.501	-0.7969	0.07246	0.2551	-0.2449	-0.53	0.0773	0.2028	-0.2189	-0.005917	0.09463	-0.6417	0.5513	-0.6904
GENE219X	HSI033F01	EST		-1.49	-1.092	-0.5376	-1.436	-1.098	-0.8331	-1.173	-1.692	-1.089	-1.878	-1.518	-2.237	-1.057	0.6262	0.3537	2.095	-0.6538	0.1164	-0.8148	-1.484	-0.4698	-1.002	-0.3285	-0.04833	-0.6893	0.2494	0.3399	-0.2383	0.1997	0.4156	0.002326	-0.1866	0.2891	0.1985	0.8658	-0.2381	1.11	1.259	1.202	0.9545	2.206	2.063	0.7834	1.126	1.082	0.8506	0.2903	1.82	0.9334	1.295	1.013	1.746	-0.4061	-0.2664	-0.02165	-0.8873	0.1279	-0.1531	-0.1461	-0.3578	0.4049	0.1127	-0.1373	-0.3978	0.1601	-0.5239	0.6553	-0.3635
GENE1909X	HSI065B11	KIAA1529		-1.525	-1.109	-0.6553	-1.413	-0.543	-0.4277	-1.444	-1.427	-0.844	-2.369	-2.623	-2.009	-0.3953	0.7929	0.7108	1.934	-0.3284	0.09755	-0.7908	-1.055	-0.06978	-0.5811	-0.1501	-0.09909	-0.8197	0.06455	0.5646	0.2558	0.3019	0.8559	0.4125	0.2388	0.003339	0.6549	0.7518	-0.1183	1.065	0.9436	0.8343	0.04785	1.9	1.477	1.864	0.863	1.153	0.3712	0.2323	1.678	-0.05848	1.842	0.7848	1.965	-0.5064	-0.3448	-0.3682	-0.7603	0.4803	0.6748	-0.02401	-0.492	-0.3238	-0.1821	-0.3496	0.02627	-0.5332	-0.8838	0.3831	-0.6008
GENE2025X	HSI005B12	RASIP1		-1.279	-1.301	-0.5668	-1.103	-0.9198	-0.6052	-2.008	-1.946	-1.357	-1.53	-1.806	-1.816	-0.4153	0.8306	0.7053	1.454	0.1654	0.2118	-0.5271	-0.8754	-0.2164	-0.7261	-0.5334	-0.355	-0.7649	-0.1121	0.8938	-0.05074	0.04472	0.7934	0.2472	0.2122	0.9276	0.6347	1.072	-0.3076	0.5329	0.3708	1.431	0.7677	2.141	2.17	3.057	0.8589	1.105	0.3098	0.04584	1.527	-0.3508	1.079	0.6984	1.334	-0.4126	-0.05598	0.122	-0.5128	0.09874	0.09859	-0.2708	-0.6308	-0.3149	-0.1104	-0.4637	-0.3818	-0.3267	-0.7279	0.327	-0.5872
GENE2027X	HSI007B12	DDB2		-1.464	-1.374	-0.6054	-1.182	-0.8751	-0.5567	-1.874	-1.938	-1.221	-1.71	-1.655	-2.117	-0.4194	0.6818	0.5075	1.457	0.1631	0.1731	-0.7128	-1.126	-0.138	-0.7317	-0.3048	-0.2351	-0.4923	-0.06949	1.028	-0.07621	-0.2104	0.2219	0.2383	0.03271	0.6049	0.8506	0.8721	-0.1232	0.8225	1.05	1.407	1.115	1.992	1.881	2.743	0.5414	0.9726	0.4607	0.1851	1.172	0.06184	1.967	0.5236	1.516	-0.4827	0.08701	-0.03115	-0.6902	0.2529	0.2922	-0.04491	-0.3737	-0.2826	-0.2638	-0.4658	-0.2743	-0.5043	-0.8779	0.2936	-0.6664
GENE9X	HSI015B01	JMJD2B		-1.324	-1.593	-0.602	-1.241	-2.054	-0.749	-1.562	-1.891	-1.45	-1.487	-1.296	-1.658	-1.072	0.5237	0.1365	1.436	-0.8085	0.118	-0.6061	-0.9778	0.0902	-0.4435	-0.1124	-0.3116	-0.2269	-0.3037	1.506	0.5171	0.3269	-0.5874	-0.4529	0.2171	0.0669	0.7989	0.9816	-0.4057	0.5208	0.02658	1.218	0.7802	2.126	1.961	1.138	0.7992	0.5163	1.581	0.4663	1.56	0.9271	2.369	0.5893	1.777	-0.3409	-0.5809	-0.06813	-0.7848	0.296	0.3589	-0.1443	-0.3244	0.1948	-0.3502	-0.14	0.3995	0.1109	-0.4588	0.353	-0.3805
GENE1484X	HSI059D10	SMPDL3B		-1.684	-2.001	-0.9461	-1.384	-1.605	-0.7116	-1.866	-1.74	-1.681	-1.813	-1.827	-1.394	-0.2818	1.174	0.96	1.514	0.09856	0.3801	-0.2113	-0.8382	0.01079	-0.5984	-0.3025	-0.4283	-0.05539	0.1058	1.095	0.5441	0.4657	-0.5966	0.0635	1.019	0.3264	0.7512	0.8999	0.0345	0.2261	0.6082	1.592	0.5109	1.728	2.161	2.219	0.8975	0.9499	0.3914	0.1376	1.373	0.6185	1.462	-0.1588	0.8923	-0.3564	-0.5484	0.3403	-0.5263	0.2656	0.2605	-0.2119	-0.5525	-0.01097	-0.3461	-0.3626	0.1059	-0.5163	-0.4863	0.4598	-0.5993
GENE81X	HSI181F07	EST		-1.631	-1.577	-0.2666	-1.168	-0.9921	-0.316	-1.527	-2.168	-0.8922	-1.508	-1.747	-2.018	-0.1713	0.6096	0.727	2.106	0.139	-0.1951	-0.987	-1.158	-0.6697	-0.7131	-0.368	-0.9145	-0.3644	0.3398	0.6371	0.09684	0.2115	0.2871	0.5	-0.03777	0.4294	0.2801	0.8094	-0.312	0.5455	0.6133	0.8929	0.6688	1.925	1.976	2.32	0.6914	1.224	0.8939	0.2081	1.354	0.8779	0.5423	0.8118	2.248	-0.6377	-0.4603	-0.3833	-0.6461	0.6053	0.6401	-0.3691	-0.5575	0.2017	0.4044	-0.1966	-0.1439	-0.4114	-0.2215	-0.01405	-1.074
GENE293X	HSI180B07	EST		-1.867	-1.626	-0.4359	-0.9705	-1.036	-0.4188	-2.173	-1.567	-1.111	-1.561	-1.351	-2.012	0.5219	0.8626	0.8887	2.199	-0.9643	0.005523	-0.9477	-1.656	-0.8859	-0.8841	-0.02925	-0.5455	-0.4821	0.2802	0.7726	0.425	0.4697	0.5674	0.5153	0.0806	0.4095	0.5074	0.7728	-0.5926	0.5528	0.2429	0.7942	0.8486	1.931	1.889	1.166	0.3005	1.13	0.6307	0.3094	1.365	0.8641	-0.01283	0.9339	2.453	-0.446	-0.103	-0.415	-0.6052	0.5277	0.2171	0.005021	-0.8354	0.4928	0.7131	-0.2444	-0.5301	0.4916	-0.03326	-0.03856	-0.7564
GENE45X	HSI078B07	KIAA1377		-1.451	-1.56	-0.4562	-0.7516	-0.7072	-0.07761	-2.624	-1.977	-1.109	-1.287	-1.516	-1.935	-1.06	0.4067	0.729	1.511	-0.8613	-0.1144	-1.008	-1.984	-0.424	-0.5496	0.1886	-0.1525	-0.0463	0.6304	0.6177	0.4466	0.22	1.472	0.8102	-0.1881	0.3515	0.1542	0.508	0.001326	0.6219	0.8924	0.487	0.5296	1.782	1.653	1.092	0.4515	0.9219	1.339	0.5586	1.387	1.119	1.877	0.9287	1.691	-0.5508	0.09307	-0.5585	-0.3137	0.5579	0.6109	-0.6094	-0.7402	0.1926	0.1531	-0.1535	-0.1904	-0.6582	-1.153	0.2079	-0.4277
GENE75X	HSI108F07	CASR		-1.714	-1.25	-0.6741	-1.167	-0.5507	-0.0263	-1.978	-2.19	-1.049	-1.961	-1.709	-2.065	-1.434	0.9789	0.8026	1.467	0.2386	0.4964	-0.3747	-1.444	-0.4103	-0.9455	-0.5316	-1.542	-0.04532	0.7943	0.85	0.705	0.331	0.7984	0.7757	0.1875	0.4617	0.1389	0.5576	-0.0766	0.5533	0.93	0.7609	0.6444	1.467	1.406	1.714	0.8582	0.8456	0.7588	0.7453	1.096	1.126	1.246	0.935	1.423	-0.852	-0.299	-0.4599	-0.7657	0.6309	0.4793	-0.4997	-1.05	0.1191	0.6278	-0.2349	-0.03907	0.1718	-0.7206	0.3865	-0.4479
GENE153X	HSI082C01	SPTLC2		-1.503	-1.031	-0.813	-1.156	-0.6131	-0.07303	-1.815	-1.918	-1.01	-1.359	-1.411	-1.982	-1.082	0.5453	0.6726	2.288	0.371	-0.1881	-1.005	-1.467	-0.6798	-0.9952	-0.1408	-0.3809	-0.2374	0.3933	-0.1194	-0.06882	-0.04218	-0.4665	-0.4738	-0.3682	0.2474	0.06177	0.622	0.3773	-0.06146	1.375	0.7672	0.7136	1.634	1.731	2.071	0.996	1.291	1.021	-0.1181	1.44	1.302	1.613	0.6318	2.128	-0.617	-0.4993	-0.399	-0.8841	0.6667	0.8046	-0.2606	-0.4951	0.3644	0.205	-0.3942	0.4974	0.01816	-0.5083	0.2381	-0.4505
GENE77X	HSI181D01	CRR9		-1.199	-1.326	-0.7039	-0.9171	-0.08895	-0.3969	-1.764	-1.921	-1.279	-2.169	-2.007	-2.104	-1.258	0.5985	0.9553	1.916	1.101	-0.02708	-0.6386	-1.889	-0.9165	-0.3947	-0.1774	-0.7211	-0.3102	0.3607	0.1907	0.1868	0.1974	0.466	0.4686	-0.05442	0.2434	0.3235	0.8551	0.0389	0.7355	0.7924	0.6115	0.6332	1.592	1.724	1.666	0.4304	0.8509	0.6497	0.1698	0.8022	1.117	1.698	0.8369	2.237	-0.5305	0.2237	-0.4833	-0.5222	0.6039	0.6417	-0.09995	-0.6945	0.2191	-0.2376	-0.444	0.4017	0.1669	-0.3556	-0.08375	-0.9894
GENE30X	HSI061H01	NMT2		-1.484	-1.315	-0.5687	-1.498	-0.5679	-0.3573	-2.146	-2.014	-1.113	-1.458	-1.624	-1.774	-0.599	0.4568	0.9708	2.057	1.091	-0.2005	-0.645	-1.29	-0.6905	-1.006	-0.6938	-0.9685	-0.8036	-0.2014	0.225	-0.2719	0.2575	0.2558	0.3537	-0.1389	0.1152	0.356	0.7227	-0.2106	0.7456	0.6449	0.9175	0.7751	1.988	1.079	1.936	0.8106	1.202	0.7644	0.04425	1.569	1.28	1.708	0.9353	2.032	-0.2551	-0.4286	-0.2707	-0.6737	0.4149	0.6719	-0.06302	-0.4749	0.218	0.07764	-0.2095	0.1571	0.2295	-0.2211	-0.03006	-0.7977
GENE2021X	HSI180E05	ANKRD12		-1.496	-1.334	-0.5284	-0.996	-0.9681	-0.2325	-1.751	-2.286	-1.015	-1.427	-1.947	-2.133	-0.9765	0.4517	0.801	1.892	0.3472	-7.99E-05	-0.9671	-1.59	-0.6091	-0.9871	-0.09935	-0.5408	-0.5076	0.2765	0.5817	0.4434	0.2816	0.1621	0.3478	-0.1236	0.217	0.6129	0.5722	0.007865	0.7731	0.8432	0.5738	0.6393	1.69	1.653	1.846	0.5085	0.949	0.6905	0.309	1.164	1.08	1.93	0.6423	2.414	-0.442	-0.5879	-0.4819	-0.736	0.5449	0.6478	0.009585	-0.428	0.3038	0.2045	-0.4629	0.06795	0.2403	-0.3147	0.005101	-0.754
GENE898X	HSI098F09	KLHDC5		-1.75	-1.111	-0.5242	-1.379	-0.8618	-0.06527	-1.897	-1.988	-0.8205	-1.593	-1.815	-2.196	0.3758	0.6947	0.8094	1.649	0.1571	-0.3045	-0.9515	-1.396	-0.4877	-1.138	0.1565	-0.418	-0.2723	0.5335	0.9765	0.2631	0.1439	0.9394	0.4579	0.2038	0.2565	0.288	0.6058	-0.3587	-0.5974	0.5555	0.8221	0.5818	2.494	0.9751	1.425	0.8664	1.236	0.8741	0.09081	1.345	0.7949	1.531	0.6441	2.193	-1.014	-0.2534	-0.3264	-1.221	0.1703	0.2603	-0.4602	-0.865	0.21	0.7328	0.08944	0.3828	0.1204	-0.547	0.2046	-0.4984
GENE388X	HSI107E01	EST		-1.919	-1.13	-0.6508	-1.132	-0.5546	0.2669	-1.693	-2.173	-0.6785	-1.559	-1.714	-1.914	-0.8737	0.527	0.6782	1.611	0.6057	0.06585	-0.7599	-1.617	-0.4618	-1.163	-0.02893	0.1927	-0.3506	0.5855	0.7801	0.3104	0.1811	0.483	-0.6078	-0.1136	0.5565	-0.2837	0.3833	-0.5357	-0.4422	0.9202	0.6163	0.8034	1.947	1.147	1.805	0.7041	0.8439	0.7372	0.4358	1.43	1.724	2.077	0.5535	1.737	-0.7546	-0.454	-0.6416	-1.02	0.5429	0.6207	-0.7513	-0.8666	0.3747	1.07	-0.2663	0.257	0.1851	-0.3818	0.06906	-0.3352
GENE488X	HSI175F02	QSCN6L1		-1.703	-1.239	-0.7265	-1.357	-0.5748	-0.09812	-1.799	-2.082	-0.8447	-1.786	-1.705	-2.025	-0.6528	0.7221	0.7105	1.616	0.5589	-0.06371	-0.6271	-1.105	-0.7534	-1.149	0.1403	-0.0811	-0.2907	0.3218	0.387	-0.1209	0.08268	0.189	0.1729	0.07785	0.7941	0.1682	0.893	-0.2815	0.1624	0.5382	0.6862	0.6058	2.199	1.254	2.177	0.7453	1.109	0.8313	0.2455	1.688	1.266	1.357	0.2946	2.342	-0.7594	-0.3419	-0.6281	-0.8222	0.4401	0.5845	-0.3097	-0.6551	0.1182	0.2244	-0.09476	0.6026	-0.06321	-1.056	0.1191	-0.6288
GENE489X	HSI110H08	SVIL		-1.637	-1.048	-0.845	-1.479	-0.8509	-0.1407	-1.989	-2.027	-1.222	-1.793	-1.823	-2.191	-0.7855	0.8893	0.8217	1.566	0.5269	0.05676	-0.7031	-1.3	-0.4266	-1.121	0.2495	0.07	-0.225	0.394	0.6658	0.4488	0.1697	0.4394	0.339	0.02007	0.4252	0.2554	0.6428	-0.2693	0.3348	0.7338	0.7573	0.6461	1.8	1.178	1.736	0.7377	0.9578	0.828	0.406	1.604	1.282	1.951	0.5136	1.956	-0.7025	-0.497	-0.5931	-0.9992	0.429	0.6188	-0.533	-0.7055	0.1394	0.4153	-0.2966	0.1707	0.126	-0.7789	0.08455	-0.4036
GENE290X	HSI107B07	GREM1		-1.726	-0.9929	-0.6433	-1.226	-0.1948	0.04787	-1.794	-1.903	-1.107	-2.094	-1.943	-2.426	-1.172	0.8296	1.097	1.65	0.9953	0.1588	-0.478	-1.574	-0.6243	-1.154	-0.02183	-0.3761	-0.4909	0.4048	0.2222	0.354	0.3862	0.7658	0.6323	0.08367	0.4974	0.1	0.4291	-0.1094	0.3928	0.8596	0.5806	0.705	1.7	1.043	1.585	0.4949	0.8058	0.6727	0.4847	1.408	1.479	1.408	0.659	2.074	-0.6044	-0.1711	-0.4941	-0.8364	0.6673	0.6082	-0.4334	-0.784	0.1962	0.1474	-0.1747	0.2673	-0.1184	-0.9498	0.3375	-0.615
GENE389X	HSI107A07	STXBP6		-1.748	-0.9672	-0.5508	-1.171	0.3094	0.09582	-1.894	-1.859	-1.029	-2.023	-1.852	-2.261	-1.383	0.8644	1.005	1.461	0.6235	0.2148	-0.532	-1.326	-0.485	-1.344	0.1123	-0.08353	-0.2779	0.5292	0.3001	0.4277	0.5396	0.6383	-0.6472	0.06003	0.6114	0.03246	0.3237	-0.1325	-0.3906	0.9834	0.624	0.5989	1.608	1.142	1.96	0.7113	0.8848	0.637	0.404	1.417	1.323	1.526	0.2769	2.395	-0.5864	-0.3957	-0.3846	-0.8379	0.6969	0.6011	-0.3745	-0.5889	0.1034	0.2152	-0.1792	0.4912	-0.08879	-1.056	0.2792	-0.5782
GENE626X	HSI027D08	TAT		-1.383	-1.472	-0.5532	-0.7288	-0.35	-0.3771	-1.833	-2.095	-1.172	-1.514	-1.51	-1.811	-0.2465	0.1001	0.3843	1.128	0.8135	-0.3574	-0.8203	-1.514	-0.4369	-0.4498	-0.6081	-0.7138	-0.8683	0.05333	0.9396	2.421	0.3595	0.5638	0.1779	-0.2214	-0.0885	-0.08049	-0.1387	-0.1907	0.8222	1.58	0.004125	0.3987	1.061	0.5121	1.172	0.07643	0.1792	2.738	0.5135	0.8825	1.154	2.249	0.9054	2.332	-0.4474	0.4461	-0.4618	-0.5377	0.2815	0.3453	-0.6191	-0.6712	-0.1917	0.2683	-0.3694	0.509	0.165	-0.2861	0.1669	-0.5824
GENE1469X	HSI027D10	C18orf8		-1.453	-1.453	-0.499	-1.197	-0.3234	-0.3976	-1.678	-1.862	-1.148	-1.518	-1.578	-1.73	-0.5421	0.1752	0.3996	1.221	0.9121	-0.1358	-0.698	-1.397	-0.8099	-0.8937	-0.6184	-0.4771	-1.003	0.03463	1.431	2.399	0.2849	0.4159	0.191	-0.05701	0.08199	0.03265	0.07478	-0.1498	0.8532	1.527	0.3299	0.3542	1.431	0.9118	1.294	0.3014	0.218	2.693	0.6793	0.9086	1.301	2.037	0.8771	1.711	-0.35	0.4622	-0.2664	-0.5378	0.2727	0.3624	-0.4986	-0.483	-0.1971	-0.08502	-0.3877	-0.2878	-0.5058	-0.3095	0.2585	-0.9105
GENE1486X	HSI064B04	BNIPL		-1.696	-1.34	0.1548	-0.5452	-1.383	-0.6857	-0.8147	-0.8937	-0.371	-1.309	0.5861	-2.486	0.8638	-0.2846	-0.1627	1.9	1.812	-0.198	-1.092	-0.6276	-0.659	-1.736	-1.231	-0.7201	-0.3421	0.2412	0.258	-0.2382	-0.02033	0.6668	0.1982	-0.3547	-0.1776	-0.5603	-0.04472	0.3499	0.9416	1.156	0.2859	-0.3172	1.348	0.783	0.07586	0.3584	0.7236	2.382	1.389	1.223	2.306	1.33	-0.05568	1.283	-0.387	-0.1192	-0.8389	-1.423	-0.03732	-0.04166	-0.04789	-0.3947	-0.7592	-0.08585	0.2765	2.176	-0.7564	-0.687	0.8572	0.0002429
GENE2147X	HSI040E06	NFKBIZ		-0.6755	0.07984	-1.787	-1.169	-0.762	0.03574	-1.41	-1.853	-1.428	-0.9625	-0.5151	-2.048	1.695	-0.2441	-0.3473	0.2988	-0.8166	0.3951	-0.8512	-0.06841	-1.369	-0.3045	-1.23	-0.5476	-0.3395	-0.2721	0.5451	2.032	-0.07991	-0.4986	-0.338	-0.5083	0.6089	-0.556	-0.1871	-0.04825	0.9155	0.4102	0.1081	0.1283	1.236	1.433	0.7485	0.1457	-0.1433	1.751	1.238	1.121	2.331	1.325	-0.6867	1.715	-0.2445	0.4288	-0.8225	-1.005	0.8375	1.019	-1.028	-0.9614	-0.2809	0.7813	1.465	0.2408	-0.7068	-0.3525	0.7219	1.656
GENE611X	HSI006F08	MAP3K10		-1.196	-0.8906	-0.905	-1.143	0.6012	-0.7349	-0.6485	-1.363	-0.2716	-1.597	-2.035	-2.485	-1.813	-0.05031	0.2049	1.058	1.136	-0.008798	-0.6591	-1.956	-0.6917	-1.091	-0.2405	-0.4872	-0.527	-0.1565	0.1052	-0.5365	0.5128	0.7445	0.305	-0.165	0.5981	-0.05517	0.2785	-0.02953	1.24	1.732	0.5505	0.8964	1.087	2.036	1.344	0.3242	0.5488	0.8498	0.04373	0.9658	1.659	3.168	1.313	0.8138	-0.1011	0.1951	-0.05995	0.016	0.6502	0.5638	-0.2711	-0.582	-0.2352	-0.4144	-0.2617	-0.3101	-0.1395	-0.7937	-0.07334	-0.5632
GENE1541X	HSI016E10	CNTNAP2		-1.385	-0.6657	-0.8524	-0.9246	-0.2392	-0.5642	-0.917	-0.4224	-0.4489	-1.963	-2.619	-2.406	-2.253	-0.03005	0.1578	1.272	0.5493	0.131	-0.4267	-1.677	-0.2409	-0.4527	-0.2427	0.004862	-0.6259	0.1269	0.3263	0.05359	-0.2111	0.1554	-0.06844	-0.1477	0.6395	0.04417	0.7271	-0.089	1.468	1.292	1.227	0.7608	2.063	1.532	1.153	0.7467	0.253	0.7148	0.0791	1.681	1.343	2.515	0.9646	1.611	-0.8932	-0.312	-0.2095	-0.6382	0.1087	0.05327	-0.006467	-0.6199	0.2686	0.05015	-0.611	-0.2022	-0.04178	-0.7333	0.667	-0.5987
GENE1112X	HSI006A03	SLC2A4RG		-0.6703	-0.1878	-1.093	-1.146	0.973	-0.6249	-0.6857	0.1836	0.3048	-1.76	-2.208	-2.392	-2.175	0.7284	0.8305	1.852	1.517	0.01743	-0.8241	-2.179	-1.089	-0.554	-0.5143	-0.02397	-0.612	-0.05795	-0.2661	-0.4548	-0.3478	0.6025	0.03894	-0.2384	-0.003247	0.5432	1.013	0.1247	1.655	1.492	0.8931	0.8344	1.543	1.534	0.5667	0.4283	0.8652	0.7014	-0.03493	0.939	1.241	2.239	0.8353	0.8578	-0.7968	-0.5078	-0.682	-0.7583	0.161	0.2056	-0.6235	-0.7388	-0.372	-0.1643	-0.1662	0.9235	0.1375	-0.4503	-0.5967	-0.7821
GENE1872X	HSI059F11	TRAF5		-1.372	-1.286	-1.227	-1.052	1.411	-0.1861	-1.26	-1.081	-0.6512	-1.742	-2.195	-2.399	-1.007	-0.01124	0.6128	1.209	0.3241	-0.4233	-0.9393	-1.916	-1.107	-0.2808	-0.3612	-0.4446	0.1581	0.3797	-0.1951	-0.7699	-0.2805	1.285	0.6302	0.271	0.08903	-0.1419	0.5591	0.2187	2.101	1.586	0.6401	0.4488	1.149	1.131	0.7429	0.3213	0.6929	0.6506	0.03572	1.283	0.9433	2.578	1.005	1.427	-0.2692	0.3085	-0.4722	-0.5825	0.4571	0.6945	-0.04777	-0.5242	-0.02454	-0.3286	-0.3836	0.7017	0.5362	0.5073	-0.7872	-1.339
GENE141X	HSI066G01	PTGIS		-0.8772	-0.9837	-0.8938	-0.9667	1.548	0.6158	-2.542	-1.378	-0.2889	-1.697	-2.057	-1.593	-3.18	0.6823	1.21	1.89	1.362	-0.1944	-0.518	-1.45	-0.8223	-0.2763	-0.4432	-0.136	-0.7505	-0.01314	-0.4738	-0.211	0.2592	-0.5737	-0.08348	0.1326	0.2848	-0.07806	1.253	0.1278	0.5524	0.2266	1.052	0.763	1.356	1.892	0.8281	0.8915	1.012	0.426	0.09835	1.047	1.24	0.5167	0.3537	0.9743	-0.2779	1.207	-0.4604	-0.3003	0.9332	0.8044	-0.1666	-0.1042	0.03384	0.1459	-0.6949	0.1733	-0.04703	-0.543	-0.1008	-0.7158
GENE698X	HSI002A02	SLCO2B1		-1.307	-1.073	-0.9126	-1.079	1.398	-0.3232	-1.2	-1.613	-1.174	-1.254	-2.078	-1.266	-2.475	0.1517	1.169	0.7816	1.574	0.7236	-0.4815	-1.458	-0.5224	-0.2183	-0.6246	-0.04487	-0.6024	-0.2581	-0.3676	-0.4549	0.07901	1.046	0.6468	0.0005572	0.2445	0.2538	1.074	1.639	1.741	1.62	0.4308	1.323	0.8784	1.308	1.755	0.166	0.463	0.9491	0.06256	0.4573	1.263	1.797	1.055	0.345	-0.4535	0.6414	-0.7445	-0.513	0.4687	0.8217	-0.7172	-0.7758	-0.4911	-0.5515	-0.8477	-0.1934	-0.564	-0.7966	-0.2804	-0.6126
GENE2222X	HSI014H12	GM2A		-1.218	-0.8426	-0.5522	-1.041	0.4865	-0.5228	-1.961	-1.855	-0.8653	-1.368	-2.36	-1.264	-2.199	0.5755	1.348	1.351	-0.1932	0.04606	-0.1273	-1.079	-0.154	-0.09636	-0.9536	-0.5231	-0.7755	-0.2628	-0.03252	-0.5514	-0.025	0.3622	0.2808	0.02561	-0.7169	0.6731	0.369	0.101	1.187	1.353	0.748	0.8789	2.063	0.5448	1.106	0.6804	0.787	1.08	-0.1739	0.9062	2.331	2.304	1.088	1.55	0.3073	0.6171	-0.1684	-0.702	0.3694	0.6596	-0.2604	-0.4403	-0.05775	-0.841	-0.1569	0.05741	-0.7176	-0.9613	0.379	-0.5971
GENE2363X	HSI049C12	NPHP3		-1.47	0.01323	-0.1241	-0.8105	1.134	0.05713	-2.372	-0.5697	-0.005921	-1.229	-2.615	-0.6228	0.353	-0.6046	1.099	0.8541	1.135	-0.4802	-0.7588	-0.6131	-0.1448	1.321	-1.779	1.143	-0.6069	-0.326	-1.429	-0.7711	-0.0692	-0.3514	0.0006755	-0.1922	-0.1673	-0.3491	-0.2057	-0.7922	0.7739	0.548	0.1569	1.058	1.314	0.7217	0.4251	0.3205	0.4992	2.236	-0.3833	0.148	0.9879	3.293	0.1493	0.9132	0.3971	0.4836	0.08596	0.8776	0.9076	1.125	-0.07024	0.4566	-0.8005	-0.3324	-0.1824	0.7669	-1.179	-1.568	-0.8086	-0.9704
GENE363X	HSI075G01	CECR1		-0.9589	-1.125	0.3338	-0.2175	2.722	-0.1865	-1.244	-1.88	-0.7194	-2.151	-2.211	-1.305	-0.5078	0.003946	1.601	0.9508	0.3061	-0.2265	-0.7154	-2.347	-0.1473	0.7462	-0.6221	-0.3986	0.372	0.7431	-0.1442	0.6191	-0.08779	0.3027	-1.069	-0.4895	-0.1443	-0.3493	0.285	-0.2317	1.788	1.816	0.4642	0.8417	1.311	0.8309	0.7357	0.5792	0.314	0.7292	-1.107	0.7677	2.119	1.826	0.6337	0.8931	0.1111	0.7389	-0.4033	-0.547	-0.2722	0.0736	-0.1794	-0.387	-1.202	-0.8312	-0.3067	0.1707	0.06617	-0.5305	0.1591	-0.7078
GENE381X	HSI020A07	ADAM33		-0.3132	-0.6929	-0.8271	-0.8251	0.8158	0.8544	-2.11	-1.428	0.3571	-2.084	-1.922	-2.155	-0.3511	0.2685	0.8969	1.308	0.2001	-0.3224	-1.204	-1.256	-0.663	1.174	-0.4515	-0.09641	-0.9013	0.3957	-0.1608	-0.4084	-0.1971	-0.06558	-0.2134	-0.4024	0.4291	-0.3711	0.4131	-0.3696	0.3254	0.7288	0.1523	0.684	1.854	-0.7501	1.561	0.2143	0.9676	0.6243	-0.03546	1.202	1.74	2.191	2.152	2.33	-0.7761	0.1398	-0.8257	-0.6106	0.4707	0.673	-0.6049	-0.3987	-0.2085	0.2073	-0.6993	1.126	-0.1576	-0.9125	0.05835	-0.7426
GENE811X	HSI001F03	ASCC1		-1.421	-1.381	-1.067	-1.763	-1.023	-0.3656	-0.7806	-1.245	-1.113	-1.525	-1.443	-1.387	-1.269	1.583	1.146	1.429	0.2698	0.114	-0.09822	-1.512	-0.9877	-0.7325	-0.6381	-0.9343	-0.723	-0.2928	0.5696	-0.2848	0.302	0.6076	0.5005	0.5542	0.367	1.019	0.9758	-0.1567	0.9657	0.7352	1.532	0.8803	0.8215	1.617	1.806	1.267	1.004	0.9394	0.1422	2.082	1.23	1.28	1.504	0.6013	-0.1296	-0.1856	0.3947	-0.2808	0.3282	0.4718	-0.217	-0.8449	0.07933	-0.4362	-1.082	-1.208	-0.767	-0.5734	-0.1675	-1.083
GENE98X	HSI019C01	CRHR1		-1.385	-0.9386	-0.6681	-1.019	-0.8423	-0.8675	-1.096	-1.532	-1.014	-1.167	-1.771	-1.81	-1.338	1.325	1.006	1.368	0.2656	0.1288	-0.3475	-0.4516	-0.8698	-1.275	-0.2604	-0.6024	-0.9975	-0.7199	0.6298	-0.9514	0.5662	-0.4965	-0.3697	0.2779	0.2979	1.129	1.756	0.05919	0.4352	0.4489	1.733	1.212	0.5378	2.326	1.498	1.645	1.315	1.657	0.7787	2.091	1.479	0.1693	0.5189	0.1516	-0.2877	-0.1188	0.2422	-0.5314	0.3748	0.1983	0.5264	-0.2887	-0.3619	0.04916	-0.3926	-0.8023	-0.5563	-0.4951	-0.8998	-0.67
GENE1370X	HSI056E04	ZCCHC10		-1.124	-0.8613	-0.8148	-0.9086	-1.278	-1.184	-1.271	-1.421	-0.9676	-1.449	-1.449	-1.677	-1.064	1.171	0.6879	2.232	-0.05386	0.4791	-0.329	-0.9884	-0.567	-0.6313	-0.1769	-1.041	-0.8353	-0.3978	1.101	-1.185	0.1441	-0.4457	0.3838	0.329	0.3532	0.693	1.109	0.03407	0.7383	0.2796	1.579	0.8941	1.189	2.416	2.445	1.183	1.424	0.2884	0.2372	1.734	0.7279	1.277	-0.03491	1.509	-0.3207	-0.3553	0.3285	-0.6086	0.4355	0.4903	-0.1564	-0.2938	-0.07563	-0.3388	-0.4843	-0.4735	-0.391	-0.67	-0.491	-1.08
GENE360X	HSI064G07	DUSP26		-0.9308	-0.7295	-0.5585	-1.635	-0.1558	-0.663	-0.5848	-1.312	-1.237	-1.18	-0.7593	-1.873	-0.7274	0.78	0.6665	1.856	0.4462	0.544	-0.4146	-0.9653	-1.261	-1.377	-0.5864	-0.7913	-1.058	-0.1487	0.4886	-1.106	0.3982	0.4913	-1.28	0.3362	0.3647	0.4235	0.7874	0.2083	0.5417	2.096	1.134	0.8135	0.08515	2.284	1.991	1.093	0.9607	0.7263	0.364	1.627	1.378	2.248	1.015	0.4515	-0.205	-0.3085	0.2217	-0.5563	0.8677	0.7813	-0.3155	-0.6627	-0.02259	-1.182	-0.3248	-1.185	-0.8182	-0.7164	-0.4067	-0.4336
GENE1936X	HSI016C11	ASAHL		-1.625	-1.271	-0.579	-1.164	-0.1992	-1.229	-1.183	-1.95	-1.18	-1.327	-1.603	-1.407	-0.07839	0.4581	0.4368	1.699	-0.2931	0.8088	-0.1444	-0.5578	-0.2281	-1.346	0.1298	-0.2795	-1.278	-0.8215	0.9058	-1.58	0.4299	0.7838	0.1782	0.3274	0.2313	0.3624	1.355	-0.2605	0.976	0.7354	1.626	1.034	0.1266	1.754	1.935	1.175	1.132	1.397	0.3876	1.665	1.254	1.639	1.261	0.3129	-0.199	-0.2234	0.6491	0.5239	0.05078	0.02003	0.2402	-0.1052	-0.2784	-0.4511	-0.8006	-0.3629	-0.7043	-1.304	-0.9099	-1.078
GENE179X	HSI173C07	EST		-1.437	-1.139	-0.7406	-1.156	-0.9114	-0.4989	-1.383	-1.614	-1.193	-1.718	-1.567	-2.241	-1.022	1.189	1.027	2.215	0.3054	0.2571	-0.6418	-1.039	-0.9905	-1.076	-0.4928	-0.7443	-1.223	0.2752	0.585	-0.06257	0.2643	0.4081	-0.107	-0.05039	0.595	0.659	0.9652	0.2379	0.8058	0.6944	1.255	1.255	0.9889	2.073	1.952	1.187	1.178	0.791	0.5142	1.728	1.492	1.139	0.7787	-0.3857	-0.1427	-0.174	-0.1593	-0.5928	0.199	0.3433	-0.04929	-0.3264	-0.05081	0.1673	-0.3012	-0.8907	-0.3284	-0.882	0.4163	-0.6088
GENE1667X	HSI042F05	ZNF347		-1.31	-0.8868	-0.7765	-1.246	-0.8464	-0.7915	-1.094	-1.61	-0.7537	-1.246	-1.45	-2.205	-0.9467	0.6617	0.3005	2.319	0.5728	0.09313	-0.8079	-1.445	-0.9684	-1.184	-0.598	-0.5618	-1.1	-0.2346	0.9255	0.03988	0.1528	0.2284	-0.09105	0.06832	0.9419	0.8071	1.295	-0.3893	0.8743	0.6398	1.428	1.145	0.5587	2.142	2.305	1.272	1.517	0.733	0.3674	1.934	0.1079	1.563	0.8002	0.2508	-0.3662	-0.4536	0.2573	-0.707	0.1562	0.5188	0.1284	-0.3432	-0.4675	0.07145	-0.4806	-0.9886	-0.2292	-0.4251	0.3677	-0.5399
GENE622X	HSI018F08	COQ9		-1.19	-0.8335	-0.8605	-1.292	-1.062	-1.133	-1.085	-1.473	-0.8646	-1.664	-1.507	-1.853	-1.495	0.8137	0.7525	2.233	0.2658	0.2271	-0.5251	-1.331	-0.9018	-1.469	0.01774	0.07564	-0.95	-0.3549	0.2914	-1.076	0.2352	0.4969	0.1905	0.2516	0.3091	0.561	1.409	-0.006411	1.19	1.18	1.483	0.9464	1.398	2.034	1.049	1.103	0.888	0.611	0.2574	1.771	1.132	2.294	0.908	0.3357	-0.215	-0.1207	0.1965	-0.9172	0.1287	0.1482	-0.009145	-0.2652	-0.02298	-0.1966	-0.3709	-0.8321	-0.1829	-0.7418	0.03453	-0.4172
GENE2050X	HSI042D06	SKI		-1.32	-1.033	-0.934	-1.109	-0.8376	-0.9694	-1.583	-1.712	-1.206	-1.343	-1.495	-2.31	-1.128	0.8072	0.7928	1.857	0.4625	0.2243	-0.819	-1.655	-0.5814	-1.027	0.01396	-0.1851	-0.7656	-0.3252	0.6724	-0.516	0.4033	0.3083	0.3895	0.1619	1.115	0.7272	1.131	0.2458	0.9889	0.7703	0.9343	0.2011	1.055	2.122	1.977	0.6321	1.229	0.3477	0.6089	1.501	0.3852	2.48	0.8029	-0.3322	-0.1037	0.3331	-0.0347	-0.7961	0.6309	0.7876	-0.174	-0.2467	0.4609	0.1289	-0.7797	-0.7069	-0.2616	-1.01	-0.05628	-0.3326
GENE524X	HSI036E02	TAF1		-1.49	-1.386	-1.195	-1.035	-0.8618	-0.7087	-1.488	-1.647	-1.097	-1.568	-1.448	-1.761	-0.6812	0.8128	0.462	1.598	0.6654	0.6179	-0.1993	-1.003	-0.7781	-1.203	-0.8685	-1.192	-0.9277	-0.3031	1.168	0.2787	0.4789	0.01052	-0.07832	0.6195	0.9926	0.5873	1.155	-0.003222	0.8118	1.05	1.027	1.034	0.039	2.541	1.767	0.9279	1.255	0.5963	0.7075	1.437	1.24	1.85	0.4965	0.6358	-0.141	-0.2607	0.3699	-0.425	0.5387	0.7194	0.1504	-0.0852	-0.3593	-0.6016	-1.004	-0.6392	-0.8088	-0.6735	0.2378	-0.958
GENE1362X	HSI048E04	SNRK		-1.378	-1.61	-1.035	-1.054	-0.7672	-0.5764	-1.8	-2.024	-1.508	-1.345	-1.316	-1.627	-0.666	1.089	0.6072	1.718	0.7132	0.6158	-0.4895	-1.169	-0.2091	-1.103	-1.139	-1.449	-0.7842	0.02347	1.124	0.4982	0.1102	0.236	-0.01323	0.1274	0.3002	0.5226	0.6225	0.2161	0.8835	1.359	1.18	0.9259	0.3356	2.268	2.107	1.114	1.027	0.6917	0.2969	1.378	0.7359	1.848	0.9772	0.5751	-0.5232	-0.258	0.2911	-0.5084	0.3259	0.2543	-0.439	-0.7061	-0.1926	0.1341	-0.7131	-0.91	-0.1172	-0.3802	0.8612	-0.2828
GENE1567X	HSI051G04	TSLP		-1.682	-1.269	-0.9669	-0.7527	-0.04826	-0.4269	-2.11	-2.294	-1.316	-1.703	-1.941	-2.158	-1.448	0.7309	0.7824	1.83	0.6682	0.4065	-0.3008	-1.012	-0.2261	-0.3809	-0.3779	-0.3472	-0.6356	0.2613	0.2787	0.4205	0.1139	0.482	0.1983	0.2195	0.4076	0.31	0.6386	0.1141	1.09	1.555	0.7624	0.6765	0.3106	1.676	1.421	0.7618	0.7864	0.6169	0.3318	1.302	1.285	2.489	1.043	1.329	-0.2152	-0.2237	-0.1019	-0.5418	0.5766	0.5737	-0.2529	-0.5389	-0.4125	-0.1927	-0.9998	-0.4266	-0.4275	-0.5245	0.4701	-0.6671
GENE1760X	HSI038G11	ZNF562		-1.862	-1.307	-0.9984	-1.436	-0.4099	-0.5897	-1.595	-2.119	-1.773	-1.399	-1.036	-2.081	-1.822	0.7838	0.7769	1.833	0.6225	0.2858	-0.4882	-1.493	-0.1923	-1.589	-0.2422	-0.9253	-0.3945	0.01413	0.5323	0.04174	0.3199	0.2787	0.4533	0.2025	0.6145	0.4681	0.5	0.1674	0.834	1.385	0.7689	0.8502	0.3644	1.893	1.29	0.7424	0.9453	0.6565	0.4537	1.443	1.223	2.234	0.8781	0.9522	-0.1742	-0.3589	-0.006229	-0.4864	0.6783	0.6622	-0.084	-0.365	0.3162	0.7177	-0.7548	-0.361	-0.1168	-0.2095	-0.05801	-0.4539
GENE1965X	HSI053E05	MGC23280		0.2628	-0.2042	-1.399	-1.49	0.1254	-1.347	-1.898	-1.789	-1.571	-2.151	-2.215	-2.125	-1.442	0.7676	1.03	1.247	0.1161	0.4203	0.1286	-0.9614	-0.008454	-0.9441	-0.5997	-0.9614	-0.645	-0.4227	0.3427	0.2333	0.313	0.7593	0.4373	0.301	-0.02589	0.6736	0.6695	0.3364	1.752	1.877	0.6405	0.7247	0.7408	0.8218	0.7043	0.6685	0.7714	0.003652	0.1939	1.284	0.7254	2.255	1.011	1.072	-0.005243	-0.2168	0.06221	-0.5068	0.4235	0.458	0.5584	-0.1934	-0.2162	-0.8761	-1.385	-0.6835	1.127	0.6382	0.2876	-0.6833
GENE1014X	HSI004B09	CCL2		-0.5969	-0.5177	-0.6472	-0.4962	-0.7012	-0.8622	-1.275	-1.99	-1.541	-1.047	-1.27	-1.557	-0.9868	1.009	1.22	0.9712	0.445	0.2633	0.09389	-1.476	-0.4894	0.02764	-1.062	-0.6941	-1.017	-0.8935	0.202	-1.343	-0.2626	0.01289	0.3569	0.3686	0.166	1.087	1.206	0.2649	1.9	2.162	1.187	-0.1057	0.9165	1.387	0.7709	0.7812	0.6464	0.7342	0.09001	0.6485	1.461	2.645	1.265	1.437	0.1371	0.8488	-0.1719	-1.204	0.5264	0.4374	-0.1326	-0.6013	-0.1047	-0.6913	-1.31	-0.5359	-0.3505	0.3552	-0.8971	-1.198
GENE2036X	HSI026F06	CD40		-0.6411	-1.297	-1.103	-0.8432	-0.1455	-0.7442	-1.174	-1.544	-1.447	-1.71	-1.864	-1.656	-1.753	0.9272	0.5468	1.084	0.6316	0.7858	0.3802	-0.1507	-0.3207	-0.1595	1.073	0.5715	-0.8434	-0.406	0.2916	-1.285	-0.1816	-0.3677	-0.07441	0.3203	0.4873	0.414	1.133	-0.1033	1.198	1.368	1.04	1.287	0.7666	2.533	1.082	0.8971	0.6604	0.8421	0.1771	0.8251	1.293	2.522	0.2183	1.289	-0.04481	0.04301	-0.01094	-0.6523	0.8515	0.6288	-0.2422	-0.6379	-0.4984	-1.074	-0.9686	-0.9717	-0.8979	-0.7081	-0.7051	-0.9427
GENE64X	HSI171B07	XKR6		-1.646	-1.24	-0.4334	-1.033	-0.3985	-2.546	-1.441	-1.413	-1.044	-1.663	-1.599	-1.714	-0.2517	0.6946	0.5849	0.953	0.8212	0.1599	-1.202	-0.6214	-0.2256	-0.7987	-0.7855	-0.7431	-0.7677	-0.1577	0.8034	0.3628	0.2811	0.8357	0.04463	0.2037	0.2417	0.5289	0.4395	-0.2035	0.6041	1.332	0.8837	0.7046	1.192	1.992	2.309	0.538	0.8208	0.8753	0.3716	1.305	1.636	1.884	0.9242	2.04	-0.1248	-0.3306	0.1902	-0.569	0.3218	0.3434	-0.3606	-0.582	-0.3639	-0.7733	-0.176	-0.06598	-0.5351	-0.8958	0.1593	-0.6772
GENE621X	HSI021F02	EML2		-1.493	-1.04	0.1315	-1.44	-0.2673	-1.139	-1.876	-1.491	-1.536	-1.715	-1.53	-2.351	-1.094	0.3656	0.2479	1.22	0.6578	-0.1351	-0.9292	-0.1951	0.7175	-1.523	0.612	-0.4559	-0.0369	0.02547	1.565	-0.2547	0.2329	0.8012	0.2737	0.4055	0.3218	0.4611	0.6371	-0.7315	1.273	1.532	0.9637	0.6499	-0.1177	1.819	1.693	0.5708	0.5946	1.091	0.4541	1.165	2.021	2.055	0.7074	0.9111	-0.3706	0.3166	0.004159	-0.4349	0.3948	0.3122	-0.3677	-0.6836	-0.3958	0.2298	-0.4566	-0.6439	-0.2659	-0.9195	-0.4832	-1.061
GENE979X	HSI096G03	CENTB1		-1.423	-1.262	-0.6778	-0.8928	0.3266	-0.3683	-1.613	-1.901	-1.233	-1.703	-1.592	-1.575	0.2079	0.6607	0.9999	1.198	0.9991	0.2538	-0.5009	-0.8936	-0.08936	-0.6135	-1.299	-0.9206	-1.068	0.1089	0.7562	0.08201	0.009767	1.29	0.5188	0.1767	0.3067	0.7003	0.09732	-0.024	0.7997	1.673	0.6957	1.036	-0.1187	1.278	2.415	0.6529	0.9261	0.9269	0.2925	1.303	1.542	2.725	1.008	-0.3562	-0.07598	-0.362	-0.01255	-0.6555	0.5077	0.7179	-0.3747	-0.6249	-1.067	-0.2717	-0.8258	-1.048	-0.574	-0.8767	0.4144	-0.7143
GENE215X	HSI027D07	CDC42EP1		-1.385	-1.733	-1.087	-0.6694	-0.7779	-0.8892	-1.963	-1.831	-1.362	-1.829	-1.812	-1.682	-0.1227	0.9739	0.652	1.51	0.865	0.5969	-0.0831	-0.6456	-0.1254	-0.1687	-0.1465	-0.06572	-1.011	-0.5596	1.124	-0.2882	-0.03367	0.5887	0.1746	0.2864	0.2175	0.5056	0.59	-0.1389	0.9298	1.599	1.152	1.25	0.4865	2.645	1.166	0.7583	0.5396	0.7398	0.4833	0.8628	1.196	2.496	0.9902	0.2629	-0.2477	0.02277	0.3884	-0.3874	0.3639	0.3538	-0.008957	-0.3216	-0.9085	-0.6179	-1.073	-0.9112	-0.7338	-0.7992	0.208	-0.5601
GENE1488X	HSI064F04	MCM5		-0.987	-1.983	-1.171	-0.6454	-0.7555	-0.9072	-1.739	-1.997	-1.574	-2.279	-1.411	-1.462	0.5995	1.209	0.8465	0.738	1.645	0.6457	0.2665	-0.1503	0.1628	0.09522	-0.2786	0.1957	-0.5343	-0.7296	1.062	0.1716	-0.6588	0.6939	-0.04126	0.1185	0.1037	0.2753	0.3703	0.0272	1.499	1.851	0.6652	0.1261	0.3538	1.566	2.195	0.3611	0.3777	0.7299	0.05335	0.5521	1.363	2.384	0.7847	0.7185	-0.4031	0.1559	0.09326	-0.4882	-0.05883	-0.1282	0.8541	-0.02313	-1.089	-1.167	-1.172	-1.111	-0.5497	-0.3293	0.4332	-0.5203
GENE2332X	HSI006G12	HTR3A		-1.274	-1.294	-0.8528	-1.193	-0.3274	-0.734	-1.573	-1.601	-0.857	-1.874	-1.405	-2.286	-1.174	-0.1328	-0.09661	1.565	0.989	0.2565	-0.3257	-1.633	-0.4277	-1.053	-0.07526	0.2592	-0.95	-0.2747	0.3311	-0.7313	0.2748	-0.01809	0.5351	0.07432	0.3259	0.05402	0.9428	0.3455	1.628	1.418	1.064	0.7831	0.7227	2.261	1.829	0.787	0.3315	1.016	0.3188	1.067	1.792	2.343	0.9542	0.04683	-0.2651	-0.5346	-0.00568	0.3692	0.6862	0.8296	-0.2899	-0.3769	0.001167	0.06911	-0.6034	-0.7569	-0.3884	-1.007	0.438	-0.3158
GENE916X	HSI005G03	EST		-0.9931	-1.021	-0.719	-1.127	-0.5794	-0.8336	-1.253	-1.667	-1.144	-1.529	-1.764	-2.045	-1.388	0.1439	0.2704	1.654	0.4685	0.5074	-0.4871	-1.91	-0.5788	-0.8291	0.3111	0.1517	-0.8734	-0.1988	0.3756	-0.7591	0.245	0.4573	-0.3916	-0.3815	0.381	0.1833	0.9205	0.3086	1.385	1.524	1.08	1.087	0.9047	2.394	1.507	1.052	1.005	0.6952	0.5377	1.066	1.654	2.378	1.168	-0.1462	-0.1939	-0.2882	-0.261	-0.5818	0.6953	0.7629	-0.2739	-0.1765	0.3644	-0.4701	-0.5384	-0.8391	-0.4532	-0.8013	0.3045	-0.4488
GENE917X	HSI007E03	GSR		-1.25	-1.418	-0.9816	-1.048	-0.344	-0.978	-1.283	-1.425	-1.112	-1.435	-1.272	-1.924	-1.244	-0.09354	0.4775	1.357	0.3971	0.6964	-0.3411	-1.301	-0.4413	-1.228	-0.01317	-0.5249	-1.004	-0.5756	0.6759	-0.8246	0.3406	0.5596	-0.2743	0.009604	0.5557	-0.1123	1.236	0.5677	1.253	1.65	1.275	1.21	0.1772	2.378	1.983	0.798	0.9826	0.9501	0.5541	1.018	1.478	2.371	1.213	-0.2921	-0.2902	-0.1547	-0.07194	-0.1675	0.6983	0.7531	-0.1837	-0.1699	0.3927	-0.5343	-0.5396	-0.8898	-0.5359	-1.119	-0.1118	-0.4974
GENE1015X	HSI004D09	LARP4		-1.249	-0.8197	-0.8249	-0.9898	-0.4103	-1.195	-1.217	-1.787	-1.254	-1.122	-1.027	-2.108	-1.405	-0.3416	0.2094	0.9648	0.5444	0.6541	-0.5016	-1.167	-0.5035	-1.19	-0.1051	-0.6712	-1.081	-1.096	0.9065	-1.527	0.6117	0.5343	0.5384	0.04117	0.9616	0.3533	1.117	0.4556	1.577	1.563	0.8606	0.7329	0.1009	2.364	1.922	0.6168	1.105	0.9243	0.7324	0.4832	1.349	2.078	1.13	0.2728	-0.6318	0.146	0.06101	-0.06161	0.8416	0.9434	0.2025	-0.02486	0.3947	0.1957	-0.4581	-0.7184	-0.2131	-1.081	-1.102	-0.6062
GENE1323X	HSI005G10	HDAC8		-1.27	-1.232	-0.8662	-1.072	-0.7654	-1.223	-1.231	-1.404	-1.009	-1.199	-1.028	-2.211	-1.294	-0.1462	0.2666	1.531	0.168	0.8565	-0.5957	-1.316	-0.7149	-1.434	-0.1214	-0.9049	-1.11	-1.105	0.7458	-1.067	0.5915	0.2499	0.648	-0.1686	0.9304	0.1573	1.353	0.6728	1.674	0.8863	1.235	1.272	0.2915	1.787	1.542	1.066	1.04	0.7598	1.141	1.016	1.248	2.122	0.9771	0.3678	-0.2378	-0.2459	0.1469	-0.3882	0.7545	0.8013	-0.1748	-0.1615	0.5901	0.3978	-0.8314	-0.6686	-0.3485	-1.131	-0.3116	-0.299
GENE704X	HSI012G08	EST		-1.026	-0.9927	-1.158	-1.137	-0.4929	-1.058	-0.9458	-1.302	-0.8787	-0.9992	-1.205	-1.6	-0.9657	-0.2375	-0.3476	1.578	0.845	0.7208	-0.241	-0.7643	-0.7331	-0.9495	-0.5778	-0.591	-1.063	-0.9968	0.8955	-1.161	0.02894	0.4434	0.4495	-0.1427	0.995	0.08692	0.4499	0.7534	1.446	1.249	0.8735	1.539	-0.5159	2.717	2.108	0.7298	0.1095	1.327	0.7663	0.9009	1.657	2.077	1.217	-0.3739	-0.2819	0.08918	-0.1116	-0.4107	0.8397	1.156	0.344	-0.04414	0.08737	0.08846	-0.8698	-0.8519	-0.4918	-1.029	-0.9737	-1.048
GENE1115X	HSI012A09	LGI2		-1.442	-1.052	-0.8672	-0.9787	-0.3827	-1.164	-1.387	-1.413	-1.158	-1.088	-1.473	-1.496	-1.24	-0.2947	-0.15	0.8762	0.591	0.5105	-0.2346	-0.9042	-0.4635	-1.049	-0.3147	-0.4146	-1.092	-1.05	1.119	-1.072	0.1706	0.5763	0.3317	-0.03154	0.3688	-0.07848	0.9143	0.1828	1.081	1.643	1.224	1.31	0.3638	2.535	2.562	0.6229	0.8175	1.08	0.6259	1.02	1.552	2.548	1.091	0.1353	-0.448	0.2133	0.1581	-0.5622	0.6062	0.734	0.004437	-0.1182	-0.1419	-0.1508	-0.7277	-0.7558	-0.4192	-0.5706	-0.6337	-0.7483
GENE1454X	HSI012D10	C14orf150		-1.015	-0.7536	-0.5721	-0.9486	-0.5473	-0.8836	-1.292	-1.28	-0.9439	-1.316	-1.311	-2.176	-1.117	-0.7673	-0.9406	0.1789	-0.009225	0.9501	-0.9796	-1.443	-0.4147	-0.6756	0.01794	0.3351	-0.7473	-0.4552	0.6667	-0.09111	-0.337	0.9435	0.506	-0.8465	0.4751	-0.2535	-0.0004734	0.7243	1.5	1.048	0.9115	2.048	0.8809	3.019	1.404	0.7571	0.137	1.298	1.045	0.3111	1.775	1.929	2.012	0.2483	-1.007	-0.1596	-0.3228	-0.7053	0.1973	0.4501	-0.05849	-0.3121	0.533	0.2249	-0.6517	-0.6638	-0.3935	-0.7685	0.7884	-0.1563
GENE1118X	HSI016A09	KIAA1161		-1.424	-1.2	-1.147	-0.9345	-0.9483	-1.402	-0.3181	-1.42	-1.383	-1.481	-0.9167	-1.71	-1.114	0.00924	-0.06801	1.277	0.2198	0.9703	0.02245	-0.6332	-0.2463	-0.9543	0.1395	-0.7148	-1.647	-1.433	1.065	-0.725	-0.3295	0.03159	0.4277	-0.4803	1.273	0.07845	0.09325	0.3657	1.06	1.222	0.711	1.467	0.0288	2.761	1.964	0.7627	-0.4289	1.104	1.16	0.5071	1.038	2.245	1.026	1.071	-0.09734	0.1267	-0.004902	-0.0322	0.706	0.8451	0.5745	0.3313	0.2859	-0.2573	-1.372	-1.115	-0.3287	-0.4981	-0.1575	-0.04715
GENE703X	HSI012A08	GANAB		-1.298	-1.104	-0.8688	-0.6708	-1.5	-1.258	-1.059	-1.609	-1.312	-1.422	-1.524	-2.149	-1.325	-0.06314	-0.2145	0.8993	-0.002732	0.6872	-0.4965	-0.7143	0.53	-1.078	-0.2771	-0.7339	-0.5533	-0.8429	1.593	-0.04314	-0.01215	0.1592	0.4261	0.1243	0.7689	1.192	0.2932	0.351	0.9836	1.041	1.052	1.096	0.6755	2.921	2.413	0.4697	-0.0846	0.7829	0.8489	0.84	1.099	1.974	0.6923	1.164	-0.413	-0.3172	0.2275	-0.5072	0.6693	1.135	0.003498	-0.006147	0.05422	-0.3598	-0.5942	-0.462	-0.3787	-0.5792	-0.6055	-0.7289
GENE1018X	HSI012B03	RP5-1077B9.4		-1.393	-1.26	-1.16	-0.9055	-1.052	-1.236	-1.343	-1.421	-1.109	-1.358	-1.731	-2.09	-0.8372	0.0482	0.1106	0.8523	0.9222	0.5024	-0.4077	-1.047	0.4326	-0.873	-0.3872	-0.803	-0.5739	-0.8212	1.424	-0.3562	-0.1712	0.7347	0.4748	0.2898	0.08115	0.8291	0.3458	0.1747	1.275	1.7	0.9749	0.9844	0.7112	2.274	2.273	0.3546	0.2628	0.9086	0.6295	0.4622	1.72	2.451	1.105	0.8734	-0.4208	-0.1019	0.09756	-0.3754	0.5603	0.7415	-0.1721	-0.207	0.076	0.000144	-0.9044	-0.6073	-0.4632	-0.7521	-0.5885	-0.728
GENE1013X	HSI004D03	RNPC3		-1.423	-1.074	-0.8983	-0.9658	-0.8988	-1.13	-1.218	-1.37	-1.412	-1.513	-1.538	-1.666	-1.265	-0.08548	0.2866	0.4125	0.961	0.3677	0.8992	-1.235	-0.2669	-0.9371	-0.2795	-1.109	-0.7055	-0.7752	0.1233	-0.7178	0.5768	1.024	0.5797	-0.1931	0.4711	-0.4006	1.34	0.2521	1.449	1.953	0.8669	0.7196	0.3283	0.6136	0.7434	0.2884	1.164	1.07	0.6108	-0.1115	1.63	2.873	1.677	0.9864	-1.383	0.4636	-0.2177	-0.2189	0.8911	1.128	0.2291	0.08511	0.392	-0.1275	-0.6804	-0.6641	0.8818	-0.227	-0.2635	-1.369
GENE1446X	HSI004D04	CDC6		-1.297	-0.9779	-0.8222	-0.8662	-0.5192	-1.315	-0.7287	-1.178	-1.249	-1.357	-1.529	-1.204	-1.046	-0.3218	-0.000852	0.06249	1.008	0.4238	0.986	-0.9943	-0.8322	-0.9618	-0.2501	-1.074	-0.7766	-1.144	0.007316	-0.8761	-0.006885	1.103	0.7746	-0.3377	0.8618	-0.6373	1.063	0.6491	1.535	1.93	0.08953	0.8788	0.5818	0.2363	0.6875	0.1553	0.6853	1.18	0.729	-0.565	1.722	3.009	1.861	0.3385	-1.42	0.7347	-0.4443	0.03865	0.9952	1.254	0.4467	0.5233	0.5383	0.3519	-0.8398	-0.5224	0.965	-0.02641	-0.6238	-1.66
GENE307X	HSI016G07	CHRAC1		-0.5547	-1.821	-1.563	-0.6504	0.5412	-1.896	-0.692	0.02911	-0.8735	-1.601	-1.515	-1.251	0.02777	0.9121	0.9185	0.04579	0.6395	0.7015	-0.1115	-0.4673	0.5836	-0.3809	-1.331	-1.547	-0.9404	-1.16	0.7787	-0.737	0.1612	0.4164	0.1681	0.2039	0.7383	0.4313	1.163	0.3179	1.064	1.613	1.523	1.222	-0.6821	1.861	1.727	-0.02331	0.4395	1.001	0.6991	-0.473	1.589	2.114	1.394	-0.7976	-0.827	0.4163	0.4633	-0.1459	0.975	0.9471	0.4099	0.2078	-0.06139	-0.2126	-1.274	-0.9677	-0.8408	-0.8367	-0.8715	-1.341
GENE204X	HSI012D07	SNX15		-0.8318	-1.074	-0.6955	-0.6927	0.02786	-0.8129	-1.014	-0.7088	-1.042	-1.039	-1.743	-1.438	-0.9357	-0.3773	-0.4784	-0.02986	1.329	0.9272	-0.205	-0.514	-0.008983	-0.5301	-1.066	-1.038	-0.985	-0.3627	1.283	-0.8012	-0.605	0.845	1.216	-0.3309	1.432	-0.2055	-0.4714	0.5376	1.222	0.7914	-0.4575	1.898	0.1826	2.517	2.588	-0.2716	-0.3752	1.607	1.265	-0.4687	1.695	1.322	1.138	0.1753	-1.272	0.7238	-0.4175	0.414	1.249	1.006	0.7748	0.02895	0.2914	-0.7698	-0.5814	-0.7013	-1.035	-0.5866	-0.5319	-0.9814
GENE1321X	HSI005C10	ORC1L		-1.101	-0.8166	-0.8546	-0.9207	0.7718	-1.106	-0.7629	-1.273	-1.133	-1.24	-0.716	-0.9151	-0.6131	0.0005064	-0.01816	0.132	1.156	0.7664	-0.2538	0.139	-0.6427	-1.014	-0.7834	-1.228	-0.751	-1.057	1.125	-1.092	-0.8136	0.5905	0.8491	-0.3875	1.058	-0.6295	-0.5291	0.75	1.254	2.051	-0.1494	1.435	-0.5492	1.761	2.379	0.004188	-0.8177	1.446	0.9042	-0.3263	1.959	2.795	1.277	-0.2003	-0.7693	0.5476	-0.6417	0.2149	1.045	0.9184	0.707	0.4224	0.04686	-0.4211	-0.7515	-0.6572	-0.3823	-0.4862	-0.6284	-1.077
GENE1930X	HSI008E05	BARD1		-1.017	-0.6163	-0.9794	-1.039	0.5674	-0.5064	-0.5262	-1.472	-1.363	-0.9627	-1.275	-1.078	-0.7616	-0.1752	0.006332	0.5895	1.336	0.8255	-0.4164	-0.3139	-0.3183	-0.9136	-0.666	-0.9199	-0.7104	-0.8399	1.237	-0.698	-0.5052	1.115	-0.605	-0.06572	0.9774	-0.2351	-0.4921	-0.6472	1.659	2.071	0.1559	1.339	-0.2826	1.876	1.65	0.5158	-0.1718	1.391	0.7929	0.5061	2.102	2.845	1.657	0.2255	-1.184	0.3797	-0.2085	0.2147	-1.713	-1.495	0.4912	0.4532	0.3491	0.2299	-0.6607	-0.5888	-0.1893	-0.1651	-0.1841	-0.5942
GENE302X	HSI006G07	TMEM43		-1.153	-0.7707	-0.8962	-0.8127	0.6013	-0.7964	-0.2405	-1.484	-0.487	-2.089	-1.298	-2.187	-1.035	-0.1807	0.2776	1.455	1.159	0.4513	-0.3449	-1.136	-0.8367	-0.6058	0.3099	0.1731	-1.124	-0.7235	0.4529	-0.8847	-0.7331	0.2839	-1.236	0.06025	0.7983	0.2006	-0.3862	0.4089	0.6791	1.55	-0.0132	1.258	0.7038	2.29	1.767	0.5681	-0.8428	1.355	0.7464	0.7519	2.07	2.81	0.6021	1.043	0.1646	0.275	-0.358	-0.08794	0.9402	0.8763	0.05933	-0.3007	-0.05785	-0.8056	-0.5668	0.1144	-0.4895	-0.8604	-0.6245	-0.8065
GENE706X	HSI016C02	IGSF21		-1.055	-0.9574	-0.6701	-0.9153	-0.06714	-0.3244	-1.367	-1.433	-1.169	-1.219	-1.425	-1.8	-1.287	-0.2741	-0.1618	-0.0409	1.143	0.3215	-0.6618	-0.561	-0.436	-0.8662	-0.4059	-0.4684	-0.637	-0.2298	0.421	-0.3477	-0.1239	0.6143	-0.3237	-0.1452	0.3735	-0.4148	-0.1527	0.6986	2.733	2.477	-0.04178	1.059	0.4329	2.136	1.686	0.04562	-0.3905	1.332	0.586	0.1766	2.078	3.377	0.9449	0.1042	0.1589	0.1859	-0.5559	-0.08066	0.64	0.7341	0.01553	-0.1838	-0.3226	-0.3341	-0.5276	-0.2827	-0.6663	-0.5197	-0.1102	-0.5195
GENE813X	HSI003F03	KIAA1704		-1.207	-0.7995	-0.8839	-1.226	-0.1581	-0.5678	-1.268	-1.192	-1.08	-1.246	-0.8524	-1.631	-0.6112	-0.8488	-0.5236	0.7647	0.8755	0.3145	-0.6744	-0.6905	-0.8566	-0.9952	-0.2998	-0.8021	-0.8292	-0.4969	1.205	-0.9682	0.2634	0.9325	0.5595	-0.0452	0.6104	-0.5664	0.8619	0.3076	1.478	2.254	0.7597	0.9933	0.101	1.651	2.037	0.2845	0.3679	1.501	0.3688	0.4178	1.968	2.964	1.399	0.1149	-1.056	0.4226	-0.09052	-0.1162	0.9209	0.9995	0.3059	0.009904	-0.08303	-0.6635	-1.045	-0.5121	-0.7475	-0.6547	-0.5712	-1.153
GENE1451X	HSI012B04	RPRM		-0.9933	-0.8062	-0.6941	-0.9019	-0.721	-1.093	-1.099	-1.18	-0.9373	-2.059	-0.967	-1.709	-0.7232	-0.3668	-0.1561	0.9821	1.13	0.4781	-0.2495	-0.8605	-0.9523	-0.6855	-0.2123	-0.1208	-0.7877	-0.9718	0.9039	-0.7235	0.05526	1.057	0.7184	0.1955	0.4942	-0.9381	0.215	0.2085	1.594	2.303	1.14	1.013	-0.8851	1.811	1.379	0.5722	0.8416	0.8261	0.5324	0.9426	1.155	3.558	1.234	-0.3326	-0.6428	0.1123	-0.03688	-0.2474	0.816	0.9982	0.1167	-0.03018	-0.4292	-0.5416	-0.7503	-0.6732	-0.4492	-0.9539	-0.409	-0.09281
GENE1609X	HSI020C04	PRKRIR		0.4016	0.8831	0.1437	0.2641	1.228	1.137	1.735	0.6892	0.8451	3.12	0.7249	1.829	0.7915	-0.2727	-0.3063	-1.267	0.6146	-0.2061	0.001885	-0.02379	-1.648	-0.3605	-0.4474	-0.5053	-0.3448	-0.2234	-1.136	-0.5164	-0.5566	-0.2017	-0.3126	2.54	2.353	-0.469	-1.415	-0.1136	-1.278	-0.3012	-1.186	-0.4451	-0.7288	-1.183	-0.6728	-0.9691	-0.5651	-0.5207	-0.0928	-0.792	-0.8283	-1.013	-0.72	-1.157	-0.1335	0.0003178	-0.5911	0.6767	-0.01858	-0.1853	0.1834	0.4395	2.204	-0.5382	2.188	-0.3298	-0.2322	-0.02587	-0.3965	0.2355
GENE1897X	HSI146B05	EST		0.7017	0.5365	-0.5539	0.2387	1.302	1.217	1.364	1.85	1.205	2.415	1.018	1.39	1.267	-0.2738	-0.4521	-1.859	0.1193	-0.2824	1.125	0.8936	-0.9297	0.6161	-0.3594	-0.6817	-0.1975	-0.2613	-0.4129	-0.3707	0.1293	0.2519	1.019	2.13	0.8697	-0.5605	-1.027	0.6968	-0.9869	-0.8973	-0.8205	-0.952	-1.518	-1.016	-0.9056	-1.12	-1.197	-0.5991	0.1269	-1.458	-1.473	-1.553	-1.061	-2.366	0.4275	0.6901	0.1206	1.044	-0.1446	-0.1851	0.226	0.5457	1.025	-0.9096	-0.1826	0.4377	-0.4896	0.6771	-0.01291	0.3935
GENE58X	HSI149B01	EST		1.031	0.2977	0.3284	0.8275	0.3934	0.3851	3.818	2.406	1.805	1.233	1.273	1.8	0.554	0.1625	0.05652	-0.6367	0.1411	-0.1577	0.2703	0.2502	-0.7403	0.3512	-0.4356	-0.1759	-0.4284	-0.5015	-0.9418	-0.3539	-0.2078	-0.8546	-0.346	0.3117	0.08206	0.4241	-0.3111	0.1882	-1.245	-0.9043	-0.8353	-0.9771	-1.649	-1.204	-1.401	-0.08888	-0.4893	-0.7036	-0.6656	-0.3096	-1.09	-1.706	-0.2659	-2.894	-0.00247	-0.06866	0.464	0.6905	-0.4713	-0.6065	0.835	0.708	0.1571	-0.7483	1.303	0.04712	0.4524	0.9648	-0.1279	0.5319
GENE1715X	HSI167D05	RNU22		0.9848	0.2616	0.1304	0.8748	1.002	0.4436	3.768	2.359	1.842	0.9991	0.8866	1.725	-0.3652	0.1719	0.2906	-0.6216	0.4917	-0.1623	0.4771	0.05984	-0.9353	0.379	-0.6216	-0.4821	-0.3014	-0.5063	-0.9363	-0.3355	-0.1406	-0.7087	-0.5575	0.2008	0.3283	0.7933	-0.2173	0.2385	-0.9174	-0.5655	-0.7963	-1.278	-1.273	-1.314	-1.46	-0.08516	-0.5286	-0.5477	-0.7679	-0.522	-1.464	-1.543	-0.05938	-2.842	0.07863	-0.09714	0.5766	0.8291	-0.5612	-0.6078	0.8514	0.9137	-0.04235	-0.9879	1.305	0.456	0.1372	0.827	-0.1553	0.6247
GENE519X	HSI030E02	H2AFY		1.389	0.5471	1.434	1.309	0.9623	0.2045	2.257	2.022	1.237	1.085	1.225	2.393	1.022	-0.488	-0.3069	-2.325	-1.095	-0.4746	-0.164	1.198	0.06101	-0.7384	-0.01817	-0.5715	1.213	0.04388	-0.2846	0.1153	-0.6061	-0.75	-0.01887	0.6909	-0.7574	0.3183	-0.381	0.4261	-0.1911	-0.3588	-0.6652	-0.3573	-1.284	-1.348	-1.346	-0.3164	-1.389	-0.5494	-0.8592	-1.423	-1.204	-1.774	0.03531	-0.5633	0.4621	-0.2642	0.6185	0.8834	-0.6458	-0.5813	-0.9345	-0.9672	-0.9288	0.4265	1.872	0.5425	0.7125	0.5901	-0.7287	0.3631
GENE817X	HSI009D03	VDAC1		1.175	1.521	1.093	0.9701	0.5262	0.08918	2.267	2.034	1.861	1.996	1.472	1.191	1.157	0.3561	0.2206	-1.815	-0.8643	-0.1614	0.5683	0.2573	0.3492	0.01083	0.1603	-0.1644	0.3034	-0.3888	-0.6403	1.094	-0.2147	-1.094	-1.027	0.2318	-0.3813	1.016	-0.5282	-0.316	-1.966	-1.026	-0.5033	-0.269	-0.5727	-2.497	-2.01	-0.4764	-0.8662	-0.736	-0.3311	-0.637	-1.157	-1.845	-0.3265	-0.05298	-0.1453	0.09558	-0.1901	0.1568	-0.9733	-0.7912	-0.2573	0.008372	1.015	0.4374	1.027	-0.8954	0.4783	0.9497	0.008802	0.02357
GENE109X	HSI032C01	PRDX1		0.9387	0.966	1.454	0.4787	0.9681	0.377	2.76	2.281	1.794	3.302	0.657	1.789	-1.082	-0.122	0.1852	-1.343	-0.7162	0.1404	0.9493	0.1053	0.9021	-0.8018	-0.9325	-0.5614	-0.4971	-1.049	-0.7416	-0.3413	0.3209	0.1195	-0.008547	-0.5006	-0.7186	0.13	-0.09759	0.06935	-1.117	-0.3013	-0.9158	-0.7646	-1.935	-1.634	-0.672	-0.08755	0.2295	-0.7722	-0.6883	-0.4673	-0.8729	-1.057	-0.732	-1.064	0.3136	-0.1125	0.7362	0.7792	-0.5501	-0.5486	-0.5919	-0.3487	1.573	-0.81	0.9876	0.08694	-0.2798	-0.002071	0.1935	0.2489
GENE492X	HSI003E02	PPT1		1.762	1.686	1.956	1.684	0.9922	0.4252	1.025	2.495	2.271	2.517	1.512	1.213	-0.2415	-0.8966	0.3133	-1.171	-0.2808	-1.109	-0.1571	-0.2538	0.2343	-0.5792	-0.6393	-0.4979	-1.047	-0.5686	-2.03	0.9296	1.711	-0.6129	-0.2303	-0.004671	0.2269	-0.907	-0.2308	0.59	-0.9767	-0.353	-0.6803	0.03115	-1.285	-1.684	-0.6355	-0.5024	0.3891	-0.5052	-0.651	-0.8955	-0.9208	-0.3543	-0.8563	-1.338	-0.1189	-0.1594	-0.6276	-0.3773	-0.3771	-0.1927	0.02899	0.3645	0.3295	-0.02519	-0.4941	0.3178	-0.7059	0.1319	-0.06006	1.097
GENE778X	HSI124E08	CBLN2		1.794	1.22	0.6288	0.7771	0.8061	0.2968	2.214	1.784	0.8855	1.828	1.75	2.072	0.7057	0.6244	0.05347	-0.8637	-0.1332	-0.03588	0.6335	1.025	0.6831	0.45	0.4499	0.227	0.7505	-0.2613	0.4251	0.1864	-0.5115	-0.5736	-0.1265	-0.4579	-0.7243	-0.1878	-0.9712	0.2578	-1.064	-1.263	-1.364	-1.101	-2.109	-1.547	-1.723	-0.7234	-1.044	-0.1407	-0.4031	-0.7691	-0.4528	-2.266	-0.8791	-2.262	0.4885	0.01197	0.06048	0.3162	-0.8994	-0.9147	-0.3912	-0.006875	0.07139	0.6358	0.7371	-0.5546	0.4351	0.529	0.1281	0.783
GENE1705X	HSI127H11	NIN		1.812	1.42	1.037	0.3587	0.3543	0.6596	1.462	2.534	1.41	2.213	1.691	2.187	0.7636	-0.2489	-0.2884	-1.76	-0.6052	-0.04112	0.769	1.376	0.1605	-0.07549	0.1762	-0.01624	-0.02602	-0.3992	-0.3278	-0.4693	0.1723	-0.7102	-0.775	-0.5538	-0.7822	0.1351	-0.2362	0.01684	-0.9632	-1.319	-0.8791	-0.5184	-1.948	-1.467	-0.01569	-0.8941	-0.7057	-0.4592	-0.4864	-0.9995	-1.066	-1.577	-1.345	-2.067	0.7478	0.1421	0.2135	0.9228	-0.666	-0.6383	-0.0943	0.2575	0.7308	-0.5275	0.9841	-0.457	-0.01481	0.5195	0.5409	0.6553
GENE588X	HSI104E02	ALKBH6		1.684	1.54	0.6282	0.6855	1.13	0.1222	1.885	2.009	0.5267	1.781	2.149	1.721	0.3647	-1.012	-1.243	-1.781	0.05666	-0.2501	0.3481	1.798	-0.03707	0.5252	0.5156	-0.7101	0.6119	-0.1094	-0.3403	-1.145	-0.463	0.5081	0.07076	0.1762	0.3203	-0.2215	-0.3142	-0.06022	-0.2911	-0.8324	-0.6649	-0.228	-1.647	-1.046	-0.5087	-0.6355	-0.7799	-0.05729	-0.3864	-1.899	-0.8471	-2.42	-0.55	-2.306	0.1533	0.485	0.4686	0.9957	-0.7093	-0.6212	0.8175	1.001	-0.2365	-0.5643	0.417	-0.6482	-0.4226	0.476	-0.4366	0.4532
GENE1193X	HSI124C09	NAPA		1.708	1.265	0.3583	0.3391	1.915	0.6114	2.036	2.521	1.373	1.961	2.319	1.566	-0.2145	-0.83	-0.996	-1.413	-0.5899	-0.2864	0.326	1.175	-0.4221	0.1995	-0.1636	0.01524	0.3521	-0.2194	-0.3066	-0.6836	0.008672	-0.7248	-0.3307	0.1994	-0.08618	0.5347	-0.1584	-0.3532	-0.9182	-1.159	-0.465	-0.4033	-1.995	-1.499	-1.345	-0.2881	-0.6077	-0.849	-0.3818	-0.9937	-0.8698	-2.25	-0.5763	-1.905	0.8054	0.4242	0.4391	0.8488	-0.3467	-0.2995	0.0908	0.2654	0.6661	-0.2899	0.3651	-0.631	0.01568	0.595	0.03572	0.5163
GENE2102X	HSI149F06	TSPAN9		1.557	1.75	1.123	0.03862	0.7787	0.9318	1.448	1.869	0.603	2.207	2.411	2.048	-0.09181	-1.387	-1.186	-1.221	-0.5151	-0.3952	0.5744	0.8927	-0.6682	-0.2188	-0.04791	-0.09382	0.1309	-0.0593	-0.09421	-0.9547	0.2716	-0.4698	-0.4962	0.1341	0.2548	0.6324	0.009758	-0.01291	-1.087	-1.165	-0.5862	-0.2176	-1.808	-1.92	-0.5743	-0.07079	-0.5145	-1.056	-0.254	-0.5738	-1.531	-2.378	-0.5001	-1.851	0.847	0.6213	0.0774	0.05941	-0.3059	-0.2992	-0.3177	-0.0007447	0.6392	-0.04239	1.184	-0.5132	0.4635	1.03	0.0708	0.8228
GENE161X	HSI133G07	ATP9B		1.089	1.379	1.295	1.23	0.8404	0.5587	1.301	1.242	1.342	2.368	1.667	2.016	1.928	-1.226	-0.8238	-1.569	-0.9438	-0.4202	-0.2219	1.494	-0.05561	0.1534	0.8573	1.16	0.5289	0.3808	0.09424	-0.04021	0.6694	-0.02214	0.4677	0.1695	0.05698	-1.43	-1.155	-0.6082	-1.26	-0.9262	-0.8775	-0.7353	-1.915	-0.9843	-1.245	-0.7638	-0.1554	-0.5462	0.3237	-1.07	-1.24	-1.659	-0.6987	-1.83	0.6861	0.3862	0.02491	0.7074	0.06018	0.07315	-0.2812	0.4084	-0.02473	-0.5808	0.4441	-0.494	-0.7137	-0.07403	-0.7871	-0.02531
GENE2001X	HSI134G11	TGOLN2		1.041	0.9685	0.1596	1.073	1.635	0.861	1.774	1.548	1.281	1.947	1.597	2.41	0.7998	-0.6598	-0.5231	-1.778	-0.5241	-0.4811	0.03522	1.73	0.6637	0.6187	0.8562	0.893	0.2614	0.04582	0.1709	0.1714	0.204	-0.8121	0.06412	-0.4144	-0.4519	-0.8337	-0.8865	0.02553	-2.015	-1.775	-1.241	-1.051	-1.436	-1.4	-1.383	-0.879	-0.4527	-0.1232	0.5798	-0.9318	-0.8366	-2.145	-0.8681	-1.184	0.3716	0.7094	0.1118	1.047	-0.1631	-0.2503	0.1331	0.3963	-0.1844	-0.1979	-0.1049	0.2776	-0.4166	0.06725	-0.3767	0.2511
GENE2006X	HSI150G11	PAFAH1B2		0.81	1.154	0.4854	0.3631	0.8606	0.9943	1.391	1.82	1.4	2.02	1.918	1.355	-0.5619	-0.2959	-0.2883	-0.5921	0.559	0.02686	0.6876	1.405	0.3988	0.1624	0.1293	0.352	0.8212	0.5782	0.1264	0.5566	0.4956	-0.1089	0.4122	0.1708	0.2886	-1.098	-1.251	-0.5914	-2.481	-1.815	-0.9151	-0.4199	-2.441	-1.661	-0.6231	-0.4966	-0.1532	-0.1592	0.2709	-0.4724	-0.4391	-2.582	-1.316	-1.81	-0.01693	0.8899	0.6563	1.199	-0.4205	-0.5733	0.2635	0.3221	-0.1718	-0.3981	0.234	-0.7313	-0.454	0.4087	-0.8067	0.1569
GENE1412X	HSI149E04	LOC285148		1.007	1.365	1.189	0.6404	0.3377	0.5896	2.004	2.208	1.094	2.127	2.481	1.868	-0.4629	-0.2924	-0.2718	-1.389	-0.3456	-0.5829	0.1686	1.765	0.4251	0.7515	0.7994	0.2912	0.6601	-0.08093	-0.3684	-0.6804	0.2567	0.7835	0.9643	-0.565	-0.8844	-1.188	-0.9414	0.09113	-1.177	-1.215	-1.274	-1.088	-1.725	-1.598	-0.6099	-0.4097	-0.4024	-0.1763	-0.1598	-1.096	-1.178	-2.34	-0.7425	-0.8731	0.2571	0.2518	0.2581	0.01037	-0.5283	-0.57	-0.2674	0.1352	0.1671	0.03592	0.8127	-0.8078	-0.4558	0.4965	0.1222	0.3332
GENE991X	HSI149E03	LOC344595		1.169	1.712	0.4886	0.9876	1.017	0.4047	2.693	2.611	1.244	1.616	1.621	1.897	0.1517	-0.215	-0.6966	-1.512	0.2608	-0.4792	0.01192	1.002	-0.657	0.1001	0.3921	0.5832	0.2907	-0.1906	-0.7743	-0.1496	-0.2834	-0.4491	0.3052	-0.2529	0.1461	-0.7679	-1.643	-0.4301	-1.604	-1.29	-1.373	-0.9682	-2.077	-1.14	-1.03	-0.5373	-0.08719	-0.4079	-0.2728	-1.317	-0.7533	-1.524	-0.4522	-1.342	0.4698	0.5802	0.2723	1.165	-0.5395	-0.694	-0.3032	-0.1516	0.5135	0.5054	0.6092	-0.4272	0.7465	0.6764	0.08759	0.4607
GENE993X	HSI149C09	SLC6A15		1.303	1.705	0.8128	0.7277	0.5383	0.7442	2.02	1.534	1.314	1.902	2.267	1.927	0.1388	-1.215	-1.15	-0.976	0.2681	0.3406	0.6807	0.5328	-0.03725	-0.1681	0.2593	0.02181	0.2269	-0.01767	-1.102	0.1055	0.2764	0.4993	0.6145	-0.4949	-0.1019	-0.656	-1.484	0.05141	-2.077	-1.031	-1.578	-0.7858	-2.306	-1.499	-0.5999	-0.5285	-0.4515	-0.1761	0.2893	-0.7095	-0.8288	-2.227	-0.1955	-1.726	-0.08661	-0.1475	-0.4195	0.5312	-0.2987	-0.4333	-0.01887	0.2803	0.0478	0.8193	0.9498	-0.3097	0.2322	0.8456	0.324	0.7044
GENE1507X	HSI142H04	BAT2D1		1.431	1.737	1.333	1.221	0.6926	0.5296	2.004	2.18	1.297	2.043	1.34	1.709	1.129	-0.8598	-0.7146	-1.462	-0.04404	-0.04519	0.4275	0.6356	0.6437	-0.02616	0.4502	0.1412	0.63	-0.02003	-0.2944	0.05317	-0.2898	-0.2446	0.08098	-0.1608	-0.2423	-0.5351	-1.175	0.05966	-2.561	-1.503	-1.361	-0.5969	-1.839	-1.415	-0.4471	-0.7502	-0.6167	-0.2905	0.004561	-0.8092	-0.9476	-1.92	-1.23	-1.479	0.09101	0.1913	-0.1314	0.6854	-0.5393	-0.5303	0.1317	0.3705	0.7248	-0.2175	0.283	-0.3258	0.3806	0.9776	-0.5338	0.5483
GENE63X	HSI161B07	LOC387826		1.869	1.449	1.222	1.456	0.7895	0.3368	2.035	1.545	1.122	1.482	1.312	1.414	0.09823	-0.5288	-0.8238	-1.912	-0.1754	-0.6405	-0.2329	1.126	0.396	-0.2158	0.7348	0.3198	1.27	0.4103	0.03117	-0.3224	-0.6186	1.417	0.4551	0.3586	-0.01867	-0.6397	-1.106	0.04183	-0.5467	-0.3398	-1.199	-0.9824	-2.848	-2.564	-1.098	-0.7987	-1.091	0.1947	-0.0054	-1.172	-0.6196	-0.471	-0.1941	-2.161	-0.09441	0.3784	0.02854	0.9565	-0.4287	-0.4538	-0.3198	0.3193	-0.04371	-0.2539	0.7284	-0.09086	-0.1318	0.1769	-0.5133	0.1806
GENE1394X	HSI119G04	YWHAG		1.696	1.27	1.159	1.054	0.5844	0.5103	2.358	1.845	1.27	1.748	1.537	1.849	-0.4598	-0.3622	-0.5493	-1.843	-0.3948	-0.4772	-0.06727	1.14	0.5543	-0.0801	0.2893	0.061	1.306	0.4375	0.1246	-0.179	-0.5391	0.8588	0.5448	0.3135	-0.036	-0.5442	-1.074	0.1126	-1.089	-1.2	-0.9785	-0.7765	-2.339	-2.131	-1.096	-0.7579	-1.014	-0.02446	0.09759	-1.077	-1.043	-1.881	-0.603	-1.93	-0.02831	0.4991	0.0908	0.8425	-0.3924	-0.3916	0.06753	0.2143	0.1815	-0.06143	0.6412	-0.2331	0.08955	0.289	-0.3557	0.3739
GENE473X	HSI149D02	UTRN		1.581	1.225	0.2034	0.5111	0.9847	-0.1507	1.695	1.561	0.6757	1.735	2.154	1.428	-0.2043	-1.346	-1.271	-2.493	-1.017	0.3468	0.3653	1.338	0.3982	0.2577	0.4395	-0.6903	1.167	0.4664	0.9525	0.5432	0.275	0.2915	0.6332	0.9934	0.5849	-0.5138	-0.8068	0.324	-1.312	-1.118	-0.884	-0.6048	-1.741	-1.199	-1.135	0.05813	-1.3	-0.5446	-0.1181	-1.667	-1.008	-2.231	-0.729	-1.573	0.0136	0.393	0.2362	0.6309	-0.177	-0.1834	0.02898	0.0249	-0.2174	-0.03141	0.2019	-0.2497	0.3578	1.148	-0.5358	0.8285
GENE1900X	HSI148D11	SSR1		1.117	1.269	0.7748	0.7591	0.3947	0.1605	1.752	1.914	0.831	1.333	2.75	1.59	1.213	-1.494	-1.256	-2.089	-0.8388	-0.4656	0.2853	2.073	0.2887	0.1365	0.878	0.1748	0.5093	-0.08021	0.2417	0.5925	0.2291	0.4075	0.3168	0.8749	0.1345	-1.171	-1.19	0.1928	-1.18	-0.8547	-1.045	-0.6317	-1.778	-1.445	-0.3333	-0.9439	-0.6405	-0.3998	-0.06979	-1.023	-1.57	-2.262	-1.032	-0.7909	0.1608	0.2181	0.0481	0.3211	-0.3062	-0.3555	-0.1998	0.03754	-0.2157	0.1811	0.5735	-0.02829	0.3967	1.023	-0.486	0.02419
GENE2200X	HSI169G06	LOC389702		1.063	1.665	0.948	0.5866	1.365	0.6937	1.069	1.682	1.674	2.029	2.192	1.903	1.907	-0.5829	-0.1876	-1.487	-0.01007	-0.4248	-0.1875	0.09654	-1.703	-0.06326	0.06155	0.2687	0.1093	-0.2674	-0.9016	-0.6567	0.1452	-0.2536	-0.05841	-0.5304	-0.1361	-1.532	-1.422	0.02779	-1.796	-0.948	-1.335	-0.7557	-1.917	-1.095	-1.507	-0.5921	-1.069	-0.5265	-0.3652	-0.7086	-0.1835	-0.9382	-0.6393	-1.5	0.5639	0.2443	0.07116	1.232	-0.04407	-0.1393	0.134	0.7918	0.4707	0.2723	0.8616	0.5275	0.4308	0.7366	-0.04115	0.68
GENE1407X	HSI133G04	DKFZP564J0863		0.6517	1.392	0.3553	0.4385	1.73	1.228	1.972	1.416	1.54	2.134	1.568	2.021	1.015	-1.169	-0.7147	-1.209	0.4882	-0.5808	0.03333	0.2121	-0.8224	0.3066	-0.1506	0.3906	0.6356	0.1222	-0.933	0.1146	0.2744	0.125	0.7573	-1.234	-0.7579	-0.7085	-1.571	-0.3994	-2.152	-1.464	-1.899	-0.8159	-1.562	-1.112	-0.6905	-0.9088	0.31	0.4921	0.5462	-0.9141	-0.5698	-1.442	-0.9682	-1.445	0.3499	0.3173	-0.07372	1.523	-0.05456	-0.1083	-0.09978	0.4898	0.3081	0.1216	0.7346	0.07115	0.3926	0.6543	-0.5776	-0.1232
GENE2184X	HSI121A12	EST		0.4326	1.351	0.1016	0.2801	1.249	1.097	1.746	1.092	1.639	2.045	2.325	1.345	0.9337	-1.192	-1.193	-1.565	-0.05453	-0.4431	-0.3516	0.6571	-1.07	-0.6857	-0.3059	0.2933	0.3686	0.2733	-0.7815	0.01383	-0.201	-0.07164	0.5082	-0.949	-0.8004	-0.6428	-1.803	0.1698	-1.589	-0.806	-2.035	-0.6967	-1.881	-1.133	-0.4774	-0.7102	-1.105	0.1322	0.2837	-0.9235	0.2692	-1.482	0.003702	-1.52	0.08764	-0.09039	-0.279	0.595	0.3645	0.2106	0.4066	0.6553	0.5104	1.257	1.049	-0.4588	1.266	1.411	0.0581	0.8163
GENE883X	HSI129F03	KIAA1219		0.8956	0.6403	-0.02884	0.9835	1.223	0.1284	2.199	2.055	1.884	1.89	2.447	1.316	2.232	-1.062	-1.148	-1.577	-0.441	-0.9152	-0.8046	0.2957	-0.7123	0.1877	-0.1997	-0.05417	0.03395	-0.2004	-0.4896	0.06857	-0.666	-0.5851	0.04183	0.01857	0.3629	0.4732	-0.7938	-0.3209	-2.623	-1.421	-0.7901	-0.2989	-1.217	-0.9371	-1.061	-1.126	-0.5969	-0.5951	0.08503	-0.9169	-0.3864	-1.913	0.4182	-0.9612	0.1088	0.3157	-0.07575	0.8008	-0.06126	0.07307	-0.04776	0.07456	0.9948	0.6805	0.1107	-0.129	0.8056	1.011	-0.1469	0.4479
GENE1092X	HSI158H03	MRFAP1L1		1.106	1.085	0.06437	0.9132	1.117	0.7065	2.505	2.161	1.602	1.909	2.192	1.371	2.409	-0.7814	-0.7178	-1.76	-0.002214	-0.8288	-0.3875	-0.1731	-0.6286	0.03751	0.0877	-0.1346	0.733	0.2877	-0.07925	0.08822	-0.2876	0.525	0.447	-1.23	-0.9989	-0.1262	-1.166	0.5378	-1.166	-0.5054	-1.592	-0.8527	-1.626	-1.481	-0.5852	-1.368	-1.014	-0.4648	0.06718	-0.9287	-0.4886	-1.383	-0.2485	-1.518	-0.05381	0.1696	-0.1246	0.7308	0.2074	0.1785	0.2226	0.2775	0.2907	0.7161	0.6321	0.3479	-0.1393	0.2428	-0.9632	-0.161
GENE1800X	HSI129C11	HNRPD		0.709	0.8163	0.3234	1.014	0.564	0.8247	2.837	1.408	2.036	0.9899	1.624	1.923	2.537	-1.402	-0.8496	-1.008	0.8118	-0.286	-0.2413	-0.6293	-0.5647	-0.01704	-0.266	0.2062	0.5338	0.5472	-0.6878	0.4087	-0.4054	0.4596	0.2423	-0.6054	0.1327	-0.9907	-1.222	-0.03748	-1.437	-0.8647	-1.624	-1.03	-1.842	-1.743	-1.226	-0.9972	-0.9725	0.2507	0.09782	-0.6865	0.3672	-1.128	-0.01633	-1.583	-0.6104	-0.0371	0.2615	1.212	-0.2109	-0.1923	0.03912	0.1558	-0.2216	0.4897	0.7259	0.2896	0.5498	0.9297	-0.9626	0.2777
GENE1506X	HSI138D04	RAD52		0.7444	1.389	0.4925	0.5457	1.175	0.7461	2.533	2.201	1.556	1.861	1.431	1.859	2.561	-0.01298	0.01467	-0.4605	1.103	-0.5988	-0.09252	-0.5608	-0.622	-0.08568	0.2216	0.1923	0.6457	0.2048	-0.1805	-1.189	-0.5529	-0.9505	-0.1858	-0.5723	-0.4966	-0.9136	-0.9662	0.281	-1.739	-1.277	-1.267	-0.399	-1.303	-1.518	-1.383	-0.2141	-0.1249	-0.3579	0.05746	-0.7141	-1.47	-1.73	-0.557	-2.007	0.04608	0.3171	-0.09514	0.6218	-0.1844	-0.1706	0.4262	0.3702	0.5262	0.05471	0.7837	-0.1074	0.01031	-0.03428	-0.3523	0.4755
GENE2290X	HSI128F06	EST		1.496	1.23	0.3379	0.9766	0.466	0.5469	2.331	2.06	1.49	1.063	1.792	1.797	2.302	-0.4349	-0.4434	-1.198	0.118	-0.1152	0.2255	0.2247	-0.2071	0.06999	0.2359	-0.1092	0.1421	-0.4103	-0.4353	-0.04021	-0.7319	-0.4266	-0.1627	-0.6885	0.04352	-0.06716	-0.8786	0.838	-2.381	-1.288	-0.9656	-0.5267	-2.203	-1.697	-0.2872	-0.5241	-0.9787	-0.05419	-0.1168	-0.9759	-1.141	-1.675	-0.4563	-2.328	0.01967	0.008772	0.3225	1.208	-0.3727	0.5131	0.1439	0.3162	0.0599	0.3108	0.7185	0.05881	0.281	0.7064	-0.3626	0.2279
GENE992X	HSI149A09	IPO8		0.4736	0.5882	0.8877	1.355	0.9616	1.304	2.752	1.065	1.193	2.218	2.12	1.963	0.6881	-0.3469	-0.1688	-1.227	0.6051	0.4418	1.367	0.7444	-2.135	0.3812	-0.5599	-0.2291	-0.1033	-0.358	-1.075	-1.026	-0.5021	-0.4739	0.1536	-0.2349	0.429	-1.254	-1.534	0.4517	-0.8023	-0.6513	-1.061	-0.401	-1.574	-1.191	-0.5646	-1.019	-1.112	-0.3819	-0.07921	-1.251	-0.6984	-1.213	-0.831	-1.716	0.5983	0.3938	-0.05678	1.158	-0.01732	-0.1634	0.2729	0.425	-0.000546	0.2557	1.031	-0.2981	-0.6114	0.05911	-0.1133	0.6975
GENE2103X	HSI149F12	C10orf104		1.328	0.7957	0.9724	0.5881	0.6351	0.8226	2.82	2.2	1.469	1.875	2.436	1.714	1.109	-1.009	-0.9244	-1.318	0.07818	-0.5631	0.3767	0.8023	-0.9354	0.1793	0.4076	0.387	0.3194	0.07321	-0.7326	-0.4387	-0.07317	0.1382	0.4824	-0.3937	-0.4263	-0.2875	-0.5593	0.3442	-1.052	-1.431	-0.7687	-0.7963	-1.618	-2.317	-0.4143	-0.4968	-0.9281	-0.2142	-0.2558	-0.6138	-1.463	-1.884	-0.8143	-1.725	-0.09307	0.01176	-0.03512	0.2057	-0.1605	-0.2256	0.401	0.392	0.5824	0.1251	0.7903	-0.1778	0.04265	0.7499	-0.5399	0.03093
GENE2191X	HSI149E12	LOC286170		0.6837	0.7192	0.7892	0.6736	0.2859	0.6906	2.214	1.97	2.176	2.046	2.425	2.189	1.479	-0.9611	-0.8514	-1.451	-0.321	0.2679	0.5498	0.7673	-1.1	0.2531	-0.07651	0.4263	0.03829	-0.1992	-0.9465	-0.6664	-0.2187	-0.07433	0.4808	-0.7563	-0.3068	-0.7274	-1.202	0.4342	-1.133	-1.009	-0.9891	-0.2264	-1.818	-1.479	-0.5644	-0.8809	-0.6581	-0.607	-0.1992	-1.042	-0.8222	-1.26	-0.9004	-1.682	0.2127	0.2897	-0.542	0.3436	0.08514	0.01056	0.8356	1.207	0.6031	0.4245	0.6801	-0.3169	0.1336	0.7792	-0.8788	-0.2957
GENE467X	HSI121H08	EST		1.16	1.137	0.4964	1.025	2.671	0.75	2.568	1.684	1.279	1.686	2.373	1.904	0.6759	-0.3631	-0.4587	-1.801	-0.1883	-0.9169	-0.2844	0.09827	-1.32	0.4625	0.3645	0.1287	-0.01479	0.05008	-0.846	-0.5383	0.2447	-0.3146	-0.08054	-0.08689	0.4125	-0.6819	-0.9594	-0.6285	-0.7163	-1.113	-1.381	-0.5688	-1.698	-1.413	-1.148	-0.6932	-0.3083	0.0925	0.1832	-1.035	-0.2023	-1.244	-0.262	-1.096	0.1026	0.5787	-0.1965	1.257	-0.5994	-0.7321	0.7856	0.7561	-0.02736	0.08969	0.01095	0.1918	-0.134	0.8956	-1.338	-0.7245
GENE984X	HSI133E03	EST		1.576	1.554	0.4357	1.254	1.716	0.4283	1.905	2.347	1.617	1.799	1.547	1.97	-0.4199	0.1592	-0.01311	-1.859	0.001238	-0.6988	0.3673	0.4783	-0.05842	0.8332	-0.3635	0.211	0.3868	-0.4416	-0.8178	-0.4817	-0.3985	-0.1192	0.06913	0.1343	0.0619	-0.8036	-1.048	-0.1688	-0.7102	-1.221	-1.394	-0.6505	-1.848	-1.397	-1.242	-1.046	-0.2013	-0.3156	-0.03346	-1.23	-0.5382	-1.424	-1.111	-2.11	1.009	0.8317	0.275	1.234	-0.1624	-0.1613	0.2839	0.8475	-0.06874	-0.03013	0.08783	-0.04696	-0.2944	0.5608	-0.8319	-0.2183
GENE982X	HSI123E03	RSPO2		1.622	1.807	0.9723	0.9525	1.312	1.522	0.9798	1.827	1.368	2.467	1.733	1.757	-0.0004293	-0.7166	-0.8038	-2.006	-0.102	-0.2783	0.8	-0.2754	-0.09283	-0.1757	0.4659	0.2222	0.7492	0.6108	-0.7674	-1.198	0.09305	-0.09651	0.3078	0.05764	0.2295	-0.1189	-0.7284	0.9756	-1.002	-0.7879	-1.615	-0.8786	-0.8919	-1.599	-0.4546	-0.89	-0.8322	0.0008718	0.1915	-1.23	-1.172	-2.099	-0.2764	-2.016	0.4028	0.2741	-0.841	0.08694	0.219	0.1287	-0.6313	-0.4236	0.9825	-0.07004	0.9303	0.2453	-0.7239	-0.04218	-0.6211	0.1649
GENE1190X	HSI116G09	RBPMS		1.588	1.016	0.1519	0.698	2.018	1.104	1.626	1.583	1.725	1.305	1.189	2.903	1.328	-1.485	-0.587	-2.535	-0.4883	0.3209	0.8976	-1.052	-1.474	0.9291	0.1161	0.7699	0.2565	0.0323	-0.9264	-0.2367	0.2337	0.2063	-0.1356	-0.443	-0.1069	-0.6454	-0.1118	0.6983	-0.76	-0.3942	-1.274	-0.07726	-2.05	-1.426	-0.8241	-0.7716	0.1471	-0.7316	-0.487	-1.201	-0.8082	-1.134	-0.1389	-1.628	-0.2463	0.5242	-0.5459	0.5156	-0.06437	-0.139	0.65	0.3574	-0.3863	-0.2975	0.5145	0.1248	-0.4999	0.122	0.08342	0.3767
GENE1790X	HSI086C11	AP3S1		1.294	2.073	0.8197	1.109	1.154	0.9305	1.432	1.33	1.066	2.443	1.131	2.034	2.766	0.002736	-0.006927	-1.788	-0.683	0.265	0.474	0.2609	-0.12	1.306	-1.506	-0.9214	-0.8365	-0.7925	-0.2496	0.09579	-0.7501	-0.7677	-0.5402	-0.6681	-0.3802	0.4561	-1.678	-0.6926	-1.465	-0.4591	-0.6461	0.1028	-1.38	-0.4699	-0.8112	-0.4572	-0.7171	-1.14	-0.9819	-1.351	-0.6089	-0.8275	-1.046	0.101	0.1362	0.02571	-0.4512	0.006847	-0.2888	-0.2615	-0.2453	0.1951	1.193	0.5235	0.6924	-0.5951	0.5975	0.6076	-0.6807	0.6382
GENE785X	HSI142G02	PIP5K2A		0.9331	0.4499	0.2981	1.479	1.338	0.6934	1.802	1.395	1.397	1.473	1.54	2.713	1.794	-1.005	-0.01997	-1.684	-1.118	0.4142	1.619	0.5025	-0.1727	1.603	-1.749	-0.7569	-0.3008	-0.7125	-1.344	-1.044	-0.4896	0.4893	0.9067	0.381	0.001359	-0.6025	-0.6495	-0.05474	-1.722	-1.531	-0.7281	-0.524	-1.308	-0.8809	-0.8863	-0.303	-0.6872	-0.917	-0.5104	-1.072	-0.8265	-1.396	-0.5304	-1.153	0.6008	0.3739	0.1104	0.7524	-0.06022	-0.07261	0.5322	0.7095	-0.1364	0.205	0.2292	-0.4048	0.1272	0.4148	-0.2994	0.3723
GENE788X	HSI148C08	MGC26744		0.9686	0.9798	0.6657	1.005	1.775	0.6203	1.57	1.063	0.7675	2.255	2.29	2.471	2.019	-0.8342	-0.5227	-1.577	-0.7496	0.02334	0.6447	0.02019	0.2564	0.6021	-1.198	-0.5096	0.1683	0.2673	-1.337	-0.1835	-0.1091	-0.2904	-0.8621	-0.8048	-0.4812	-0.8312	-1.1	-0.2142	-0.0775	-0.1349	-1.016	-0.1056	-1.931	-1.317	-0.9877	-0.3084	-0.7466	-0.3996	-0.7481	-1.584	-0.8017	-0.8087	0.2333	-2.069	0.7136	-0.003558	-0.2258	0.9498	-0.1463	-0.1758	-0.4477	0.1738	0.1307	0.5871	-0.1987	-0.6647	0.6606	1.094	0.1073	1.421
GENE957X	HSI046G09	NDRG1		0.8967	2.156	0.1148	1.198	1.528	1.103	1.897	0.9634	1.001	1.858	1.625	0.9308	1.599	0.3799	0.1751	-0.9665	-0.1399	-0.2714	-0.255	0.09705	1.083	1.601	-0.1555	1.064	1.059	0.8206	-1.398	-1.013	-0.7573	-1.751	-0.6898	-0.6027	-0.0729	-0.8192	-0.2875	-0.1936	-1.484	-1.398	-1.333	-0.3576	-0.9557	-1.331	-1.586	-0.7019	0.3198	-0.4038	0.0002983	-1.403	-0.1796	-1.725	-0.3139	-1.723	0.5225	0.5827	-0.7245	-0.1055	-0.8455	-0.6719	0.003501	0.1451	0.9906	0.1982	0.1305	-0.234	0.8749	0.4396	-0.8492	0.3419
GENE1704X	HSI119H11	IRF2BP2		0.6809	1.216	0.2863	0.9849	1.268	0.2466	1.555	1.11	0.1571	1.613	1.63	1.086	2.986	-0.153	-0.5521	-0.6319	0.1523	0.08052	0.6042	0.7027	0.4516	-0.04283	-0.4791	-0.5603	0.1659	0.4838	-0.6429	-0.1255	-0.2133	-0.5031	0.04534	-0.7373	-0.9817	-0.4912	-1.358	0.8735	-1.911	-1.327	-1.231	-0.5753	-1.489	-2.025	-1.261	-0.6945	-0.7175	0.5228	0.3821	-0.535	-0.8095	-2.185	-0.2929	-1.753	0.01978	0.1617	-0.9091	0.319	-0.8078	-0.8453	0.3926	0.7438	0.1836	0.6474	0.6096	-0.1038	1.308	1.577	0.2852	1.413
GENE268X	HSI146B01	BRD3		1.342	1.144	-0.1625	1.394	-0.0551	-0.1949	2.047	1.614	1.374	1.291	1.586	0.8813	2.169	-0.04698	-0.5723	-1.651	-0.3551	-0.1519	0.08926	1.688	1.889	0.9717	-0.3224	-0.1958	0.4925	0.1018	0.1553	0.259	-0.9071	-0.8738	-0.07928	-0.05201	0.05227	-0.6791	-1.261	-0.1988	-1.642	-1.537	-0.7235	-0.2388	-1.261	-0.6703	-1.373	-1.364	-0.05431	-1.43	-0.3752	-1.376	-0.8438	-1.585	-1.416	-1.787	0.4063	-0.007889	0.6432	1.376	0.1833	0.1795	0.5372	0.09708	-0.06103	0.8746	0.2274	-0.3837	0.3429	0.7887	-0.5134	0.2047
GENE2295X	HSI146B06	LOC338914		1.282	1.199	-0.4042	1.316	0.7358	-0.247	2.08	1.697	1.298	1.186	1.21	1.053	1.945	0.004429	-0.4897	-2.026	-0.6174	-0.1067	0.6947	1.947	1.84	0.942	-0.09948	-1.494	0.5203	-0.06679	-0.02632	0.1173	-1.104	-0.673	-0.1269	-0.07395	0.05305	-0.6155	-1.223	0.5087	-1.546	-1.255	-0.8168	-0.495	-1.238	-0.8	-0.4081	-1.514	-0.2652	-1.321	-0.2601	-1.43	-0.3719	-1.491	-1.322	-1.881	0.2697	0.7687	0.5203	1.164	0.2375	0.5817	0.4596	0.3898	-0.4318	0.2537	0.0203	-0.287	-0.1705	0.5895	-0.4582	0.273
GENE49X	HSI099B07	LAMP1		0.8316	0.6595	0.743	0.8714	1.155	0.434	1.464	1.436	0.9554	1.882	2.812	2.36	1.661	-0.7811	-0.2532	-1.148	0.6777	-0.5713	-0.303	1.492	0.238	0.7019	0.3344	0.4754	0.9614	0.4663	0.0639	0.06621	0.01121	-1.378	-0.7392	-0.3017	-0.8658	-1.12	-0.8241	-0.4021	-1.083	-1.247	-0.4806	0.02343	-1.135	-2.064	-1.504	-1.06	-0.9389	-0.4458	-0.1694	-1.138	-0.5601	-1.528	-1.525	-1.428	0.0416	0.5818	-0.05664	0.8354	-0.01227	-0.004208	0.02431	0.885	-0.8757	0.5492	0.2034	-0.016	0.1548	0.4066	-0.9834	0.4822
GENE1702X	HSI099B05	LAMP1		0.7076	0.7553	0.8484	0.7937	1.24	0.5131	1.519	1.284	0.8943	1.877	2.616	2.738	1.55	-0.7325	-0.1584	-1.2	0.4264	-0.5761	-0.2703	1.457	0.254	0.6858	0.4421	0.4576	0.9372	0.5268	0.1375	0.1208	0.1312	-1.51	-0.8398	-0.2864	-0.9241	-1.049	-0.9025	-0.4271	-1.165	-1.111	-0.4959	0.3046	-0.9796	-2.15	-1.436	-1.132	-0.9817	-0.3497	-0.1593	-0.9248	-0.4195	-1.928	-1.516	-1.104	0.1194	0.5342	-0.01226	0.8287	-0.01135	-0.02615	-0.08447	0.2241	-0.9202	0.6102	0.1019	0.05906	0.04669	0.2342	-0.9012	0.711
GENE166X	HSI137G07	EST		1.498	0.9573	0.4266	0.9927	0.8681	0.5807	2.122	1.657	1.382	1.64	1.71	1.772	0.3805	-1.019	-0.9591	-1.173	0.2947	-0.565	0.1537	1.628	1.339	0.9404	0.6669	1.174	0.4386	-0.2003	-0.831	0.354	0.2595	-0.431	0.1978	-0.8573	-0.4424	-0.08328	-0.9449	0.1418	-1.459	-1.607	-1.306	-0.7051	-1.929	-2.302	-1.037	-0.8773	0.03351	-0.2939	-0.0085	-1.082	-0.7463	-2.11	-1.299	-1.063	-0.1892	0.4125	-0.1484	0.7767	-0.4359	-0.4796	0.3193	0.7423	0.2739	-0.2451	0.5001	0.0321	-0.08966	-0.315	0.2849	0.2822
GENE1802X	HSI131G11	EST		1.636	1.14	0.3609	0.9201	1.344	0.6985	2.121	1.73	1.419	1.744	1.698	1.839	0.5935	-1.112	-0.9034	-1.16	0.2343	-0.5839	0.1365	1.454	0.8996	0.97	0.315	0.4818	0.5001	-0.177	-0.7436	0.2638	0.2617	-0.3664	-0.1368	-0.9408	-0.3724	-0.1262	-0.7437	0.2446	-1.056	-1.467	-1.113	-0.6085	-2.036	-2.309	-1.156	-0.8342	-0.06935	-0.1632	0.01382	-0.9941	-0.6115	-2.122	-1.186	-1.793	-0.1409	0.5001	-0.1963	0.9482	-0.4504	-0.4444	0.2934	0.7395	0.2187	-0.2908	0.4804	-0.2562	-0.0001657	-0.1428	0.2043	0.4009
GENE878X	HSI082H09	ACPP		1.483	0.9189	0.05587	1.148	1.215	0.5056	2.408	1.788	1.595	1.365	1.733	1.873	1.412	-1.114	-0.9788	-1.517	0.5679	-0.7004	-0.4235	1.11	1.252	0.9541	-0.1436	-0.1551	0.523	-0.4954	-0.519	0.8215	0.1062	0.4022	-0.189	-1.149	-0.4516	-0.3248	-1.279	0.1422	-0.349	-0.244	-1.386	-0.9309	-2.432	-2.084	-1.066	-1.264	-0.6603	0.1007	-0.3041	-1.326	0.3622	-0.252	-0.2962	-1.643	-0.4503	0.6702	-0.2114	1.021	-0.4837	-0.3597	0.339	0.752	-0.1605	-0.2551	0.1457	-0.543	-0.2292	-0.5274	-0.05802	0.1822
GENE680X	HSI148B02	DDX17		1.363	0.4688	0.1089	1.671	0.3315	0.8282	1.583	1.761	1.725	1.68	1.863	1.68	1.921	-0.4514	-0.7156	-1.586	-0.4101	-0.5663	-0.4909	1.062	-0.2973	1.036	0.3584	0.4515	0.4395	0.3446	-0.8835	0.3637	-0.3132	-0.6218	0.2718	-0.3167	0.2159	-1.091	-1.122	0.3574	-1.772	-1.439	-1.046	-0.6255	-1.81	-1.365	-1.506	-1.402	-0.7912	-0.166	0.229	-0.4091	-0.1526	-1.386	-0.3217	-2.219	0.1141	0.6014	0.369	1.347	-0.3695	-0.2805	0.542	1.051	-0.2863	-0.1836	0.08029	-0.1272	0.09823	0.629	-0.6343	0.2132
GENE2005X	HSI150E05	EIF4B		1.7	0.3248	-0.06785	1.733	1.323	0.621	2.251	2.153	1.17	1.305	1.521	1.982	1.174	-1.259	-1.323	-1.872	-0.03354	-0.2837	0.1936	0.9026	0.7318	1.333	-0.06919	0.01632	0.6863	0.105	0.1245	0.5521	-0.6518	-0.07953	0.1096	0.2391	0.1452	-0.1839	-0.9643	0.2595	-1.078	-0.9668	-0.8229	-0.6594	-1.848	-1.235	-1.305	-1.012	-1.447	-0.5421	0.1454	-1.392	-0.6824	-2.387	-0.09108	-1.574	0.02933	0.612	0.1369	0.8997	-0.138	-0.2282	0.377	0.4895	-0.06721	-0.1249	0.1151	-0.003723	-0.506	-0.4381	-0.1153	-0.00878
GENE756X	HSI064A08	EST		0.8092	0.2509	1.45	1.518	1.84	0.743	2.088	1.175	1.469	1.081	0.7899	2.06	0.4154	-0.5561	0.04782	0.9068	0.3911	-1.038	0.1112	2.262	-0.1658	1.019	-0.7079	0.6026	-0.9655	-0.998	-1.316	-1.318	-0.1004	-0.2844	-0.1911	-1.305	-0.6979	-0.8711	-0.6271	0.05112	-1.342	0.2318	-0.4646	-0.1564	-0.6773	-1.816	0.7112	-0.07149	-0.5308	-0.3252	-0.783	0.09124	-0.3163	-1.154	-0.4614	0.6567	0.8042	0.5598	0.3246	0.699	-0.2116	-0.1973	0.4736	0.7213	-1.956	-1.674	0.5975	-0.2248	-1.622	-1.929	0.4499	-0.3441
GENE1061X	HSI062B03	RPL27A		0.8872	0.2006	1.51	1.195	1.231	0.9703	2.045	1.039	1.211	1.413	1.242	2.379	0.8697	-0.627	0.1563	0.3261	0.4311	-1.087	0.1952	2.047	-0.05406	0.8708	-0.061	0.2068	-1.063	-0.8334	-1.341	-0.9396	-0.01401	-0.4244	-0.6267	-1.394	-0.7321	-0.6972	-0.7617	0.4775	-1.127	0.199	-0.7539	-0.6799	-1.982	-2.365	0.2693	-0.2255	-0.6926	-0.2942	-0.5129	-0.1187	-0.189	-1.148	-0.3181	-0.6676	1.01	0.8272	0.1486	0.9488	-0.1365	-0.1832	0.7219	1.417	-1.392	-1.369	0.6883	-0.5388	-1.023	-1.326	0.4657	0.09993
GENE1062X	HSI062F03	FLJ22222		0.924	0.08856	1.368	1.311	1.069	0.9324	1.73	1.031	1.324	1.275	0.7699	2.051	0.5757	-0.661	0.0114	0.4302	0.1969	-1.09	0.2858	2.107	-0.356	0.7964	0.1336	0.6427	-0.8949	-0.9598	-1.294	-1.175	-0.1599	-0.7159	-0.6403	-1.091	-0.448	-0.4195	-0.4424	0.1034	-1.344	0.02752	-0.5456	-0.5116	-1.585	-1.822	0.5628	-0.1002	-0.649	-0.378	-0.7349	-0.0366	-0.2191	-1.208	-0.5555	-0.2441	1.035	1.296	0.2349	0.7956	-0.1467	-0.0468	1.317	2.165	-1.502	-1.748	0.3573	-0.5026	-1.635	-1.692	0.535	0.07186
GENE1373X	HSI058C04	RPL21		1.853	0.4011	1.09	1.662	0.8581	0.7538	0.1177	1.313	0.8621	0.9257	2.13	2.387	1.977	-1.129	0.07936	-0.09389	0.4067	-0.569	0.3964	1.281	-0.9086	0.9313	0.1634	0.9116	-0.7541	-0.6592	-1.198	-0.1755	-0.003143	-0.6506	-0.5808	0.1381	-0.3927	-0.04388	-0.607	-0.5969	-1.336	-0.7676	-0.3711	-0.2111	-2.262	-2.252	-0.2146	-0.581	-0.9183	-0.06555	-0.1942	0.1755	-0.6133	-1.744	-0.6358	-0.3456	0.6855	0.8312	-0.1075	0.7238	0.1188	-0.06957	0.9041	1.677	-1.445	-0.6484	0.4529	-0.3601	-0.9744	-1.812	0.1104	-0.02681
GENE1254X	HSI034F10	RPS20		0.9771	0.2617	0.6473	0.8143	1.058	0.1754	0.9692	1.613	1.615	0.3805	0.8256	2.291	4.094	-0.4621	-0.1938	0.3102	0.4775	-0.5607	0.2374	1.16	0.9009	0.2936	-0.8538	0.001249	-0.9979	-0.9848	-0.7441	-0.6944	-0.07272	0.2155	-0.2304	-0.3252	-0.3365	0.3785	-0.5661	-0.4379	-0.8257	-0.242	0.3248	-0.06285	-1.981	-2.226	0.108	-0.423	0.1584	0.1402	-0.8473	-0.3282	-0.3496	-0.9799	-0.1115	-0.8082	0.4899	0.8587	-0.2638	0.7284	-0.3485	-0.1383	0.2799	0.8075	-1.491	-1.607	0.3995	-0.5219	-1.62	-1.952	0.3882	0.2071
GENE2019X	HSI176C11	EST		0.7163	-0.2576	0.6536	0.6407	0.9245	0.1642	2.149	1.634	1.146	0.7244	1.374	2.047	2.542	-0.9632	-0.7525	-0.2455	-0.04607	-0.4259	0.2813	2.535	0.636	-0.03348	0.5568	0.8103	-0.7417	-0.7797	-0.2649	-0.338	0.2771	0.1152	-0.1984	0.06092	0.2604	-0.7864	-0.8061	-0.05965	-1.089	-0.4664	-0.01324	-0.1494	-1.34	-1.788	0.3868	-0.3073	-0.1661	0.01233	-0.4499	0.002639	-0.5702	-2.404	-0.3273	-0.5832	0.1481	0.5083	-0.06895	0.4881	-0.6196	-0.777	0.7612	0.7525	-0.8906	-1.444	0.7749	-0.25	-2.187	-2.354	0.798	0.06339
GENE182X	HSI060A07	SERPINB5		0.1917	0.06046	0.8774	0.8126	1.139	0.4702	2.285	0.375	1.083	0.09875	0.09197	1.743	4.263	-1.094	-0.5776	0.5952	0.1975	-0.3865	-1.141	0.995	-1.165	0.03558	0.2212	0.6828	-1.506	-1.336	-0.1106	-0.3512	0.6128	-0.1942	-0.1902	0.1311	-0.04558	1.291	-0.1913	-1.033	-1.146	-0.4577	0.3118	-0.4707	-0.9637	-0.6816	0.1156	0.8539	-0.576	-0.6838	-0.6758	0.6567	-0.3978	-0.9028	0.287	-0.4729	-0.1859	-0.4704	0.426	0.269	0.08307	0.0149	0.4449	1.056	-0.6211	-1.67	1.393	-0.3437	-2.004	-2.089	0.295	-0.3261
GENE273X	HSI156F07	EST		0.8172	0.5561	1.023	1.191	0.6192	0.4038	2.568	1.044	1.272	0.8891	0.9874	2.155	3.963	-0.9703	-0.8154	-0.287	-0.3193	-0.3527	-0.5372	1.266	-0.6985	0.7163	0.03216	0.1579	-1.105	-1.275	-0.1434	-0.4005	0.2659	-0.37	-0.402	0.111	-0.3504	1.147	-0.3559	-0.6288	-1.408	-0.7639	0.0502	-0.6229	-1.244	-0.7718	-0.4752	0.3374	-0.9356	-0.9302	-0.6184	-0.1369	-0.7308	-1.779	0.008904	-0.9171	0.199	-0.2401	0.4831	0.5517	-0.09948	-0.2319	0.4396	1.017	-0.4657	-1.414	1.228	-0.5887	-1.495	-0.9706	0.3043	0.04738
GENE2230X	HSI027D12	KRT5		0.3695	-0.6693	4.16	2.572	1.01	-0.6718	0.8084	0.03049	0.2764	-1.18	-0.406	0.7544	2.339	-1.066	-0.5341	1.514	0.2448	-0.4393	-0.1382	1.099	-0.5198	-0.7195	-0.3795	-0.4196	-1.517	-0.9522	0.3218	-1.121	0.08222	0.3171	-0.6191	-0.2493	-0.6466	0.3731	-0.0186	0.1761	-0.3146	0.5497	0.3277	-0.2519	-0.6915	-0.6046	1.237	0.4342	0.04335	0.8739	-0.5489	0.6269	0.4732	-0.6322	0.1645	0.195	-0.2131	0.5362	0.4089	0.3689	-0.5874	-0.2878	-0.05319	-0.2021	-1.093	-1.207	0.7386	-0.686	-1.706	-2.557	0.9667	-0.4888
GENE2241X	HSI045B06	RPL38		0.8458	-0.3141	3.9	2.969	0.1525	-0.4789	0.9844	0.3664	0.5447	-0.5863	0.4569	1.618	2.643	-1.166	-0.8531	0.677	0.2236	-0.5779	0.01045	1.754	-0.167	-0.4556	-0.1544	-0.0153	-0.9723	-0.6592	-0.004404	-0.5588	-0.05865	0.3273	-0.5027	-0.2184	0.502	0.4077	-0.1346	0.6221	-0.1712	0.2758	-0.3469	-0.128	-1.331	-1.613	0.05401	-0.16	-0.4457	-0.09397	-0.5962	-0.05598	-0.7318	-1.43	0.2999	-0.1459	0.03816	0.3268	0.4879	0.2848	-0.6406	-0.08887	0.198	0.06709	-1.479	-1.076	0.5665	-0.1942	-1.475	-2.416	0.8039	0.09016
GENE1380X	HSI076C10	NDUFA4		0.929	0.2169	0.9615	0.2573	0.2519	-0.3989	0.7059	0.347	-0.4839	-1.205	0.958	1.1	3.609	0.4842	-0.08079	0.8133	-0.031	-0.527	0.3359	1.433	-0.6919	-1.682	0.2979	0.8804	-0.3522	-0.9206	-1.107	-0.6334	-0.1735	1.275	0.1227	0.5002	-0.2863	-0.8249	-0.7001	-0.503	-1.045	-0.1623	0.3573	-0.1341	-2.47	-0.7663	1.151	0.4325	-0.8102	1.992	0.6871	0.6604	-0.1754	-0.1613	0.67	-0.7803	1.272	-0.61	0.7656	1.544	-0.7891	-0.8701	0.05845	0.2493	-2.353	-1.471	0.1796	-0.8245	-0.8858	-1.323	0.6283	0.1065
GENE1682X	HSI058H11	RPL37A		-0.1659	-0.08252	1.5	0.7564	0.7738	0.3861	1.587	-0.05607	0.4069	0.3736	1.31	1.484	2.848	-0.794	-0.7014	0.9523	0.8017	-0.2577	-0.4828	1.896	1.428	-0.9214	-0.2807	-0.005573	-1.31	-0.6514	0.2461	0.2026	0.4069	0.5574	0.06953	-1.546	-1.069	0.06922	-1.492	-0.1039	-1.713	0.2596	-0.6808	-0.4833	-2.059	-1.169	1.187	0.08421	0.6701	0.5752	-0.2605	1.088	-0.3152	-1.218	0.4575	-0.07165	-0.06854	0.007516	-0.1354	0.645	-0.06318	-0.1084	0.5923	0.9583	-1.769	-1.114	0.6318	-0.6919	-1.805	-2.32	0.5584	0.1964
GENE1513X	HSI164F04	BDH1		0.8246	1.68	0.6817	0.4856	0.994	1.048	2.583	1.426	1.906	0.8861	1.695	1.385	2.762	-1.169	-0.8035	0.07306	1.413	0.1141	-0.001455	1.102	-1.635	-0.4602	-0.8416	-0.7723	-0.7184	-0.787	-0.8606	-0.7193	-0.3884	-0.9778	-0.4851	-0.9754	-0.2457	-1.398	-1.729	-0.7035	-1.945	-1.548	-0.893	0.2973	-1.375	-0.7037	-0.4036	0.03464	-0.2847	-0.1447	-0.01368	-0.3017	0.1222	-0.776	-0.34	-0.5429	0.2266	0.3808	0.1255	1.345	-0.1556	-0.09124	0.5603	1.048	0.1196	0.2778	0.6846	0.3051	-0.3835	-0.5957	-0.2188	-0.1982
GENE2296X	HSI148D06	SYNCRIP		1.01	1.042	0.4612	0.7338	0.9414	1.214	1.748	1.679	1.644	1.693	2.337	2.077	3.125	-0.8693	-0.576	-0.5198	0.7173	-0.9634	-0.4455	1.034	-0.885	0.1703	-1.487	-0.383	-0.5577	-0.6876	-0.841	-0.9985	-0.4311	-0.4588	-0.6742	-1.227	-0.07262	-0.6902	-1.248	0.2387	-0.5183	-0.11	-1.35	-0.6892	-1.452	-1.58	0.3145	-0.6476	-0.1491	-0.9903	-0.5195	-0.4749	-0.5029	-0.7895	0.4284	-1.355	0.1705	0.2116	0.217	0.59	-0.05379	0.1213	0.5421	1.198	0.1027	0.08131	1.01	0.2835	-0.5656	-0.1712	-0.8423	-0.3595
GENE1804X	HSI149G05	ZNF364		0.5874	0.7613	-0.2105	0.3432	0.3781	1.042	1.169	1.833	1.357	1.755	1.906	1.735	3.723	-0.6394	-0.654	-1.734	-1.161	-0.3059	-0.08533	1.292	1.044	0.2891	-0.891	-0.2718	-0.6718	-1.189	-0.01917	-0.2301	-0.08288	-0.827	-0.2558	0.01095	-0.3445	-1.333	-1.542	-0.1416	-1.642	-0.9778	-0.4669	-0.5773	-1.032	-0.8856	-0.07856	-0.6835	-0.5614	-0.02273	0.003364	-0.1077	0.2924	-1.693	-0.6564	-1.067	0.3141	0.2103	0.7904	1.174	-0.2479	-0.5181	0.7122	1.355	-0.0439	-0.2882	1.096	0.4256	-0.8342	-0.2071	-0.02258	-0.3972
GENE2197X	HSI165G06	BXDC1		1.324	1.156	1.317	0.9383	-0.1232	0.9545	1.232	1.161	0.8044	1.253	1.851	2.083	3.382	-0.2807	0.1297	-0.08758	-0.1893	0.07746	0.1896	0.1873	-1.293	-0.0181	-1.059	-0.2	-0.9497	-0.9623	-0.3654	-0.02334	0.5333	-0.7957	-0.4772	-0.7738	-1.042	-2.031	-2.086	-0.3797	-2.523	-0.7776	-0.6777	-0.5062	-1.641	-0.6128	0.6227	-0.508	-0.04406	0.1387	-0.2514	0.5513	0.00851	-0.7125	-0.7189	-1.666	0.3579	-0.3258	0.1004	0.185	-0.2936	-0.3879	0.6341	1.083	0.6101	0.1872	1.173	0.0366	0.1539	0.2861	0.211	-0.1305
GENE168X	HSI147C01	FBXO10		0.8478	0.6374	1.586	0.707	-0.643	-0.008529	2.275	0.6566	0.1656	0.9511	2.257	2.359	2.793	-0.2506	-1.101	-1.104	-1.007	0.2017	0.3129	2.376	1.27	-0.3113	0.9014	0.5871	-0.1897	-0.6136	-1.071	-0.2315	-0.6431	0.2396	-0.0263	-0.3709	-0.9799	-0.3548	-1.041	-0.2885	0.4516	0.4748	-0.9776	-0.8812	-2.546	-1.449	-1	-0.07885	-0.7542	-0.5633	-0.2921	-0.999	-1.145	-0.6313	0.505	-0.4874	-0.1635	-0.7998	0.05437	0.007221	-0.9391	-1.116	-0.325	0.05428	-0.0349	0.6501	0.9281	-0.1791	0.5362	0.5923	0.08139	0.1382
GENE1274X	HSI054B10	RPS23		1.058	0.1212	1.33	1.179	0.3116	0.285	1.865	1.143	1.049	0.7631	1.372	2.148	2.786	-1.349	-0.6401	-1.336	-0.667	-0.3603	0.04803	1.298	0.4734	-0.3611	0.8026	0.9407	-0.3682	-0.579	-0.5466	0.171	-0.06081	0.797	0.1515	-0.3995	-0.6947	-0.5409	-1.636	0.2969	-1.667	0.08311	-0.7425	-0.7107	-1.725	-2.046	-0.9494	-0.9273	-1.093	-0.3455	-0.398	-0.01471	-0.6115	-2.145	0.7893	1.151	0.6705	-0.1017	-0.4406	0.3631	-0.7342	-0.4688	0.4178	1.103	-0.2367	-0.3223	0.8172	0.2908	-0.5455	-1.543	0.7584	0.4742
GENE1137X	HSI035A09	EST		1.055	-0.1492	0.6849	0.8344	1.261	0.6936	2.304	1.552	1.759	1.742	1.563	2.079	1.018	-1.83	-0.9781	0.1604	0.8759	-0.8039	-0.03658	0.5726	-1.173	0.03958	-0.2483	-0.4749	0.0418	0.1565	-1.1	-0.3608	-0.2176	0.4703	0.1363	-0.6056	-0.4384	0.04077	-1.123	-0.2429	-0.5785	1.089	-0.3559	0.02779	-2.579	-3.012	-0.6289	-0.7764	-1.459	0.2866	-0.7148	-0.5347	-0.2074	-1.811	0.1104	-0.7266	0.0171	0.3519	-1.178	0.2275	0.5047	0.5193	0.1353	0.5331	0.3006	0.4667	0.7487	0.5168	0.1213	-0.939	0.1288	0.1569
GENE1356X	HSI040G10	RPL30		0.7452	0.6997	0.6242	0.6033	1.907	0.3666	2.571	1.495	1.363	1.508	1.787	1.688	2.911	-0.9982	-0.604	-0.3251	0.3566	-0.6241	-0.3972	1.234	0.915	0.2391	-0.1519	0.3781	-0.518	-0.3761	-1.462	-0.6298	-0.4008	0.4486	-0.1663	-0.7747	-0.5206	0.9564	-0.8999	-0.0805	-1.096	0.336	-0.2977	-0.04098	-2.768	-2.293	-0.2319	-0.6181	-0.682	-0.08014	-0.7958	-0.6305	-0.6065	-1.773	0.2119	-0.6171	0.3163	0.04436	-0.9287	0.1053	-0.3025	-0.2587	0.1839	0.6619	-0.2549	0.05121	0.3611	-0.3705	-0.4262	-0.976	-0.04384	-0.04461
GENE259X	HSI092F01	NKG7		3.184	2.836	0.9555	0.6573	0.9652	-0.06168	2.074	1.356	1.043	0.5919	1.26	1.962	2.095	-1.395	-1.005	-0.27	-0.2174	-0.2027	0.09812	1.467	0.04749	-0.1761	-1.093	-0.6654	-0.2977	-0.5183	0.04417	-0.2759	-0.1992	0.1393	-0.08409	-0.08269	0.05201	-0.9812	-0.7374	0.1665	-1.446	-0.4889	-0.4605	-0.3482	-1.881	-1.37	-0.1642	-0.4824	-0.4373	0.5157	-0.2142	-0.1446	-0.4281	-1.627	-0.05683	-0.6998	0.07821	0.6102	-0.1312	0.686	-0.4657	-0.536	0.2756	0.3214	-0.4049	-0.6173	0.448	-0.3702	-1.453	-1.817	0.3318	0.04352
GENE376X	HSI158A01	LRRC37A		1.579	0.8172	1.346	1.517	1.385	0.7396	2.336	1.823	1.511	1.928	1.78	2.415	1.389	-0.835	-0.6623	-0.7835	-0.1652	-0.339	0.3831	1.553	0.2661	0.9376	-0.5292	-0.6608	-0.4689	-0.5902	-0.7205	-0.4292	-0.1813	0.07063	0.05952	-0.7825	-0.5316	-0.7674	-0.8516	0.1893	-1.51	-0.242	-0.7918	-0.5838	-2.012	-1.802	-0.2125	-0.5906	-0.96	-0.2921	-0.4663	-0.6853	-0.5018	-1.677	-0.4144	-1.092	0.1862	0.1004	0.534	0.9956	-0.3023	-0.3884	-0.04723	0.2087	-0.776	-0.8357	0.6213	-0.3541	-0.8387	-0.6487	0.3028	0.3479
GENE2100X	HSI137H12	LOC401152		1.626	1.879	1.292	0.5413	0.4974	0.368	2.137	2.027	1.141	1.614	2.648	2.337	2.227	-0.2371	-0.3026	-1.058	-0.05861	-0.1209	0.6185	1.19	-0.2129	0.1265	-0.5649	-0.5036	-0.6731	-0.8005	-0.9869	-0.7279	-0.1503	-0.02108	0.08364	-0.6307	-0.2088	-1.08	-0.9767	0.03204	-0.834	-0.5136	-0.8851	-0.444	-1.732	-1.629	-0.5624	-0.2328	-0.5641	-0.1856	-0.4762	-0.8227	-1.198	-2.096	-0.824	-1.177	0.2074	-0.06079	0.4661	0.3768	-0.4357	-0.5752	0.152	0.4131	-0.007882	0.001309	0.8536	-0.5682	-0.1156	0.2166	-0.2226	0.4069
GENE892X	HSI159D03	EST		0.4041	1.392	1.87	0.6168	0.4689	0.7488	1.642	1.634	1.25	1.922	1.897	2.017	-1.133	-1.247	-0.4669	0.9841	2.245	-0.3207	0.3247	2.054	-0.3373	0.3898	-0.567	-0.2893	-0.1179	0.08483	-1.262	-1.249	0.1901	-0.2259	-0.2421	-0.845	-0.7156	-2.341	-1.172	0.2122	-1.356	-0.908	-0.7092	0.1222	-1.098	-1.509	-1.138	-0.4137	-0.4287	-0.1419	-0.06301	-0.494	-0.3847	-1.2	-0.8675	-1.182	0.6101	0.2679	-0.2793	0.5242	-0.148	-0.1067	-0.09579	0.2568	-0.513	-0.03474	0.8476	-0.02299	-0.4079	0.6415	-0.6501	1.065
GENE2405X	HSI160A12	EST		0.1599	1.18	1.541	0.8113	0.2194	0.5601	2.036	1.442	1.269	1.669	2.119	1.896	0.5309	-1.307	-0.827	0.9106	1.889	-0.3628	0.2246	1.998	-0.7199	0.2716	-0.4731	-0.2702	-0.4114	-0.1741	-1.328	-1.447	-0.2661	0.4005	-0.2971	-0.758	-0.2329	-2.117	-1.186	0.1249	-1.762	-1.411	-0.7094	0.06816	-1.194	-1.422	-0.9443	-0.5571	-0.8681	-0.2917	0.1393	-0.6891	-0.4634	-1.416	-1.02	-1.327	0.5973	0.4182	-0.2049	0.7137	0.1088	-0.005579	0.01164	0.5609	-0.1822	0.3117	0.8174	0.2452	0.008795	0.7509	-0.3097	0.9496
GENE378X	HSI158G07	LOC338328		0.4374	1.225	1.518	0.781	0.8006	0.6962	2.05	1.43	1.293	1.922	2.242	1.939	0.6298	-1.436	-0.79	0.4271	1.531	-0.4966	0.008664	1.918	-0.7184	0.3418	-0.4738	0.07092	-0.1557	-0.07039	-1.332	-1.09	-0.205	-0.5813	0.1555	-0.8196	-0.3548	-2.019	-1.38	0.194	-1.345	-1.218	-1.055	-0.1302	-1.343	-1.561	-1.057	-0.7751	-0.4723	0.1647	0.1427	-0.556	-0.3383	-1.452	-1.149	-1.299	0.5112	0.3501	-0.1641	0.7283	-0.02024	-0.04409	0.1309	0.565	-0.5035	0.4013	0.8365	0.2475	-0.137	0.7109	-0.6631	0.8076
GENE2402X	HSI158G06	MCF2L		0.5937	1.274	1.435	0.7837	-0.1115	0.7604	2	1.611	1.354	1.917	2.252	1.969	0.6679	-1.398	-0.6719	0.2396	1.517	-0.3038	0.2733	1.955	-0.3493	0.3675	-0.4309	0.1478	0.1403	0.07909	-1.176	-1.038	-0.2811	-0.0747	-0.1682	-0.6822	-0.1212	-1.764	-1.52	0.2356	-1.54	-1.072	-1.066	-0.1386	-1.361	-1.67	-1.168	-0.773	-0.9145	-0.1389	0.1373	-0.6994	-1.074	-1.376	-0.9969	-1.387	0.5184	-0.08279	-0.09784	0.8666	-0.02957	-0.01208	0.04149	0.499	-0.3452	0.2911	0.7972	0.2557	-0.1132	0.7718	-0.5079	0.9048
GENE1710X	HSI151B05	TMEM50B		0.135	0.8692	2.697	1.147	0.4841	1.634	-0.05548	1.334	0.7185	1.483	2.004	0.9076	-1.29	-1.11	-1.078	-2.025	-0.6727	-0.8003	0.3905	1.445	-1.595	-0.6815	-0.2693	0.09808	-0.1902	-0.2677	-1.193	-0.3357	0.53	0.7308	0.9517	0.4655	0.1398	-0.7197	-1.157	0.4516	-1.6	-0.07	-1.827	-0.4892	-1.6	-1.494	0.1828	-0.9628	-0.8198	1.059	0.3535	-0.7166	-1.466	-0.8041	-0.2271	0.3172	0.7864	-0.407	0.1187	1.807	0.07865	0.2003	0.2821	0.6739	-0.3834	-0.3884	0.73	1.011	-0.7542	0.3862	0.03247	0.813
GENE1806X	HSI151A05	TYR		0.1203	0.8085	2.688	1.123	0.2971	1.622	-0.06104	1.115	0.6453	1.524	2.036	0.9381	-1.43	-1.377	-1.122	-1.675	-0.702	-0.5976	0.2808	1.423	-1.624	-0.6833	0.0283	0.06999	-0.322	-0.2973	-1.187	-0.3039	0.4201	0.8103	0.9847	0.5029	0.1466	-0.447	-1.029	0.6589	-2.068	-0.5549	-1.585	-1.026	-1.764	-1.149	0.355	-0.8517	-0.6483	1.359	0.4725	-0.6238	-1.028	-1.478	-0.06631	0.3558	0.7102	-0.02794	0.237	1.61	0.06288	0.1514	0.252	0.7148	-0.3144	-0.5059	0.6531	0.9895	-0.7873	0.4098	-0.0006041	0.7659
GENE1853X	HSI033B11	SEPTIN15		0.5088	1.42	1.938	0.679	1.108	1.586	0.4881	0.8329	1.429	1.135	0.733	1.609	1.623	-2.178	-0.5213	0.09605	1.2	-0.4411	0.3794	-1.054	-1.853	-0.6978	0.7968	0.7788	-1.201	-0.5544	-1.205	-0.668	0.6543	0.01047	0.3896	-1.644	-0.7662	-1.501	-1.366	-0.1703	-1.573	-0.2461	-1.45	-0.146	-1.693	-1.556	1.283	-0.2729	0.9683	1.028	0.1367	0.3433	-0.5391	-0.2649	-1.207	-1.153	0.005187	0.7858	0.03344	1.177	-0.02597	0.03429	0.396	1.014	-0.01938	-0.8966	0.6727	0.3456	-0.6511	0.1273	-0.01756	-0.2132
GENE2049X	HSI038B12	SDHD		0.9061	1.279	0.7332	0.3239	0.5191	1.728	0.8696	1.111	1.611	1.379	0.9107	2.253	2.075	-1.288	-0.09073	0.2558	0.7699	-0.5467	0.2766	-0.04235	-1.265	0.07352	0.4479	0.6842	0.005575	0.6641	-0.6671	-0.2123	0.4997	0.2179	0.985	-1.675	-1.135	-1.509	-1.124	-0.7785	-1.86	-0.9899	-1.589	-0.7987	-1.789	-1.364	0.6212	0.08892	0.1407	0.4324	0.5663	0.3349	-1.431	-1.889	-1.59	-0.05444	-0.08768	0.4817	-0.4856	1.863	-0.06405	-0.04874	0.4865	0.9075	-0.3354	-0.3996	0.3851	-0.3326	-0.5524	0.1904	-0.8663	-0.217
GENE134X	HSI056G07	NDUFA6		0.808	0.7956	1.598	0.9843	0.6012	0.9084	1.543	0.3958	1.167	1.28	1.569	1.499	-0.8898	-1.746	-0.4436	0.03535	0.7841	-0.7044	0.8566	0.3613	-2.099	0.3707	0.5559	0.8382	-0.6474	-0.2038	-1.902	-0.4253	0.9985	0.8888	0.5956	-0.3743	-0.09569	-1.36	-0.7698	0.1002	-1.175	-0.3503	-1.223	-0.5845	-2.079	-2.736	-0.8414	-0.5603	-0.8688	-0.02076	-0.1486	0.9457	-0.2052	-1.295	0.7713	-0.704	0.9003	0.1412	-0.7314	0.2134	-0.0077	0.04901	1.251	1.883	-0.2583	-0.3575	0.8784	0.5089	-0.7274	-1.037	0.07836	0.4153
GENE2126X	HSI007E12	hfl-B5		0.5575	1.072	1.028	0.1803	0.5328	0.8449	1.548	1.32	1.1	2.163	0.8024	1.789	1.478	-1.087	0.08134	0.3701	0.7131	-1.483	-0.1415	-0.5864	-1.569	-0.1416	0.1328	0.4698	-1.165	-0.8741	-1.545	-0.1009	1.348	-0.04468	0.3475	-0.2857	-0.4027	-1.247	-1.499	0.2272	-2.049	-0.3473	-1.662	-1.244	-0.9192	-2.018	-0.9598	-0.2467	1.05	0.07376	-0.227	1.06	-0.5607	-1.619	-0.3216	-0.01807	0.7521	0.06153	-0.3147	0.3389	-0.4274	-0.2957	0.485	0.6124	2.161	-0.5606	1.512	0.1619	-0.791	-0.03312	0.518	-0.1048
GENE133X	HSI056E07	SNW1		0.8454	0.6914	0.8707	0.7996	0.1602	1.271	1.171	0.6737	0.9836	0.5207	1.058	0.5804	1.31	0.9132	0.5965	-0.7641	1.036	1.302	1.238	-1.759	-1.072	0.5438	1.176	0.8778	0.9599	0.8029	-0.3673	1.979	0.9791	-0.3438	-0.2677	-1.135	-0.6654	0.1056	-0.8814	0.03237	-2.374	-1.651	-1.724	-1.073	-0.09612	-1.585	-1.179	-1.148	-1.001	-0.3576	0.3116	-0.4787	-1.267	-0.4234	-1.487	-0.545	-0.9579	0.1286	-1.694	-1.099	-0.3538	-0.1497	-0.5387	-0.3617	-0.3492	0.02545	0.864	0.3237	0.5071	1.095	1.411	1.007
GENE1372X	HSI056E10	PGAM1		0.8945	1.422	2.002	0.669	0.4357	1.651	1.235	0.6077	0.2428	1.112	0.9182	1.344	0.7552	-1.049	-0.3627	-1.268	-0.7704	-0.5435	-0.1035	-0.5555	0.4157	0.7284	1.117	0.2756	0.6642	1.14	-1.161	0.9566	-0.1613	-6.17E-05	-0.2536	-1.233	-0.5672	-0.7638	-1.649	0.323	-1.556	-0.7704	-1.808	-0.6407	0.02433	-2.809	-1.242	-0.08929	-0.6273	-0.2468	0.04137	-1.077	-1.827	-1.452	-0.5357	-0.1444	-0.08031	-0.07529	-0.6135	0.1367	-0.09968	0.0225	-0.7103	-0.1439	0.1309	0.7007	1.628	0.2017	0.8413	1.212	1.239	1.901
GENE1512X	HSI164D04	IFNAR1		0.9371	1.132	1.382	1.214	0.2219	1.274	1.848	1.218	1.466	1.944	1.932	1.598	0.6963	-0.6066	-0.6412	-0.9395	-0.2455	-0.201	0.5321	-0.5285	-0.9539	1.331	0.05941	-0.09318	0.02438	0.1916	-0.7469	-0.07624	-0.2888	-0.3803	-0.179	-1.239	-0.925	-0.7296	-0.7928	-0.3753	-2.526	-1.455	-1.557	-0.6181	-0.2929	-1.743	-1.839	-0.4179	-1.341	-0.3033	0.03171	-0.3071	-0.3923	-1.384	-1.073	0.6781	-0.1383	-0.1116	-0.5727	0.2797	-0.611	-0.6402	-0.1641	0.06164	1.322	0.9989	1.043	0.9767	0.2442	1.092	0.5139	1.184
GENE546X	HSI061A08	LMAN2		0.9101	1.731	0.136	1.319	-0.5771	1.083	1.113	0.5546	1.716	0.6586	1.661	-0.4626	1.325	-2.378	-1.284	-1.454	-1.296	-0.1955	0.2769	1.26	-1.135	0.3116	0.3875	0.5008	0.637	1.103	-0.4841	1.11	-0.4728	-1.052	-0.455	0.09442	0.108	-0.8138	-0.8668	-0.08954	-1.281	-1.002	-1.085	-0.6311	0.523	-1.567	-0.6972	-1.128	-0.2557	-1.04	-0.1054	-0.9983	-0.8161	-0.8995	-1.774	0.5591	-0.1798	-0.5952	-0.4421	-0.2843	-0.6295	-0.4939	0.1956	0.4203	0.7938	1.639	1.111	0.9566	1.967	1.445	0.7097	0.6023
GENE735X	HSI039G08	AMBP		0.9905	1.005	1.085	0.9895	-0.6592	1.048	1.249	0.9959	0.973	0.5496	1.386	-0.4756	1.05	-1.384	-0.6316	0.118	-1.234	-0.1964	0.4494	0.5629	0.8899	0.9395	0.8319	0.6107	1.022	1.168	-0.2892	0.8594	-0.8846	-2.078	0.9103	-0.3004	-1.674	-1.197	-0.4669	-0.7046	-1.345	-1.555	0.1079	-0.3862	1.313	-0.6639	-0.4798	-0.7168	-0.4832	-1.34	-0.5592	-0.6823	-1.53	-1.305	-1.109	0.4674	-0.9237	-1.569	-0.5797	-1.5	-1.039	-0.7259	0.4495	0.1776	0.7575	0.6717	1.299	1.173	1.329	1.364	1.177	0.6986
GENE1195X	HSI138G09	DKFZp434B1231		1.725	0.9371	1.328	1.185	-1.349	1.336	0.276	-0.1958	1.18	0.7287	1.109	0.6935	1.686	-0.7233	-0.4285	-0.9095	-1.512	-0.9239	-0.109	0.2967	0.8542	1.349	0.482	0.7396	1.19	1.02	-0.1822	0.2023	-0.9846	-1.05	-0.7623	-0.4967	-0.751	-0.9728	-0.3937	-1.133	-1.549	-1.746	0.1825	-0.9551	1.096	-0.3921	-0.8534	-0.6089	-1.082	-0.8469	-0.5686	-0.652	-0.2698	-2.087	-0.8143	1.295	-0.8245	-0.4975	-0.43	-0.922	-0.6982	-0.8904	-0.1587	-0.4205	0.7213	0.9759	1.244	1.472	0.9075	1.852	1.088	0.9927
GENE2345X	HSI029E06	FAT2		0.6002	1.332	2.19	1.463	-0.7765	0.6835	2.066	1.591	1.652	1.557	1.746	0.2743	0.9621	-0.203	-0.06752	-0.2477	-0.3321	-0.4919	0.1118	-0.7658	0.03974	0.01435	0.1781	-0.001174	0.8286	0.8651	-1.315	0.5257	0.09589	-2.201	-0.2286	-0.09734	-0.4532	-0.3469	-0.933	-0.7455	-1.946	-2.027	0.03096	0.09474	-0.6092	-1.226	-0.9783	-0.2653	0.1036	-0.976	-0.1448	-0.3205	-0.5327	-1.722	-2.37	-0.3648	0.1879	-0.6172	-0.877	-0.9153	-0.4433	-0.3411	0.3034	0.3248	1.497	1.149	0.9975	-0.1081	0.7191	0.7835	0.4321	0.5899
GENE1132X	HSI033C09	TRAF3IP2		0.4946	1.425	0.2624	0.8876	-0.7845	0.4454	1.103	1.179	2.154	0.9465	1.187	-0.1097	2.849	-0.7696	-0.8056	0.3421	-0.1668	-0.5153	0.4336	0.2315	-1.215	0.3402	0.2338	1.186	0.3658	0.7475	-0.8772	0.1011	-0.1043	-1.425	-0.5363	-2.222	-1.038	-1.619	-1.469	-0.2267	-2.121	-1.2	-0.7094	0.2589	-0.2729	-1.216	-0.8114	-1.062	0.277	-0.008458	0.5584	0.05845	-0.6377	-0.98	-1.646	-0.283	0.3831	-0.4599	-0.6226	-0.1945	-0.6904	-0.456	1.027	1.144	1.029	1.269	0.8896	-0.01124	1.506	1.168	0.1161	0.6667
GENE1594X	HSI118E04	EST		1.146	1.042	0.8083	1.607	0.8211	0.7294	0.3886	1.427	2.212	1.159	1.518	0.9485	2.5	-1.418	-1.057	-2.017	-1.352	-0.1666	0.2821	0.08082	0.2292	0.001709	-0.06544	0.3072	-0.3246	-0.01133	-0.9141	0.1077	-0.3322	-1.607	-0.6797	-1.294	-0.07137	-1.286	-1.445	-1.361	-1.365	-1.958	-0.6924	-0.2217	-0.5554	-1.017	-0.8726	-0.6659	0.9935	0.4323	1.356	0.09331	-0.2836	-1.038	-0.7382	0.4009	-0.3329	0.1166	-0.6194	0.1812	-0.1958	-0.1902	0.8873	0.8871	0.5897	1.051	0.1962	0.5673	1.134	1.315	-0.6344	-0.7348
GENE918X	HSI005G09	IDI2		0.8215	0.7405	0.2121	0.2886	0.9988	1.036	1.262	0.6321	1.114	0.5856	0.343	0.856	0.935	2.771	1.933	1.37	2.711	-0.3298	-0.08382	-0.701	-0.1612	0.9659	-1.294	-0.02925	0.293	0.2208	1.088	1.023	0.9069	-1.915	-0.8954	-0.8058	-0.8779	-0.9852	-0.7253	-1.288	-1.425	-1.747	-0.4421	-0.3258	-0.05125	-0.948	-0.8747	-0.1919	-0.2953	0.7737	1.153	-0.8037	-1.236	-1.399	-1.43	-0.2803	-0.4439	1.257	-0.4908	-0.3493	-0.9304	-0.9371	-0.6907	-0.08324	-0.2592	-0.9919	-0.3284	-0.4443	-0.2369	0.8987	0.07245	0.4646
GENE1932X	HSI010E05	MYO10		0.8991	1.692	1.395	1.007	-0.6237	-0.08844	1.882	-0.5842	0.5977	0.9853	-0.2384	0.04623	2.167	1.961	1.393	1.705	1.998	0.9136	0.9046	-0.9809	-0.4869	0.5881	-0.7046	0.4312	-0.3162	0.1062	-0.2929	0.3129	-0.3837	-1.2	-0.4444	0.2241	0.3093	-2.144	-1.587	-0.03416	-1.466	-0.6221	-1.409	-0.3522	0.4529	-0.1465	-1.24	-0.393	-0.8942	-0.2613	0.4839	-0.7087	-0.6283	-0.5149	-1.765	0.5793	0.1826	0.1105	-0.8273	-0.02422	-0.4588	-0.5816	-1.272	-1.44	-0.1143	0.007411	0.8206	0.1452	1.294	1.51	-1.401	-0.4732
GENE1643X	HSI019B05	COCH		1.275	0.4061	0.08923	0.351	1.258	1.532	1.6	1.037	0.6608	2.072	0.4736	-0.3155	1.73	1.075	1.091	0.6527	1.983	-0.5266	-0.1745	-0.2319	0.1289	1.318	-0.7137	0.007947	0.8928	0.6252	-0.4829	0.4953	-1.535	-1.817	-1.097	-0.8613	-0.9317	-0.9249	0.254	-0.979	-1.365	-1.356	-0.7404	-1.053	0.4705	-0.2734	-0.3882	-0.7594	-0.003322	-1.565	-1.285	-1.214	-1.266	-0.938	1.529	0.1342	-0.349	-1.124	-0.8555	0.6052	-0.8714	-1.287	-0.04721	-0.658	2.064	0.01663	-0.3775	0.6112	0.4014	0.2956	0.9402	0.2875
GENE300X	HSI004C07	CAV2		1.161	0.9607	0.3715	0.7582	-0.3808	1.419	1.157	0.6681	0.8148	0.3709	1.096	1.218	1.295	-0.4521	-0.3659	1.877	3.082	-0.7724	-0.7695	-0.5813	0.6666	1.112	-0.6795	0.2299	0.8604	0.9435	-1.297	1.151	-0.2468	-2.179	-0.3651	0.02329	-0.8634	-0.67	0.1154	-1.152	-2.129	-2.132	0.3671	-0.9081	0.1657	-0.9171	-1.161	0.4299	0.02523	-0.7444	-1.156	0.3056	-1.194	-1.203	-0.9763	0.772	-0.222	0.1707	0.3303	-0.5217	-0.8631	-0.7915	-0.4686	-1.113	-0.0658	0.5496	-0.008741	0.5792	1.145	1.207	-0.3126	0.2672
GENE498X	HSI007E08	DDX18		1.468	0.6823	1.665	2.077	1.215	0.9856	1.404	0.366	0.9981	1.132	1.199	0.9378	0.9471	-1.123	0.7023	0.6805	1.333	-0.5397	1.319	-0.7539	0.5117	1.06	0.4337	0.8518	0.3568	0.5246	-1.173	0.4736	-0.6818	-1.042	0.1905	-0.7906	-1.4	-0.1784	0.1524	-1.216	0.09892	-1.54	0.08735	-0.7078	-0.4353	-1.547	-0.2079	0.07722	-1.114	-0.7077	-1.321	-0.9393	-2.294	-1.991	-0.8981	0.3106	1.61	-1.16	-0.2488	0.06222	-1.624	-1.015	0.5478	-0.9577	-0.1173	-0.449	-0.04828	0.1515	0.7149	0.668	0.6185	-0.3911
GENE206X	HSI014D07	PTPN13		0.6829	1.093	-0.1884	0.6339	1.156	-0.3232	1.486	1.601	1.827	1.085	0.8353	-0.237	0.2613	0.2592	-0.1088	0.6903	2.274	-0.8057	-0.4551	-1.846	-0.6096	0.07889	1.47	1.209	-0.1118	0.1987	-1.071	0.2303	-0.7456	-1.106	-0.8826	-0.2867	0.592	-0.2684	-0.08699	-2.074	-1.384	-1.365	-1.253	-0.9573	-0.3136	-0.9338	-1.841	-0.6264	0.1639	1.241	1.447	-1.386	-0.8975	-0.2897	-0.3023	-1.225	-0.7063	0.6878	0.6017	0.8114	-0.9827	-1.082	1.051	-0.1823	1.481	1.216	0.3201	-0.4257	0.7782	1.06	-0.4492	-0.7111
GENE1117X	HSI014C09	SEZ6		0.3175	0.412	-0.192	0.1631	1.529	-0.421	1.223	1.82	2.233	1.039	0.3618	-0.1197	0.5132	1.442	0.7371	0.8986	2.415	-0.2134	0.01787	-2.252	-0.5132	0.3437	1.348	0.5937	-0.6311	-0.035	-0.957	-0.2213	-0.8922	0.06303	0.3004	-0.1428	0.9616	-1.238	-0.6723	-1.876	-1.504	-1.985	-1.201	-0.8646	-0.459	-0.5926	-1.263	-1.204	-0.1279	0.7796	1.269	-1.232	-0.2573	-0.5732	-0.2157	-0.9467	-1.315	0.2295	0.5297	1.262	-0.8797	-0.989	0.7423	0.452	1.366	0.6088	-0.3255	-0.6284	0.4311	0.9788	-0.1859	-0.2542
GENE700X	HSI002A08	KCNK1		0.475	0.8323	1.018	0.7204	1.289	-0.4279	1.783	0.1699	0.3134	1.017	1.626	-0.5943	1.066	0.09105	-0.1861	0.04823	0.01987	0.439	0.3879	-1.556	0.593	0.3652	0.8739	0.4731	-0.4957	-0.5385	-1.041	0.1946	-1.008	-1.605	-1.328	-1.307	-1.576	0.8094	0.01077	-1.765	-0.9714	-1.023	0.2202	0.4628	0.7909	-1.129	-1.296	0.2857	0.3551	1.936	1.095	-1.075	-1.342	-1.305	-1.51	-0.532	-1.323	-1.443	-0.2376	0.7119	-0.9768	-1.056	0.9821	1.474	0.09932	1.801	0.06333	0.5681	1.176	1.315	0.02985	0.6654
GENE890X	HSI149B09	SERTAD4		0.8573	1.042	1.766	1.389	1.004	-0.5585	2.523	1.157	1.283	0.8583	0.765	0.2285	2.039	-0.825	-0.8033	-0.04171	0.3432	0.2999	1.327	-0.7484	-0.7862	-0.4489	-1.868	-0.9043	0.2535	0.2434	0.2299	-0.537	-0.508	-1.232	-1.309	-0.469	-1.139	0.339	-0.6881	-1.823	-0.828	-1.54	-0.3654	-0.2515	-0.8415	-0.7205	-0.4836	-0.8624	-0.1242	0.898	1.612	-0.61	-0.4939	-1.323	-0.9555	-1.135	0.2527	0.7102	-0.06154	0.4959	-0.6734	-0.5594	1.1	1.343	1.164	0.3898	0.2774	0.3291	0.8919	1.449	-1.472	-0.8747
GENE507X	HSI019G02	PERP		0.9318	1.682	0.7932	0.5983	0.131	-0.2905	-0.3198	0.3314	0.8857	1.249	0.7492	-0.8372	0.7948	0.4174	0.1645	2.137	2.834	0.4997	0.6115	-0.5651	0.6661	-0.9317	-4.372	-0.9871	-0.7342	-0.5512	-0.7278	-1.039	-2.529	-0.429	0.807	-0.9656	-0.3756	-1.138	-0.2632	0.7021	0.654	0.242	-0.9822	-0.2755	-0.6242	-0.7529	-0.8631	-0.3599	0.3689	-0.5087	-0.4733	0.5491	0.2411	0.01236	-1.003	-0.07793	0.01147	-0.3295	0.2346	0.304	-0.5213	-0.4112	0.09461	0.4973	1.186	0.441	0.3419	-0.2599	1.17	0.6287	0.3261	0.2097
GENE1728X	HSI181D11	LGALS3		-0.2683	0.2349	0.6103	0.05449	1.305	0.1033	0.3078	-0.3617	0.2613	1.312	0.3747	1.75	-0.01273	-1.264	0.8992	2.806	2.429	-0.5928	-0.5655	0.9581	-0.08689	0.2675	-3.053	-0.6099	-1.916	-0.9403	-0.9016	-1.274	-0.8372	-1.158	-0.3894	-0.7884	-0.9333	-1.798	-0.7716	1.09	-1.321	0.3156	-0.8901	0.2652	-0.0361	-0.7015	-1.185	0.5822	0.02175	1.282	0.8097	0.4489	-0.1895	-0.4917	-1.057	1.286	0.1351	-0.1357	-0.2684	-0.06064	-0.009912	-0.02797	-0.3426	0.1223	0.1064	0.09397	0.4404	0.617	0.3952	0.8217	0.894	1.838
GENE2X	HSI003D07	CAPN2		0.01493	1.754	0.8757	-0.1208	1.876	1.355	0.7133	0.5415	0.6764	1.239	0.4804	1.097	-0.3501	-1.813	-0.03251	0.8326	1.677	-1.049	0.7092	-0.759	-1.288	0.7437	-1.267	-0.2857	-0.3874	0.3794	-2.047	-1.887	-0.4753	0.4219	1.016	-0.5811	-0.5831	-0.4423	-0.06518	1.069	-0.9645	-0.5438	-1.93	-0.9112	-0.1969	-2.162	-1.428	0.3422	0.3752	0.1688	-0.1672	0.6935	0.1525	0.2134	-0.1647	-0.6238	1.733	0.4926	-1.387	-0.3259	-0.07732	0.03253	0.2757	1.387	-1.745	-0.252	1.304	0.5549	-0.5918	-0.3942	0.7874	1.314
GENE191X	HSI183A01	TP53BP2		0.09394	0.3666	0.5951	0.7907	2.286	1.022	1.691	0.1529	0.6865	-0.1217	0.8092	0.7358	-0.2156	-0.01079	0.2752	0.2679	1.532	0.01676	-0.0245	-0.4217	-1.553	0.4964	-2.692	-0.8071	0.1992	0.4099	-1.537	-2.596	-1.476	-2.594	-1.101	-0.9239	-0.5293	-0.9593	-0.6694	0.6556	-0.9635	-0.4997	-0.9849	-0.3053	0.01089	-0.9795	0.3655	-0.1259	-0.766	0.3533	-0.1348	0.8844	1.523	0.2049	0.3082	-0.07048	-0.2988	-0.2597	-0.6297	0.7778	-0.1096	-0.2581	1.322	1.295	-1.32	1.049	0.809	0.666	1.116	1.385	0.3028	0.4808
GENE1456X	HSI014H10	ATG5		1.211	1.243	0.7101	0.5129	0.9602	0.6468	1.255	1.82	1.225	0.8947	0.9154	1.782	0.6667	-0.4679	-0.3216	0.8139	2.112	-0.1822	0.9087	-1.532	-1.17	0.7919	-1.605	-0.6687	0.2808	-0.2706	-1.512	-1.355	-0.6695	-1.806	-1.529	-1.459	-0.5312	-1.527	-0.58	-0.1499	-0.3744	-0.5655	-1.344	-0.756	-0.63	-1.398	-0.06612	0.04786	0.4356	0.5534	0.1473	-0.435	-0.05198	-0.8708	-1.725	-0.1114	-0.397	0.01917	-0.1232	0.8355	-0.7173	-0.9203	0.1263	0.2048	-0.04708	0.6952	0.5232	0.577	1.166	2.406	0.6715	0.7089
GENE1937X	HSI016G11	TMEM123		0.1705	0.8057	0.3631	0.698	1.788	0.7833	0.5133	0.6341	1.518	1.792	0.26	1.056	0.4347	0.4973	0.6553	1.248	3.008	0.3973	0.5574	0.7755	-1.124	-0.5949	-0.4394	0.3637	-0.02847	-0.109	-1.279	-0.05697	-0.1828	-1.37	-1.352	-2.279	-0.5019	-2.119	-2.091	0.04609	-2.528	-1.089	-1.782	-0.05818	-1.471	-0.7835	-0.1864	-0.3619	0.6632	0.2208	0.4876	0.1433	1.045	-0.2236	-0.9725	0.3558	0.4028	-0.3176	-0.6554	0.6401	-0.1244	-0.173	0.6125	1.25	0.5574	-0.0387	0.004151	-0.304	0.08021	0.1275	-0.417	0.05687
GENE2135X	HSI024G06	SYPL1		-0.2682	0.623	0.6669	0.7	0.5203	0.6114	1.24	0.674	1.525	1.188	1.105	0.7136	0.6199	-1.42	-1.159	1.033	1.58	-0.3893	-0.3502	1.099	-1.143	-1.444	-0.4761	0.4263	0.009512	0.2935	-2.292	0.2171	0.3272	-0.4794	-0.4791	-2.739	-1.339	-1.717	-2.788	0.9404	-0.6821	-0.07992	-1.552	-0.8159	-1.369	-0.8007	-0.4119	-0.6401	0.4558	1.051	1.525	0.6726	0.7543	-0.5437	-0.3373	0.5052	0.1734	-0.6878	0.065	0.02505	-0.2737	-0.2473	0.4616	0.5595	0.2447	0.4508	0.5605	-0.5535	0.9168	0.7804	0.7322	1.431
GENE815X	HSI003F09	TSPAN6		0.717	0.7811	-0.2794	0.1951	-0.8139	0.3733	0.9501	1.319	1.53	0.4395	0.05872	0.7723	1.359	-0.3434	-0.07136	0.767	1.79	-0.3229	0.1756	1.715	-0.9004	-0.4809	0.1195	0.9174	-1.48	-1.221	-0.5352	-0.9111	-0.2364	-3.084	-2.283	-1.572	-1.068	0.08617	-0.905	1.179	-1.851	-0.6687	-0.2252	0.1107	-0.7311	-0.4856	-0.118	-0.7827	-0.6237	0.8282	0.1834	0.582	0.7241	-1.675	0.1628	1.408	-0.552	0.1968	-0.2614	0.9422	-0.9784	-0.9827	1.474	1.573	0.1983	-0.4648	0.7826	0.1706	0.526	1.039	0.8828	-0.1204
GENE999X	HSI161E09	NPAL2		0.6722	1.084	1.363	0.8746	1.132	0.7128	0.0258	1.949	1.595	0.4512	1.573	0.9837	1.303	-1.199	-0.08377	0.4854	1.016	0.6968	0.8712	-0.2311	-0.9255	0.5233	1.059	1.227	-2.393	-1.583	-0.4186	-1.753	-0.3659	-2.645	-1.568	-1.907	-1.354	-0.4405	0.2141	-0.06694	-1.454	-0.6877	-0.5934	0.3266	-0.6488	0.1832	-0.9254	0.1006	0.6354	0.2542	0.2959	0.2036	-0.4223	-1.212	0.2619	-0.1127	0.6072	0.2156	-1.025	-0.4796	-0.1619	-0.146	1.398	1.253	-1.39	0.04645	0.1134	-0.04854	0.2598	0.6338	-0.5498	0.1926
GENE1042X	HSI033F09	CCNG2		-0.1892	-0.08271	-0.08642	0.7632	1.72	0.9573	0.07148	0.4017	0.6578	1.221	1.58	-0.2291	2.472	0.1429	-0.6646	-1.234	0.1691	-1.518	-1.747	-0.7552	-1.109	-0.944	-0.9614	-0.3956	0.3752	0.8707	-0.8797	1.367	0.8927	-0.3215	0.6921	-1.826	-0.6117	-0.8441	-1.633	-0.1912	-1.059	-0.1343	-1.861	-0.5047	-0.6244	-1.365	-0.05972	-0.7241	0.4159	0.1107	0.9195	0.8924	0.9522	0.1326	-0.2944	-0.9707	-0.4152	-0.3446	-0.9239	0.1125	0.09746	0.4035	0.3485	0.361	-0.1069	2.475	0.3811	-0.817	2.093	1.781	-0.363	0.9616
GENE421X	HSI028F02	LUC7L2		0.3261	-0.3288	-0.7307	1.429	-0.888	-0.2847	1.103	0.8561	1.431	0.225	0.8117	-0.2633	1.29	0.7466	-0.3013	0.7154	0.7128	0.1662	-0.8842	-1.471	-0.6947	-0.1694	0.5018	-0.03566	2.347	1.053	-0.1224	1.754	-1.069	-0.7769	0.6898	-1.778	-0.776	-0.2899	-1.415	-0.1869	-2.017	-0.7366	-1.277	-0.2733	-1.203	-0.528	-2.217	-1.29	0.6769	-0.5495	0.7021	-0.229	0.3944	-0.9077	-0.4033	-0.5981	-0.7447	-0.4805	0.4701	0.7231	0.3107	0.2852	0.4381	-0.3077	0.7612	1.36	-0.3823	-0.9416	2.724	1.673	0.129	0.7487
GENE820X	HSI009F09	UNC84A		0.2932	0.8358	-0.4034	0.9542	0.7269	0.5371	1.16	0.4889	1.756	0.6488	0.5754	-0.05406	2.528	-1.15	-1.213	1.433	2.69	-1.145	-1.787	0.3204	0.286	0.7276	-1.157	-0.04937	1.423	0.5784	-1.118	1.624	-1.256	-0.486	0.3957	-0.9364	0.1762	-1.13	-1.253	-0.6491	-1.633	-1.491	-1.468	-0.5447	-0.1167	-1.064	-1.187	-1.192	-0.4377	0.8753	1.013	-0.9031	0.09419	0.118	-0.5378	-0.6444	-0.8753	0.4979	-0.8367	1.179	0.009904	0.2535	0.2859	0.7188	-0.3928	0.259	-0.3163	0.208	0.8468	1.179	-0.5531	0.2838
GENE2085X	HSI078F12	ZNF192		-0.9544	0.1381	0.003588	0.3882	0.8599	0.8813	0.7029	-0.3831	0.7052	1.233	2.686	1.188	1.881	0.2156	0.6908	0.02376	1.13	-0.7648	-0.02545	-1.942	-1.836	-0.8809	0.002778	0.8727	0.5887	0.3501	-0.7926	-0.02614	0.2184	-0.4078	0.5766	-0.7618	1.351	-1.298	-2.361	-1.696	-1.26	-0.8494	-1.431	-0.2758	-1.123	-0.3014	0.942	-0.8431	-0.07067	-0.8481	-0.02909	0.4697	-0.3533	-0.2033	-1.258	-1.486	0.8477	0.2785	0.06851	1.674	0.6914	0.7682	-0.6987	-0.01226	0.3672	2.122	0.7356	-0.08848	0.3017	0.7411	-0.84	-0.5926
GENE2176X	HSI078E12	ABI1		-0.8113	0.8347	0.5141	0.714	0.05808	1.077	1.373	-0.03713	1.138	1.945	1.121	1.566	2.265	0.6939	0.8193	0.8347	0.7593	0.6221	0.02685	-2.159	-1.212	0.03038	-0.4589	0.5756	-0.05182	0.7255	-1.313	0.3405	0.06422	-0.7263	1.513	-1.472	0.5176	-1.208	-2.182	0.2922	-1.373	-1.283	-1.494	0.2926	-1.394	-1.103	-0.2043	-0.1253	0.3564	-0.811	0.524	-0.07872	-0.8958	-1.197	-1.294	-1.608	-0.3381	0.3032	-0.5983	0.8847	0.4888	0.4741	0.1385	0.2006	0.3725	0.887	0.01292	-1.691	1.032	0.9782	-0.3949	0.1513
GENE1986X	HSI079A11	ZNF655		-0.1584	-0.4106	0.06198	0.874	-1.033	0.0432	0.6668	-0.01437	1.416	-0.2721	0.4326	0.7456	2.752	0.1539	-0.001495	1.456	0.1198	-0.9001	-1.329	-1.081	-1.91	1.125	-1.011	-0.09967	1.128	1.06	-0.3685	0.2328	0.1507	-1.861	1.395	-1.935	0.07307	-1.206	-0.5749	0.9939	-1.834	-1.673	-1.195	-0.4786	0.3107	-0.07871	-1.244	-0.1004	1.186	-0.9383	0.9209	0.7796	-0.613	-0.8422	-1.793	-0.6741	-0.2247	0.07632	0.1331	0.7292	0.6927	1.008	1.071	1.201	-0.2477	0.343	0.05019	-0.8434	1.227	1.433	0.7693	0.1358
GENE2236X	HSI033F12	EST		-0.32	-0.3995	0.659	0.4727	0.8879	-0.3585	0.9743	-0.2395	0.6046	0.5792	1.136	0.5958	3.08	-0.8179	-0.3115	1.416	1.591	-0.5437	-0.71	-0.9503	-2.307	-0.6685	-1.508	0.1398	0.407	0.2083	-1.863	-1.041	0.3081	-1.388	-0.01913	-0.7596	0.1641	-0.939	-0.5318	-0.6288	-1.692	-0.8263	-0.5594	0.6479	-0.5237	-0.2489	0.3393	-0.2805	0.7154	0.01081	0.9808	0.821	-0.2307	-1.428	-1.039	-0.4082	0.3871	-0.2436	0.368	2.194	0.203	-0.6926	0.6688	0.8516	-0.8924	0.4824	0.5834	-0.4966	0.9064	2.837	0.3749	-0.73
GENE338X	HSI039E01	ADAM9		-0.2379	0.2701	-0.8341	-0.6068	1.609	1.272	0.5392	0.78	0.7905	1.365	0.06897	1.968	0.9274	-0.9748	-0.6783	2.098	4.782	-0.6701	-1.03	-1.698	-0.6	-0.5233	-1.702	-0.6386	0.1641	-0.4494	-0.2573	0.3482	-0.3947	0.1803	0.3116	-0.9409	0.4598	-0.8179	-1.181	-0.2861	0.9412	0.7577	-0.3843	0.3606	-0.6921	-0.4394	0.5465	-0.4562	-0.2939	0.5708	-1.041	-1.048	0.4791	0.4898	0.2187	-0.196	-0.6301	0.04509	-1.04	-0.1042	-0.1473	-0.08508	-1.259	-0.7967	0.7448	0.5637	-0.1518	-0.2405	0.522	0.2251	-1.165	0.2921
GENE1087X	HSI134H09	EST		0.8663	1.19	-0.3628	0.1593	0.438	0.694	0.3039	2.955	1.775	1.922	0.2203	1.059	3.523	-1.554	-1.858	0.07968	1.406	0.3673	0.2925	-0.632	-1.166	-0.9055	-1.152	-0.8289	-0.4354	0.05974	-0.86	0.5999	0.242	-0.3323	0.09082	-0.2354	-0.8522	-0.3515	-0.998	-0.3737	-1.396	-0.7424	-0.07354	0.0247	-1.467	-0.4105	-0.1688	-1.161	-0.6486	-0.6988	-0.3118	0.4531	-0.05507	0.3119	0.07027	-0.9022	-0.255	-0.2626	-0.6928	0.7685	0.6539	0.5404	-1.16	-1.579	1.492	-0.1638	0.3426	1.328	0.2321	0.53	-0.04726	0.1026
GENE1079X	HSI083D09	PFAAP5		0.3842	0.3374	1.571	0.931	0.09685	0.8101	-1.849	0.49	1.648	-0.04609	0.02967	0.9875	2.931	-1.859	-0.783	0.3701	0.1414	-0.2296	-0.6339	-1.521	-2.189	-0.9009	-0.08535	-0.01448	-0.6641	0.7654	-0.2247	1.407	1.326	-0.7281	0.1725	-1.096	0.348	-0.5396	-0.05623	-0.6789	-1.912	-0.3585	0.5438	1.578	0.8015	-1.108	0.8585	-1.033	-1.208	0.712	0.9636	0.3423	0.1265	0.5979	-0.7086	-1.463	-0.5679	0.2309	-1.156	-0.5173	0.2792	0.2946	0.2275	-0.01086	-0.785	-0.8555	0.546	0.646	1.053	2.122	-0.7615	-0.1263
GENE1984X	HSI079C05	AMY2B		0.5945	0.5317	1.051	1.294	0.3508	0.4528	-0.1301	-0.2042	1.343	0.3928	-0.5392	0.2692	2.729	-2.329	-0.8763	1.667	1.808	-0.7576	-0.9686	-1.505	-0.9205	0.4843	-0.6955	1.447	-0.2401	0.1138	-1.409	-0.3442	-0.9813	0.3888	0.8282	-1.49	-0.7155	-1.144	-0.04075	0.4999	-0.8975	-0.1149	-0.4623	0.3084	1.959	-0.8774	-1.089	-0.85	1.317	-0.5548	-0.3249	0.193	0.7404	0.593	0.1815	-0.8028	-1.351	-0.08686	-1.171	-0.733	-0.117	0.009256	0.8235	0.8448	1.332	-1.086	0.08802	2.034	0.3012	0.5424	-0.8354	-0.8689
GENE1470X	HSI031D04	GLS		0.2047	0.2646	0.6499	0.6181	0.8774	0.7248	1.007	-0.1712	1.341	0.8288	0.7097	1.384	0.7475	0.05915	0.2944	2.424	3.344	0.3376	-0.2731	-1.275	-3.009	1.117	0.2712	-0.1742	-0.6018	-0.2815	-1.487	0.05869	0.9584	0.02171	1.034	-1.977	-1.007	-0.2274	0.2092	-1.133	-1.555	-0.582	-0.8087	0.8458	-0.8347	0.1055	-0.8868	0.02581	0.5512	-0.4794	-0.897	-0.862	0.2395	-0.8144	0.6551	-1.339	-0.3513	0.2521	-0.4875	-0.09963	-0.1984	-0.1478	1.252	1.202	-0.3929	-0.08678	-0.5849	-0.6661	0.452	0.6897	-1.196	-0.8672
GENE2212X	HSI183E12	B2M		-0.07408	0.7276	0.728	0.8899	1.309	0.7388	0.07995	-0.3655	1.261	1.403	-0.1432	1.045	1.139	-1.37	0.07977	1.078	2.849	-0.5309	-0.2881	-1.436	-1.045	1.016	0.669	0.622	0.6096	1.131	0.4401	-0.2399	0.4075	-0.5303	-0.0196	0.1526	0.8168	-2.203	-1.239	-1.096	-1.817	-1.597	-1.021	-0.3336	0.3602	0.1082	-1.178	-0.09224	0.1948	0.4355	0.9785	-1.647	-0.7172	-0.8882	-0.8057	-1.441	0.8653	1.587	0.2406	1.314	0.8431	0.8536	-0.467	0.2362	0.261	-0.3326	-0.2859	0.3265	-1.352	-0.432	-1.553	-1.255
GENE780X	HSI126G08	FLJ31033		0.6645	0.9929	1.321	1.705	0.8409	0.2776	3.535	-0.1149	0.496	2.347	1.506	2.103	1.119	-1.083	-0.245	-1.361	-1.106	-0.3814	-0.5419	-0.8382	-1.907	0.4113	-0.37	-0.5417	-0.5759	-0.6566	-1.226	0.8562	0.6977	-0.7027	-0.7457	-1.047	0.4963	-0.4841	-0.5431	0.5637	-0.2172	0.0202	-1.06	0.08848	-0.8274	-0.4082	-0.1101	-0.3418	-0.8505	-0.1503	-0.4781	-1.244	-0.9584	-0.9199	-0.2644	-1.394	0.6579	-0.1297	-0.4492	0.1807	-0.09363	-0.001382	-0.1365	0.4438	-0.006864	-0.3119	0.1815	-0.4686	1.185	2.355	-0.5171	0.7665
GENE1409X	HSI141A04	CCDC75		1.546	1.124	0.9665	1.579	1.227	0.2281	2.466	0.9393	0.9535	2.175	1.716	1.356	2.277	-0.5266	-0.03382	-0.9003	-0.07023	-0.6433	-0.01028	-0.7955	-1.794	-0.4486	-0.493	-0.06025	-0.1177	-0.5017	-1.432	-0.2295	0.681	-0.7124	-0.7942	-0.04304	-0.04577	0.9657	0.3032	0.04386	-0.1655	-0.2654	-0.6186	-0.3178	-2.11	-0.8264	-0.2949	-0.03689	-0.4101	-1.41	-1.622	-0.5321	-0.8495	-1.496	-0.2606	-2.361	1.102	0.5921	0.368	0.6098	-0.4059	-0.4041	-0.4302	0.1206	-0.3208	0.01054	0.1492	-0.8498	0.5345	1.285	-0.02043	0.3414
GENE765X	HSI079A08	STAT1		0.8615	1.337	1.512	1.512	1.241	0.8032	2.526	-0.1063	0.1972	2.252	1.006	0.7016	0.7863	-0.2762	0.3887	-1.221	-0.6913	0.4428	0.5477	-1.807	-1.956	-0.03626	-1.099	-1.288	-0.3817	-0.3432	-1.638	-0.3152	-0.4378	-1.289	-0.8456	-1.187	-0.7676	0.7034	0.2136	0.6102	-0.7759	-0.007903	-1.052	0.3164	-1.511	0.1618	0.471	0.2099	-0.3204	0.2858	-0.9067	-0.949	-1.188	-0.9649	-1.027	-0.9833	0.769	-0.4511	0.05154	0.7501	0.08523	0.1977	-0.03381	-0.3082	0.2972	0.7741	-0.1423	-0.4616	2.051	2.279	-0.1951	0.624
GENE1839X	HSI018H11	HERC5		0.6064	0.8342	1.141	1.47	0.5747	0.7811	2.373	-0.7812	0.1195	2.241	0.9755	0.6712	1.527	-0.585	0.204	-0.712	-0.9019	-0.9288	-0.5	-0.8134	-1.146	-0.416	-0.6821	-0.08472	-0.7434	-0.1803	-1.602	0.08294	-0.3956	-2.024	-0.5973	-1.744	-0.1495	0.882	0.3153	0.5121	0.2015	1.683	-1.008	0.3837	-1.22	-0.5243	1.193	-0.6156	0.4622	-1.521	-0.7762	-0.5956	-1.516	-1.3	-1.086	-1.243	1.015	-0.861	0.1112	0.9119	0.7376	0.8992	0.4459	0.5435	0.1993	0.7324	-0.3817	-0.797	1.435	1.784	-0.1138	0.4969
GENE1747X	HSI024A11	PLSCR1		1.525	1.645	1.301	1.297	1.276	0.7713	1.586	-0.1662	0.04621	2.11	0.8239	1.121	2.246	-0.7921	-0.1931	-0.6028	0.5983	-0.5469	-0.7665	-0.9488	-1.013	-0.8522	0.1279	0.7624	-0.6374	-0.9324	-1.276	-0.5467	-0.2678	-1.467	-1.183	-1.529	-1.372	0.3369	-0.4909	0.4514	-1.129	0.4662	-0.4098	0.3237	-1.21	-0.005931	0.5316	-0.3179	-0.6905	-1.151	-1.026	0.2437	-0.2819	-0.6206	0.152	-1.668	0.8268	-0.4866	-0.4657	-0.1367	-0.3677	-0.327	-0.006192	-0.004653	0.1166	0.06082	0.1546	-0.7408	1.48	3.215	0.05856	0.9757
GENE833X	HSI026H09	IFIH1		0.9278	1.648	1.995	0.8356	0.3844	0.4158	2.593	-0.4409	0.1489	2.708	0.298	0.4477	1.589	-0.8924	0.01726	-0.648	-0.7208	0.103	-0.2407	-0.9456	-2.326	-0.9788	-1.127	-1.203	-0.7906	-0.3663	-1.283	-0.5679	-0.2098	0.03624	0.08936	-1.715	-0.7916	0.4909	0.1727	0.894	-0.2832	1.26	-0.6596	0.7994	-0.8986	-0.2879	0.7518	-0.3067	-0.7332	-0.6117	-0.5222	-0.161	-0.7942	-0.8227	-0.1623	-0.4434	0.5623	-0.9936	-0.4311	0.2353	-0.2066	-0.1667	-0.4072	-0.324	-0.09512	-0.03042	0.251	-0.864	1.434	3.009	0.2463	1.108
GENE2383X	HSI083C06	SAMD9		0.8094	1.205	1.569	0.7694	0.7939	-0.2036	2.219	-0.6426	0.03893	2.752	1.126	0.6413	1.187	-0.5786	-0.6014	0.1145	0.1878	-0.1632	-0.7111	-1.552	-1.596	-0.4874	-1.842	-1.483	-0.04101	-0.7494	-1.199	0.01568	-0.3627	-0.263	-0.8425	-1.452	-1.376	0.3554	-0.4335	0.4485	0.2215	0.01973	-0.6256	0.6145	-0.5987	-0.4941	0.3585	0.07558	-0.7331	-0.618	-0.3405	-0.7781	-0.6768	-0.362	-0.2588	-0.6027	0.9056	-0.7367	0.2109	0.167	-0.5727	-0.3146	-0.3889	-0.3264	0.6616	0.3738	-0.1157	-0.6973	1.694	3.235	1.154	1.896
GENE1322X	HSI005E10	RSAD2		-0.6569	0.2324	1.27	0.6313	1.285	-0.7352	0.4666	-0.6501	-0.6267	2.896	-0.2394	0.8598	-0.872	-0.6433	0.2087	-0.5299	-0.2349	-0.3228	-0.4517	-1.294	-0.8805	-0.9589	-0.8933	-1.276	-0.8713	-0.872	-1.383	-0.829	-0.3942	-0.9038	-0.5867	-0.8714	-0.9789	0.9536	0.5049	2.273	2.033	2.754	-0.3895	1.453	-0.6773	0.3294	1.991	-0.2683	0.05904	-0.4287	-0.5827	-0.6417	-0.8438	0.2969	0.5471	-0.7211	2.359	-0.5528	-0.4424	0.06245	0.3747	0.4727	-0.3357	-0.003847	0.5429	0.2913	-0.5039	-0.7366	1.239	0.2582	-0.6882	0.1281
GENE1951X	HSI029E11	SDS		0.6402	2.024	0.6237	-0.6683	1.35	-0.9316	1.256	0.4986	-0.5029	1.527	-0.1576	1.862	-0.9738	-0.3084	0.412	-0.1208	0.9496	1.005	0.7017	-2.633	-0.5602	-0.4882	-0.04687	-0.4087	-0.1194	-1.486	-0.7863	-0.9924	-0.8285	0.9997	-0.06454	0.03038	-1.285	0.6904	-0.9134	0.3427	2.606	1.292	0.5809	1.098	-0.8762	-0.05673	1.275	0.3068	-0.5075	-0.01845	-1.161	-1.023	-0.07213	-0.8492	1.663	-0.9271	0.07194	-0.4619	-0.8265	-0.1711	-0.6253	-0.8759	-1.42	-1.664	0.5115	0.4796	0.9833	-1.113	1.024	0.8565	-0.5342	-0.2043
GENE746X	HSI051E08	FCGR3A		-0.3937	-0.06796	0.2928	0.2109	1.029	0.8794	0.9096	-1.001	-0.3444	2.25	-0.4509	1.601	0.9807	0.6801	1.523	0.0844	0.1108	-0.006469	0.4089	-2.581	0.6837	-0.03989	-0.2436	-0.7021	-0.229	-0.4613	-2.209	-0.167	0.3088	-0.7712	-2.344	-0.8706	-1.796	-0.2197	-0.3465	0.7477	-0.621	0.5706	0.2161	0.849	-0.2735	-0.9854	1.39	1.322	0.9797	0.5038	-0.8358	-0.3448	-0.936	0.01269	-0.587	-2.346	0.8866	-0.1491	-0.5308	-0.4506	-0.557	-0.3993	-1.118	0.007124	0.7844	-0.1185	0.199	-0.6508	1.326	1.606	1.161	1.634
GENE921X	HSI009E03	MARCKS		-0.614	0.4671	0.7104	0.3196	1.408	0.8525	0.6563	-1.042	-0.1114	1.972	1.691	1.777	1.338	-0.2579	1.036	-0.8929	-0.3472	0.3741	1.401	-1.546	0.3819	0.76	-2.525	-0.6638	0.3429	0.7973	-1.799	0.1672	0.5317	0.06961	-0.6755	-1.149	-0.3554	-1.554	-1.482	0.05276	-0.09537	-0.0611	-0.9055	0.4577	-1.228	-0.7502	0.1347	0.273	0.2376	-0.2505	-0.6408	-1.164	-0.923	-0.3888	-0.6315	-1.644	1.426	0.256	-0.8437	0.06458	0.5509	0.6965	-0.9603	0.2209	-0.286	0.8734	-0.5123	-1.393	1.192	1.419	0.7491	2.035
GENE230X	HSI047F01	FAM49B		-0.5503	0.06828	0.6461	0.5493	1.674	1.09	1.636	0.8712	1.293	1.47	0.6598	1.596	1.76	-0.2252	-0.03815	-1.152	0.2545	0.1582	0.4189	-1.39	-2.219	0.04964	-0.8565	-0.7537	0.1423	-0.4714	-1.223	-1.5	-1.275	0.395	-0.6518	-0.9399	-0.4079	0.5015	-0.3081	0.4843	-0.06714	0.6384	-0.02441	0.9626	-1.539	-0.8326	0.8455	-0.1601	-0.2731	-0.6312	-0.9291	-1.045	-0.7026	0.002076	0.237	-2.116	-0.009272	-0.3429	-2.233	-0.6334	0.1833	0.1661	-0.2099	-0.02259	0.2638	1.206	1.062	-0.6918	1.753	2.394	0.06496	0.9292
GENE1924X	HSI182H05	CMKOR1		-0.5429	0.7874	0.5598	-0.1016	2.234	0.5765	0.2236	-0.03902	0.5489	2.461	1.655	0.7734	1.144	-0.6055	-0.3074	-1.263	-0.3711	-0.3667	-0.8284	-0.3985	0.5738	0.7547	-0.4098	-0.02903	-0.1928	-0.1616	-1.798	-0.3732	-0.5964	0.01765	-0.3157	-0.9818	-0.2658	-0.9592	0.4348	0.05318	0.2259	-0.2644	-0.8759	-0.2509	0.1382	-0.1848	-0.6537	-0.4705	0.9319	-0.9763	-0.9933	-1.822	-1.69	-0.1838	-1.202	-1.195	0.2724	0.8262	-0.9302	-0.5203	0.4924	0.4248	-0.8218	-0.4584	0.7398	0.8056	-0.02095	-0.7187	2.28	3.636	0.0789	1.491
GENE800X	HSI070E02	RASGRP1		0.6604	-0.04056	0.3453	1.139	0.7634	0.7055	0.8577	1.01	0.1122	-0.1942	0.007933	0.3342	-1.053	0.7529	0.6471	0.6008	0.271	0.7312	1.163	-1.782	-0.9193	1.609	2.207	0.5309	-1.419	-1.2	-1.137	-0.8865	-0.5333	-0.9754	-0.5907	-0.9528	-0.9516	-0.4629	-0.2888	0.5198	-1.227	-0.3982	-0.9292	-0.3236	-1.5	-0.444	-0.9047	0.3886	-1.088	-1.167	-1.257	0.3217	-0.8682	1.419	-0.7925	-1.221	0.887	-0.3009	-0.2217	-0.102	0.0403	0.1104	-0.1334	-0.1386	0.2907	1.718	1.538	0.6461	3.588	1.159	-0.1579	-0.5147
GENE1966X	HSI051C11	BTG1		0.6164	0.717	0.2696	0.8807	2.453	1.509	0.8875	1.093	1.934	0.636	0.3223	0.9257	-0.685	0.365	0.6214	-1.67	-0.9018	0.4155	1.382	-2.633	1.52	1.046	-1.229	0.7258	-0.6374	-0.7172	-1.612	-0.979	0.8546	0.4921	-2.23E-05	-1.662	-1.368	-0.9251	-0.1907	0.8066	-0.6228	0.1282	-1.113	-0.004709	-0.245	-1.022	-1.147	0.02509	0.8983	-0.3592	-0.3775	-0.02502	0.2322	-1.242	0.6402	-2.113	0.5611	0.0807	-1.09	-0.4202	-0.2512	-0.272	0.198	-0.2965	-0.3421	-0.3081	-0.3465	-0.4281	1.612	1.366	0.2578	0.7665
GENE1266X	HSI048H04	PDE7A		0.1522	0.6875	0.272	0.8441	1.055	0.4363	1.717	1.25	2.402	0.8932	1.081	0.1589	-1.758	1.763	1.692	0.3821	0.01149	1.054	0.9319	-2.01	-1.169	-0.07349	-1.812	-0.7315	0.1108	0.3332	-1.63	-1.064	-1.054	-0.3414	0.7066	-0.009093	0.2831	-0.2102	0.07655	-0.7117	-2.202	-1.531	0.4039	1.051	0.04117	0.56	-1.265	0.3925	0.7835	-1.074	-0.5901	-0.6604	-0.1391	-0.276	-0.6761	-1.889	0.9126	-1.133	-0.3985	-0.4911	-0.02652	0.1727	0.2141	0.58	0.0006119	0.9712	-0.2281	-1.479	0.906	1.112	-0.04035	0.2797
GENE2193X	HSI153C12	KLF7		0.3684	1.343	0.6576	0.3386	0.8014	1.003	0.9777	0.7164	0.2592	1.888	0.2943	1.232	-1.63	0.7262	0.9656	0.505	0.06063	0.3249	0.704	-0.7669	0.1254	1.486	-0.9244	0.5529	-0.7813	-0.9786	-0.6953	-1.036	-0.2207	-1.103	-0.7238	-0.9399	-1.607	-0.07279	-0.4163	-1.396	-2.689	-2.386	0.05182	0.568	-0.3435	0.5469	-1.015	0.3329	0.3176	1.089	-0.3681	-0.3336	0.6072	-0.5387	0.665	-2.312	1.48	0.6658	0.4594	0.09655	-0.3573	-0.5922	0.1638	1.006	1.271	0.286	-0.4455	-1.218	1.422	1.362	-1.469	-0.3625
GENE1017X	HSI010H03	VPS35		1.229	2.07	0.7011	-0.01093	0.7002	0.3205	1.637	0.5158	0.6886	2.663	0.6265	0.9214	-0.2348	-0.4159	0.8024	0.1138	0.9309	-0.7666	0.9378	-1.634	-2.552	-0.2016	-0.5131	-0.05616	-0.3146	-0.3223	-0.5142	-0.3144	1.166	-1.043	-0.8624	0.3623	-0.3651	0.4476	0.2292	0.4955	-0.3484	0.1707	-1.494	-0.9786	-1.205	-2.144	-1.651	0.6482	-0.06703	-0.0534	-0.234	-0.3625	-0.9269	-1.948	-1.207	-1.401	1.014	0.7063	0.09138	1.048	-0.3428	-0.2504	-0.6301	-0.2248	1.612	-0.5178	0.3644	1.333	0.5783	1.334	-0.4263	0.07665
GENE1316X	HSI001E10	LAP3		0.9426	1.084	0.705	0.7817	1.904	0.3972	1.326	0.5451	-0.07386	2.745	1.554	0.7396	0.7544	-0.1078	0.8201	-1.733	0.268	-0.3354	1.05	-1.573	-1.715	0.5271	-0.3792	0.08058	-0.4103	-0.6172	-2.254	-0.8353	0.02081	-0.934	-0.4978	-1.146	-1.399	0.8863	0.513	1.043	0.1676	0.3264	-0.9678	-0.27	-1.356	-1.349	-0.622	-0.4664	-0.7188	-0.4713	-0.8618	-1.242	-0.5922	-0.4503	-0.2871	-1.236	0.3986	0.3067	-0.4115	0.7802	-0.3057	-0.3966	-0.285	-0.3576	1.328	-0.1367	0.1283	0.2159	1.248	2.743	-0.01832	0.4831
GENE6X	HSI009B01	YWHAZ		0.6581	0.517	1.651	1.707	1.523	-0.431	1.867	1.92	0.9494	1.238	1.7	0.5899	-0.4043	1.259	0.8641	-0.3336	0.7889	-0.08105	0.6408	-2.277	-0.8578	-0.2372	-0.4323	-0.5214	0.5154	0.02572	-1.085	-0.1634	-0.8323	-0.9978	-0.6979	0.4397	-0.5158	1.928	0.199	0.1469	-0.8143	-0.1588	0.04955	-0.2094	-2.545	-1.653	-1.588	-0.4871	-0.4563	-0.8672	-0.5196	-1.042	-0.5763	-0.7325	0.2558	-2.598	1.087	0.07726	-0.5451	-0.0975	0.05226	0.2518	0.1512	0.2622	0.5933	0.7263	-0.1663	-0.857	0.6942	0.5455	-0.5806	0.4869
GENE1533X	HSI012G04	C1orf108		0.6967	1.343	0.6654	0.1895	0.9227	0.6911	1.218	0.8081	0.9487	1.052	1.477	1.383	-0.1653	1.095	1.153	0.2757	1.074	-0.3547	1.314	-1.759	-1.262	-0.1672	0.07119	0.7506	0.04242	0.1887	-1.691	-0.5205	0.2252	0.574	0.592	0.1863	-0.1768	-0.6248	-0.6197	-0.00614	-2.018	-0.6905	-1.801	-1.363	-2.067	-2.887	-1.472	-0.2649	-0.631	-0.3202	-0.2529	0.3398	-0.3288	-1.141	-0.2274	-1.944	1.055	0.5483	-0.5077	0.1232	-0.07066	0.2189	-0.196	0.3525	-0.8448	1.139	0.5199	-0.5968	0.5108	1.086	0.6716	1.469
GENE1000X	HSI167E03	TRIM25		0.8476	-0.2145	1.783	-0.1701	0.5038	0.6143	1.782	1.426	0.2818	1.895	-0.8369	0.5593	-2.972	0.1469	-0.3064	-0.5523	0.6189	1.488	0.5098	-1.054	0.8955	-0.8249	-0.08616	-1.38	1.023	0.6729	-0.5741	0.07896	-0.1519	-1.244	-0.8598	-1.277	-1.241	1.048	0.8431	1.294	-0.6709	0.1997	-0.9475	-0.02006	-0.7629	-0.7282	-1.362	-0.2017	-0.2259	-0.2811	-0.1416	-0.4867	-1.124	-0.8253	0.3496	-2.037	-1.337	-0.2763	0.2939	-0.257	0.2897	0.08015	-0.3708	-1.224	1.575	1.097	0.7052	0.2533	1.648	1.812	0.3069	0.1023
GENE160X	HSI129E01	SFRS1		1.339	1.379	2.417	2.928	-0.7472	0.8337	2.599	1.031	0.9209	0.9794	-0.2448	0.6506	0.2417	-0.8566	-1.011	0.2592	0.3402	1.143	1.439	-1.365	-1.382	0.2715	0.0922	-0.1036	0.2602	0.2791	-1.009	-0.0671	-0.2386	-0.3442	0.04686	-0.7125	0.1676	0.3157	0.03687	0.8728	-0.6095	-0.527	-0.5655	-0.3753	-1.237	-1.459	-0.4238	-0.7598	0.2396	-0.5557	-0.7062	-0.4566	-0.4628	0.2516	0.03569	-2.884	-1.256	-0.4966	-0.4945	-0.7105	0.1342	0.02121	-0.1573	-0.3037	0.4972	-0.9405	-0.2485	1.131	1.197	1.334	-0.9164	-1.056
GENE2317X	HSI101H12	PABPC1		0.2945	0.3861	3.147	1.251	1.049	0.2858	2.877	1.061	0.9415	-0.02653	0.563	1.201	-1.927	-0.2124	0.2291	0.9895	2.019	0.06579	0.2635	-1.775	-1.328	-0.7439	-0.5084	-1.015	1.104	0.5737	-0.8464	-0.4459	0.434	0.773	-0.6094	-0.5007	-0.8505	0.06127	0.009084	0.5284	0.7251	0.2969	-0.7625	-0.2929	-1.204	-2.337	-1.491	0.23	-0.06687	-0.1317	-0.3468	-0.05767	-0.3794	-0.1857	0.8357	-1.797	-0.8646	-0.3039	-1.444	-0.6517	-0.3663	0.3639	0.3398	0.4687	0.3571	0.3539	0.8733	-0.3648	-0.3853	-0.8467	-0.5732	0.6885
GENE824X	HSI013B03	SQLE		0.7426	1.56	2.085	1.162	-0.1073	0.1082	2.597	0.2087	0.1297	1.394	0.9196	0.1682	0.2544	1.54	0.214	-1.724	0.7198	0.0219	0.8504	-0.2491	0.5694	0.1072	0.1458	-0.9317	1.111	0.4507	-1.575	0.1704	-1.251	-1.579	-1.483	1.002	1.171	1.307	0.03313	0.4432	-0.9795	0.1903	-0.5932	0.129	-1.619	-1.058	-0.8285	-1.299	-0.04385	-0.673	-0.04359	-1.585	-1.572	-1.166	0.4744	-0.3959	-0.2741	-0.7787	-1.492	-0.5192	-0.6702	-0.5616	0.1101	0.1238	1.86	0.6895	-0.5302	-0.7541	1.153	1.001	0.08853	-0.6687
GENE1102X	HSI065B03	SLC1A5		0.4344	1.666	2.099	0.838	0.04496	-0.3812	2.751	0.03148	0.1724	1.534	1.41	0.1978	-0.9572	1.602	0.4583	-1.29	0.6183	0.238	0.7804	-0.156	0.3816	-1.381	0.4592	-1.205	1.152	0.005667	-1.123	-0.03586	-0.8412	-0.9713	-0.9033	0.8685	1.302	1.033	-0.2041	0.3952	-0.8877	-0.06934	-0.6261	-0.2265	-2.216	-1.183	-0.8886	-1.11	0.3742	-0.3924	0.2199	-1.2	-0.8378	-1.092	0.4677	-0.642	-0.3174	-0.6823	-1.282	-0.4889	-0.4564	-0.3743	0.1508	0.4731	2.043	1.1	-0.572	-1.331	1.298	0.9672	-0.4162	-0.8269
GENE1612X	HSI065C04	PDCL		0.3929	1.609	2.301	0.7984	0.02585	-0.3532	2.942	0.06887	0.007913	1.43	1.199	0.2014	-1.07	1.427	0.375	-1.337	0.6847	0.3164	0.88	0.01293	0.4306	-1.398	0.1853	-1.235	1.192	0.06041	-0.7875	-0.04225	-0.9227	-1.045	-0.9153	0.9813	1.256	1.018	-0.07571	0.3762	-1.237	-0.1077	-0.6276	0.006984	-2.104	-0.9466	-0.9066	-1.057	0.4594	-0.3663	0.2048	-1.183	-0.8857	-0.8421	0.5514	-0.8051	-0.432	-0.8871	-1.283	-0.1297	-0.2983	-0.4483	0.07736	0.2239	2.054	1.131	-0.5899	-1.356	1.24	0.8427	-0.3966	-0.8937
GENE1223X	HSI003F10	PCNA		1.826	2.753	0.7893	0.03675	-0.9295	0.03501	2.305	1.489	0.745	0.5582	0.3734	1.182	1.092	0.7674	0.4114	-0.9006	-0.1903	-0.07736	0.6003	-1.007	-0.3808	-0.6108	0.1015	-0.9056	0.7759	-0.7532	0.1577	0.4403	-0.8738	0.5828	-1.023	0.3432	0.05701	1.557	-1.326	-0.5426	-0.9629	0.0235	-0.7399	-1.617	-1.743	-1.378	-0.6748	-0.2995	-1.126	0.1638	-0.2022	-0.4211	-1.346	-1.011	0.03334	-0.3276	-0.1457	-0.9994	0.08834	0.2756	-0.9206	-0.8393	-1.659	-0.9013	1.116	1.43	1.627	-0.4563	1.857	0.8053	0.6861	0.2056
GENE1514X	HSI166F04	EST		2.027	2.741	0.8906	0.09263	-0.06184	0.02221	2.519	1.889	1.012	1.186	0.7652	1.829	1.025	0.2443	-0.1959	-1.409	-0.4609	0.07535	0.6975	-0.05847	-0.4694	-0.7085	-0.0267	-1.06	0.6085	-0.9734	0.01264	0.003497	-0.5694	0.8012	-0.5723	0.2553	-0.1435	0.7749	-1.1	-0.2963	-0.6526	0.06106	-0.7106	-1.18	-2.289	-1.525	-1.026	-0.2049	-1.298	-0.09203	-0.1549	-0.852	-1.191	-0.9351	0.4011	-1.506	-0.1827	-0.8831	0.2793	0.2916	-0.6353	-0.8017	-1.026	-0.5308	0.9255	0.8787	1.473	-0.6037	1.233	0.8066	0.2589	0.3045
GENE907X	HSI183H03	RAD51		1.301	1.518	1.018	0.4889	-1.125	-0.364	2.953	0.417	0.1132	-1.102	-0.4818	2.337	0.2309	2.272	1.932	0.5532	1.046	0.5354	0.1873	-1.644	-0.1418	-0.8543	0.5245	-0.04824	1.346	-1.137	1.103	-0.03197	-0.794	1.28	-0.4321	0.38	-0.4038	-0.08843	-1.524	-0.3866	-1.08	-0.3167	-0.8223	-1.121	-2.314	-0.8116	-0.07673	0.5113	-0.2065	-0.2149	-0.5552	0.07299	-0.1963	-0.6664	-0.4477	-1.647	-0.3742	-0.2246	0.6971	1.061	-1.005	-1.067	-0.7623	-0.449	-0.009502	0.3841	0.8636	-0.6189	1.003	-0.2171	0.07663	-0.4424
GENE1126X	HSI029E03	GGH		1.514	2.457	1.031	0.1822	-0.594	-0.5082	1.946	1.474	0.2812	0.6353	0.6272	1.167	-0.3535	0.5594	0.5519	0.7627	1.426	1.372	1.578	-1.613	-1.059	-0.4362	1.155	0.7027	0.6286	-1.194	0.08014	-0.1078	-0.2908	0.6745	-0.2189	0.2027	0.05383	0.9104	-0.7369	-1.117	-2.169	-1.892	0.1714	-0.1626	-0.8127	-0.6059	-0.07818	-0.6445	-0.3031	-0.1039	-0.13	-0.6977	-1.098	-1.373	-1.035	-1.594	-0.1117	-0.4295	-0.917	-0.3721	-0.841	-0.8394	-0.3787	-0.4355	0.7984	1.061	1.012	-1.025	1.993	0.9304	-1.089	-0.5685
GENE606X	HSI002D08	NMNAT2		1.28	1.669	1.458	1.656	-0.6581	0.495	1.713	1.054	0.2054	-0.504	0.1797	1.338	1.126	1.319	1.166	-0.3694	0.1147	1.84	2.843	-0.4409	-0.9114	0.617	0.7106	-0.3396	1.529	1.005	0.6423	0.2515	-0.917	-0.5779	-1.932	-0.09188	-0.1843	0.03621	-0.7477	-0.5111	-0.5634	-0.8998	-1.386	-1.39	-0.0154	-1.574	-0.2259	-0.3605	-1.271	-0.893	-0.8666	-0.6869	-1.145	-0.8231	-0.5863	-0.6991	-0.811	0.3047	-0.04544	0.2916	-1.347	-0.5523	-1.645	-1.368	0.2679	0.3658	1.044	0.2153	-0.07439	-0.06712	0.364	0.3781
GENE701X	HSI002C08	BLZF1		1.085	1.662	1.31	0.7312	-0.5499	0.731	1.862	0.603	-0.3993	0.1855	0.476	1.158	2.019	1.137	0.9308	-0.006985	0.06698	1.655	2.421	-2.424	-1.704	0.07484	0.0433	-0.1832	0.7158	0.07178	-1.012	0.498	-0.2142	-1.01	-0.7917	-0.1167	-1.016	0.2587	-0.6023	-0.3512	-1.489	-1.169	-0.6677	-0.918	-0.8084	-1.692	-0.6119	0.003983	0.4078	-0.2794	0.2795	0.5063	-1.334	-1.105	-1.114	-1.568	0.2103	-1.002	0.5233	0.7093	-1.083	-0.8895	-0.7687	-0.4342	0.3685	0.9155	1.223	-0.4476	0.3344	0.7701	0.943	0.8761
GENE122X	HSI042C07	APOBEC3B		1.366	1.228	1.052	0.771	0.6509	0.4988	1.273	-0.05686	0.6547	0.5733	1.156	0.2239	0.9034	1.555	1.837	-1.73	-1.433	1.103	2.356	-0.8042	0.465	0.5618	0.6691	1.055	0.931	0.2159	-0.8789	-0.1294	-1.461	0.6122	0.2007	-0.04458	-0.9727	0.1302	0.2858	0.2276	-1.258	-1.11	-0.04814	-0.9951	-0.6453	-1.464	0.6076	0.8508	-1.356	-0.08577	-1.18	-0.9323	-1.604	-0.963	-0.5724	-0.3191	0.2294	-0.8262	-0.3841	-0.4874	-1.169	-1.593	-0.9334	-1.677	-0.6931	-0.03922	-0.9566	0.09191	1.315	1.485	0.9766	0.6921
GENE150X	HSI078G01	ZNF613		1.711	1.729	0.3146	0.5211	-0.5374	0.3336	0.7387	0.3211	0.6056	-0.2943	0.4608	-0.2424	1.225	1.947	1.298	-1.089	-0.219	1.596	0.8671	-1.137	1.015	-0.8735	1.326	2.066	1.489	1.17	-0.2301	0.1633	-0.8566	0.4662	-0.4532	0.1419	-0.3002	-0.4557	-0.8081	-0.5494	-1.372	-0.4108	-0.8728	-1.255	-1.292	-1.252	-0.4862	-0.06707	-0.7216	-0.953	-0.7944	-0.6981	-1.72	-0.1598	-0.0943	-0.5019	-1.997	-1.196	0.1999	-0.08727	-1.346	-1.456	-0.849	-0.9258	0.4499	1.604	1.055	0.3492	1.362	1.154	0.5316	0.3401
GENE1298X	HSI151D04	HHIP		0.5758	1.109	1.878	1.471	1.568	0.3256	1.679	1.309	1.171	0.9284	0.8001	-0.4798	1.491	-1.14	-1.585	-1.934	-0.4184	-1.071	-1.282	-1.213	0.4208	-0.8107	0.4948	0.2352	0.329	0.9702	-1.392	0.3246	-0.3632	1.061	0.5549	-1.205	-1.03	0.4229	-1.145	0.2977	0.7387	0.8803	-1.264	-0.2015	-1.607	-0.9091	-0.9847	-1.23	0.5074	0.3345	0.7873	-1.153	-0.1458	0.6396	0.9649	-0.6818	-0.8754	-1.027	-1.618	-0.7867	0.3298	0.4067	-0.261	0.1786	0.6204	1.322	0.1682	0.1844	0.8987	1.427	-1.032	-0.9587
GENE1299X	HSI151F04	FAM84B		0.7448	1.153	1.91	2.046	1.35	-0.002886	1.703	1.347	1.297	1.172	0.9463	-1.01	1.954	-0.8358	-1.613	-1.742	-0.1806	-0.8789	-1.046	-1.17	0.6526	-1.389	0.5787	0.473	0.05381	0.7168	-0.9857	0.3913	-0.25	0.4104	0.3662	-0.9814	-0.3095	0.4817	-0.9167	0.2359	-0.2809	0.1376	-0.9491	0.008899	-1.734	-1.36	-1.13	-1.508	0.4377	0.326	0.86	-1.074	-0.4013	0.1138	0.3962	-1.345	-0.837	-0.6476	-1.522	-0.6688	0.2584	0.2848	0.1139	0.3301	0.9115	1.357	0.2619	-0.2211	1.031	1.574	-0.5308	-0.8639
GENE1413X	HSI151E04	PXK		0.7083	1.198	1.971	1.96	1.679	0.3882	1.816	1.366	1.407	1.25	0.958	-0.2476	1.976	-0.9899	-1.625	-1.874	-0.3298	-0.8444	-1.069	-0.9441	0.7325	-1.117	0.3985	0.3747	0.1791	0.8377	-0.9988	0.2858	-0.2078	0.4099	0.5719	-1.1	-0.2687	0.3467	-1.09	0.3208	-0.7468	-0.2031	-1.095	-0.129	-1.464	-1.212	-1.252	-1.346	0.5334	0.2762	0.7808	-0.9867	-0.9717	-0.5026	-0.1403	-1.22	-0.6395	-0.3551	-1.728	-0.5982	0.3776	0.3953	0.0895	0.2686	0.7757	1.045	0.3282	0.06292	0.9602	1.548	-0.644	-0.6368
GENE1534X	HSI010G10	MAL2		0.4052	0.9563	2.439	1.789	0.9521	-0.1637	1.766	1.133	1.856	0.9978	1.211	-1.696	0.4966	-0.1843	-0.2775	1.313	2.392	-0.4767	0.3473	-1.112	-2.216	-2.183	-0.08038	-0.2124	-0.4915	-0.3553	-1.545	0.8356	0.6403	-0.2565	-0.2803	-1.027	-0.6293	0.3211	-0.5445	0.2387	-1.055	-0.07923	-0.7702	0.1402	-1.597	-1.681	-0.4931	-0.8414	-0.5489	0.6785	0.6514	0.6036	0.002873	-0.5199	-0.5261	-0.458	0.2239	-1.426	-0.9059	-0.08619	-0.7009	-0.6239	0.1207	0.1827	0.4269	1.051	0.7863	0.1845	0.548	0.9639	-0.4844	-0.1266
GENE248X	HSI075D01	RAD21		0.6126	1.436	1.639	1.781	2.062	0.09026	1.702	0.2434	1.647	0.9734	0.8953	-0.3057	0.7199	0.9389	0.1649	-0.2796	1.14	-0.4731	-0.7099	-1.424	-1.694	-1.239	-1.254	-0.5235	0.9714	0.6762	-0.4867	0.3401	-0.2664	0.54	-0.51	-1.107	-0.637	-0.3563	-1.354	-0.8158	0.4752	0.4598	-0.1157	0.3755	-2	-0.9465	-0.4021	-0.5854	0.2043	0.3762	0.4925	-0.6267	-0.5355	0.2001	0.6574	-2.221	-0.7093	-0.2212	-1.562	-0.7004	-0.1836	0.3044	-0.2507	-1.019	0.7163	1.944	0.449	-0.7267	1.713	1.212	-1.077	-0.8326
GENE490X	HSI181F08	HSP90AA1		0.3549	1.19	1.338	1.412	0.5362	-0.177	1.511	0.3865	0.07352	0.692	2.421	0.5934	0.5469	0.007819	-0.4307	-0.5272	0.04975	-0.3283	-0.6944	-1.815	-1.866	-1.539	0.7015	0.3117	0.2957	0.04517	-0.3563	-0.1437	-0.5815	0.3997	0.3364	-2.377	-1.001	1.133	-0.5126	0.1688	-0.7448	0.5117	-0.8231	0.2726	-2.029	-1.666	-0.8164	0.3097	0.1757	0.321	0.0852	-0.3671	-0.3023	-0.6344	0.3729	-1.538	-0.495	-0.1842	-1.092	0.3535	-0.1292	-0.1531	-0.1456	-0.2534	-0.6413	3.106	0.748	-0.6388	1.974	1.612	0.1028	0.5509
GENE740X	HSI045C08	KIAA0143		0.2128	1.283	2.089	1.894	1.777	-0.3474	2.151	1.24	1.727	2.403	0.9594	0.8687	1.178	-1.513	-0.6576	-0.8192	0.3515	-0.5013	-0.3288	-1.32	-1.777	-0.8069	-0.3621	-0.4038	0.4588	-0.09065	-1.186	-0.9558	-0.4546	-0.2722	-0.7209	-0.4023	0.7455	-0.3781	-1.134	-0.5439	-1.082	-1.027	-0.6779	0.7731	-1.569	-1.071	0.1528	-0.168	0.1751	0.07374	-0.6288	-0.334	0.05281	-0.3014	-0.8513	-2.444	0.3461	0.1765	-1.029	-0.0118	-0.08314	-0.02664	0.08089	0.6445	1.024	0.8494	0.5751	-0.429	0.7731	1.194	-0.1176	0.5966
GENE1953X	HSI033G05	RRM2B		-0.768	-0.02279	2.998	2.826	1.002	0.1923	1.866	1.012	0.9944	2.189	0.9192	0.9665	2.7	-1.589	-0.9039	-1.277	-0.5152	-0.7977	-1.1	-1.062	-0.8899	-1.002	0.4405	0.1519	1.241	0.6821	-0.7451	0.1124	-0.09907	-0.2815	0.3212	-0.3508	0.6838	0.0804	-1.46	-0.5844	-0.863	-0.4809	-0.3748	0.604	-1.22	-0.6859	0.1212	-1.055	0.547	-0.6865	-0.02501	-0.5848	-0.3033	-0.7388	-0.4178	-1.49	-0.3147	-0.2775	-0.6958	-0.1544	0.09837	0.2498	-0.3376	0.4622	0.9881	0.5158	0.05744	-0.9095	0.3228	0.6359	-0.7603	-0.1597
GENE1548X	HSI025A10	PLEKHF2		0.3723	1.03	3.082	2.065	-0.1869	-0.03859	1.867	0.3032	0.9189	0.6556	1.602	-0.2257	3.067	-2.108	-1.286	-0.497	-0.71	-0.5254	-0.2178	-0.5565	-1.472	-1.564	0.1135	1.178	-0.9921	0.398	-1.225	-0.4118	-0.5554	-0.4192	0.2332	-1.113	-0.2407	-0.7849	-1.482	0.5618	-0.9006	-0.2778	-0.1376	0.9368	-1.24	-1.069	-0.2694	-0.7655	0.00144	-0.5607	0.5953	0.005361	-0.9107	-0.0149	-0.6342	-0.7714	0.3247	-0.3626	-0.8641	0.08882	0.4875	0.5861	0.4199	0.5904	0.4139	1.257	0.6979	-0.4373	0.6927	1.093	0.1867	0.001842
GENE2218X	HSI010H12	COX11		0.5372	1.139	3.29	2.181	0.2646	0.4158	0.6774	0.3813	0.4987	0.9009	1.049	-0.3993	2.083	-1.369	-0.8782	-0.821	0.05611	0.1389	0.2575	-1.752	-1.961	-1.931	0.638	0.396	-0.4707	-0.148	-0.763	-0.1018	-0.03618	1.029	1.127	-1.031	-0.1836	0.003002	-1.549	0.5239	-0.06446	0.6184	-0.9979	-0.4272	-1.169	-2.014	-0.8343	-1.61	-0.2787	-0.271	0.5899	0.2425	0.002848	0.4614	0.1873	-0.761	-1.289	-0.7422	-0.1689	1.081	0.043	0.5074	-0.9575	-1.03	1.024	0.7522	0.5326	0.1662	0.2566	0.8157	0.2911	0.8519
GENE224X	HSI041D07	CACYBP		0.7492	0.8843	0.9934	0.2913	0.9103	-0.1734	0.9788	1.113	0.6419	1.486	1.926	0.4968	2.47	-1.083	-1.349	-0.8631	-0.2997	0.2075	-0.01601	-0.7664	-1.468	-1.116	-1.124	-1.307	-0.5551	-0.6252	0.0865	-0.9826	-0.6941	1.083	-0.3766	-1.393	-1.475	-0.5912	-1.389	-0.2337	0.8923	1.89	-1.199	-0.7428	-1.862	-1.112	-0.1217	-0.3503	-0.06911	0.9811	0.4912	0.4604	0.6638	1.066	1.217	-1.087	-0.8614	-0.7416	-0.4325	0.3804	-0.3066	-0.4839	-0.03856	-0.46	0.987	2.19	1.564	-0.124	0.7244	0.4713	-0.1471	-0.2763
GENE121X	HSI042A07	EIF2S1		0.9937	1.894	1.009	-0.4442	0.0228	0.7558	1.662	1.232	0.8564	0.7877	1.486	1.262	-1.098	-0.5664	-0.8561	-1.999	-0.9914	-0.1458	-0.1876	-0.7595	-1.699	-1.797	1.2	0.985	0.405	0.0457	-0.7557	-0.3596	0.01961	1.264	1.279	-1.578	-1.08	-0.9407	-1.357	0.3326	0.2304	0.5299	-0.9373	-0.21	-1.983	-1.693	-0.4304	-0.3258	-0.2992	-0.08176	0.5826	-0.4425	-0.6969	-0.02888	1.069	-1.302	-0.9718	-0.2415	-0.108	-0.1696	-0.06835	-0.487	0.08382	-0.2057	-0.3891	1.411	1.612	-0.07054	0.9399	1.553	1.118	1.134
GENE174X	HSI161E07	LOC554226		0.1236	1.787	1.241	-0.8935	0.5374	1.072	1.221	1.016	0.691	1.104	1.542	1.316	0.2849	-1.343	-0.9422	-1.924	-0.572	-0.5177	-0.3393	-0.8137	-1.884	-1.158	0.05649	-0.9101	-0.009136	0.2097	-0.1941	-0.4885	-0.2766	1.7	0.1045	-1.636	-1.009	-0.9834	-1.801	0.4803	1.49	1.674	-1.331	0.06461	-1.46	-1.041	-0.4999	-0.3713	-0.3431	-0.05546	-0.005529	-0.6927	-0.4607	1.315	1.929	-0.9978	-0.666	-0.09276	-0.3683	-0.3779	0.07206	-0.04686	-0.4496	-0.2668	0.1991	1.305	1.021	-0.3918	1.036	1.645	0.2708	1.107
GENE19X	HSI032F07	STRAP		0.2371	0.4912	0.885	0.1232	1.085	0.928	1.479	1.036	0.7104	1.373	1.602	1.55	0.2504	0.4666	-0.045	-1.178	1.15	-0.03049	-0.4468	-1.02	-2.505	-0.4463	1.618	0.4262	0.325	0.1302	-0.5731	-1.363	-1.111	0.4385	0.06772	-0.03986	0.7555	-0.9697	-1.634	-0.226	-0.4105	0.5526	-2.322	-0.9484	-2.154	-1.754	-0.3218	-0.5931	-1.159	0.1734	0.09303	-0.9214	-0.8139	-0.08702	0.3754	-0.8447	-1.251	0.1904	-0.4867	1.548	0.283	0.2231	-0.7322	-0.7513	0.6657	1.406	1.367	0.4566	1.432	0.9907	-0.03978	0.2942
GENE537X	HSI048G02	EIF4G2		1.472	1.387	0.1352	0.571	1.957	0.6948	1.608	1.727	0.9869	0.7209	1.038	1.885	0.9444	-0.005774	-0.9202	-1.301	1.028	-0.6523	-0.1549	-1.421	-1.867	-0.1874	0.6902	-0.4632	1.147	0.7867	-0.9436	0.3181	-0.7432	-0.4519	-0.4052	-0.74	0.8514	-0.772	-0.9738	0.6331	-0.6795	0.2187	-1.987	-0.8557	-1.843	-1.804	-1.068	-0.6272	-0.9363	0.2331	-0.09039	-1.717	-0.6714	0.2062	0.4168	-1.901	-0.3935	0.302	-0.157	1.223	-0.03041	0.1489	-0.2316	-0.09902	-0.9599	1.273	0.4371	0.3755	1.088	0.4959	0.345	0.7092
GENE651X	HSI059H08	STEAP3		1.182	1.616	0.0935	0.5628	1.391	0.7936	1.354	1.541	0.938	1.012	0.8887	1.496	1.99	0.3176	-0.2427	-0.9111	1.106	-0.3872	-0.7891	-1.576	-2.13	-0.07082	-0.6613	-1.324	0.5394	0.6217	-0.9515	-0.2789	-0.74	-0.007915	-1.008	-1.022	0.8127	-1.068	-1.598	0.54	0.408	1.021	-1.604	-0.6794	-1.59	-1.735	-0.9901	-0.3986	-0.6087	0.7395	0.3883	-1.166	0.05825	1.016	1.12	-2.021	-0.6014	0.03183	-0.4094	1.221	0.3413	0.3363	-0.5475	-0.07845	-0.7911	0.9374	0.1902	-0.1461	1.142	0.5597	-0.5405	0.3647
GENE14X	HSI028F01	GHITM		0.606	0.6002	0.8929	-0.282	1.501	1.006	1.826	1.542	0.3983	1.241	1.806	1.16	-2.891	-1.218	-0.9464	-1.167	1.008	-0.1874	0.274	-0.7619	-1.125	-0.6804	1.209	-0.4094	0.8546	0.6552	-0.8422	0.00732	0.4257	0.9814	1.261	-0.2225	0.3898	0.2001	-0.5487	0.3492	-1.75	-0.5939	-1.594	-0.6493	-2.086	-2.146	0.34	-0.4978	-0.01728	0.5956	0.6021	-0.7127	-0.6958	-0.9008	-0.6695	-1.296	-1.202	0.3965	-0.7169	0.9202	0.1553	-0.1631	-0.6122	-0.2483	0.3548	0.5798	0.8597	0.06939	0.8344	1.178	-0.01625	0.7699
GENE616X	HSI012H08	PPA1		0.1447	0.4708	1.152	1.334	0.3232	0.4728	2.655	1.227	0.3419	1.681	0.2425	0.929	0.04739	-1.216	-0.9997	-0.3825	0.4401	0.4919	1.107	-0.251	-2.178	-0.7972	1.474	0.2714	-0.3634	-0.3514	-0.463	0.8851	1.304	1.403	1.037	-0.3597	-0.08721	-0.1889	-1.231	0.6855	-1.862	0.8036	-2.227	-1.078	-2.023	-1.824	-0.7035	-0.644	-0.8516	0.3048	0.174	0.1029	-0.687	-0.7206	0.5837	-1.39	-0.05352	-0.1686	-0.7896	0.7844	-0.5128	-0.3899	-0.2713	-0.2962	0.1875	-0.498	0.893	-0.6065	0.9574	1.942	-0.07558	-0.3142
GENE369X	HSI095G07	DNAJC9		0.814	1.043	0.7791	0.2087	-0.06633	0.3398	2.832	1.603	0.9659	0.6979	1.46	1.704	-0.7406	0.008398	-0.1091	-0.907	0.6807	0.4739	0.7572	-2.301	-1.232	-0.8558	-0.1664	-0.3014	0.4277	-0.371	-0.8854	1.638	-0.3471	0.6319	1.49	0.09521	-0.04221	-1.292	-1.465	0.2532	0.794	-0.01659	-1.539	-1.521	-1.853	-1.409	-1.21	-0.5097	-0.9445	-0.4663	-0.2106	-0.5641	-0.4988	-0.5964	-0.03241	-2.159	-0.4223	-0.4105	0.6473	1.032	-0.1291	-0.3489	1.039	-0.5244	0.526	1.38	1.013	-0.1033	0.716	0.5562	-0.296	0.2409
GENE768X	HSI089A02	FLJ13231		0.6891	0.891	1.053	1.557	1.315	0.743	2.62	1.311	1.049	1.635	1.777	1.669	1.989	-0.7489	-0.8313	-1.043	0.5741	0.05293	0.2159	-1.473	-2.147	0.2001	-0.3343	-0.5501	-0.3936	-0.8265	-0.5271	0.9404	0.3819	0.5976	-0.05956	-0.5413	-0.6683	-0.08363	-1.616	0.1405	-0.8122	0.2838	-1.282	-0.5943	-2.183	-0.9781	-0.9522	-0.6404	-1.54	-0.3101	-0.2895	-0.7086	-0.3423	-0.8573	0.4905	-1.276	-0.291	-0.6484	0.2304	1.02	-0.4042	-0.4174	-0.2083	0.00315	0.6615	0.8598	1.281	-0.5435	0.6019	0.7814	-0.4518	-0.0411
GENE847X	HSI044H03	OCLN		1.505	2.478	1.764	0.7172	0.2233	0.1639	2.539	1.106	0.6323	0.6657	1.471	1.474	0.8059	-1.039	-0.6844	-1.438	-0.7447	0.5526	1.036	-1.132	-0.5926	-0.9596	0.3021	-0.08131	0.3078	-0.4153	-0.1792	-0.6248	-0.4877	1.178	-0.03049	0.6884	1.259	-0.3028	-1.447	-0.1943	-0.9815	-0.2206	-1.191	-1.219	-1.632	-1.766	-0.5891	-0.2773	-0.9459	-0.2535	-0.5482	-0.4205	-1.137	-1.161	-0.2257	-1.57	-0.1721	-0.3682	0.1243	0.7211	-0.6776	-0.6711	-0.831	-0.3817	0.8341	1.251	1.8	0.1241	1.252	0.5676	-0.08455	0.1345
GENE2391X	HSI116A06	COG7		1.447	1.747	0.5299	0.1144	0.9769	0.09946	2.285	1.88	0.8044	1.437	1.367	2.074	0.913	-1.174	-0.6447	-1.873	0.1203	-0.2988	0.5979	-0.131	-2.46	-1.132	0.1798	-0.3493	-0.006753	-0.4602	-0.9573	-0.3902	0.2783	1.722	-0.0468	0.07386	0.3807	0.5047	-0.9161	-0.4092	-0.8225	-0.2751	-1.153	-0.5627	-2.276	-1.915	-0.6699	-0.1534	-1.189	-0.1394	-0.1143	-0.6295	-0.3533	-0.8811	0.5749	-1.555	-0.05768	0.5916	-0.3671	0.956	-0.3528	-0.4788	0.009578	0.1261	0.6588	-0.08733	1.597	-0.4223	0.4528	0.8314	0.1631	0.2093
GENE779X	HSI126A08	TAOK1		1.95	2.312	0.391	0.4125	1.266	0.5946	1.325	1.309	1.249	1.689	1.477	1.705	0.6829	-0.8346	-0.6127	-0.6026	0.1769	-0.5587	0.2557	0.6422	-2.065	-0.5081	-0.8738	-0.3822	-0.2377	-0.3856	-0.8615	-0.859	0.07202	-0.3489	-0.3111	-0.3722	0.06755	-0.5891	-0.6319	-0.06419	-1.355	-1.004	-0.729	-0.3212	-1.29	-1.363	-0.3833	-0.6144	-0.7196	-0.3424	-0.3618	-0.6623	-0.4498	-1.227	-0.4661	-2.182	0.3442	0.5691	-0.08491	0.5244	-0.4003	-0.3516	0.2057	0.5319	0.4422	-0.2674	0.27	-0.1175	2.574	2.806	-0.1745	0.1212
GENE1418X	HSI161G10	EST		1.002	1.617	0.8807	0.453	1.642	1.185	1.919	1.295	1.038	1.196	0.2222	2.253	-0.2895	-0.2024	-0.01934	-1.163	1.448	0.0384	0.4117	-1.017	-0.8884	0.2525	-0.1527	-0.7939	0.411	-0.1198	-1.252	0.3007	-0.1764	-0.7242	-0.2184	-1.362	-0.4181	-0.7893	-1.237	0.08517	-1.58	-0.911	-1.673	-0.5019	-1.535	-1.024	-0.2426	-0.438	-0.168	-0.03133	0.3181	-1.106	-1.23	-0.8846	-0.9082	-1.789	-0.04225	0.6573	-0.4981	0.7891	0.04007	-0.06061	0.1607	0.278	0.1394	-0.2339	0.221	-0.3793	2.484	2.519	0.1145	0.687
GENE2098X	HSI131H12	SATB1		0.7696	1.97	1.146	0.1824	2.087	1.212	2.621	1.18	1.175	1.563	1.345	1.717	-0.7669	-0.6708	-0.2684	-1.068	0.1924	0.4011	1.13	-0.6962	-1.257	-0.3246	-0.6917	-0.7852	0.4576	-0.3358	-0.8058	-0.9921	-0.1532	-1.062	-0.5602	-0.8127	-1.02	-1.204	-0.3945	-0.03162	-0.949	-0.7872	-0.9578	-1.136	-1.37	-1.108	-0.1492	-0.2453	0.01455	-0.6338	-0.2981	-0.4337	-1.338	-1.135	-0.7558	-1.455	-0.1613	0.4345	0.02168	1.454	-0.3812	-0.3941	0.8281	1.267	0.6714	0.5611	0.9694	-0.04586	1.114	1.79	-0.6008	-0.03854
GENE1236X	HSI019D10	CPD		0.8488	1.602	-0.3909	-0.3717	1.257	0.3305	0.9504	0.2929	0.4009	1.008	0.4444	0.3778	-0.1779	-1.728	-1.056	-1.907	-0.8767	0.6451	1.011	-0.4074	-1.882	-0.9231	-1.823	-0.928	0.3526	0.338	-0.4006	-0.8328	0.2357	0.3461	0.3786	-0.5187	0.2881	-1.139	-0.8283	-0.07128	-1.234	0.08545	-0.6458	0.07288	-0.8176	-0.9359	-0.07616	-0.4229	-0.4933	-0.393	-0.5892	-0.1158	0.09426	-0.448	0.9217	0.4245	-0.6343	0.4812	-0.8921	0.1898	-0.06553	-0.04874	0.2884	0.01289	0.6884	0.08385	-0.01146	0.6341	3.567	3.806	0.5931	1.036
GENE1286X	HSI115H10	RANGAP1		-0.3072	-0.1062	0.3581	-0.2176	2.083	0.4976	0.5801	0.5892	0.7467	1.069	1.259	0.8837	0.4192	-0.9309	-0.6866	-0.7958	0.8542	1.276	1.759	-1.473	-2.26	-0.9766	-0.8242	-0.7545	0.1147	0.3193	0.03959	-0.9554	-0.3237	0.138	0.3104	-0.6246	0.193	-1.904	-1.014	0.2072	-0.669	-0.6551	-0.9876	-0.2965	-0.787	-1.7	-0.3616	-0.7064	-0.5054	0.1546	0.09428	-0.356	-0.3116	-0.1742	-0.001249	-0.3419	-0.8584	-0.01188	-1.284	-0.07528	0.4438	0.4048	-0.1475	-0.0158	0.7172	0.8272	1.057	0.4744	3.212	3.391	-0.2151	0.142
GENE1468X	HSI027B10	FUCA1		-0.6687	-0.4515	-0.6544	-0.9051	2.417	0.8008	0.1045	-0.7307	0.3242	1.894	1.09	3.694	0.5614	-2.287	1.139	-1.943	-0.2839	-0.6755	0.7721	0.6915	-1.073	0.5104	-0.626	0.3668	-0.2667	-0.3719	-1.172	0.2324	1.449	0.4644	0.7032	-0.8701	-0.1186	-1.303	-0.09266	0.4394	-1.061	-0.5759	-1.973	-0.3526	-0.7906	-1.622	-0.01556	-0.1311	-0.01678	0.02622	-0.6877	-0.5828	0.177	0.08204	-0.397	1.618	0.1132	0.5837	-0.255	1.235	0.1567	0.09897	0.1007	-0.00912	0.03596	-0.6867	0.4025	1.227	-0.4278	0.8832	-0.7672	0.4509
GENE2153X	HSI048C06	IDH1		0.04479	-0.04117	-0.3514	-0.184	0.1872	0.7401	-0.1781	-0.3429	-0.3107	1.223	1.258	1.717	1.303	-0.7447	-0.07083	-0.791	1.335	0.4554	1.382	1.61	-1.534	-0.68	-0.1744	-0.01723	0.5808	-0.08783	-1.069	-0.5949	-0.6707	0.7973	1.249	-1.507	-0.6701	-0.4286	-0.5579	-0.3099	-2.158	-1.183	-1.751	-0.7225	-1.332	-1.252	0.03775	-1.052	-0.6864	0.7117	0.9477	-1.15	-0.4838	-0.02396	-0.9014	0.9475	0.2483	0.3215	-0.4864	0.3422	0.2151	0.2418	-0.9543	-1.275	-0.4648	0.3844	0.09745	1.15	2.15	2.7	1.366	1.449
GENE1895X	HSI138H11	LOC339287		-0.343	-0.6971	2.612	3.075	0.2977	0.3234	-0.03511	0.973	0.4384	1.516	1.96	0.3684	-0.6237	-0.9953	-0.92	-0.9694	-0.4925	0.3651	0.4204	0.9176	-0.2247	0.0442	-0.09271	-0.328	0.3346	0.1748	-0.3094	0.1984	-0.1773	-0.3243	0.1937	-1.008	-1.127	-0.8132	-0.7898	0.6165	-1.34	-1.105	-0.7435	-0.4418	-0.7168	-0.579	-0.9275	-0.2957	-0.5452	0.09371	0.4946	-0.5715	-0.7127	-1.553	-0.2073	-1.593	0.2099	0.04378	-0.5879	-0.9587	-0.1585	-0.2518	0.03789	0.002173	0.7926	0.6564	0.3401	-0.259	2.906	3.166	-0.2594	0.5063
GENE96X	HSI015G07	RTN4		-0.164	0.1162	0.2871	-0.08836	0.923	1.191	-0.09599	0.7209	0.2182	1.935	1.021	1.543	-1.266	-1.82	-1.062	-0.3359	0.5804	-0.393	-0.9361	-0.7312	0.6795	-0.01929	0.6941	0.9513	0.5249	0.626	-0.9291	0.7801	0.7042	0.4059	0.6389	-1.099	-0.794	-1.941	-2.275	0.8907	-2.513	-0.5975	-1.931	-0.8851	-0.9577	-0.7933	-1.174	-0.5497	-0.02475	0.2467	0.3061	0.5281	0.7291	0.3839	-0.2323	-1.06	0.8218	0.3982	-1.025	0.3312	0.01861	-0.05108	-0.8444	-0.5956	1.569	1.269	0.8752	-0.5717	1.189	1.363	0.333	1.964
GENE1938X	HSI018A11	SRI		0.5751	0.886	1.334	0.9973	2.256	0.5523	0.9814	0.6765	0.7472	0.379	1.371	1.227	-0.7868	-0.9635	-0.2756	-1.599	0.466	-0.8617	-0.08222	0.9601	0.7996	0.6869	0.869	0.3868	0.4009	-0.1819	-1.674	1.078	1.396	1.415	0.8536	-1.816	-1.462	-2.596	-1.604	-0.3011	-2.274	-0.8491	-0.6443	0.09617	-1.327	-0.988	1.246	-0.5741	-0.9506	-0.7101	-0.9483	0.2798	0.09404	0.2594	0.5829	-0.7618	0.2094	0.05973	-0.4018	0.4912	-0.3686	-0.3508	-0.8088	-0.6966	0.604	0.1616	1.086	-0.7385	0.1028	1.055	0.7078	-0.7337
GENE2211X	HSI183C12	RAD51		1.489	2.261	1.035	-0.5166	-0.6203	0.7777	1.643	1.565	0.4089	-0.1492	1.002	1.41	0.6709	0.424	0.6132	-0.4574	0.8799	0.1928	1.079	0.1876	-1.814	-1.891	0.7981	0.2209	0.4791	0.4465	-0.6756	-0.8928	0.5604	-0.6432	-0.04308	-0.8833	0.2044	-0.9202	-1.511	-0.3612	-1.351	-0.9764	-1.57	-0.7383	-2.202	-1.825	0.36	-0.2508	0.3985	-0.4912	0.5283	0.07472	-1.757	-1.273	-1.576	-0.8746	0.7028	0.3647	-0.4928	1.042	-0.4103	-0.05972	0.8359	0.8505	0.7174	0.7548	1.183	-1.152	0.8375	0.7975	0.4743	0.1077
GENE567X	HSI084G08	HIST1H4C		2.569	1.57	1.175	-0.867	0.2444	0.6697	0.9072	2.632	-0.08784	0.1736	0.9904	1.545	-2.22	0.8478	0.407	-0.7005	0.5913	0.3999	1.233	0.6351	0.8943	-0.5894	0.3167	0.1777	0.2705	-1.178	-0.3664	-1.643	-0.4203	0.9511	0.1476	-0.2196	-0.9567	-0.04599	-0.3224	0.2619	-0.01836	-0.3199	0.1151	-0.5393	-2.093	-1.751	0.2689	0.1542	-0.8392	-0.4415	-0.8593	-0.392	-0.9876	-1.244	-1.449	-1.511	-0.2982	0.1468	-0.6823	-1.298	-0.5559	-0.5224	-0.6653	-0.4667	0.8503	0.8965	1.198	-0.5775	1.357	0.509	0.9978	1.024
GENE1602X	HSI136G10	OCIAD2		1.351	1.352	1.271	0.5966	0.3739	-0.003487	1.858	2.424	0.8477	0.9915	2.067	0.1706	0.4263	0.6259	-0.1236	-0.316	0.3777	-0.3774	0.2487	0.7803	0.5276	-1.928	0.7864	0.2989	0.07325	-0.06941	0.3388	-0.01445	0.08097	0.5863	0.1498	-0.2942	-0.5696	-1.126	-0.8486	1.013	-0.1606	0.1857	-1.346	-1.368	-2.535	-2.234	-0.3054	-0.5254	-1.218	-0.7017	-0.3476	-0.359	-1.236	-2.268	-0.3834	-1.761	-0.4063	-0.3435	-0.4887	-0.1712	-0.2625	-0.3966	-0.06127	-0.5239	0.7387	0.6244	1.437	-0.6372	1.445	1.09	0.114	0.4605
GENE466X	HSI115H02	HLA-DQB2		1.904	2.337	0.7834	-0.6787	0.6216	0.6245	1.841	2.745	1.48	2.166	1.624	2.222	-1.309	0.4321	0.1606	-0.2121	1.506	0.08885	0.6803	-0.3112	-0.2402	-0.877	-0.4067	-0.8987	0.1618	0.03936	-1.197	-0.8411	-0.3856	0.9012	0.7368	-0.5876	-0.7812	0.004082	-0.4906	0.1652	-1.277	-0.4638	-0.4518	0.1895	-1.538	-2.091	-0.4258	-0.659	-0.3041	-0.04722	-0.0586	-0.9134	-0.7947	-1.141	-0.3935	-1.103	-0.1723	-0.1694	-1.464	-0.5501	-0.1782	-0.4836	-0.3163	0.009268	0.5051	-0.2623	1.047	-0.8332	-0.06507	0.4224	-0.4227	0.3973
GENE1892X	HSI128B05	LOC137886		1.517	2.285	0.5294	-0.07113	1.494	0.3872	0.8371	2.724	2.24	1.155	2.611	1.137	-1.616	-0.2315	-0.2766	-0.8784	1.263	-0.9232	-0.2672	-0.8987	-1.772	-1.048	0.1311	-0.007121	0.367	-0.1431	-0.9276	-0.7154	-0.09978	-0.2354	0.4068	0.2723	0.5018	0.01717	-1.079	0.005751	-1.041	-1.117	-0.4716	0.6181	-1.119	-1.38	-0.2997	-1.15	0.1432	-0.1058	0.2639	-0.6582	-0.3935	-1.154	-0.2476	-1.437	0.3415	0.6062	-1.326	-0.4898	-0.4604	-0.4206	0.1283	0.7156	0.3316	1.062	1.238	-0.9301	-0.2072	0.9463	-0.4685	-0.21
GENE435X	HSI044H02	ILF2		2.142	2.356	0.5932	0.5099	1.383	0.8029	1.103	2.37	0.7841	0.7815	1.69	0.4732	-0.5947	0.02828	-0.263	-1.673	1.302	0.001594	1.434	0.9789	-0.03754	-0.4628	-0.2334	-0.9151	0.09259	-0.8372	-0.8677	-1.572	-0.9587	-1.068	-0.7274	0.2322	-0.3931	-0.7357	-0.6509	0.2811	-0.4749	-1.028	-0.9934	-0.5719	-0.8128	-2.347	0.1912	-0.9913	-0.9709	0.09624	0.1525	-1.162	-0.21	-1.675	-0.9215	-0.87	-0.4663	0.5837	-0.3208	0.7466	-0.9031	-0.9009	0.3947	0.8014	-0.1447	0.658	1.549	0.721	0.7091	1.205	0.3813	0.2246
GENE1157X	HSI055C03	DAP3		1.07	1.413	0.3128	-0.2359	1	0.2743	1.508	1.643	0.7767	1.546	2.352	-0.3166	-1.782	-0.3271	-0.6857	-1.635	-0.1641	-0.4022	-0.1689	1.674	-0.2382	-0.8479	0.4847	-0.7041	0.2885	-0.01457	-1.034	-0.5851	-0.4204	0.3114	-0.2657	-0.4556	-0.678	-0.7255	-1.049	0.7151	-0.5179	-0.1934	-1.466	-0.8245	-0.3545	-2.454	-1.115	-0.476	-1.053	0.9546	0.5653	-0.6757	-0.2761	-1.908	0.2079	0.3652	-0.8779	-0.1042	-0.7036	-0.2893	-0.8583	-0.9863	0.2456	0.5854	0.8571	1.311	1.863	0.982	0.5856	1.311	1.422	1.245
GENE1220X	HSI182G09	EMR3		0.7918	1.292	0.4201	0.694	1.966	2.388	0.2429	0.8531	0.606	1.862	0.5161	1.707	-1.876	-0.434	-0.6675	-0.5856	2.241	-0.3817	-0.1426	-1.053	-0.6469	1.363	0.4923	-1.219	1.329	0.9624	-1.371	0.02958	-0.7745	-0.2753	0.4968	-0.5419	0.0312	-1.658	-1.35	-0.02924	-1.333	-0.5342	-2.137	0.0355	-1.057	-1.393	0.1307	-0.2704	0.8463	-0.1833	0.6061	-1.394	-0.5911	0.2965	-0.8228	-0.6269	-1.196	-0.08999	-1.605	0.3392	0.6643	0.5523	0.1764	0.3866	0.285	1.1	-0.2763	-0.1989	0.4765	0.4368	-0.3253	0.424
GENE1349X	HSI034C10	MAT2B		1.395	1.549	1.365	1.101	1.819	1.904	1.144	1.009	1.118	1.666	0.01842	0.6793	-1.945	-1.533	-0.741	-1.955	0.6792	-0.6486	0.9123	-0.5945	-0.7461	0.07517	0.4874	-0.1467	0.1275	-0.03776	-1.285	-0.4091	-0.2325	-0.9748	0.8294	-0.9215	-0.0869	-1.085	-0.229	1.396	-0.6971	-0.5994	-1.491	0.0776	-0.72	-1.547	0.3617	-1.299	0.1574	-0.5172	1.06	-1.002	-1.008	-1.172	-1.518	-0.4099	0.1503	0.9362	-1.567	0.3175	0.3019	0.2815	0.9957	1.154	0.7245	-0.38	1.153	-0.0014	0.3458	1.087	-0.718	-0.1593
GENE2293X	HSI132D06	LKAP		0.3704	1.096	0.5878	0.6996	1.464	1.125	1.001	1.49	2.658	2.47	1.5	1.019	-2.72	-1.483	-0.7848	-1.387	0.6	-0.8086	-0.2496	1.025	-0.49	-0.756	-0.9139	-0.2496	0.1587	0.4033	-1.093	-0.651	-0.5844	0.1121	0.7673	-1.197	-0.1687	-1.6	-1.409	0.09549	-0.5193	-0.2547	-1.73	-0.3754	-0.677	-1.399	0.3896	-1.064	0.03944	-0.128	-0.1995	-0.94	0.558	0.04519	0.1207	-1.454	-0.01445	0.9722	-0.933	0.4529	0.384	0.05289	0.7892	0.7472	1.092	0.0441	1.118	0.4984	0.1548	0.3053	-0.4569	0.2839
GENE279X	HSI020D01	SEC24D		1.089	2.162	1.247	0.09033	1.997	1.318	1.202	1.165	1.148	1.529	0.7325	2.103	-1.655	-0.3158	-0.03982	-2.87	-0.9799	-0.0475	0.973	0.1721	-0.5595	0.9847	-0.2733	-0.867	1.037	0.1552	-1.438	-0.1181	-0.07226	-1.008	-0.2538	-0.3018	0.6535	0.288	-0.6334	0.05202	-0.7535	-0.8298	-1.804	-0.2792	-1.3	-1.272	0.2245	-0.3319	0.0336	0.5528	-0.2289	-1.857	-1.534	-0.6627	-0.6172	-1.322	0.4537	0.4943	-0.4481	0.9025	0.03638	-0.1363	-0.8174	0.7369	0.207	0.8628	0.5663	-0.2513	0.6367	0.5679	-0.7648	0.2691
GENE2240X	HSI037B12	RHOA		1.155	1.895	0.7857	0.4202	1.093	1.196	0.7475	1.48	0.9444	1.421	1.798	1.902	-2.057	-0.8095	-0.17	-2.307	-0.3744	-0.7694	0.1476	1.475	0.2856	0.478	-0.5351	-0.9144	0.6973	0.03597	-1.386	-0.1663	0.05849	-0.3597	-0.4148	-0.5061	-0.3639	-1.532	-1.196	1.121	-0.5582	-0.356	-1.136	-0.4442	-1.531	-1.983	-0.9443	-0.5975	-0.4085	0.8708	0.008174	-1.12	-0.5782	-0.956	-0.818	-1.092	0.7536	0.8504	-0.2074	0.9581	-0.1351	0.713	-0.06754	0.1527	-0.6078	1.038	0.9059	1.105	0.5692	0.9015	-1.008	0.4495
GENE913X	HSI001E09	ANXA5		1.102	1.512	1.026	0.7337	1.05	1.277	0.6714	0.3995	0.481	1.923	1.718	2.929	-1.861	0.9688	1.239	-1.866	-0.4198	0.3449	1.086	0.3506	0.7242	1.393	-0.2783	0.2635	-0.4178	-0.8772	-1.061	-1.119	-0.004608	-0.1698	0.1777	1.012	0.2722	-0.6791	-1.24	0.411	-1.719	-0.6286	-1.037	-0.3636	-1.399	-0.5714	-1.379	-0.5579	-0.5901	-0.2979	0.1687	-1.264	-0.5461	-1.228	-0.07272	-1.985	1.332	0.4634	0.2175	0.9644	-0.1543	-0.01412	-0.7513	0.4914	-0.3144	0.3926	-0.08653	-0.1266	-0.9398	-0.489	-0.8372	0.2487
GENE2401X	HSI156C06	EST		1.32	2.075	1.522	0.5096	0.09657	0.4102	0.8175	1.41	1.133	2.434	1.579	2.619	-0.9469	-0.7098	-0.05487	0.1952	1.056	-0.472	0.1053	0.7019	0.8881	1.01	-0.3551	0.2947	-0.2868	-1.035	-0.1043	-0.09378	0.3127	-1.727	-1.484	-0.29	-0.2386	-1.662	-1.176	-0.0175	-1.402	-1.056	-1.364	-0.3919	-0.9014	-1.639	-0.9679	0.03326	-0.3303	0.3076	0.007839	-0.5511	-0.9013	-1.618	-0.7735	-1.727	0.4669	0.6972	0.4556	0.8822	-0.4715	-0.5147	-0.3816	0.2823	0.8175	-0.3955	1.352	-0.1321	0.09071	0.5493	-0.613	0.3525
GENE773X	HSI112A08	EST		1.339	0.4394	0.4907	-0.8944	0.5768	-0.4004	-0.8674	1.387	-0.07091	1.466	2.3	-0.7297	0.9628	-1.11	-1.114	-1.025	-1.072	0.7033	2.639	0.8	-0.15	-1.788	0.3868	-0.7988	0.5769	0.7927	-0.483	-1.05	0.06727	-1.105	0.0512	-0.9561	-0.9975	0.3366	0.982	0.7859	-0.2351	-0.1218	-0.3513	-0.9551	-0.2975	-0.9096	0.2173	-1.02	-0.2886	0.7848	1.431	-1.415	-0.7846	-1.8	-1.31	-0.6641	0.2001	-0.139	-0.4385	0.2295	-0.6454	-0.9727	1.283	1.306	0.7869	1.498	1.035	-0.2013	0.9765	1.745	-0.4506	-0.9627
GENE1663X	HSI038H05	ALDH9A1		0.1309	0.5922	0.7491	0.4197	0.621	1.107	0.268	0.2167	0.3822	0.6229	3.173	0.8492	1.698	-2.03	-1.64	-1.69	-0.6665	1.875	2.538	1.289	0.253	-0.7313	0.1961	-0.3455	0.22	0.09534	-0.2463	-0.6364	-0.1471	-0.2683	-0.4483	-1.674	-1.577	-1.171	-1.411	0.3118	-0.8227	-0.4059	-1.508	-0.8026	-0.8824	-1.111	-0.3584	-0.6243	-0.4183	0.9885	0.5287	-0.4181	0.3967	-0.9297	0.2767	0.5473	-0.2932	-0.3428	-1.294	0.2143	-0.3607	-0.3687	0.3898	0.5618	-0.6007	1.814	0.8131	0.5799	0.3872	1.068	0.08872	-0.03937
GENE2099X	HSI135H12	PBX1		1.282	0.483	0.1212	1.251	1.167	-0.3596	0.1437	1.731	-0.04407	0.6979	2.558	-0.5259	3.011	-1.02	-1.522	-2.248	-1.254	1.132	1.426	1.233	0.4097	-0.7559	0.003662	0.1552	0.4693	0.04	0.3158	0.7959	-0.675	-0.5918	-0.8073	-1.014	-0.3755	0.6449	-0.9453	0.3463	-0.4947	0.05884	-0.102	0.0167	-1.84	-0.8613	-0.007938	-1.532	-1.415	0.5815	1.513	-1.101	-0.1434	-0.8865	0.04845	-1.642	0.06092	0.2082	0.06558	0.3577	-0.7235	-0.7638	0.5303	0.4088	-0.1763	1.42	-0.6241	-0.7154	0.6232	0.6474	-0.09387	-0.695
GENE167X	HSI143C01	ZKSCAN1		0.5795	0.9538	1.013	1.699	-0.6567	-0.4833	1.593	0.8261	1.439	-0.04611	0.9714	0.9207	3.477	-0.2465	-0.6144	0.4532	0.6381	-0.2968	0.2532	1.025	0.1183	-1.627	-0.7229	0.2672	0.9342	0.5318	1.361	1.665	0.001678	-0.9948	0.4804	-1.059	-0.4582	-0.8323	-2.042	-0.8839	-1.229	-1.048	-1.207	-1.049	-2.251	-0.8912	-1.307	-0.9666	-0.1335	-0.567	0.4308	-0.7479	-0.24	-0.8699	-0.4062	-0.5922	-0.1742	0.5126	0.6374	1.422	-0.06169	-0.1217	0.2793	-0.06252	-0.5977	0.09884	-0.2413	-0.8719	1.117	1.076	-0.09622	-0.07805
GENE1904X	HSI156H05	EST		1.908	0.5564	0.07591	1.398	1.31	-0.6362	1.821	1.5	0.5033	0.09584	0.6766	1.299	3.361	-0.7929	-1.124	-0.3954	-0.02535	-0.1766	0.5107	0.3991	0.2381	0.3349	0.002462	-0.3227	0.1871	-0.331	0.3361	1.14	-0.1644	0.1682	-0.4691	-0.004264	-0.1871	0.5844	-0.4908	0.018	-0.202	-0.09566	-0.2737	-0.9762	-2.57	-1.813	-0.5099	-0.274	-1.62	-0.1445	-0.3742	-0.6278	-1.464	-2.201	0.1503	-1.511	0.1682	0.07723	-0.1262	0.5234	-0.5997	-0.6737	0.3816	0.2494	-0.4864	-0.6722	-0.6111	-1.039	2.299	1.344	0.3413	0.02539
GENE2051X	HSI044H06	MYB		0.3861	-0.3346	-0.5303	0.7514	-0.1543	0.1509	0.9256	1.814	1.334	0.6036	1.878	0.6376	2.639	-0.8938	-1.068	-1.25	0.3662	-0.8112	-0.4405	0.6371	0.7311	0.5464	1.432	1.263	2.659	0.1892	-0.3321	0.3537	-0.6203	0.1052	-0.3958	-0.7178	-0.5954	-0.2635	-0.5729	-0.07806	0.3841	-0.6055	-1.809	-1.125	-1.949	-1.749	-0.5638	-1.412	-1.204	-0.3129	-0.2246	-1.421	-1.39	-0.6553	-0.006852	-0.3405	-0.3965	0.4338	-0.5286	0.2512	-0.4981	-0.3806	-0.3667	-0.1469	0.4412	1.626	0.589	0.8604	1.977	0.6773	-0.52	0.02107
GENE794X	HSI156E08	LOC388279		0.6805	1.443	0.6162	0.6874	0.4254	-0.3449	0.7601	0.7416	0.08773	1.005	2.055	-0.1284	2.81	-1.103	-1.421	-1.516	-0.9806	-0.7762	-1.243	0.243	-0.1076	-0.9406	0.7852	0.5727	0.6499	0.6419	0.7415	0.6203	0.09783	0.2885	0.3987	-0.07129	0.7377	-0.4177	-1.672	-3.331	-0.1787	-0.4533	-1.027	-0.9408	-1.365	-0.6905	-0.9141	-0.5815	-0.6422	0.7123	0.9161	-0.03518	-0.1402	-0.6614	0.2728	-0.4945	-0.1419	0.01543	0.4296	1.767	-0.4916	-0.5182	-0.5211	-0.4161	-0.001223	1.144	1.12	-0.4961	1.626	1.48	-1.066	-0.7434
GENE1192X	HSI124A09	C17orf58		0.08641	0.5535	1.312	0.1881	2.069	0.3285	0.6953	1.556	2.024	1.933	2.305	0.6424	1.74	-1.79	-1.656	-1.49	-0.8276	-0.9534	-0.864	1.11	-0.2389	-0.9115	0.3853	0.08399	0.3654	0.4679	-0.3585	-0.2503	-0.3257	0.6319	0.6783	-0.7578	-0.8639	-0.2071	-0.5502	-0.6254	-0.2895	-0.2126	-1.606	-0.8051	-1.556	-2.116	-0.8306	-1.301	-0.37	-0.156	-0.4621	-0.574	-0.1402	-1.269	0.9937	-0.03247	-1.077	0.1881	0.0919	1.005	-0.2751	-0.2372	0.2393	0.3159	1.217	0.4512	0.5611	-0.2853	1.03	1.637	0.02648	-0.6458
GENE1531X	HSI010G04	PAK4		0.08895	1.237	2.275	2.585	1.165	0.8456	1.194	1.003	0.6719	1.84	1.074	1.303	0.2933	-1.127	-0.4019	-1.196	-0.02669	0.6955	2.627	-1.494	-0.5457	-0.09735	0.3051	0.006398	0.1472	-0.06231	-1.399	0.1488	-0.02765	-0.6992	-0.5056	-0.6995	-0.09329	0.4856	-1.096	0.3181	-1.549	-0.8255	-1.257	-0.5815	-1.25	-2.799	-0.9654	-0.6386	-0.09909	-0.1204	0.02693	-0.6572	-0.4059	-1.217	-0.434	-1.471	0.188	-0.008508	-0.009931	1.298	-0.3297	-0.1694	-0.8584	-0.1161	0.697	0.5832	0.2093	0.1264	0.2022	0.3693	0.4626	0.7605
GENE1395X	HSI119G10	DKFZp586I1420		0.8262	1.563	0.9518	1.078	1.539	1.092	2.31	1.583	1.472	2.305	1.78	0.9317	-0.6161	-1.985	-1.58	-1.132	0.1746	0.7264	0.3901	-0.441	-0.3158	-0.3315	-0.3931	0.03981	0.6728	0.07075	-0.3482	-0.02486	-0.7382	0.5764	0.6468	-0.2866	-0.8891	-0.5329	-1.531	0.705	-1.979	-0.505	-1.018	-1.038	-1.411	-1.364	-1.611	-0.7248	-0.5754	0.6143	0.2058	-0.8232	-0.1726	-0.2033	-0.09466	-1.206	-1.113	-0.7705	0.1609	0.8895	0.0233	-0.2918	-0.7449	-0.1409	1.036	-0.1091	0.0929	-0.0729	0.684	1.308	-0.2217	0.8881
GENE2143X	HSI032A06	TMED2		0.9434	1.395	0.7836	0.8068	2.096	0.9627	1.95	1.527	0.982	1.781	2.112	1.114	1.237	-1.675	-1.128	-1.38	0.6065	0.08873	0.9656	-0.1858	-0.09719	-0.3071	-0.8039	-0.9691	0.3212	-0.519	-0.4442	0.5956	-0.6103	-0.5986	0.007414	-0.2194	0.6043	-0.8021	-2.441	-0.03687	-2.144	-0.5931	-1.33	-0.2693	-2.276	-1.49	-0.4558	-0.9923	-0.04051	0.03753	-0.2822	-0.9927	-0.3093	-0.5328	-0.261	-0.3974	0.246	-0.09678	-0.1238	1.024	-0.518	-0.4641	-0.5478	-0.2586	0.6391	0.8657	0.4082	0.129	0.8184	1.058	0.01918	0.467
GENE425X	HSI028H08	DNAJA1		1.269	1.254	1.301	1.025	1.15	0.1762	1.934	0.7811	0.9456	2.117	1.922	1.393	0.96	-0.8636	-1.004	-1.586	0.01418	0.3914	0.2081	-0.5502	-1.838	-0.4054	0.9321	0.05312	0.1179	-0.05077	-0.9179	-0.07613	-0.4344	-0.3151	-0.3669	-0.5991	0.3025	-0.01202	-0.4696	-0.07752	-1.684	0.3162	-1.287	-0.2438	-1.728	-1.065	-1.189	-0.8803	-0.6033	-0.1906	-0.1265	-1.183	-1.121	-0.8436	-0.2866	-1.199	-0.07713	-0.3632	-1.206	-0.331	-0.2814	-0.3368	-0.6009	-0.7351	0.5998	1.594	1.136	0.2456	1.41	2.43	0.119	1.034
GENE441X	HSI058F02	HSP90B1		1.152	1.272	0.2953	1.195	0.9131	0.942	1.056	1.364	0.2228	1.339	1.468	1.359	1.637	-1.084	-0.2634	-1.773	-0.04901	0.631	1.638	-0.2941	-2.984	0.001268	0.7137	-0.1585	0.8184	0.08372	0.02725	0.0417	-0.4198	-0.8705	-0.9568	-0.2049	0.5596	0.4948	-0.7432	0.06363	-1.179	-0.4771	-1.332	-0.355	-1.759	-1.475	-0.08752	-0.8819	-0.06458	-0.233	0.1347	-1.818	-1.33	-0.681	-0.716	-2.033	0.2974	0.5071	0.1175	0.7995	-0.4922	-0.05357	-0.5676	-0.9225	0.1665	1.271	0.1174	-0.1087	1.313	1.403	-0.05484	1.008
GENE312X	HSI018C07	RAB2		0.8621	1.638	0.406	0.5997	0.7973	0.6661	1.144	1.589	1.154	2.177	1.858	1.116	1.263	-1.894	-1.68	-0.9269	0.4858	-0.1803	0.2393	-0.2566	-0.3419	0.09692	0.4572	0.6379	0.1916	0.772	-1.006	0.9313	0.0165	-1.529	-0.09613	-0.3389	0.7062	0.2908	-1.051	0.04709	-1.296	-1.116	-0.4252	0.6008	-1.798	-1.343	0.2151	-1.234	0.07337	0.05206	0.1589	-1.135	-1.565	-1.847	-1.207	-1.119	0.03165	-0.1038	-1.068	0.06557	-0.4388	-0.4064	0.1259	0.6269	1.463	1.065	0.1392	-1.488	1.217	1.29	-0.3991	0.02554
GENE1556X	HSI033C10	EST		-0.0272	0.2762	1.149	0.8409	0.8392	1.078	1.558	0.9708	0.9355	0.9894	2.104	1.285	0.8597	-1.614	-1.066	-0.583	1.177	-0.09934	0.195	-0.8733	-0.2462	-1.405	1.238	0.669	0.6341	0.4132	-0.4448	0.5505	0.1419	-1.222	-0.4529	-0.2886	0.6949	-1.072	-1.314	-0.7453	-2.403	-1.013	-1.187	0.02569	-2.328	-1.749	0.06747	-1.248	0.09455	0.6918	0.6938	-0.8224	-0.7868	-0.8353	-1.584	-0.2149	-0.4248	0.09908	-0.4012	1.548	-0.01372	0.08473	-0.09507	0.3525	-0.9229	1.381	0.3825	-0.2407	1.23	1.275	0.1336	1.065
GENE1502X	HSI120D10	HDAC4		1.274	1.904	1.197	0.8409	0.7491	0.7038	2.108	0.8473	0.9315	1.94	1.347	2.097	0.03733	0.1175	-0.2649	-1.496	0.2039	-0.01192	0.1749	-1.065	-1.72	0.03222	1.084	0.01877	0.6942	0.4484	0.1747	0.4764	0.6643	-0.8019	-0.1876	-0.4658	0.004508	-0.4954	-0.8112	0.8897	-0.934	-0.6064	-1.917	-1.318	-1.59	-0.9324	-1.45	-0.4218	-0.3582	0.7471	0.9002	-1.342	-1.149	-2.379	-1.101	-1.181	0.1849	0.994	0.223	1.602	-0.2955	-0.3041	-0.6682	0.03973	-0.188	-0.5348	-0.02432	-0.5567	0.2412	0.6461	-0.3862	0.4178
GENE1294X	HSI145D04	LOC200230		0.923	1.32	0.7452	0.9824	0.8071	0.8514	1.646	1.856	1.231	1.672	2.067	2.25	0.7076	-0.8478	-0.5383	-1.79	-0.2182	0.2683	0.9464	-0.1381	-0.9464	0.7382	0.9121	-0.2404	0.7724	-0.04698	0.4402	0.1773	-0.04471	-1.448	-0.3629	-0.13	0.4605	-0.5907	-0.8373	-0.564	-1.678	-1.887	-0.6654	-0.5452	-1.254	-1.469	-0.3584	-0.9972	0.195	-0.2504	0.02507	-1.374	-0.7832	-2.287	-1.205	-1.19	0.1651	0.568	0.7594	1.969	-0.6177	-0.5932	-0.1944	0.2289	-0.06673	0.1361	0.176	0.01002	-0.09308	0.09241	-0.4664	0.6214
GENE1411X	HSI145E04	DNAJC3		1.038	0.7716	1.267	0.7795	0.7819	0.1315	1.552	1.395	0.4931	1.464	2.275	1.98	0.4647	-0.3739	-0.5983	-1.568	-0.9221	0.07215	0.7484	0.2898	-0.2356	0.1105	1.416	0.784	0.3948	-0.2943	0.2305	0.1017	-0.1906	-1.496	-0.3622	-0.2574	0.6135	-0.3196	-0.7261	-0.4446	-1.872	-1.918	-0.8222	-0.4537	-0.5152	-1.567	-0.6407	-0.9118	-0.2604	-0.6602	-0.09509	-1.382	-1.072	-2.728	-2.007	-0.3877	0.2388	0.4762	0.8113	1.699	-0.7089	-0.7601	0.04839	0.3251	0.02932	0.3904	0.557	0.5495	0.5845	0.8332	-0.2444	1.098
GENE137X	HSI058C07	SLC45A3		0.1694	0.8482	0.4644	0.5582	-0.9151	0.8379	1.22	0.4463	0.8806	0.2873	2.063	0.4586	1.27	0.6859	0.07399	-1.324	-0.7347	0.2327	0.264	-0.4428	-0.9529	-0.5044	1.859	1.462	0.8795	0.9463	-0.1483	1.487	0.358	-0.4075	0.5388	-0.7887	1.172	-1.127	-1.832	-0.7148	-0.7101	-1.64	-1.382	-0.6629	-1.204	-0.909	-0.952	-1.084	-0.9986	-1.066	0.7621	-0.8138	-1.624	-2.082	-2.039	-0.7974	0.2331	-0.3439	-0.325	1.322	0.09281	0.3921	0.3243	0.3278	0.1641	1.423	0.8306	-0.03626	1.256	1.348	-0.08809	0.7123
GENE590X	HSI108E02	ACYP2		0.1845	0.7938	0.7621	0.7499	0.4724	0.8269	1.565	0.5822	0.5939	1.037	1.616	1.355	0.423	-1.672	-1.147	-1.458	0.05965	-0.1797	0.8096	-0.6418	-2.153	-0.5976	1.239	0.3806	0.2111	0.6441	-0.5275	1.886	2.449	-0.3162	0.4801	0.3972	1.348	-0.7019	-0.6733	-0.6394	-1.059	-0.9703	-1.096	-0.5137	-1.973	-1.649	-0.7256	-1.067	-1.36	-0.1309	0.5387	-1.49	-0.2497	-1.04	-0.4703	-1.539	0.02233	1.078	0.4894	1.822	-0.1973	-0.1743	-0.7546	-0.1091	0.4	-0.09065	0.2637	0.09765	0.9058	0.8152	-0.45	0.5154
GENE1709X	HSI143B05	CPNE8		0.1633	0.8974	0.4983	0.4281	-0.01157	0.1291	1.215	0.6704	0.2994	1.236	1.652	1.874	1.096	-0.7971	-0.9457	-1.577	-0.574	-0.1555	0.2909	0.79	-0.671	-0.7077	1.131	0.1709	1.353	1.275	0.1229	2.042	1.906	-0.5611	-0.5121	0.1277	1.693	-0.9889	-1.86	0.1727	-1.173	-0.972	-1.585	-0.729	-2.131	-1.463	-0.8318	-0.6655	-1.217	0.5505	1.185	-1.147	-1.307	-1.438	-0.8213	-1.003	-0.1966	-0.1398	-0.2157	0.4327	-0.3886	-0.3198	-0.275	0.2602	-0.005546	0.717	0.6467	-0.7834	0.9187	0.7132	0.3553	1.156
GENE267X	HSI132F07	VBP1		1.092	1.576	1.055	0.6732	-0.3959	0.407	2.617	1.383	1.097	0.8348	2.314	1.645	1.972	-1.171	-1.253	-1.406	-0.6602	-0.3738	-0.4744	0.8538	-0.4064	-1.136	0.8163	-0.1157	0.3464	-0.1949	-0.02901	0.09037	-0.08657	0.8266	0.9167	0.829	1.103	-1.023	-1.874	-0.02578	-0.8777	-0.7259	-0.8406	-0.6445	-2.017	-1.769	-1.298	-0.5862	-0.04278	-0.5302	0.0165	-0.9833	-1.329	-0.8568	-0.4494	-0.9335	-0.6864	-0.3462	0.1815	0.6637	-0.04304	-0.1991	-0.3715	-0.4278	-0.4799	1.109	1.111	-0.3813	0.03982	0.2995	0.7174	0.8602
GENE1086X	HSI132F03	MGC39900		1.186	1.492	1.066	0.4289	-0.2301	0.4831	2.594	1.832	1.161	0.9241	2.33	1.782	1.936	-0.8361	-0.9371	-1.441	-1.01	-0.2471	-0.2121	0.4289	-0.2858	-0.9901	0.8904	0.05408	0.2511	-0.203	-0.008592	-0.1429	-0.1336	0.5053	0.6973	0.7971	1.116	-0.8133	-1.669	0.1148	-1.649	-1.016	-0.7359	-0.771	-1.711	-1.667	-1.059	-0.595	-0.09039	-0.4495	0.006669	-0.9816	-1.262	-1.767	-0.7494	-1.069	-0.533	0.1312	0.1967	0.8019	-0.1106	-0.2178	-0.1906	0.1156	-0.628	0.7182	1.014	-0.2762	-0.1257	0.2174	0.6178	0.9257
GENE265X	HSI120H07	TCEA1		1.438	1.765	0.21	0.7212	1.03	0.7381	1.71	1.971	1.963	1.631	2.675	1.398	1.693	-0.6694	-1.075	-1.517	0.1769	-0.3682	0.08965	0.0438	-1.561	-0.5826	-0.2439	-0.4041	0.1428	0.2113	-1.078	-0.5298	-0.2767	0.506	0.3034	-0.7333	-0.3331	-0.4519	-1.273	-0.2323	-0.05803	-0.5188	-0.8289	0.02168	-2.298	-1.854	-0.7268	-1.232	-0.6627	-0.08935	0.2367	-1.072	-0.2696	-0.03394	0.3333	-2.116	-0.1418	0.1592	-0.8074	0.2646	0.01752	-0.1266	0.1331	-0.05801	0.3569	1.045	0.7826	-0.7524	0.5293	0.9435	-0.5581	0.2934
GENE2307X	HSI020F06	NCKAP1		0.8116	1.904	0.6043	0.2389	1.524	0.7871	1.42	1.387	1.244	1.747	2.018	1.328	2.612	-0.6725	-0.7203	-1.399	0.8924	-0.9007	-0.6865	0.7397	-1.297	-0.6744	0.0186	-0.2506	0.3913	-0.0339	-1.137	-0.1371	0.2087	0.2503	0.222	-1.393	-0.4402	-1.14	-1.591	0.5281	-0.1718	-0.2056	-2.083	-0.7559	-2.179	-1.831	-0.6101	-1.016	-0.3954	0.2314	0.2487	-0.9421	-0.7163	-0.3362	-0.195	-1.415	0.008503	0.4135	-0.4262	1.321	-0.133	0.455	0.2415	0.493	-0.1372	0.5654	0.4542	-0.135	0.2835	0.6333	-0.5612	0.4942
GENE55X	HSI131H07	HRBL		1.499	1.817	0.7961	0.5183	0.5618	0.6893	2.142	1.86	0.9021	1.435	2.198	2.071	0.9691	-1.003	-1.248	-2.33	-0.6109	-0.1346	0.08335	-0.05306	-0.726	-0.2311	0.6187	-0.5188	0.3216	0.3106	-0.3506	0.3383	0.2424	0.7219	0.3372	-0.02081	-0.0272	-0.92	-1.037	0.3018	0.1124	-0.03896	-1.784	-1.034	-2.351	-1.473	-0.7616	-0.4806	-0.847	-0.2604	0.2856	-1.207	-1.147	-0.7394	-0.04282	-1.984	-0.1837	0.1511	-0.2417	1.244	0.08143	-0.1322	-0.2988	-0.2827	-0.494	0.3641	0.9655	-0.5071	0.4887	1.078	-0.383	0.3801
GENE1999X	HSI126A11	STT3B		0.8078	1.249	1.2	0.9085	0.9412	0.6523	2.109	0.6102	0.7132	2.32	1.837	1.982	1.855	-0.3813	-0.6476	-1.584	0.5152	-0.2155	0.4593	-0.01905	-1.026	-0.06046	0.05947	-0.09027	0.6683	0.2708	-0.2163	0.3863	-0.5081	1.098	0.3698	-0.2642	0.149	-1.28	-2.292	-0.2113	0.3178	0.4859	-1.831	-1.11	-1.765	-1.315	-0.7529	-1.462	-0.1211	-0.208	-0.483	-1.596	-0.01333	-0.6026	0.8276	-1.814	0.07201	0.2399	-0.4291	0.8711	-0.4435	-0.4802	-0.4222	-0.2943	0.2464	0.347	0.3914	-0.8027	0.6174	0.9737	-1.382	-0.4263
GENE722X	HSI029C08	PSMD6		0.8057	1.712	0.8509	0.2332	1.152	0.898	1.667	1.014	0.872	0.8966	1.582	1.614	1.396	-1.028	-0.971	-2.142	-0.535	0.05155	-0.4	-1.686	-1.371	-0.485	0.7943	-0.3009	0.2593	0.6367	-0.4519	0.6513	0.2986	0.5956	1.739	-0.6687	-0.04715	-1.348	-0.9261	0.3926	-2.541	0.004418	-1.81	-0.8562	-1.689	-0.714	-0.1041	-0.1599	-0.7395	0.5257	0.5792	-0.7004	-0.9027	-0.9414	-1.158	-0.5619	-0.2367	0.08598	-0.3247	1.545	0.3272	0.2222	-0.493	-0.6953	-0.807	0.9082	1.065	-0.07758	0.9203	1.225	-0.1276	0.4821
GENE2146X	HSI040C06	C2orf25		1.032	1.863	0.8912	0.4174	0.7266	0.805	1.487	1.005	0.9876	1.827	1.789	1.38	2.309	-0.9076	-0.7981	-0.8688	-0.2516	-0.2003	-0.1656	-1.142	-1.61	-0.892	1.019	0.5151	0.6088	0.3891	-0.4774	0.674	0.496	0.4777	0.6851	-0.4794	0.68	-1.566	-2.234	-0.06045	-2.214	-0.5283	-1.587	-0.7897	-2.17	-0.6062	-0.5251	-0.9429	-1.105	0.09249	0.633	-0.3467	-0.3938	-0.9769	-0.8947	-1.49	-0.0234	-0.2324	-0.3555	0.8304	0.1278	0.1666	-0.09195	0.2511	-0.27	0.9623	0.6714	-0.2854	0.3371	0.4515	0.3019	0.5909
GENE877X	HSI082B09	PDHB		0.9151	1.805	0.955	0.4216	0.4971	1.3	1.78	1.727	1.093	1.75	2.385	0.9637	-0.04541	-1.621	-1.095	-2.522	-0.6714	-0.7478	-0.113	0.1726	-0.32	-0.3776	0.8526	-0.09203	0.4758	0.2012	-0.6845	-0.1804	0.5145	0.8834	0.8662	0.01116	-0.2254	-2.11	-1.904	-0.03956	-1.174	-0.3302	-1.657	-1.021	-1.762	-1.013	-0.4385	-0.8558	-0.4194	0.1862	0.1763	-0.5012	-0.3291	-0.6811	-0.8667	-0.7153	0.09741	0.1261	-0.5974	0.3368	0.1377	0.1788	-0.3106	0.03378	0.3299	0.9942	1.225	1.196	0.4928	1.3	-0.806	-0.1519
GENE1144X	HSI045A03	PGRMC2		1.007	1.697	0.6382	0.2748	1.132	0.08817	1.612	1.119	0.9871	1.571	2.487	0.7924	1.233	-0.8047	-1.161	-1.502	-0.2359	-0.1892	0.1105	-0.5814	-0.6176	-0.3513	-0.03389	0.1203	-0.1011	1.019	-1.517	0.967	1.221	1.022	0.978	-0.6214	-0.2402	-1.802	-1.537	0.4873	-1.798	-0.2208	-1.462	-0.7866	-1.913	-1.347	-1.397	-1.178	-0.9238	0.2932	0.4996	-0.394	0.3235	-0.6025	-0.03756	-0.5141	-0.4816	-0.07959	-0.1698	0.6731	-0.1398	0.01898	-0.04604	-0.1965	1.174	1.66	0.4358	0.5113	0.6322	0.6271	-1.66	-0.7678
GENE772X	HSI100G08	GOLPH3		1.085	1.328	0.4312	0.8675	1.772	0.6262	2.027	1.556	1.48	1.479	1.288	0.8533	0.5078	0.1469	-0.6706	-1.56	1.043	-0.8314	-0.2729	0.5335	0.3701	-0.4102	-0.5323	-0.8888	0.3928	-0.1708	-1.139	0.501	-0.6712	-0.3423	0.06416	0.2049	0.9895	-1.836	-1.937	0.9476	-1.114	-0.8951	-1.189	-0.0463	-1.779	-1.601	-0.7187	-1.423	-0.5027	-0.6078	-0.3395	-1.737	-0.3124	-1.288	-0.564	1.827	-0.03656	0.3619	-0.5695	1.268	-0.3188	-0.3755	0.1186	0.4017	0.0121	0.5872	0.2054	-0.03215	0.9325	1.628	-0.9787	-0.1464
GENE1430X	HSI098G10	GOLPH3		0.8217	1.119	0.3138	0.43	1.642	0.7565	1.685	1.366	1.45	1.055	1.055	0.3227	0.63	0.6862	-0.1779	-1.286	1.458	-0.8284	-0.2966	0.1383	0.2043	-1.022	-0.06547	-0.3921	0.64	0.09696	-1.099	0.9788	-0.6519	-0.7065	0.1576	0.8183	1.652	-2.153	-2.392	0.9308	-2.244	-1.186	-0.956	0.497	-1.542	-1.536	-0.6146	-1.763	0.2443	-0.6194	-0.1372	-1.287	-0.02148	-0.9972	-0.3886	-0.9581	0.06534	0.719	-0.719	1.244	-0.2572	-0.2557	0.4753	0.4441	-0.03511	0.3653	0.3125	0.03384	1.161	1.477	-0.7659	-0.0924
GENE670X	HSI097H08	C20orf155		0.8856	1.586	0.7848	-0.1659	0.9752	0.2733	1.742	1.229	1.193	1.669	1.654	2.315	0.289	-0.6224	-0.8257	-1.716	0.283	-1.118	-0.5109	2.882	-0.8818	-0.1176	0.1324	-0.7186	-0.2003	-0.3173	-1.239	-1.299	-0.007194	0.3929	-0.01779	-0.6631	0.749	-0.7795	-1.083	0.4331	-0.6605	-0.2461	-1.819	-0.347	-1.25	-2.213	-0.7806	-0.8533	0.2387	0.3344	-0.3462	-1.111	-0.9807	-1.175	0.09981	1.085	-0.1232	0.5994	-0.8877	0.8772	-0.2135	-0.2401	-0.004724	0.3937	-0.1765	-0.0832	1.61	-0.07157	0.3895	1.049	-0.6285	0.3492
GENE2302X	HSI156F12	C9orf10OS		0.8991	0.8353	0.4508	0.4122	0.7374	0.1244	2.027	2.179	1.419	1.682	0.8432	1.062	-0.02468	-1.009	-0.9541	-2.169	-0.7518	-1.293	-0.6897	2.094	2.348	0.1229	-0.07271	-0.5744	0.6163	0.1538	-0.2647	-0.7091	-0.4831	0.931	0.7585	0.04757	-0.1496	-1.542	-1.704	0.9449	-0.4961	0.05446	-2.148	-1.298	-1.867	-0.8897	-0.3285	-1.134	0.4047	-0.3594	-0.002289	-0.2465	-0.9086	-0.9429	0.5643	-0.1912	0.5823	-0.08955	-0.9995	-0.1886	-0.007991	0.6785	-0.3709	-0.5248	0.6343	-0.7792	0.7968	0.4369	0.684	1.071	-0.47	0.03764
GENE277X	HSI166D01	DC-UbP		0.884	1.356	0.9428	1.196	1.092	1.035	1.019	1.086	1.036	1.997	1.045	1.176	2.33	-0.2731	-0.2228	-1.959	-0.1306	0.2198	0.4777	0.9545	-0.71	0.6859	-1.516	-0.9439	-0.2617	-0.7599	-1.396	0.4906	-0.714	0.2992	0.3199	-1.145	-0.8933	-0.6033	-2.23	-0.4863	-0.1628	-0.498	-1.311	-0.293	-1.404	-1.093	0.1208	-0.9995	-0.02759	-0.3309	-0.6021	-1.518	-1.301	-0.09647	-0.3863	-0.4243	0.1778	0.1853	0.747	1.786	0.5519	-0.1004	-0.162	0.2384	0.7993	1.427	1.51	0.9056	-1.106	-0.2556	-1.169	-0.6047
GENE1402X	HSI129G04	C12orf23		-0.4497	1.394	1.128	0.8069	0.7139	0.6817	0.8128	0.6178	0.5836	1.826	2.208	2.201	1.782	-1.343	-1.403	-2.425	-1.102	0.06962	0.1923	0.6283	-0.5465	0.7192	-0.7513	-0.519	0.2158	0.2313	-1.061	0.3692	-0.4328	-0.000401	-0.551	-1.25	0.1296	-1.494	-2.387	0.9717	0.5328	0.8596	-1.576	-0.3809	-1.874	-0.9208	-1.324	-0.4022	-0.06231	-0.1138	-0.06518	-1.31	-0.3694	-0.301	1.226	0.2069	0.9379	-0.7189	-0.2346	0.7267	0.02215	0.01551	-0.07158	0.496	0.6331	1.174	0.2492	-0.2365	-0.2069	-0.5622	0.00255	1.081
GENE53X	HSI131D01	MGC61598		0.5957	0.9981	0.5389	0.5586	-0.3035	1.032	1.723	1.489	1.478	2.376	2.592	0.01109	1.341	0.5422	0.004726	-1.864	-1.393	-0.4562	-0.4545	0.8475	0.9795	-0.5687	0.6687	0.0384	0.0389	-0.1542	-0.299	0.5802	0.7239	-0.4994	-0.05829	-0.3857	-0.2171	-1.943	-1.478	-0.1393	-1.094	-0.8819	-1.369	-1.328	-1.062	-1.094	-1.232	-0.73	-0.5943	-0.0004711	0.8015	-1.101	-0.9121	-0.995	-1.627	-1.191	-0.1253	0.6513	0.473	0.8023	-0.2354	-0.2418	0.1544	0.1236	0.4764	1.483	0.6865	0.5389	0.1161	0.9511	-1.344	0.96
GENE2185X	HSI123E06	EST		0.5654	0.5461	0.2208	0.7611	0.03297	0.6988	1.644	1.423	1.125	2.597	3.244	1.117	1.219	-0.3108	-0.768	-2.152	-1.02	0.155	0.4754	1.05	0.03311	-0.03706	0.9481	0.437	-0.01797	-0.5652	-0.7573	0.5534	-0.215	-0.9045	-0.4616	-0.0257	0.2584	-0.1654	-1.603	0.07755	-0.9442	-0.7893	-1.114	-0.3889	-1.644	-0.7073	-1.083	-1.415	0.03432	-0.8485	-0.2978	-1.148	-0.7918	-1.307	-0.9417	-1.492	0.9075	-0.5187	0.5783	1.498	-0.02098	-0.03956	-0.3821	0.1912	0.2419	1.861	1.013	-0.0622	-0.1586	0.1298	-0.4547	-0.0855
GENE262X	HSI116D07	GBF1		1.265	1.682	0.6303	1.033	1.727	0.6283	-0.1459	1.387	1.377	2.542	2.355	1.035	0.8629	-0.1948	-0.5164	-2.326	-0.8925	0.1898	0.09409	1.01	0.4185	-0.2362	0.3134	0.03401	0.4	0.7814	-1.123	0.4751	0.6347	0.008627	-0.07058	-0.6793	-0.3642	-2.166	-1.99	-1.331	-0.2902	-0.3239	-1.11	-0.4734	-1.459	-1.701	-1.436	-1.446	-0.6241	-0.5397	-0.004864	-0.9664	-0.01813	-0.6613	-0.7665	-0.9296	0.1615	0.007614	-0.2369	0.868	0.2594	0.2139	-0.2476	0.3321	0.09046	0.883	0.07106	-0.2896	0.4902	1.238	-0.4024	0.4661
GENE2407X	HSI020E06	CDYL		-0.2108	1.3	0.8396	0.4224	1.132	0.6913	1.229	0.6882	1.348	2.457	2.209	1.267	1.487	-0.2683	-0.2153	-0.8475	0.02993	-0.0839	0.2218	0.01148	0.2027	-0.7973	-0.8791	-0.2183	-0.9383	0.3692	-1.424	-0.00884	0.3784	0.7479	0.4839	0.1698	0.9924	-1.424	-2.459	0.2372	-1.53	-0.2846	-1.13	-0.1523	-1.711	-1.465	-1.462	-0.3523	-0.5732	-0.8787	-0.1259	-0.9984	-1.207	-1.182	0.02836	-1.398	-0.205	-0.5149	-0.6313	0.1243	0.651	0.4877	-0.2745	0.258	0.6837	0.939	0.3975	-0.2464	1.197	2.353	-0.4847	0.5459
GENE1202X	HSI020E03	PPFIA1		0.4686	1.912	1.016	0.5752	0.3943	0.803	1.223	0.6629	1.142	2.499	2.962	1.062	-0.4757	-0.3279	-0.2584	-1.46	-0.02069	-0.3906	-0.3658	0.2198	-0.285	-0.1482	-0.03181	0.04603	0.2198	0.1881	-1.191	-0.8107	-0.5898	-0.09483	0.1759	-0.5929	-0.8184	-0.2755	-0.4653	-0.02584	-1.196	-0.7709	-1.156	-0.5998	0.1983	-1.111	-1.557	-0.6384	-0.7646	-1.118	-0.5016	-1.153	-0.6963	-1.527	1.155	-1.74	-0.06491	-0.3908	-0.1212	0.518	-0.1917	-0.3488	-0.4072	0.00913	2.136	2.218	2.197	0.08385	0.2141	0.6231	-0.7425	0.5038
GENE2037X	HSI028F06	RBBP7		0.5871	1.015	0.3002	-0.3566	0.8428	0.9103	1.359	1.514	1.519	0.9391	2.79	0.7785	0.945	-0.8402	-0.6194	-1.775	-0.3512	-0.7203	-0.4269	-0.8774	0.7605	-1.433	0.4037	0.2465	0.3338	0.234	-0.8992	-1.214	-0.7484	1.125	0.8121	-0.6075	-0.5193	-0.9806	-1.582	-0.1731	-1.299	-0.3729	-1.838	-1.2	-1.457	-1.4	-0.7736	0.08797	1.621	-0.2545	-0.2196	-0.4371	-0.7413	-0.4461	0.007206	0.6022	0.5975	-0.2042	-0.6995	1.413	0.1165	0.2495	-1.107	-0.675	0.1538	2.245	1.99	0.6417	-0.1288	0.1306	0.1171	-0.01048
GENE912X	HSI001A09	PRKAR1A		0.4095	1.015	0.357	1.225	1.203	1.471	0.1388	0.4561	0.8338	2.305	1.669	1.012	-0.0305	-0.84	-0.474	-0.599	1.336	-0.5422	0.1064	-0.8227	-1.419	-1.196	0.3803	0.7052	0.735	0.4402	-0.4864	1.301	0.4482	-1.094	-0.04157	-0.5035	1.329	-0.5266	-2.228	-0.2391	-2.059	-0.8519	-1.464	0.336	-1.891	-1.518	0.2372	-1.176	-0.4826	-0.1877	0.3506	-0.4722	0.09455	-0.7067	-0.7816	-2.111	0.4729	0.6152	-0.03473	2.057	0.1996	0.3921	0.2714	0.6803	1.125	1.106	-0.3894	-0.61	0.2441	-0.02066	-1.279	0.01979
GENE2048X	HSI038H06	DDX5		0.5607	1.292	1.503	1.85	1.422	1.631	0.5213	0.3637	0.8279	2.18	1.441	1.214	0.1075	-1.006	-0.2475	-0.7616	0.6729	-0.0333	0.05057	-2.116	-1.746	-0.4856	0.05316	-0.08063	0.8099	0.4844	-1.001	0.1203	0.04966	0.1474	0.3197	-1.036	-0.3737	-0.9139	-1.057	0.3629	-1.469	-0.5165	-1.439	-0.5706	-1.402	-1.686	-0.944	-0.8274	-0.7433	0.1953	-0.0284	-0.7846	-1.063	0.2473	-0.3086	-2.552	-0.1738	-0.4132	0.5619	2.181	0.376	0.5432	-0.1495	0.3049	1.465	0.6833	0.5882	0.4803	0.2909	0.42	-0.6801	0.2888
GENE535X	HSI048A02	H3F3B		0.07248	0.5906	2.422	2.471	0.716	0.5337	0.6406	0.6466	0.5634	2.244	1.863	0.67	1.102	-0.5395	-0.8329	-0.1227	0.7287	-0.9442	-1.093	-0.5648	-0.2501	-1.122	0.4299	0.3537	0.8393	0.5302	-0.6092	-0.00675	-0.5457	0.5455	0.2515	-1.055	-0.493	-0.362	-1.404	0.6736	-2.148	-0.005336	-1.473	-1.006	-1.724	-1.953	-1.467	-1.091	-0.5586	-0.7528	-0.5406	-0.8864	-0.7359	-0.2358	0.6516	-0.906	-0.001636	-0.6289	-0.5517	0.3373	-0.03876	0.3616	-0.3788	0.3119	1.398	0.9996	0.6992	0.3874	1.253	1.634	-0.3479	0.4559
GENE1969X	HSI053E11	SFRS2		0.9192	1.298	0.0497	0.9068	1.431	0.5013	2.024	1.408	1.203	0.2945	1.217	1.15	1.706	-0.3546	-0.3094	-0.6825	1.132	-0.2421	-0.1308	-1.115	-0.5729	-0.9687	1.309	-0.01654	0.8184	0.1193	-1.206	0.538	-1.241	0.0809	0.006967	-1.451	-0.4191	0.2465	-0.9359	0.5256	-2.78	-0.5761	-1.403	-0.5471	-2.235	-1.715	-1.379	-0.6958	-1.216	-0.07988	0.06378	-0.7025	-0.3131	-0.763	0.5098	-1.724	-0.1081	-0.2373	-0.1354	0.837	-0.2733	-0.2386	0.1293	0.2486	0.2144	1.514	1.087	1.029	1.206	0.7957	-0.01743	0.2648
GENE1110X	HSI004A03	SET		0.5213	1.459	0.8397	0.2605	1.46	0.8444	1.936	0.3313	1.24	1.595	1.962	0.5375	0.3504	-0.4259	0.05035	0.455	0.7528	-0.9207	-0.5734	-1.858	-0.9167	-0.8358	0.9745	1.171	0.3542	0.4455	-0.7791	0.3482	0.6301	-0.1895	-0.08845	-0.3975	-0.6446	-1.908	-2.086	-0.5147	-2.792	-0.9605	-1.293	-1.3	-1.098	-1.194	-1.241	-0.2592	-0.09629	-0.3636	-0.02965	0.3487	-0.9146	-0.9489	-0.5303	-0.2864	1.219	-0.3086	-0.04261	0.6311	-0.3087	-0.06663	-0.9147	-0.2699	1.116	1.546	1.197	0.6358	1.083	0.7987	0.03487	0.2285
GENE1569X	HSI053G10	MGEA5		-0.9318	-0.4253	0.5258	1.055	0.94	0.9984	2.094	0.08781	1.824	1.29	1.565	0.5263	1.591	-0.9059	-0.1022	-0.3114	0.5537	-0.5348	-0.4527	-1.612	-3.217	-0.2737	-0.2045	0.8104	0.02568	0.3624	-0.9536	-0.7663	-0.6769	-0.3539	0.4881	-0.9181	0.4062	-1.853	-1.558	0.4766	-3.281	-0.4107	-1.103	-0.2368	-0.6319	-0.2614	-0.8334	-0.558	-0.02212	-0.02655	0.262	0.1473	0.3552	-0.2951	-0.1273	-1.028	0.2882	-0.02956	0.06891	1.062	0.6016	0.656	0.4814	0.4873	0.6475	1.175	0.8155	0.6962	1.06	1.107	-0.4052	-0.2326
GENE1307X	HSI108F04	KLHL11		0.0105	1.475	-0.1016	-0.1533	1.945	1.698	1.361	0.8265	1.718	1.175	0.7517	1.343	0.02383	-1.337	-0.532	-0.5196	1.671	-0.8515	-0.2711	-0.498	-1.302	-0.04158	0.1759	0.5418	0.8275	0.342	-1.317	0.1557	0.9215	0.1804	1.174	-1.486	-0.5062	-1.168	-1.249	-0.7721	-2.048	-1.595	-2.133	-1.225	-1.524	-1.274	-0.4563	-0.8819	1.403	0.9327	1.353	-0.2312	0.02472	-0.4319	-1.155	-0.8773	0.2019	0.5498	-0.5466	1.411	0.3836	0.4492	-0.1871	0.5726	0.2826	0.1696	0.8044	0.3325	0.3138	0.3343	-0.7162	-0.448
GENE1431X	HSI108E04	CLTCL1		-0.1865	1.259	-0.2167	-0.3052	2.017	1.696	1.13	0.6625	1.499	1.401	0.8099	1.249	-0.006436	-1.199	-0.3743	-0.2904	1.511	-0.7383	-0.2732	-0.5691	-1.507	-0.353	0.07124	0.5919	0.839	0.4552	-0.9087	0.03379	0.8632	0.5351	1.281	-1.321	0.05264	-1.346	-1.225	-0.5667	-2.944	-1.667	-2.012	-0.7909	-1.546	-1.342	-0.2884	-0.8034	1.354	0.8961	1.172	-0.03733	-0.0236	0.04488	-1.197	-1.096	0.1025	0.4849	-0.4543	1.324	0.4675	0.4701	-0.2251	0.4775	0.4515	0.2444	0.7852	0.4586	0.3582	0.01751	-0.8597	-0.3902
GENE1355X	HSI038G10	CSDE1		0.7926	0.8541	0.2357	-0.0435	0.9404	1.243	1.203	0.7541	0.9737	0.9908	1.236	2.138	1.114	-0.3393	-0.5365	-0.7471	1.159	-0.1315	-0.0962	-2.132	-0.1428	-0.277	0.1183	0.3458	0.6996	0.5679	-0.546	0.2628	-0.3554	0.5453	0.527	-1.134	-0.6972	-1.732	-1.452	0.3583	-1.781	-0.6519	-2.179	-0.8196	-1.638	-1.819	-1.124	-0.05769	0.3483	-0.1822	0.1609	-0.7427	-0.1431	-1.162	-0.2262	-0.8039	-0.6591	-0.1988	-0.9004	0.5106	-0.01805	-0.02708	0.04937	0.1624	-0.007351	0.1585	0.09517	0.5352	2.94	2.346	0.3322	0.8053
GENE1X	HSI003F01	DLD		0.5981	1.218	0.9819	0.2642	1.179	0.5895	1.018	1.148	1.088	1.189	1.718	1.17	0.986	-0.5714	-0.5819	0.5404	2.135	-0.5006	-0.2105	-1.157	-1.302	-0.5103	0.4839	-0.2511	0.9056	0.4732	-1.074	0.7968	0.8897	0.5917	0.9115	-2.273	-1.21	-1.554	-2.454	-0.7706	-0.5691	-0.3636	-2.077	-1.152	-1.532	-1.723	-1.089	-0.6523	0.064	0.8547	0.5283	0.2044	-0.1737	-0.2675	-0.2407	-0.07922	-1.031	-0.1467	-0.9426	-0.09561	-0.4494	-0.3259	-0.1985	-0.1387	0.4394	0.6836	0.9427	-0.2706	1.213	1.449	-0.007845	0.6927
GENE1914X	HSI107H05	TLK2		0.5408	1.908	0.655	0.1844	1.263	1.81	1.376	0.8117	0.9198	1.33	0.5487	1.688	0.4203	-0.2329	-0.07994	-0.8031	1.396	-0.9364	-0.6691	-1.843	-1.426	-0.5976	1.47	0.2949	0.3205	0.2018	-1.275	-0.1532	0.4184	1.007	1.003	-1.083	-0.3243	-1.712	-1.919	-0.3068	-1.219	-0.7809	-2.297	-1.466	-1.513	-1.679	-0.008733	-0.07982	-0.119	0.2907	0.8008	-0.1184	-0.9374	-0.3195	0.3509	-1.613	-0.3743	0.04283	-0.8814	1.156	0.1699	0.2098	-0.08768	0.3578	0.4066	0.6435	1.128	0.4593	0.6166	0.694	-0.6425	0.6002
GENE1201X	HSI020A03	ECHDC1		0.9102	1.476	0.4298	0.8041	0.6019	1.761	-0.3353	-0.2087	0.5584	1.102	2.623	2.359	1.782	-1.956	-0.3888	0.2465	1.65	-0.7173	-0.2015	-1.062	-1.696	-0.03077	-0.404	0.9017	-0.09503	0.3502	-0.7407	0.2353	0.8139	0.5185	0.3516	-1.603	-0.02088	-0.8124	-0.9633	-1.029	0.3519	0.2291	-2.073	-0.8854	-1.971	-1.068	-0.09441	-0.7825	0.4316	0.454	0.3639	-0.1844	-0.1234	-0.4431	0.4669	-1.364	-0.3473	0.5713	-0.3308	1.335	0.1166	0.08809	0.05775	0.1034	-0.1098	1.438	-0.8477	0.4189	-0.5544	-0.125	-1.854	-0.4803
GENE1902X	HSI154B05	EST		1.337	2.471	0.6968	-0.3602	0.6042	0.1959	-0.4362	0.7027	0.4414	1.529	1.482	3.886	1.097	-1.182	-0.2919	-1.861	0.3932	-0.417	0.5725	-0.8706	-1.239	1.597	-0.8064	-0.301	-1.167	-1.016	-1.123	-1.187	0.1903	1.277	0.1626	-0.8623	-0.1615	-1.613	-0.6152	0.3325	0.6382	0.4835	-1.759	-0.4235	-0.824	-0.6642	-0.5114	-0.246	-0.1077	0.5891	-0.2854	-1.124	-0.9466	0.6355	1.256	-0.7132	0.6931	0.8488	-0.782	0.1956	-0.3584	-0.4962	-0.3432	0.05336	-0.2308	-0.115	0.1641	-0.09367	0.2589	1.169	-0.4819	0.06327
GENE681X	HSI152D02	ZDHHC20		0.1999	2.191	1.23	0.6246	0.9447	0.8007	1.022	1.197	1.289	0.7352	1.501	1.928	2.677	-0.5415	0.1907	0.07708	0.5466	-0.938	-0.4918	-0.8732	-1.833	-0.8392	-1.932	-0.2344	-0.2014	-0.6066	-1.238	-0.8772	-0.163	0.605	-0.7761	-1.628	0.6425	-1.568	-1.935	-1.139	0.6478	0.9406	-1.656	-0.09295	-1.634	-1.388	0.4057	-0.8363	-0.2921	0.4424	0.2288	-0.01159	0.451	0.7708	0.5714	-0.1414	0.2918	-0.1396	-0.4521	0.9979	-0.1582	-0.0212	0.537	-0.1564	-1.035	0.2529	1.155	0.03972	0.2733	0.2524	-0.9998	0.1671
GENE1060X	HSI057D09	ITGB1		-0.008849	2.128	0.7749	0.3148	1.245	1.249	0.6245	0.3067	0.9183	1.994	1.584	1.899	2.203	-0.4226	0.3669	-1.1	0.8712	-0.1781	-0.04342	-1.08	-1.538	0.4205	-0.7143	-0.4511	-0.2867	-0.04421	-2.002	-1.015	-0.3434	0.5647	0.5397	-1.102	0.2339	-2.024	-2.151	-0.2409	-0.8449	-0.3877	-1.41	-0.004037	-1.607	-1.43	-0.4334	-0.1608	0.1416	0.1064	-0.02442	-0.6814	0.2903	0.5682	0.5728	-1.985	0.4498	0.1107	-0.6219	0.7649	0.3749	0.4454	0.09369	1.176	0.4791	1.069	0.3642	-0.5218	0.26	0.2668	-1.36	0.4462
GENE1509X	HSI152B04	SLC1A2		0.2674	1.192	0.3547	0.5256	0.747	1.388	1.211	0.7282	0.8709	2.108	1.728	2.994	1.636	-1.149	-0.1283	-1.606	0.05331	-0.05473	0.1578	-0.762	-1.18	0.2637	-2.026	-0.8271	0.01905	-0.1629	-0.7614	1.268	0.2849	1.601	0.8209	-0.9885	-0.688	-1.687	-1.855	-0.007935	0.3804	0.7297	-1.577	-0.05545	-1.787	-1.191	-0.4456	-0.7752	-0.09791	-0.4297	-0.7978	-1.116	-0.3013	0.3167	0.4918	-0.5061	0.347	-0.0501	-1.161	0.1993	-0.3067	-0.241	0.1879	0.7597	-0.2028	0.3484	0.35	-0.5482	0.6425	1.104	-0.9069	0.3023
GENE1852X	HSI031H11	SPIN		0.494	0.9863	-0.07269	0.7619	0.8486	0.8103	1.496	1.029	2.08	0.8815	0.5364	0.595	3.686	-0.3091	0.0769	-0.1716	0.8483	-1.141	-1.424	-0.5235	-1.263	-0.7284	-1.225	-0.6212	-1.031	-0.4922	-0.9216	0.7154	-0.3003	-0.4753	0.4264	-0.7555	0.323	-1.848	-2.361	-0.5947	-2.585	-0.8844	-1.209	-0.04381	-0.8913	-0.06584	0.6106	-0.7733	0.9295	-0.641	-0.5568	0.07803	-0.164	0.6719	-0.5537	-0.6342	0.5878	0.3071	0.3489	1.223	0.5319	0.7005	0.4242	1.025	0.8324	0.1017	0.7329	0.2117	0.4481	-0.09926	-0.4421	-0.5578
GENE682X	HSI154F02	TIA1		0.2994	0.5381	0.389	0.669	1.415	1.235	2.488	1.486	2.831	1.542	1.408	1.171	1.157	-0.863	-0.4239	0.2632	2.318	-0.4882	-0.3457	-0.684	-2.108	-0.1305	-0.8468	0.1352	0.1346	0.03735	-1.567	-0.9671	-0.5723	-0.4556	0.2597	-1.196	0.6294	-0.9902	-1.237	-0.4757	-0.8718	-0.9824	-1.697	-1.022	-0.9897	-0.983	-0.1957	-0.9254	0.1296	-0.03093	-0.3774	-0.5898	0.1908	0.2751	-0.9109	-1.809	-0.04244	0.2069	-0.1723	1.152	0.4102	0.334	1.007	0.7403	-0.3158	0.09094	0.7342	0.3848	-0.3667	0.4897	-0.4917	-0.4251
GENE818X	HSI011D03	EST		0.2539	0.7259	0.6202	0.5961	1.476	1.883	0.596	0.6519	1.615	1.391	1.322	1.579	1.453	-1.256	-0.5947	-0.2981	1.713	-0.8698	-0.9384	-0.6485	-1.255	0.1732	-1.444	-0.02712	0.5078	0.929	-1.293	0.6943	-0.1142	-0.9859	-0.2028	-1.531	0.387	-2.512	-1.272	-0.7472	-1.493	-1.88	-1.689	-0.5743	-0.7969	-1.371	-0.1747	-0.8207	0.07846	-0.6386	0.01591	-0.007582	0.00509	0.4186	-0.5207	-0.6328	-1.011	1.096	-0.1941	1.156	0.2623	0.4113	0.8186	1.191	0.7752	0.8387	0.04417	0.404	0.874	0.6884	-0.254	0.4028
GENE1237X	HSI022B04	TMEM30A		-0.1995	1.255	0.4283	-0.5263	1.137	0.9315	1.193	0.5119	0.945	1.605	0.81	1.678	1.276	-0.01861	0.5939	-1.093	0.5134	-1.012	-0.9339	-1.478	-2.813	-1.037	-0.3808	-0.9602	-0.675	-0.217	-1.133	-0.1747	1.34	-1.85	-0.4829	-1.1	0.732	-2.147	-1.143	1.67	-1.462	0.2898	-0.8444	0.7985	-1.232	-1.299	-0.1561	-0.7878	1.235	0.1378	0.2445	-0.02177	0.1305	0.1614	-1.211	-0.6135	-0.08337	0.3777	0.1764	1.783	0.1326	0.148	-0.1602	0.8053	0.1334	-0.08029	0.2885	1.018	0.761	0.7181	0.1002	1.267
GENE1179X	HSI079C09	CCNC		0.3263	1.597	1.078	-0.04939	-0.1012	1.175	0.6415	0.943	1.637	1.332	1.313	0.9399	1.264	-1.222	-0.3517	0.9604	0.9257	-0.02639	0.91	-0.8548	-2.206	-1.314	-1.591	-0.1198	-0.523	-0.1711	-0.1001	-0.1429	0.6908	-1.047	-0.5431	-2.421	-0.7159	-1.851	-1.867	-0.06199	-1.518	-0.8426	-1.648	-0.4277	-1.669	-1.237	-0.5881	-0.4845	0.9203	0.4264	0.7736	0.809	-0.2043	0.1506	-0.7698	-0.4612	0.2148	0.08549	0.05129	1.364	-0.02459	-0.03045	-0.1653	0.2187	0.4773	1.058	1.082	0.341	1.257	1.109	0.5288	0.7513
GENE1655X	HSI030B11	ANKIB1		0.2326	1.344	1.021	0.1599	1.044	1.089	2.107	1.074	1.925	1.094	1.685	1.142	1.73	-0.8004	-0.143	0.146	1.215	-0.9125	-0.5729	-0.6791	-2.433	-0.5873	-1.857	-1.231	-0.1923	-0.5654	-1.029	-0.5884	-0.06304	-0.7228	-0.7886	-1.701	0.5336	-1.597	-1.877	-0.3787	-1.398	-0.3098	-1.148	0.1139	-1.147	-1.022	0.06463	-0.6354	0.4958	-0.3557	-0.5213	-0.3696	-0.6879	0.182	0.02094	-0.6711	0.3464	0.2496	0.06097	1.256	0.1805	0.3699	0.4291	0.8253	1.083	1.072	0.8363	-0.909	0.5913	1.099	0.2446	0.8324
GENE1283X	HSI082D10	NOL11		1.271	1.902	1.179	0.4994	1.69	1.268	1.832	1.204	1.145	1.987	1.742	1.194	1.669	-0.2066	-0.1755	-0.732	1.03	0.2652	1.309	-0.2518	-2.253	-0.9734	-1.039	-1.625	-0.7792	-0.5597	-1.53	-1.437	-0.4298	-0.3327	-0.2431	-0.8602	0.02881	-0.3908	-0.9582	0.05637	-1.301	-0.308	-1.215	-0.5737	-1.306	-1.618	-0.02759	-0.8721	-0.4082	0.285	-0.1094	-0.8387	-0.2136	-0.5583	0.08722	-1.56	-0.508	0.3205	-0.5031	0.7146	-0.3083	-0.2643	0.1885	0.5762	1.133	0.5043	1.006	0.3049	-0.01445	0.9183	-0.07345	0.04631
GENE2286X	HSI116D12	TTC17		0.7831	1.238	0.7583	0.4774	0.723	1.074	1.357	1.066	1.817	1.777	1.872	1.297	2.102	-0.1326	0.2938	-0.7272	0.2453	-0.06958	0.6014	-0.7421	-3.365	-0.7578	-1.082	-0.582	-0.6152	-0.3332	-0.8523	-1.145	-0.3459	0.06435	0.1311	-0.6239	0.5997	-1.833	-1.1	0.4054	-2.267	-0.6449	-0.6818	-0.02363	-0.7668	-1.715	1.161	-0.5789	-0.4118	0.5904	-0.3929	-0.217	-0.4395	-0.2607	0.4997	-1.477	-0.3733	0.01776	0.2497	1.457	-0.1085	0.03024	0.2338	0.7133	0.6636	-0.6774	0.6934	0.3307	-0.1636	0.7984	-0.6783	0.06407
GENE12X	HSI017B07	IQGAP1		0.776	0.9648	0.7681	1	1.225	1.179	0.8616	1.653	2.037	0.615	0.2599	1.741	0.9623	-0.4785	0.3019	-0.4818	1.054	-0.08055	0.7611	-2.418	-2.76	0.9638	-1.296	-0.1924	0.2457	-0.0875	-1.275	-0.4199	-0.3195	0.59	0.3028	-1.129	-0.7038	-2.102	-1.155	-0.1761	-1.503	-0.7833	-1.316	-0.1263	-1.098	-1.054	0.6043	-0.5047	-0.0662	1.024	0.2573	0.3451	1.094	1.065	0.3083	-1.852	-0.348	0.931	-0.4562	0.7676	0.1169	0.1866	0.3972	0.2794	-1.332	-0.7084	0.06084	1.062	-0.1795	0.026	-0.6401	0.2564
GENE1785X	HSI078A05	DEK		0.6245	1.872	0.8434	0.4209	1.876	1.649	1.471	0.06657	0.8935	0.3577	-0.4663	1.762	0.9547	1.021	1.044	-0.4371	1.19	0.06299	-0.4546	-1.618	-1.847	-1.086	-2.452	-1.274	-0.4776	-0.4038	-1.017	-0.2713	-0.489	1.129	0.7569	-2.052	0.127	-1.185	-2.021	0.991	-1.264	0.615	-1.381	-0.07713	-1.688	-0.9325	-0.2891	-0.1647	0.611	0.6107	0.4523	0.02568	0.2072	0.5149	1.419	-0.8677	-0.6168	-0.0502	-1.079	0.4502	0.3404	0.1835	0.1419	0.333	-0.4281	0.4025	0.8251	0.1817	0.05414	-0.6514	0.00601	0.5534
GENE1008X	HSI183E03	RASA1		-0.0364	0.5974	-0.2591	-0.1205	0.758	0.7798	0.7077	-0.1459	0.5731	0.3613	1.385	1.106	2.341	-1.305	-0.8973	-1.224	-0.004788	-1.081	-0.964	0.02367	-2.466	-0.4195	-0.4798	-0.5731	-0.3255	0.02708	-1.658	-0.8027	-0.03578	-0.2589	0.07879	-0.9979	0.5311	-1.155	-1.637	-0.02578	-1.172	-0.7777	-1.34	-0.3568	-0.1699	-0.9103	-0.1516	-0.9088	-0.5696	0.1949	1.09	1.532	3.249	1.07	-0.8837	-0.2315	-0.3645	-0.3369	-0.1795	1.944	0.9851	0.9724	0.1964	0.2949	-0.2905	1.085	1.044	-0.04491	0.08938	0.1731	0.6144	1.756
GENE1665X	HSI038H11	RASA1		-0.1578	0.6679	-0.4426	-0.2886	0.3143	0.582	0.3751	-0.3179	0.1695	0.05137	1.136	0.9322	2.43	-1.154	-0.8085	-0.8331	0.09213	-1.005	-0.899	-0.08088	-2.433	-0.5956	-0.5992	-0.3748	-0.7098	-0.1142	-1.332	-0.7344	-0.04211	-0.389	-0.06074	-0.8798	0.6055	-1.556	-1.464	-0.03492	-1.056	-0.7454	-0.8179	-0.7224	0.004004	-0.3192	-0.1563	-0.5604	-0.5056	0.1921	1.201	1.825	3.649	0.9026	-0.8517	-0.4065	-0.3392	-0.2488	0.06032	1.932	0.953	1.101	0.17	0.3353	-0.1973	1.241	0.9803	-0.2134	-0.2295	-0.1108	0.6915	2.192
GENE1056X	HSI051H09	UBL3		-0.1741	0.4725	0.7792	0.09169	1.443	0.9103	-0.6721	0.5232	0.8168	0.3082	1.369	1.263	2.692	-1.905	-0.8394	-0.2462	0.512	-1.296	-0.9474	0.4141	-2.601	-0.4929	-1.262	-0.07695	-0.7447	1.03	-1.042	-0.9145	1.46	-0.719	-0.1389	0.2861	1.054	-1.459	-0.3219	-0.1324	-1.571	-0.9081	-0.9276	0.3119	-1.083	-1.399	0.1449	-0.4056	0.6113	1.034	1.297	0.2484	0.5129	0.3763	-1.652	-0.5123	0.05989	1.45	0.5703	2.071	0.5842	0.5214	0.5148	0.8406	-0.6351	-0.1508	0.08999	0.5762	-0.6445	0.2394	-1.235	-0.371
GENE1392X	HSI117E04	EST		-0.1897	1.105	1.065	0.07003	2.195	0.6808	2.408	-0.01264	0.4715	1.026	1.85	0.5632	1.082	-2.059	-1.27	-0.3677	0.341	-1.469	-0.8959	0.4837	-1.948	-0.3564	-0.9874	-0.1828	-0.1659	0.7269	-1.179	-1.981	0.3904	-0.02328	0.4225	-0.68	0.7118	-0.9618	-1.091	0.3764	-0.9608	-1.002	-1.113	-0.1204	-0.459	-1.973	0.1976	-1.02	1.319	1.172	1.139	0.3343	0.9594	-0.9297	0.1813	-1.05	0.4784	0.3976	-0.7928	0.9086	-0.3011	-0.2696	0.8451	1.191	-0.1451	0.5805	1.36	0.4745	-0.9367	0.2202	-0.5452	-0.2887
GENE1342X	HSI028E04	TARBP1		-0.9307	-0.9751	-0.814	-0.3795	1.526	-0.2624	1.595	-0.06782	0.6261	0.1102	1.305	-0.1205	-0.4497	-1.48	-0.7904	0.7834	1.466	-1.451	-1.427	-0.8301	-2.743	-0.3657	0.3399	0.6985	0.2583	0.8331	-1.809	-0.5631	-0.03419	-0.1451	0.5105	0.05698	0.8402	-0.5607	-0.1819	0.4275	-0.9883	-0.7344	-1.331	-0.7824	0.3237	-1.653	-1.328	-0.1769	-0.2967	1.566	1.103	0.7104	1.386	0.2498	1.348	-0.1963	-0.9357	-0.194	-0.5711	0.365	-0.4122	-0.4687	1.387	0.9015	-0.4691	0.8363	0.5629	1.661	1.579	2.148	-0.5773	-0.008099
GENE755X	HSI062G08	HHAT		0.1246	-0.1138	0.9616	0.6223	1.791	1.487	1.791	0.4869	1.302	1.399	1.136	0.3421	-0.6348	-1.696	-0.9561	1.216	1.686	-1.267	-1.631	-2.229	-2.105	-0.6586	-1.312	-0.02788	0.1494	0.5584	-0.4954	0.1204	0.8673	0.8182	1.165	-0.6379	-1.004	-0.7125	-0.9277	-0.2721	-1.868	-0.8848	-0.9607	-0.9637	-1.009	-0.9896	-0.6311	-0.4452	0.2171	0.4716	0.5074	0.841	0.8314	0.2363	0.5552	-0.4759	-0.9055	0.1386	-0.633	0.6126	0.6156	0.6927	0.5231	0.9027	0.9319	0.3687	0.6621	1.624	-0.00859	-0.1784	-1.023	-1.1
GENE2381X	HSI081C12	FER1L3		0.4802	1.082	-0.04277	0.03045	0.2254	0.8573	2.906	1.242	0.8488	1.054	0.9132	1.364	-1.717	-1.654	-0.2983	0.7777	2.651	-0.6783	-0.7065	-1.243	-0.8948	0.7359	-1.833	-1.469	-0.5219	-0.2466	-2.063	0.1116	-0.0758	2.259	0.5935	0.1515	0.3653	-1.111	-1.126	0.114	-0.9199	-0.8911	-0.9558	-0.5884	-0.694	-1.126	-0.8399	-0.01144	-0.59	0.2224	0.5312	-0.4411	0.3245	0.1858	1.295	-1.459	-0.131	0.419	-0.181	1.121	0.2196	0.1111	-0.02759	0.4915	0.5474	0.1188	0.2422	0.7946	-0.6917	-0.08985	-0.8526	0.7852
GENE1350X	HSI034E10	ANK3		-0.04418	0.6973	0.6188	-0.5138	-0.08917	0.1143	2.209	-0.4828	0.849	0.0647	1.389	-0.8272	2.38	-0.9278	-0.9197	1.473	1.528	0.09709	0.05668	-0.3283	-1.474	-2.08	-1.531	-1.565	-1.131	-1.304	-0.8632	0.04038	-0.05302	0.191	0.4895	-1.047	0.7341	-0.4108	-0.5042	0.01831	-1.603	-0.4455	-1.052	-0.9363	-0.5069	-1.529	-0.1903	-0.5779	0.4088	0.9232	1.782	1.498	0.3331	0.1506	0.3897	0.7428	-0.6105	-1.541	0.3232	0.519	-0.2991	-0.1832	1.023	1.133	0.6262	1.73	0.6747	0.7109	0.5672	0.1193	0.5453	-1.579
GENE1576X	HSI067E10	TLE4		-0.7233	0.6261	0.5432	0.02458	-0.01326	0.7718	1.089	-0.7342	0.06034	1.047	2.121	0.01776	2.176	-1.37	-1.063	-0.6418	-0.7853	0.9257	0.7921	-0.7221	-2.605	-2.398	-0.8424	-0.3999	-0.8786	-0.1296	-0.276	-0.2357	-0.0393	-0.5173	0.03578	-0.6356	1.681	-1.712	-2.067	0.2362	-0.9521	-0.4554	-1.344	-0.4246	-0.8886	-1.032	0.6501	-0.5345	0.4587	0.6171	1.297	1.18	0.3113	-0.7558	0.06779	-0.3291	0.1415	-0.4923	0.1881	1.172	-0.1478	-0.06552	1.168	1.18	0.6845	1.922	1.191	-0.3491	1.058	0.6251	0.4843	0.01755
GENE1004X	HSI181E03	ATP1B1		-0.09048	0.2241	0.3429	-0.3802	0.2523	0.5542	1.889	0.5718	0.6909	0.1234	1.073	0.6228	2.504	-0.2762	-0.5401	0.3762	0.8196	-0.5988	-1.135	-3.139	-3.319	-1.208	-0.297	-0.4331	0.6862	0.4317	-0.6311	0.2416	0.1375	0.4909	0.1704	-0.8569	0.5949	-1.067	-1.356	0.02483	-1.497	0.429	-1.436	-0.8326	-0.9977	-0.9047	0.3253	0.3692	-0.05031	2.231	1.45	0.5493	0.04833	0.5405	0.8067	0.5733	-0.5916	-0.6903	-0.8628	0.6892	0.0383	-0.03087	-0.2597	-0.3228	-0.2091	0.6168	1.217	-5.41E-05	1.264	1.032	-0.3614	-0.6285
GENE1161X	HSI059E03	BCAR1		-0.07708	0.9464	0.3992	-0.5273	0.663	0.7073	1.741	0.6627	0.8146	0.6584	1.378	0.6855	1.935	-0.4847	-0.204	-0.1198	0.8204	-0.334	-0.5718	-2.51	-3.437	-1.396	-0.5156	-0.404	0.6425	0.5207	-0.8876	-0.04601	-0.09693	0.06157	-0.122	-0.9514	0.18	-0.763	-1.671	0.3439	-2.686	-0.05508	-1.519	-0.5353	-0.8032	-1.009	-0.2023	0.2757	-0.2588	1.786	1.408	0.4172	0.2063	0.2882	0.8974	-0.4945	-0.08321	-0.3041	-0.8503	0.4222	0.09277	0.1315	-0.1308	0.06048	0.1577	1.17	1.499	0.07393	1.304	1.222	-0.3423	-0.177
GENE1620X	HSI094C10	KTN1		-0.06881	1.005	0.3494	-0.3266	0.598	0.6308	1.49	1.247	2.06	0.2865	1.378	1.046	1.9	-1.364	-0.7423	-0.228	0.9459	-0.7001	-0.9191	-0.919	-3.865	-2.204	-0.8197	0.146	0.3314	0.6355	-0.4602	-0.01027	0.3244	0.6317	0.7624	-2.138	0.1483	-0.8178	-1.693	0.9757	-1.238	0.4705	-1.17	-0.2956	-0.3392	-1.034	-0.9136	-0.6029	-0.7675	0.4887	0.3061	0.3625	0.1698	0.768	0.1633	-0.4573	0.4263	-0.1299	0.1761	0.6708	0.0805	-0.008894	-0.4989	-0.4713	0.1332	1.289	0.8236	0.1582	1.326	0.652	0.1918	-0.3448
GENE2316X	HSI101D12	RANBP2		0.4211	1.404	0.2809	-0.6921	1.059	0.9728	1.042	1.19	1.757	0.7889	1.531	1.312	1.385	-1.597	-0.7074	-0.6502	1.063	-1.024	-1.038	-1.287	-3.668	-1.459	-0.2542	-0.3275	0.09872	0.437	-1.04	-0.7959	0.7675	1.56	0.8964	-1.246	0.5241	-1.03	-1.466	0.7221	0.01825	0.5302	-1.542	-0.4509	-0.7263	-1.608	0.7679	-0.6494	-0.7472	-0.1403	0.2825	0.3225	-0.057	0.4505	0.7166	-0.8357	-0.1196	-0.03647	-0.3357	1.026	0.3379	0.4843	-0.6661	-0.4796	0.363	0.7747	1.076	0.5001	0.6093	0.2974	-0.4423	-0.6472
GENE2015X	HSI105C11	NME3		0.07131	1.137	0.7631	0.04306	1.084	1.591	1.985	0.4356	1.447	0.7581	1.119	0.7952	2.51	-1.041	-0.6706	-0.9486	0.337	-0.8924	-1.376	-0.9881	-2.008	-1.329	0.5254	0.9224	0.333	0.3052	-0.3855	-0.07129	0.3538	0.1944	0.5583	-1.678	-0.1028	-0.7715	-1.315	-0.5005	-2.274	-1.299	-1.689	-0.7444	-1.89	-1.746	0.4395	-0.5002	0.03891	0.9514	0.8163	0.6298	0.7825	0.8046	-0.0769	-0.7912	-0.9376	0.1769	-0.6599	0.8378	0.4712	0.4417	0.3312	0.4235	0.4006	0.8183	1.136	0.7214	0.2359	-0.3065	-0.5276	-0.2061
GENE2315X	HSI094F06	PRKD1		0.079	0.9534	0.7248	-0.01099	1.914	1.456	1.926	0.2453	1.382	0.7039	1.065	0.8588	3.07	-1.055	-0.6832	-0.8695	0.05674	-1.019	-1.668	-1.23	-2.296	-1.411	0.4216	0.7481	0.2404	0.2172	-0.5576	-0.1048	0.2363	-0.01795	0.4421	-1.856	0.04316	-0.8068	-1.522	-0.6594	-0.5398	-0.2173	-1.865	-0.6749	-1.663	-1.468	1.346	-0.5557	0.1109	0.3801	0.7638	0.7334	0.5354	0.4365	-0.2866	-0.4465	-1.038	-0.008401	-0.8005	0.5058	0.5363	0.3697	0.2838	0.4591	0.4527	0.8244	1.017	0.7234	0.2441	-0.1914	-0.646	-0.3384
GENE587X	HSI102A02	FHL1		0.2153	1.037	0.7328	0.1399	0.9148	0.7638	1.907	0.3277	1.432	0.7626	1.15	0.8694	3.207	-1.002	-0.8487	-0.9629	0.2783	-0.9445	-2.345	-1.236	-1.989	-1.442	0.5527	1.215	0.2117	-0.652	-0.5437	-0.1336	0.3522	0.4869	-0.3599	-1.941	-0.2921	-1.029	-1.387	-0.5863	-0.1736	-0.2615	-1.718	-0.7262	-1.863	-1.179	0.5491	-0.5395	0.06957	0.6085	0.9032	0.6443	0.5663	0.7	0.2017	-0.5138	-0.9745	0.165	-0.65	0.9832	0.4291	0.4541	0.3994	0.4745	0.1909	1.073	1.068	0.7091	0.4314	-0.08391	-0.4915	-0.3078
GENE286X	HSI094D01	PNRC2		0.1639	0.8351	0.6933	0.1667	0.8319	1.583	2.039	0.1818	1.288	0.5647	1.129	0.7548	3.179	-0.9831	-0.8334	-0.7619	0.157	-1.034	-1.758	-1.266	-2.106	-1.248	0.502	0.944	0.1589	0.2934	-0.4538	-0.07032	0.1617	0.5759	0.4389	-1.957	-0.2952	-0.9635	-1.494	-0.7904	-1.055	-0.4973	-1.801	-0.8073	-1.7	-1.392	0.413	-0.6496	0.009562	1.107	0.8687	0.5653	0.4437	0.7164	0.4167	-0.5815	-1.085	0.3934	-0.7098	0.9582	0.5705	0.358	0.345	0.194	0.3266	0.8471	1.089	0.7056	0.3744	-0.09307	-0.6216	-0.3372
GENE2203X	HSI098C06	TREM1		0.09599	0.9719	0.6875	0.07251	0.9057	1.496	1.93	0.3299	1.387	0.6526	1.134	0.817	3.174	-1.161	-0.7541	-0.9141	0.3688	-0.9926	-1.67	-1.16	-2.156	-1.571	0.6721	0.9393	0.1537	0.1465	-0.5616	0.01847	0.1979	0.4952	0.4581	-1.885	-0.2303	-0.859	-1.599	-0.6902	-0.8479	-0.491	-1.823	-0.9467	-1.734	-1.343	0.2343	-0.4717	-0.3227	0.9169	0.7883	0.6384	0.6406	0.5941	0.2681	-0.3876	-1.062	0.4863	-0.6532	0.9393	0.4531	0.5028	0.2499	0.37	0.3716	0.8851	1.054	0.6709	0.2716	-0.2495	-0.5551	-0.3479
GENE1596X	HSI128G10	EST		0.03101	1.034	0.6411	0.7935	1.514	0.4781	2.189	0.6601	0.3783	1.679	2.356	1.168	3.096	-1.596	-1.199	-1.29	0.1642	-0.7758	-0.6693	-0.2073	-1.291	-0.5058	-0.7221	-0.6345	0.6125	0.2771	-0.3543	-0.01432	-0.6606	0.1718	-0.1205	-0.7826	-0.1026	-1.031	-2.293	0.6335	-0.4464	-0.4173	-1.189	-0.4263	-1.009	-1.437	-0.7569	-1.043	-0.7235	0.8629	1.044	-0.9103	-0.1856	-0.9795	0.1176	-0.6588	-0.184	0.04269	-0.6918	0.5561	-0.7103	-0.7571	0.5923	0.7999	0.1984	1.607	0.9541	0.007303	1.009	0.836	-0.1252	0.3952
GENE1835X	HSI012D11	SRP9		-0.1693	1.012	1.152	0.651	1.034	0.8703	2.113	0.3908	0.3936	0.6542	1.686	0.2567	2.115	-1.297	-1.289	-1.573	-0.6279	-0.6301	-0.5455	0.08243	-1.449	-1.175	-0.04408	0.2399	-0.04515	0.3035	-0.008645	-0.3111	-0.2052	-0.7683	-0.2939	-1.334	-0.6695	-1.018	-2.163	0.2636	-1.068	-0.6536	-1.845	-0.4779	-1.32	-1.567	-0.4721	-0.4765	-0.1402	2.019	1.614	0.6045	-0.2119	-0.7395	0.08106	0.4918	0.01469	-0.777	-0.6568	1.152	-0.6836	-0.5303	0.3663	0.5974	-0.1075	1.837	1.061	0.6446	1.321	1.365	0.6597	0.2947
GENE306X	HSI014G07	DOCK9		0.1338	0.8762	1.43	0.341	2.85	0.7093	1.95	0.1591	0.3855	1.684	0.7768	1.146	1.318	-1.466	-0.2277	-2.001	-0.7893	-0.7039	-0.5238	-1.635	-1.984	-0.9031	-0.1743	-0.03783	0.1092	0.5902	-0.5673	-0.9893	-0.04857	-1.024	-0.07552	-1.083	0.3787	-1.466	-1.525	0.1778	-1.56	-0.6824	-1.486	-0.1108	-1.421	-1.133	0.2351	0.08884	0.4925	1.034	0.5098	0.4427	0.03085	-0.58	-0.2725	-0.04534	-0.2585	0.8252	0.1227	1.238	-0.7791	-0.8002	1.138	1.233	0.2706	0.974	1.141	-0.1127	0.8298	0.9842	0.3443	-0.482
GENE2157X	HSI048G12	WDR26		-0.106	1.049	0.9918	0.836	2.297	0.8648	2.227	-0.09819	-0.007465	0.9615	2.124	0.7123	0.4889	-1.68	-0.7262	-1.022	-0.2796	-0.4766	-0.188	-0.8373	-1.496	-0.2429	-0.3199	-1.245	0.2925	0.7853	-0.853	-1.111	-0.4639	-1.04	-0.8261	-0.7854	-0.1477	-1.181	-1.085	0.5893	-2.337	-0.5709	-1.064	0.03189	-0.7688	-0.7866	-0.3568	0.2915	-0.5475	1.577	1.259	0.03177	0.3654	-1.237	-0.007253	-0.3101	0.02908	-0.1656	-0.7527	0.271	-0.8195	-0.9413	1.047	0.6688	-0.4483	1.925	0.6318	0.6184	1.367	1.88	0.06924	1.049
GENE1496X	HSI083F10	ZNF198		1.332	1.808	0.03828	1.171	0.4673	0.9731	0.5916	1.038	1.338	0.985	2.299	0.7257	2.388	-0.5953	-0.6282	-1.66	-0.4143	-0.7128	-1.164	-0.2074	-1.987	-0.3935	0.2083	-0.5455	0.6606	0.2586	-0.5702	0.5141	-0.7911	-0.6116	-1.055	-2.205	-0.2266	-0.4045	-1.706	-0.9105	-1.457	-0.8544	-0.9662	-0.2914	-0.825	-1.276	0.009355	-1.066	-0.7295	0.4234	0.7692	-0.7537	0.8291	0.04915	-0.439	-1.062	-0.7041	0.2353	0.2888	1.565	0.2668	0.4077	0.4454	0.6951	-0.2069	1.79	0.5614	1.007	1.041	0.682	-0.5738	0.1312
GENE181X	HSI068A01	SUCLA2		1.285	2.012	0.4623	0.1145	0.9597	1.148	0.4591	1.373	1.593	0.9776	1.8	1.345	1.355	-1.622	-1.092	-1.307	0.8892	-0.8193	-1.102	-0.1963	-2.347	-0.9355	0.7415	0.07803	0.7319	0.759	-0.8386	0.1015	0.3396	0.3832	0.1826	-1.756	-0.08877	-1.395	-1.838	-0.7521	-0.3125	0.08334	-1.416	-0.2465	-1.792	-1.465	-0.2163	-1.106	-0.551	0.07917	0.6411	-0.7803	-0.1308	-0.03046	0.3565	-0.5999	-0.8562	0.708	-0.9348	0.5448	0.2972	0.3195	0.385	0.2195	0.1152	1.792	0.9501	-0.2705	1.175	0.7576	-0.6975	-0.01908
GENE1385X	HSI082A10	DHX29		1.109	1.5	0.536	0.386	1.28	0.8453	1.733	1.203	1.378	1.661	2.018	1.059	1.549	-1.804	-1.154	-1.575	0.3237	-0.4105	-0.07298	-0.1673	-2.957	-0.6946	0.5354	-0.8747	0.00253	0.1318	-0.8401	-0.06592	0.1167	-0.3191	0.1267	-1.649	0.04359	-1.519	-1.686	0.7115	-0.7344	0.045	-1.279	-0.2178	-0.929	-1.191	-0.4666	-0.9078	-0.8449	0.03676	0.3575	-1.17	-1.194	-0.1556	0.4999	-0.1644	-0.3923	0.3578	-0.8749	0.7761	0.4067	0.502	0.1029	0.6495	0.232	0.9683	1.148	0.2648	0.8775	1.293	-0.5714	0.115
GENE1034X	HSI029D03	BCLAF1		-0.06348	1.158	0.2863	0.3006	0.3473	1.923	0.9739	0.3084	1.431	0.6574	1.367	0.6776	2.837	-1.469	-1.07	-0.7286	0.3489	-0.6346	-0.7915	-0.99	-2.564	-1.68	0.09607	0.261	-0.00722	0.4107	-0.862	0.3142	0.4119	-0.1781	-0.07255	-2.178	0.3045	-0.7312	-1.902	-0.336	-0.009831	-0.3617	-1.998	-0.9424	-1.705	-1.32	0.5182	-0.8696	0.4852	0.3783	0.7828	0.1961	0.1974	-0.08485	-0.1013	-1.093	-0.3184	0.1885	-0.3033	1.54	0.5961	0.7052	0.4557	0.9293	0.4187	1.073	0.7034	-0.1929	1.213	1.067	-0.1746	-0.13
GENE17X	HSI030F01	UBE1C		1.023	1.52	0.8395	0.9057	0.3496	1.313	1.663	1.259	1.411	0.723	1.857	0.7472	2.329	-0.5116	-0.1933	-0.6868	0.9253	-0.5143	-0.359	-0.6083	-2.909	-0.7684	0.8321	-0.1302	-0.3067	-0.844	-1.269	-0.4849	-0.2398	-0.5574	-0.2134	-1.043	0.3189	-2.073	-1.764	-0.1247	-1.084	-0.3719	-1.608	-0.3264	-1.068	-0.7913	-0.04389	-0.6733	0.4939	-0.3097	0.3766	-0.5758	-0.4638	-0.4544	-0.7441	-0.7356	0.7359	-0.06058	-0.4262	1.04	0.01801	0.2776	0.8737	0.367	-0.3913	0.6625	1.157	0.1644	1.753	1.472	-1.154	-0.5274
GENE382X	HSI020C07	CD164		0.8094	1.921	0.9273	0.204	0.7686	0.7507	0.7761	1.208	2.034	1.115	2.111	1.344	1.52	-1.887	-0.6584	-1.311	-0.1102	-1.047	-0.243	0.4927	-1.989	-1.756	-0.2536	0.592	-0.06406	0.04764	-1.37	-0.1845	0.2789	-0.01453	-0.2191	-1.155	-0.1366	-2.861	-1.947	0.2216	-0.6281	0.1327	-1.529	-0.5037	-1.374	-1.267	-0.5704	-0.8408	0.3755	0.1261	-0.02956	-0.03564	0.1764	-0.4472	0.1629	-0.6842	0.3081	0.1485	0.1313	1.032	-0.3556	-0.3213	0.5443	0.5143	0.57	0.8238	0.8376	0.3996	0.8255	1.126	-0.1504	0.586
GENE1089X	HSI150F03	EST		-0.1893	1.128	0.3141	0.05344	0.972	1.063	1.671	0.8048	0.8629	1.232	1.769	1.857	2.316	-1.788	-1.468	-1.137	0.5023	-0.5966	-0.4897	1.154	-1.221	-1.028	0.06339	-0.2351	0.3999	0.05806	-0.8905	0.5732	-0.07598	0.11	0.4222	-0.7711	1.51	-2.068	-2.464	0.1106	0.2411	-0.2206	-1.81	-0.9301	-1.032	-0.9664	-0.7556	-0.969	-1.486	-0.1872	-0.4932	-1.142	-0.1272	-0.3049	0.2447	-0.457	-0.17	0.04851	-0.5789	1.219	0.1706	0.1878	0.06504	0.4953	0.7917	0.9779	0.3877	-0.08863	0.8873	1.393	-0.7176	0.8027
GENE2190X	HSI149C06	THBS1		-0.1784	0.7241	0.3911	0.3017	0.9205	0.1266	2.771	0.3105	0.05623	1.396	3.271	0.4555	1.542	-1.384	-1.498	-1.671	-0.6852	-0.6519	-0.5636	0.2009	-1.163	-0.5596	-0.2538	-0.265	0.4783	-0.1195	-0.406	0.4207	-0.1474	0.157	-0.1973	0.4266	0.9314	-1.131	-1.969	-0.2946	-0.5329	-0.613	-1.351	-1.184	-1.156	-1.329	-0.8641	-0.5975	-0.9909	0.553	0.5029	0.01792	-0.09193	0.3638	0.7196	-1.054	-0.4408	-0.2835	0.2227	1.339	-0.8039	-0.9167	-0.2695	-0.07379	1.266	2.499	0.9441	0.1942	0.7848	0.6919	0.08129	0.6298
GENE2291X	HSI130B12	IL6ST		0.6712	0.1421	-0.178	0.6113	0.6565	0.7249	2.419	1.63	1.452	1.812	1.74	1.098	2.186	-1.759	-1.284	-2.184	-0.736	-1.192	-0.8231	1.697	-1.803	-0.4507	0.3258	0.1259	-0.3888	-0.8556	-1.083	-0.1112	-0.3599	0.2347	0.185	-1.657	-0.4403	-1.999	-1.805	-0.1476	-0.2207	-0.1558	-0.5638	-0.3376	-1.379	-0.3348	0.3797	-0.5905	-0.9015	-0.4418	-1.054	0.5789	0.7422	-0.02013	0.4779	-0.1788	0.7125	0.3218	0.3012	0.8651	-0.2773	-0.2791	0.2789	0.2607	1.13	0.5606	1.09	0.4356	0.1605	0.2779	-0.2019	-0.09125
GENE522X	HSI030G08	SYT9		-0.1754	0.8757	0.05724	-0.2691	0.6264	0.05115	1.778	0.7288	1.898	2.04	2.032	0.4932	1.766	-1.113	-1.198	-1.885	-1.276	-0.8006	-1.43	1.13	-0.8468	-1.302	-0.797	-0.6712	-0.4039	-1.16	-0.6921	-0.5465	-0.1668	1.692	-0.08891	-0.9411	1.262	-1.731	-1.934	-0.8118	0.2109	-0.1542	-0.8205	-0.2025	-0.1331	-0.2671	-0.7518	-0.8752	-0.1917	-0.5419	0.4114	0.5787	0.198	-0.04833	-0.6764	0.02179	0.8005	-0.4588	0.6261	1.776	0.3792	0.5309	-0.9246	-0.4795	0.9061	0.2824	1.68	0.05192	1.171	1.299	-0.3588	-0.2308
GENE2000X	HSI132G11	KITLG		0.1906	0.8462	0.2343	-0.1276	1.683	0.2614	2.115	1.457	1.943	1.999	2.062	1.058	1.598	-1.714	-1.3	-1.485	-0.182	-1.103	-1.178	0.9971	-1.048	-0.7775	-1.135	-1.179	-0.2306	-0.4642	-0.8009	-0.6198	-0.971	0.09126	0.1579	-0.7563	1.158	-1.652	-1.974	-0.5922	-0.1843	-0.2001	-0.6888	0.1723	-0.6111	-0.6423	-0.9521	-0.2803	-0.4147	-0.1561	0.05856	-0.09836	0.2672	-0.1586	-0.05752	-0.09749	0.1977	-0.01077	0.5215	1.996	0.08997	0.01645	-0.9072	-0.6275	1.439	0.8125	1.064	0.4741	0.9289	0.8913	-0.8822	-0.5201
GENE2298X	HSI154F06	FLJ14001		0.5951	0.5637	-0.009227	0.6566	0.8054	-0.09585	0.46	1.381	1.87	1.166	1.253	1.109	2.224	-1.946	-1.135	-1.294	-0.4083	-1.493	-1.166	0.6112	-2.207	0.3676	-0.06432	0.8018	-0.1563	-0.1958	-1.012	-0.7886	-0.1305	1.037	0.5945	-0.3503	-0.2597	-1.815	-0.861	-0.329	-0.1363	-0.2462	-0.6085	0.2986	-0.4202	-0.3413	-0.5958	-0.8234	-0.7132	-0.3207	-0.4945	-0.638	1.526	1.068	0.4306	-0.4716	0.6145	1.777	0.7558	2.124	1.218	0.8098	-0.3068	-0.4414	0.157	-0.2715	0.6533	0.7613	-1.779	-1.138	-1.561	-0.6674
GENE2400X	HSI154E06	ST3GAL2		0.6014	0.5334	0.03514	0.6492	0.9291	-0.1246	0.5063	1.327	1.735	1.377	1.542	1.104	2.301	-1.868	-1.04	-1.468	-1.069	-1.574	-1.204	0.8035	-2.207	0.3116	-0.03929	0.8081	-0.1597	-0.1704	-1.045	-1.019	-0.3269	1.098	0.6643	-0.4207	-0.3944	-1.78	-0.9482	-0.5849	-0.1003	-0.3691	-0.6767	0.3654	-0.3785	-0.3599	-0.1747	-0.8595	-1.101	0.427	-0.4927	-0.7348	-0.316	0.8368	0.3889	-0.4814	0.695	0.9741	0.8839	2.676	1.158	1.006	-0.3386	0.04245	0.1425	-0.01968	0.7053	0.7492	-1.185	-0.01763	-1.566	-0.7602
GENE841X	HSI040H03	UQCRC2		0.8529	0.8068	0.1113	-0.03722	0.7106	0.6595	1.162	2.718	2.25	1.611	0.9406	1.218	2.56	-1.487	-1.085	-1.474	0.2693	-0.4804	0.5635	0.07825	-2.263	-0.4298	0.5592	0.5235	-0.001732	0.02658	-0.6872	-0.6123	0.3691	1.453	1.299	-0.8993	-0.8604	-1.007	-1.136	-0.02937	-1.012	-0.7665	-1.53	-0.8708	-0.5002	-1.513	-0.8186	-0.5857	-1.306	-0.04906	-0.08489	-1.058	-0.635	-0.5723	-0.4157	0.3929	-0.0244	0.115	-0.7056	0.4408	-0.1298	-0.1316	0.1777	0.3358	0.5756	-0.2224	1.643	1.387	-0.7392	0.1128	0.06762	0.1699
GENE1600X	HSI138E04	GSPT1		0.5609	0.462	0.3898	0.318	0.9427	0.1881	1.182	3.337	3.072	2.254	1.627	1.119	1.651	-1.572	-1.32	-1.22	-0.1416	-1.035	-0.2926	1.851	-1.021	-0.6534	0.2855	0.09565	0.05886	-0.06468	-0.2882	-0.5053	0.0904	-0.1736	0.2291	0.002809	0.1502	-0.9052	-0.8618	-0.29	-1.12	-0.7672	-0.8131	-0.9457	-1.04	-1.391	-0.6566	-0.3798	-0.003194	-0.3841	-0.6056	-0.8978	-0.9929	-0.8091	-0.4106	-0.7661	0.3364	0.3501	-0.05231	0.9661	-0.04258	-0.05661	0.6889	0.8676	0.4781	-0.4835	0.9771	1.059	-0.5878	-0.4015	-0.5528	-1.087
GENE791X	HSI152E08	SMG1		0.2383	0.9862	-0.2916	0.1233	0.9942	0.5131	1.668	2.461	3.254	2.093	1.229	0.7885	2.74	-0.4302	-0.4244	-1.027	0.1991	-0.3146	-0.5959	-0.04418	-1.252	-0.8861	-0.725	0.01268	-0.08786	0.0771	-1.267	0.03965	-0.5875	-0.257	0.525	-1.584	-0.2802	-0.6902	-1.703	0.2411	-0.8398	-0.08612	-1.747	-0.6348	-0.9631	-0.6971	-1.735	-0.8862	0.323	-0.6849	-0.3527	-0.7625	-0.5047	0.1611	-0.1566	-1.45	0.3739	-0.6344	-0.3252	0.7097	0.3337	0.4009	0.5579	0.7187	0.8315	0.6553	0.4158	0.5	0.4773	0.6295	-0.6821	0.3174
GENE2314X	HSI094B06	MKL2		-0.1517	0.1403	-0.6878	0.2978	1.789	0.8175	0.4144	1.954	2.616	1.22	0.7056	0.1859	3.502	-1.371	-0.7767	-2.222	-0.3086	-1.073	-1.072	0.4292	-2.212	-0.5302	-0.7793	0.2804	0.4948	0.6725	-1.158	0.08905	0.09567	0.4266	1.762	-0.6844	0.9989	-1.381	-0.9522	-0.1925	-0.8677	-0.5756	-1.017	-0.5317	-0.3106	-0.681	0.02923	-1.051	-0.007863	-0.9566	0.04499	-0.1006	0.05955	-0.2063	-0.715	-0.1325	-0.1116	0.6549	-0.697	0.22	0.3926	0.2032	0.8766	0.8473	1.107	0.1551	0.8383	0.9608	-0.4992	-0.3618	-0.4821	-0.4232
GENE57X	HSI137H01	EST		0.8956	-0.7523	0.1691	0.7382	0.3346	-1.003	2.6	1.993	0.9867	0.4775	1.277	1.561	2.45	-0.08935	-0.7513	-0.6268	-0.4091	-0.9723	-0.5748	1.875	-0.9371	-0.02165	0.9822	0.7652	-0.3113	-0.2561	-0.0512	1.386	1.131	1.035	1.043	0.292	0.7006	0.6574	-0.4601	-0.4148	-0.5798	-0.6348	-0.3071	-0.8729	-1.962	-1.793	-0.2287	-0.8808	-1.156	0.3528	-0.3252	0.4126	-0.02409	-1.179	0.6984	-1.297	-0.6234	0.7216	0.4018	1.07	-1.244	-1.487	0.3856	0.376	-0.7851	-0.7814	0.1963	-0.2373	-1.091	-1.296	-0.4371	-1.11
GENE276X	HSI164D01	LOC284361		1.008	0.9144	0.9572	1.053	1.043	0.7356	1.688	1.375	0.8443	1.183	1.639	1.448	3.833	-1.509	-1.364	-1.034	0.2194	-0.7717	-0.7557	0.5627	-0.7702	-0.1025	0.7958	0.5651	-0.5608	-0.3932	0.09964	0.08062	0.2722	0.3955	0.4258	-0.4458	0.08839	-1.177	-1.303	-0.02738	-0.4703	0.01022	-1.489	-0.9805	-2.55	-1.897	0.01013	-1.096	-0.03928	0.1701	0.07841	-0.383	-0.3342	-0.7497	-0.1599	-1.633	-0.08394	0.4796	0.09223	0.9848	-0.2164	-0.5252	0.6974	0.4034	-0.8979	-0.06218	0.5815	0.6411	-0.5376	-0.4109	-0.4409	-0.2035
GENE676X	HSI132B02	PDLIM5		0.837	1.296	0.899	0.8194	0.8604	0.498	0.5782	1.996	1.94	1.966	0.8016	0.8725	2.777	-0.6598	-0.4217	-1.411	0.1426	-0.7878	-0.5404	-1.052	-1.15	0.1922	0.4712	1.225	0.3935	-0.09442	-0.1324	0.7727	0.734	0.2491	0.2361	0.3	0.1157	-1.655	-1.239	0.1003	-1.28	-0.8708	-1.145	-0.9382	-1.184	-1.162	-0.9081	-0.6988	-0.2687	0.7487	0.8562	-0.4768	-0.101	-0.4333	-1.429	-2.964	-0.008083	0.5178	0.6812	1.343	-0.4385	-0.4503	-0.01828	0.2447	0.6375	-0.7585	0.6473	0.1158	-0.7691	0.07387	-1.028	-0.4646
GENE1794X	HSI111A11	MYH10		0.7145	0.7462	0.4252	0.9825	1.652	1.041	0.04464	0.3506	0.7064	0.4215	1.522	2.111	1.515	-0.07413	0.005979	-2.812	-0.7961	-0.495	-0.5762	0.594	0.553	2.107	1.374	1.731	0.783	0.618	-0.2555	0.1449	0.5713	-0.8125	-0.3224	0.3205	0.9374	-1.722	-1.473	-1.352	-1.218	-1.352	-1.254	-0.2146	-0.8717	-1.21	-1.062	-0.6258	0.4141	0.1947	0.6391	-0.9823	-0.1683	-1.194	0.07931	-1.391	-0.3485	1.02	-0.4781	0.6494	0.7215	0.609	-0.1003	0.6787	-1.537	0.2011	0.1727	0.04598	-1.204	-0.5152	-0.9496	-0.02956
GENE1935X	HSI016A05	RPL15		0.9917	0.5732	0.9669	1.104	1.903	0.786	1.214	1.439	1.624	0.5156	0.4391	1.642	0.7674	-2.357	-0.8099	-1.058	1.337	-1.276	-0.787	-0.1649	0.1938	0.6914	0.8692	0.7839	0.1769	-0.03585	-0.6855	0.1271	0.4995	1.823	0.9002	0.289	0.07666	-0.3098	-0.5894	-0.2579	-0.6912	-0.3085	-1.543	-0.602	-1.373	-2.115	-0.7221	-0.7722	0.807	0.00235	-0.8831	-0.6572	0.5596	-0.732	0.07425	-1.207	-0.2895	1.207	-0.4799	0.9203	0.2426	0.3819	-0.05488	0.4896	-0.2674	-0.8762	0.73	1.016	-1.958	-1.751	-1.248	-1.303
GENE2283X	HSI112B06	NUDT3		1.418	-0.208	-1.075	1.716	3.121	0.1808	0.09649	2.011	1.008	0.419	0.3578	1.148	1.268	-0.4418	-0.3342	-1.623	0.2799	-0.4176	-0.3764	0.5223	0.5427	1.207	0.7842	0.08004	1.204	-0.1807	0.8097	1.316	-0.1572	0.8284	0.6934	1.27	-0.4656	-0.4279	-1.195	-1.144	-0.6418	-1.49	0.189	-0.1554	-1.286	-0.939	-0.2327	-1.217	-1.454	-0.9411	-0.1886	-0.9394	1.776	-0.9672	-0.4115	-1.855	-1.1	1.463	-0.4469	0.1144	0.5173	-0.9347	-0.05016	0.3791	0.1331	-0.4668	-0.6524	0.6253	-1.133	-0.9727	-0.4222	-0.5365
GENE963X	HSI058A03	TTC18		0.2666	-0.08485	-0.1331	0.5502	0.8634	-0.1024	0.5534	1.558	1.999	-0.09729	-0.2616	-0.471	1.82	-1.456	-1.37	-0.7025	-0.3351	-1.621	-1.841	-1.807	-1.548	-0.7966	1.26	2.016	1.585	1.491	-0.1147	1.665	0.4217	1.584	0.93	-0.6588	-0.2369	-0.521	-0.5225	0.6746	0.1381	0.3122	-1.234	-0.6788	0.09101	-0.9567	-1.003	-0.6988	-0.7106	-0.2411	-0.0409	0.09249	0.4268	1.35	0.8288	-1.292	-0.737	0.1845	-1.14	-0.6201	0.4287	0.09731	-0.9208	-0.6599	-0.6654	-0.8573	0.5999	1.449	0.6468	1.712	-0.01408	-0.4436
GENE1578X	HSI071E10	DDX48		0.3308	0.4587	-1.329	-1.29	0.9186	0.7924	1.702	1.265	0.516	1.747	2.381	-0.007745	-0.008649	-0.3591	-0.4428	-0.7697	0.2411	-0.8075	-0.63	-0.8662	-0.582	-1.384	1.92	2.112	0.7942	0.6443	-0.7359	0.7693	1.345	1.141	0.4229	-0.83	-1.058	0.014	-0.801	0.824	0.05033	0.7304	-1.177	-1.072	-1.034	-1.615	-0.4086	-0.5591	-1.123	-0.01041	-0.1045	-0.7008	-1.273	0.09365	0.3788	-2.16	-0.51	-0.4463	0.3264	0.7381	-0.3663	-0.1742	-1.071	-1.003	1.999	1.04	1.465	-0.03828	0.018	0.231	-0.6192	-0.04226
GENE1250X	HSI034F04	KIAA1279		-0.2921	0.3436	0.3626	-0.04248	1.204	0.5803	1.688	0.8731	0.7876	0.6858	1.53	0.3726	2.98	-1.666	-1.164	-1.671	-0.7269	-0.7939	-0.849	-2.162	-1.531	-1.333	1.23	0.8849	1.028	0.7857	0.3119	0.5849	0.5697	0.6805	0.5193	-0.8553	-0.04216	-0.1826	-1.559	-0.1476	-1.341	0.343	-1.234	-0.8109	-1.3	-1.065	-0.1053	-0.3915	-1.132	0.7494	0.8419	-0.7292	-1.34	0.1299	0.7002	-1.001	-0.8059	-0.06822	-0.4349	0.6135	0.5302	0.7221	-0.5631	-0.4496	0.1137	1.527	0.5456	-0.07159	1.441	1.303	0.006941	0.295
GENE1259X	HSI040F04	PRDX3		1.096	1.091	0.3536	-0.1152	1.082	0.6661	1.652	2.377	1.702	0.8388	1.403	1.28	1.705	-1.172	-1.396	-1.738	-0.3145	-0.5849	-0.424	-1.746	-2.473	-1.194	1.269	0.08961	1.361	0.7961	0.02974	0.4866	0.9596	1.298	0.548	-0.8986	0.06378	-0.4875	-0.8375	-0.299	0.5964	-0.2666	-1.054	-1.048	-1.97	-1.267	0.1561	-0.7415	-1.087	0.7527	0.09541	-0.4447	0.002634	-0.04559	0.2404	-1.847	-0.6227	0.4973	-0.4785	0.9921	-0.2098	-0.2529	0.4228	0.3073	-0.09257	0.4527	0.3523	-0.1641	-0.3684	-0.09203	-0.7849	-0.4966
GENE1191X	HSI124E03	ELOVL2		1.429	1.481	0.851	1.132	1.315	-0.2755	1.268	1.498	1.405	2.267	2.228	0.9288	2.44	-1.63	-1.432	-2.088	-1.146	-0.762	-0.4065	-0.2406	-1.851	-0.6495	0.8261	0.6017	0.3283	0.2224	0.344	0.5398	0.4501	0.2786	0.5793	-0.8265	0.07135	-0.2307	-0.6242	0.1296	-1.323	-0.5227	-1.11	-0.2585	-1.193	-1.086	-1.358	-1.179	-0.6577	0.09339	0.1077	-0.7716	-0.5531	-1.307	-0.01492	-0.9846	0.2523	0.7435	-0.3564	0.7153	-0.1951	-0.1843	0.07042	-0.02566	1.292	0.1669	0.7098	-0.3727	-0.01384	0.03891	-0.9363	-0.2363
GENE2133X	HSI019A06	REEP5		1.029	1.109	0.6356	1.184	1.372	-0.8565	0.231	0.6951	1.154	1.852	1.379	-0.1006	2.075	-2.346	-1.527	-1.74	-1.446	-1.164	-0.9965	-1.186	-2.901	-1.273	1.006	1.255	0.1701	0.497	0.969	0.6097	0.926	0.3452	0.9264	-0.9883	0.6337	0.3405	-0.1911	0.182	-1.61	-0.008279	-0.7498	0.3419	-0.515	-0.7006	-1.164	-1.206	-0.08988	0.6047	0.4376	-0.02909	-0.2125	-0.2118	-0.07519	-0.1589	0.2998	1.109	-0.3164	0.647	0.1155	0.1243	0.1206	-0.09413	1.521	0.07069	0.5487	-0.1552	-0.2134	-0.1858	-1.28	-0.825
GENE464X	HSI111F08	BRI3BP		0.4896	1.579	0.07707	-0.1097	1.017	0.7915	2.134	0.9437	0.3549	1.009	0.3273	1.218	0.479	-0.9637	-1.204	-0.9065	-0.06412	-0.1405	0.0508	-0.6545	0.702	-1.922	1.279	-0.3501	1.489	0.6161	0.2057	1.303	0.9466	0.9803	1.208	0.4296	0.9989	-0.2572	-1.873	-1.009	-1.687	-1.432	-1.553	-1.276	-1.896	-1.703	-0.9678	-0.1511	0.862	0.9083	0.8914	-0.2915	-0.9912	-0.9214	0.2919	-0.6203	-0.8229	0.01539	-0.3573	1.195	-0.1094	-0.163	-0.884	-1.005	0.892	0.7097	1.083	0.9734	0.3886	-0.7801	-0.5779	-1.198
GENE2114X	HSI068F12	PCYOX1		-0.6429	-0.3904	0.6397	0.5935	2.408	-0.1508	0.3493	0.3805	0.8026	1.034	1.351	1.557	2.223	-1.436	-0.8622	-1.067	0.6359	-0.538	0.3914	-0.4054	-1.368	-0.5383	1.381	1.288	0.4951	0.3904	0.8407	1.511	1.531	0.08888	0.628	0.5266	0.9532	-0.4577	-1.058	-0.1945	-1.097	-0.6111	-2.243	-1.041	-1.881	-1.664	-1.062	-1.336	0.4748	0.4116	0.4688	-0.5819	-1.04	-1.384	0.2233	0.6284	-0.06642	1.545	-0.5674	0.7591	-0.221	-0.1531	-0.3647	-0.749	0.1238	0.09005	-0.1504	1.16	0.1404	-1.064	-1.001	-0.6374
GENE100X	HSI022C01	UGDH		-1.2	-0.6729	1.218	1.632	-0.3356	0.1646	3.412	1.295	0.8793	0.8077	-0.1185	0.3931	1.708	-0.1645	-0.5093	-0.7333	-0.7929	-0.7399	-1.108	-0.3971	-0.9474	0.6999	2.097	-0.1721	-1.035	-0.8188	1.152	3.169	0.9568	-0.7592	-0.4436	-1.116	-1.262	0.221	-1.023	-0.3323	-0.7572	-0.6329	-0.5472	-0.2303	-1.202	-0.6459	0.6125	-0.1552	-0.3803	0.4596	0.3101	1.523	0.189	-0.6224	-0.512	-0.2663	-0.4664	0.4457	0.8762	0.5537	-0.2373	-0.2033	-0.0112	-0.04386	0.7609	0.6882	-0.3502	0.03658	-0.7112	-0.8635	-1.2	-1.54
GENE2288X	HSI122H12	RPS23		-1.63	-1.708	1.32	0.8476	-0.36	0.3573	3.261	1.532	2.17	1.406	1.301	1.109	1.149	-1.023	-0.3505	-0.4789	0.2389	0.1379	0.6976	-0.3913	-0.5098	1.123	2.154	1.788	0.2998	0.07748	0.01686	0.7136	1.151	-0.07995	0.09181	-0.3761	-0.3818	-1.007	-0.9313	-0.6462	-1.599	-1.241	-0.6652	-0.7746	-1.424	-0.7925	0.1819	-1.027	-0.6044	-1.214	-0.8618	-0.3688	-0.3587	-0.8374	0.3436	-1.403	-0.07379	0.6335	-0.253	0.397	-0.612	-0.1813	-0.3283	0.03611	0.8268	0.1142	0.1018	0.8332	0.03818	-0.1218	-1.054	-0.7788
GENE577X	HSI133C08	EST		0.3522	0.5375	0.5282	0.2467	1.365	2.295	1.515	0.9246	1.446	1.479	1.101	-0.4672	1.117	-1.85	-1.778	-0.3533	0.3632	-1.302	-1.775	-0.9766	-0.5636	-0.5129	1.915	1.872	0.5177	-0.319	1.297	-0.3089	-0.9091	0.05931	-0.1605	-0.692	-1.241	0.4281	-0.7527	-0.08662	-0.6094	-0.5217	-0.1703	0.2866	-0.8322	-0.6294	1.763	-1.003	1.961	0.03375	-0.01193	-0.3976	-0.376	-0.6861	-0.2862	-0.6391	1.056	1.609	-0.9858	-0.8708	-0.2923	-0.2744	-0.5759	-0.6875	0.6736	0.1988	0.8951	-0.4236	-0.1504	-0.8748	-1.17	-1.321
GENE1724X	HSI090F11	PGDS		0.3778	0.03864	0.9906	0.325	1.586	0.722	1.208	2.033	2.311	0.8832	1.359	2.201	-0.4555	-1.214	-0.04998	-1.027	-0.7988	-1.285	-1.491	-0.8201	-1.246	1.246	0.6326	1.116	-0.4833	-0.6164	-1.796	-1.239	-0.00268	0.6687	-0.9687	-0.9028	-0.9581	-1.8	-1.788	0.3169	0.2156	0.3409	-0.05345	0.7606	-0.3899	-1.242	1.387	0.3588	-1.126	-0.4371	-0.8817	-0.6688	-0.682	0.8561	0.05684	-0.3399	-0.1039	1.145	0.4722	0.7119	-0.1159	-0.3888	-0.7962	-0.487	0.1157	0.7468	0.8156	-0.3226	-0.3905	-0.7201	0.3911	1.697
GENE2373X	HSI067A12	CRYZ		0.754	1.7	0.5991	0.4906	0.578	1.146	1.632	1.802	1.412	1.479	-0.3133	1.365	1.029	-0.9173	-0.7139	-1.336	0.1799	-1.938	-2.152	-1.271	-1.356	-1.409	0.4119	0.9641	-1.18	-1.156	0.05304	0.7183	0.4813	1.502	1.071	-1.601	-0.5841	-1.347	-2.515	0.7511	-0.2054	0.08349	-1.155	-0.193	-1.184	-0.4591	0.5956	0.2426	-0.1586	-0.7794	-0.201	0.5901	0.3863	0.2033	0.1423	0.197	-0.7679	0.1863	-1.075	0.1962	0.1449	-0.03765	0.4119	0.3842	1.512	0.3686	1.077	-0.1656	0.1421	-0.8824	0.4283	-0.359
GENE72X	HSI068D07	TMEM87B		1.226	1.661	0.5159	-0.7889	1.183	1.414	0.8705	1.379	1.327	0.9783	1.82	1.467	0.6772	-1.01	-0.4705	-1.353	0.4351	-1.15	-0.51	-0.6032	-2.937	-0.5954	0.9751	-0.2127	-0.1393	0.4393	-1.462	-0.9194	0.8587	1.448	1.238	0.1157	0.807	-1.243	-0.6758	-0.1999	-0.3942	-0.1523	-1.45	-0.586	-1.652	-2.164	0.7731	-0.3807	-0.1998	0.6689	0.1756	-0.4834	-0.3253	0.2182	0.1208	-1.255	-0.9039	0.855	-0.8913	0.6575	0.5426	0.453	-0.07586	0.1573	0.2613	-0.02042	1.505	0.563	-0.795	0.1176	-1.031	-0.8735
GENE289X	HSI105B07	SNX4		0.9633	1.509	0.7123	0.2176	1.259	1.528	0.8164	1.023	1.248	1.11	1.386	1.307	0.8652	-1.092	-0.283	-1.435	0.2761	-0.8019	-0.3622	-0.2516	-2.947	-0.6559	0.9356	0.1506	0.2235	0.5122	-1.304	-0.7754	1.026	1.619	1.23	0.1065	0.9372	-1.378	-0.6259	-0.03183	-1.185	-0.4163	-1.483	-0.9468	-1.716	-2.587	0.6625	-0.4731	-0.1987	0.597	0.2722	-0.1402	-0.518	0.2735	-0.09736	-1.133	-0.7978	0.8178	-0.922	0.3376	0.5588	0.2087	-0.2387	-0.3077	0.1815	0.6346	1.497	0.768	-0.8216	-0.3073	-0.9924	-0.5454
GENE1718X	HSI068B05	MED8		1.046	1.82	0.6592	-0.604	1.258	1.535	0.8969	1.234	1.201	1.047	1.54	1.775	0.5757	-0.876	-0.204	-1.371	0.05881	-1.287	-0.3319	-0.5766	-2.892	-0.7612	1.121	-0.263	-0.1548	0.3563	-1.535	-0.9104	1.263	1.374	1.141	0.08389	0.9462	-1.015	-0.7368	-0.1705	-1.227	-0.4328	-1.487	-0.3614	-1.161	-2.136	0.7668	-0.3191	-0.2185	0.8537	0.1912	-0.02957	-1.072	-0.002371	-0.06043	-0.8785	-0.7351	0.7198	-0.8899	0.1671	0.4186	0.5663	-0.1347	0.5571	0.1937	0.4148	1.359	0.7337	-1.048	-0.1962	-1.018	-0.7764
GENE1719X	HSI068D05	CEBPG		0.9373	1.745	0.6282	-0.7321	1.211	1.56	0.8261	1.113	1.24	1.01	1.579	1.704	0.6517	-0.8439	-0.142	-1.319	0.04973	-1.375	-0.3929	-0.6084	-2.922	-0.7016	1.01	-0.2702	-0.1809	0.3153	-1.492	-0.9628	1.236	1.45	1.138	0.1156	0.914	-1.151	-0.8048	-0.1945	-1.176	-0.3529	-1.465	-0.3044	-1.196	-2.227	0.8243	-0.452	-0.143	0.9046	0.2368	-0.05388	-1.047	0.07771	-0.02812	-0.8133	-0.7226	0.679	-0.824	0.7384	0.4165	0.493	-0.1394	0.5176	0.1077	0.3451	1.425	0.6572	-0.902	-0.01827	-1.116	-0.7832
GENE1720X	HSI068H05	MAP4K4		1.041	1.776	0.5592	-0.6533	1.264	1.522	0.782	1.259	1.307	1.049	1.6	1.694	0.7785	-0.8361	-0.2723	-1.343	0.332	-1.252	-0.3681	-0.6402	-2.865	-0.7493	1.065	-0.3532	-0.1349	0.3424	-1.435	-0.8577	1.222	1.397	1.059	0.06483	0.6739	-1.145	-0.7998	-0.1837	-1.182	-0.4382	-1.388	-0.6051	-1.32	-2.261	0.7149	-0.4494	-0.07326	0.6282	0.2583	0.0253	-1.052	0.1155	-0.03256	-0.8915	-0.751	0.7971	-0.9862	0.6688	0.4448	0.5128	-0.05306	0.5918	0.1186	0.3646	1.436	0.6277	-0.8581	-0.06624	-1.096	-0.6996
GENE689X	HSI094F08	P53CSV		1.192	1.733	0.4093	-0.4403	1.105	1.525	0.9044	1.285	1.36	1.06	1.793	1.711	0.806	-0.8987	-0.4356	-1.588	0.3221	-1.198	-0.6074	-0.6011	-2.447	-0.7822	1.04	0.3127	-0.03848	0.3924	-1.62	-1.027	1.109	1.319	1.162	0.05843	1.03	-0.9046	-0.6221	-0.309	-1.493	-0.5734	-1.505	-0.6098	-1.346	-2.251	0.4887	-0.4575	-0.2139	0.4338	0.1282	0.06991	-0.4057	0.05759	-0.1978	-0.9464	-0.8825	0.874	-0.9541	0.6388	0.3154	0.4231	0.2511	0.859	0.001799	0.2974	1.266	0.5043	-0.8703	-0.1963	-1.168	-0.6481
GENE1210X	HSI094G09	CHFR		1.146	1.751	0.5606	-0.6213	1.082	1.504	0.9242	1.224	1.278	1.172	1.741	1.637	0.7734	-1.091	-0.2954	-1.466	0.1935	-1.115	-0.4667	-0.6642	-2.976	-0.9696	0.9517	0.3346	-0.05318	0.4103	-1.535	-0.9212	1.126	1.258	1.213	-0.01999	0.7884	-1.404	-0.6781	-0.06441	-1.274	-0.4084	-1.421	-0.5727	-1.442	-2.102	0.597	-0.4277	-0.07958	0.514	0.1601	0.008256	-0.3254	0.03523	-0.01557	-0.9719	-0.8072	0.5342	-0.7657	0.7051	0.4597	0.3928	-0.1211	0.5638	0.08803	0.5649	1.349	0.6658	-0.971	-0.2223	-0.8474	-0.5893
GENE1338X	HSI022G10	PRKCH		0.05836	-0.04515	1.132	1.668	2.641	0.8664	0.9762	-0.1327	1.172	1.207	0.2901	1.03	0.9649	-1.847	-0.2438	-2.248	-1.012	-0.04776	1.096	-0.5656	-1.391	0.5278	-1.261	0.026	-1.353	-0.05187	-2.426	-1.377	-0.2197	0.9247	1.906	-0.1333	-0.04454	-1.466	0.06119	0.7699	-1.665	-0.7132	-0.8307	-0.02193	-0.46	-1.131	-0.4248	-0.4636	-0.5108	-0.334	-0.01614	0.1591	0.1442	0.01545	0.2953	1.035	-0.1397	0.7704	-0.9298	0.2142	0.5101	0.5538	0.9088	0.7604	-1.11	-0.9805	0.2386	0.4138	1.035	1.67	-0.5567	0.1092
GENE383X	HSI065C01	ZFP36L2		0.9181	1.148	1.073	1.55	2.034	1.565	0.9999	0.09913	2.437	0.8874	-0.1853	1.083	2.691	-1.317	0.5415	-1.267	0.1835	-0.4654	0.2204	1.051	-0.5919	0.5611	-1.169	0.1099	-0.9873	-0.3313	-2.021	-0.576	0.4698	-0.3025	0.6482	-0.9786	-0.06775	-2.598	-1.153	1.074	-1.372	-0.3025	-1.201	-0.8753	-0.2222	-0.9752	-1.061	-0.6803	-0.4436	-0.2495	-0.5207	-0.3537	0.3004	-0.04528	0.2359	0.6156	0.329	0.346	-0.774	0.3721	-0.1511	-0.1715	0.5607	0.7957	-0.1489	-1.484	-0.4398	1.13	-0.233	0.4121	-1.037	0.3101
GENE1563X	HSI045E10	PPAP2B		1.073	1.286	1.049	1.22	1.659	0.4731	-0.06444	0.2395	1.112	1.575	0.1024	1.562	1.321	-0.8868	0.6293	-1.931	-0.2548	0.4422	1.396	-0.1538	-0.5724	0.77	-1.532	1.073	-0.69	-0.3355	-2.227	-1.593	0.1155	0.7197	1.271	-0.2062	0.6874	-2.042	0.1879	-0.1696	-1.44	-1.282	-0.3483	-0.3141	-0.9439	-0.5274	-1.502	-0.0507	0.1513	-0.267	-0.3343	-0.2788	-0.1009	0.3089	-0.2068	-0.3003	1.046	1.66	-0.7954	0.6044	-0.1225	0.1105	1.27	1.499	-0.3607	-1.747	-0.8137	0.5982	-1.067	-1.089	-0.9422	0.2814
GENE1097X	HSI166B03	MAN1A2		0.1206	-0.02836	0.2283	0.545	2.329	1.295	1.328	0.7046	1.231	1.929	0.9194	1.5	2.966	-0.8352	-0.6855	-1.066	0.548	-0.5048	0.1787	-1.294	-1.691	0.06474	0.3343	0.2703	0.2263	0.4881	-0.6026	-0.6492	-0.6225	-0.0197	1.558	-0.1246	0.852	-0.644	-1.22	0.6823	-1.529	-1.171	-1.889	-1.167	-1.246	-0.8705	-0.2912	-0.3262	0.404	0.2067	0.3658	-1.176	-0.4211	-0.6813	-0.7736	-1.449	-0.09254	0.6423	-0.8285	0.7783	0.4465	0.6991	0.3556	0.8648	0.02877	-1.207	-0.198	-0.01362	0.9482	1.271	-1.176	-0.814
GENE1787X	HSI082C05	MAN1A1		0.1877	0.8735	0.3617	0.6141	1.143	1.574	1.125	0.1198	1.133	1.859	0.2652	1.949	1.24	-1.123	0.2916	-2.081	-0.3432	-0.1877	0.8429	-0.7642	-0.3082	0.9954	-0.3635	0.4429	-0.858	-0.03686	-1.367	-1.507	-0.08587	0.1572	1.598	-1.083	-0.02501	-1.278	-1.41	-0.8718	-0.8023	-0.7896	-1.033	0.07433	-1.324	-0.7848	-0.4097	-0.1744	0.9555	-0.7252	-0.5337	-1.199	-0.7197	0.1022	-0.6062	-1.651	0.7407	0.8477	0.2079	1.386	0.8447	0.9325	1.283	2.202	1.097	-0.4335	-0.9035	-0.7858	0.09646	0.8105	-1.543	-0.2397
GENE1127X	HSI029G03	ABCA5		0.5765	-0.2741	-0.4068	0.8521	1.513	0.7229	0.7049	-0.9447	0.8832	1.109	0.7096	1.34	4.125	-1.078	-0.4283	0.1046	0.7069	-0.5641	-0.9367	-0.7725	-2.19	-0.3008	0.5384	0.03671	0.1037	1.03	-0.6373	-0.4343	0.4053	1.295	2.069	-1.109	1.766	-0.4046	-0.2362	-1.367	-1.171	-0.7471	-1.211	-0.2623	-1.296	-1.374	-0.07714	-0.4673	0.5811	-0.8072	-0.7408	0.4236	-0.7224	-0.7189	0.7639	-1.023	-0.06974	0.1688	-0.0374	0.8697	-0.5514	-0.4294	0.7209	0.6179	0.329	-1.062	-0.953	-0.03427	0.01009	-0.1379	-0.1528	1.055
GENE1500X	HSI112B10	ATP8A1		0.4482	0.7299	0.1443	0.9369	0.4972	1.026	0.4725	-0.5582	0.8457	0.169	0.2501	1.39	3.307	-0.7425	0.5095	-1.58	-0.8942	0.3629	0.9728	0.9337	-1.612	-0.6812	0.4697	1.278	-0.9626	0.8877	-0.5048	-0.6614	1.019	0.05995	1.876	-0.9639	1.716	-0.4139	-0.3356	0.6135	-1.582	-0.1853	-0.7363	0.2272	-1.546	-1.438	-1.085	-0.769	-0.9279	0.7029	2.323	-0.4526	-0.3677	-1.413	-0.6314	-1.376	-0.1011	1.311	-1.165	0.04949	-0.07305	0.3776	0.6929	0.225	-0.8083	-0.7862	-1.228	-0.09726	-0.02635	-0.275	0.1277	0.02902
GENE1608X	HSI168E04	SFMBT2		1.048	1.455	1.178	1.426	1.917	1.132	2.354	0.04528	0.5804	1.511	0.4516	2.072	1.871	1.168	1.329	-1.71	-0.6366	0.1713	0.4824	-0.4636	-1.469	-0.03523	-0.008167	0.3213	-1.088	-0.1171	-0.1121	-1.148	-0.4016	-1.732	-1.457	-1.309	0.2854	-0.1104	-0.6395	0.6886	-1.164	-1.177	-1.28	-0.3022	-1.031	-1.092	0.3265	-0.2477	-0.3731	0.6383	1.278	-0.3685	-0.3503	-1.031	-0.03198	-1.393	0.01181	0.7936	-0.9441	0.1397	-0.3872	-0.2496	0.1411	0.5819	-1.248	-0.6322	-0.7477	-0.6422	-0.1309	0.3152	0.1239	1.426
GENE2145X	HSI032A12	TXNRD1		0.9495	1.905	0.7591	-0.06015	1.851	1.285	0.8451	0.9234	0.9699	2.13	-0.1552	2.777	-1.046	0.1023	0.6791	-1.501	1.06	0.1362	-0.2736	-0.546	1.025	-0.7285	0.5898	0.1501	-1.509	-0.3298	-0.6786	-1.217	-0.476	-0.3927	-0.135	-0.6893	0.6004	-0.5249	-0.7984	1.156	-0.8364	0.08798	-1.522	0.293	-2.278	-1.939	0.368	-0.3914	1.261	0.0927	0.3712	-1.16	-0.8345	-0.8371	0.5918	-0.9815	-0.712	1.093	-0.7738	0.4598	0.3349	-0.01926	-1.068	-0.962	-0.04411	-1.312	-0.01657	-0.0997	0.1053	0.7505	-0.1837	1.329
GENE1224X	HSI005B04	TSPAN3		0.9418	0.3644	-0.2398	0.1874	1.391	0.4517	0.3727	2.015	0.8657	1.225	-0.2563	2.054	-0.4151	-0.8581	-0.3547	-2.171	0.2888	-0.8374	-0.7139	-0.7865	0.2822	0.9258	2.409	1.169	-0.2455	-0.686	0.8313	-0.7389	0.03549	0.1891	0.1948	0.004463	-0.4097	0.3855	0.837	1.551	0.5701	0.3473	-1.047	-1.462	-0.9555	-1.289	-0.828	-1.097	-0.1259	-0.612	-0.8757	-1.707	-0.8222	-0.6947	0.6632	-1.595	0.8155	1.423	0.6638	1.759	-0.01672	0.1335	0.3446	0.192	-0.9635	-1.698	-0.1977	-0.2123	0.3679	1.3	-1.418	-1.222
GENE1263X	HSI044H04	ACSL1		1.02	0.6558	0.9234	0.488	0.3103	1.419	2.269	-1.163	0.1789	0.6433	0.9589	2.279	0.7056	-0.5418	0.116	-0.6445	1.733	0.2903	0.6422	-1.347	-0.4826	-0.02643	3.917	1.91	-0.9719	-0.2248	0.01178	-0.1884	-0.04704	-0.2583	0.2282	-0.5193	-0.01162	-0.9184	-0.1843	0.01668	-1.388	-1.28	-1.752	-0.6404	-1.218	-1.406	-0.8375	-0.7425	-0.1162	0.2232	-0.4034	-0.3198	-0.3216	-1.075	0.05982	-1.401	-0.3184	1.306	-0.06085	0.8754	-0.5914	-0.5476	0.1974	-0.2565	-0.09292	-0.6925	-0.9087	-0.05862	0.5912	0.6993	-0.6353	-0.07371
GENE1940X	HSI025A05	DSTN		0.8176	2.161	0.7886	-0.7479	1.508	-0.1359	-0.05229	1.425	1.159	2.596	0.4347	0.68	-2.325	-0.6126	-0.4105	-1.637	0.08031	-1.35	-1.02	1.36	-0.2137	-1.614	0.1187	0.4883	-0.1854	-0.4387	-0.9248	-0.6985	0.9108	1.089	0.6444	0.8081	1.06	-1.574	-1.646	0.2617	-0.4791	0.1496	-1.173	-0.1277	-2.058	-1.768	-1.024	-0.3514	0.5856	1.156	0.5199	-0.2335	0.1388	-0.4757	0.7169	-0.1671	1.158	0.4655	-0.7426	0.8187	0.1698	0.2233	-0.9188	0.1626	1.109	-0.1648	0.974	-0.01393	-0.163	0.08528	-1.047	-0.3305
GENE2310X	HSI065B06	SRP46		0.2592	0.6923	0.1688	0.1026	0.7361	0.688	0.003406	0.9079	1.278	1.519	-0.1407	0.1454	-1.089	-0.5163	0.1327	-0.01123	1.012	-0.8683	-1.106	-0.6637	-0.7138	-0.3156	0.8145	0.2531	0.4988	1.043	-1.235	0.06189	0.2721	1.365	0.9123	3.256	2.193	-1.345	-1.48	0.5656	-1.491	-0.4886	-1.39	-0.5019	-1.567	-1.326	0.3181	-0.5949	-0.491	1.515	0.4722	0.08489	0.3038	-0.6887	-0.6928	0.8531	-1.045	0.8073	-1.182	0.3205	-0.05697	0.9132	-0.6541	-0.3722	2.164	-0.5142	0.08592	0.2925	-0.9554	-0.7331	-1.628	-1.154
GENE1109X	HSI182H03	OXCT1		1.579	2.463	1.249	0.5415	0.05626	1.661	0.7818	-0.1744	0.8848	0.3529	1.235	0.566	0.07174	0.9371	0.7771	-0.2659	1.127	-0.3702	-0.07905	-0.7993	-1.621	-0.5302	2.287	0.4402	0.2332	0.4689	0.4041	-1.141	-0.4495	1.626	0.9283	-0.04365	0.8333	-2.441	-1.517	0.1524	-1.635	-0.8398	-1.796	-0.3961	-1.407	-0.895	0.1916	-1.59	0.8402	0.329	0.1621	-0.15	-0.06993	0.4292	0.3892	-0.5032	-0.4479	0.5083	-0.7166	1.1	0.4213	0.3683	-0.158	-0.03238	-1.083	-0.01703	-0.5962	0.01956	-0.702	-0.7029	-1.309	-1.936
GENE2415X	HSI174G12	EST		-0.6548	1.023	0.951	-0.1	1.442	1.938	2.347	-0.2075	0.9477	1.493	0.5609	0.844	0.2094	1.673	1.252	-0.5032	1.283	-0.9539	-0.6855	0.2225	-1.047	-0.5822	0.8028	-0.1475	-0.4772	-0.3721	-0.7909	-0.9222	0.3278	0.5525	0.435	-1.061	1.035	-1.069	-1.755	0.3254	-1.85	-0.5321	-2.225	-1.66	-0.9924	-1.799	0.6105	0.3573	-0.409	0.9486	0.775	-0.6422	-0.3573	0.1773	-1.342	-1.42	-0.3082	-0.04048	-0.2012	1.309	0.7229	0.5274	0.1013	-0.274	0.03205	-0.9215	1.293	1.316	-0.6572	-0.02234	-0.8032	-0.04791
GENE1460X	HSI021F04	SLC1A3		-0.1439	0.8105	0.09808	-0.575	1.328	0.6566	0.6625	-0.3215	0.853	1.068	-0.5698	3.042	0.364	-0.7575	2.876	-0.7395	0.6847	1.622	1.36	-1.512	-1.197	0.2437	-0.7562	-0.05134	-0.8067	-0.2453	-2.085	-1.014	-0.4487	-1.495	-0.3407	-1.119	-1.735	-0.8327	0.4485	1.513	-0.9246	-0.09834	-0.2061	1.185	-0.6319	0.4456	0.8254	0.5506	1.236	-0.3605	-0.3941	-0.9165	-0.4605	0.5666	-0.4849	-1.326	-0.1051	0.718	-1.56	-0.4113	0.2817	0.3227	0.02575	0.3388	-0.2051	-1.136	-0.383	-0.7028	0.8917	0.9036	0.279	0.8526
GENE454X	HSI080D08	CYBB		0.1921	-0.2401	0.4777	0.8614	1.483	1.144	1.385	-0.3407	-0.08598	-0.5298	0.1776	0.3623	0.1468	-0.01557	1.948	-1.843	-0.1735	1.417	1.335	-2.255	-1.391	0.958	0.6424	1.051	-0.3893	-0.4308	-2.229	-0.1404	0.2005	-0.9142	-0.07115	-1.001	-0.9705	-0.4268	0.7747	1.574	-0.02576	-0.1326	-0.6639	1.117	-0.8319	-0.7012	1.663	0.3563	0.4473	-0.9063	-0.3428	-0.9888	-1.191	-0.5227	-0.7839	-1.659	0.3367	1.331	-1.486	-0.484	0.01976	0.1375	0.4073	0.1295	-1.29	-0.8971	-0.2542	-0.652	1.044	0.9174	1.122	2.1
GENE1497X	HSI085D10	PDHA2		-0.101	-0.09847	0.8644	1.189	1.448	1.154	1.315	-0.372	-0.09869	-0.2517	-0.9514	3.215	0.4403	-0.7535	2.27	-1.113	-0.1467	1.249	0.8252	-1.59	0.1292	0.6531	0.05356	1.823	-1.131	-0.6612	-1.633	-0.7132	0.242	-0.9665	-0.1149	-1.078	-0.7017	-1.071	-0.3261	1.267	-1.986	0.1464	0.2781	0.9768	-0.7716	-0.9098	0.3967	0.1498	0.5462	-0.5037	-0.7386	-0.4566	-0.2853	-0.9277	-0.5778	-1.474	0.02577	1.539	-1.029	0.0489	0.3795	0.2238	-0.4494	-0.5028	-1.49	-0.8612	0.5407	0.2722	0.8129	0.2137	0.6798	1.468
GENE1030X	HSI023D09	MNDA		0.7233	0.7562	1.487	0.8547	0.634	1.477	1.321	-0.4361	-0.122	0.8838	-0.01276	3.481	0.4053	-0.4811	1.919	0.414	1.135	0.1695	-0.06042	-1.604	-1.715	-0.04491	-0.9597	-0.9412	-0.9211	-0.4294	-1.703	-0.9851	1.15	-1.088	-0.3228	-0.9568	-0.7175	-0.1685	0.2031	1.086	-1.414	0.193	-0.2192	1.116	-0.9422	-0.8051	1.58	0.04712	0.6191	-0.4081	-0.4338	-0.5035	-1.031	-0.8141	-1.013	-1.537	0.7093	0.3792	-0.9185	0.02499	-0.422	-0.1313	-0.6756	-0.6992	-0.8894	-0.3767	0.3747	-0.5374	0.7213	1.207	0.8714	1.496
GENE1884X	HSI085B05	TLR1		0.4718	0.8684	0.7275	0.7854	1.396	1.801	1.888	-0.1926	-0.628	0.747	-0.3038	2.667	-0.006603	0.9884	2.194	0.4667	1.191	-0.2291	-0.08786	-1.295	-1.696	0.03784	-0.6914	0.3287	-0.8077	-0.7899	-2.116	-1.185	0.8452	-0.8294	-0.2782	-1.175	-1.364	-1.329	-0.1893	1.466	-0.07298	0.4785	-0.7379	0.06308	-0.6617	-1.151	0.6532	-0.09163	-0.1798	-0.205	-0.5791	-0.6046	-0.8086	-0.07073	-0.4073	-1.201	0.5652	0.3155	-0.9403	-0.3228	0.01024	0.1514	-1.078	-0.8184	-1.271	-0.4714	1.441	-0.03928	0.5589	1.784	0.3981	1.618
GENE538X	HSI046E08	TLR7		0.4181	0.8574	1.017	0.8177	1.29	1.81	2.157	-0.5402	0.3404	0.8247	0.4885	2.522	2.727	-0.5814	0.1892	-1.126	-0.03691	-0.2171	-0.4041	-0.9953	-0.9493	0.3767	-0.6109	0.2778	-0.3392	-0.4487	-1.579	-0.9448	-0.4437	-0.6808	-0.8893	-0.8594	-0.4748	-1.159	-0.3659	1.136	-1.351	-0.2212	-1.378	0.9293	-1.079	-1.589	1.173	0.1603	0.08746	-0.09175	0.09381	-0.4915	-0.8402	-0.947	-0.9359	-1.059	0.5866	0.8467	-0.7398	-0.3986	-0.0821	0.04879	-0.9988	0.3552	-0.7509	-0.4307	0.1425	-0.4499	0.9389	1.417	1.456	1.994
GENE1755X	HSI036G11	C3AR1		0.2242	0.7755	1.288	0.7675	1.128	1.861	1.624	-0.3512	0.3164	1.606	0.4455	2.479	0.2778	-1.261	0.8058	-1.017	-0.1166	0.04228	0.1695	-1.598	-0.2832	2.051	-0.4093	0.08644	-0.893	-0.6645	-2.063	-0.6766	0.5062	-0.2227	-0.6771	-0.9456	-1.341	-1.267	-0.2263	1.131	0.7841	0.7789	-0.5858	0.3259	-0.637	-1.355	1.218	0.4494	0.8191	-0.7023	-0.5962	-1.198	-1.29	-0.1044	-0.4239	-1.444	0.2803	0.6044	-1.314	-0.7715	-0.06824	-0.1371	-1.064	-0.4274	-0.7773	-0.3879	0.6023	-0.2919	-0.2488	1.732	0.8651	1.794
GENE1793X	HSI096A11	LY86		0.5672	0.2314	1.285	0.6417	0.9229	1.643	1.994	0.1819	0.7752	1.171	0.3136	3.27	0.6087	-1.482	0.5774	-1.428	-0.1348	-0.4725	-0.4284	-0.6479	0.9241	1.262	0.3147	1.699	-0.3861	-0.5451	-2.062	-0.2687	-0.2782	0.2085	-0.3415	-1.267	-1.029	-1.335	-0.2259	0.00287	-0.4681	-0.1356	-1.022	0.6004	-0.6916	-1.684	1.306	-0.4693	-0.3717	-0.3863	-0.7808	-1.609	-0.4761	-0.5716	-0.2734	-0.2756	0.04833	0.6996	-0.9961	-0.1144	-0.1109	-0.1772	-1.29	-0.2659	-1.063	-1.022	0.5672	0.2072	0.2271	1.202	1.235	1.899
GENE1922X	HSI182D05	MRC1L1		0.6857	0.7418	0.5099	1.411	1.515	2.061	0.5682	0.2912	0.9371	0.8943	1.399	2.588	-0.06627	-0.2241	1.367	-1.213	-0.2281	0.5224	1.588	-0.6995	-1.109	1.762	-0.4228	2.191	-0.9184	-0.8344	-1.234	-0.7464	1.377	-1.058	-0.2619	-0.4086	-0.5477	-1.331	-0.1979	0.4896	-1.169	-0.8756	-0.8167	0.09563	-0.8248	-1.06	-1.301	0.258	0.7015	-1.301	-0.6408	-0.9598	-1.094	-1.369	-1.176	-1.067	0.5799	1.433	-0.8827	0.3766	-0.1103	0.02394	0.6505	0.5073	-0.2177	-0.08174	-0.2183	-0.6202	0.5059	0.3632	-0.8729	-0.234
GENE1976X	HSI067E05	MRC1L1		0.951	0.6438	0.5362	0.5968	1.101	1.982	0.5833	-0.3325	0.5215	0.7099	1.325	3.335	0.7827	-0.1686	0.1235	-0.934	-0.1836	1.067	1.068	-0.5825	-1.014	1.936	-0.327	2.271	-1.023	-0.8011	-1.195	-0.6377	0.865	-0.9177	0.137	-0.6288	-0.2159	-0.9006	-0.1269	1.04	-1.403	-0.9256	-1.172	0.285	-0.6667	-0.8659	-1.137	0.837	0.7196	-0.9247	-0.6063	-0.8435	-0.9498	-1.155	-1.159	-1.207	0.75	2.109	-0.8198	0.2215	-0.166	0.05208	-0.03498	0.7043	-0.5025	-0.7374	-0.5177	-1.022	0.013	0.3707	-0.7934	-0.03834
GENE1740X	HSI015G11	AKR1B1		0.9488	0.7018	0.9968	0.7274	2.26	1.18	0.3002	0.2083	0.4716	1.037	-0.2186	2.332	0.2208	-0.4646	1.847	-1.735	-0.9134	0.5632	1.296	0.6165	0.5394	2.173	0.8296	0.8776	-0.5621	0.0343	-1.396	-1.328	-0.377	-0.7874	-0.2949	-0.7662	-0.5541	-1.365	0.1952	0.5955	-1.467	-1.618	0.02721	0.7235	0.4828	-1.482	0.3646	0.1743	-0.4058	-1.239	-0.9433	-1.458	-0.6704	-1.711	-1.256	-0.6654	0.5773	1.3	-0.5854	0.09127	0.1721	0.06535	-0.3184	0.1055	-1.149	-1.456	0.5265	-0.1668	-0.4228	0.433	0.7356	1.045
GENE156X	HSI082A07	GGTA1		0.2555	-0.3382	0.7266	1.099	1.391	1.91	0.2237	-0.4386	0.3275	0.6484	0.5384	3.057	0.6114	-0.3432	1.504	-1.116	0.005042	-0.4536	0.5527	-0.7306	-0.7425	2.768	0.3446	1.217	-0.8269	-0.008359	-1.392	-0.6223	0.1562	-1.174	-0.2046	-1.254	-0.5274	-1	-0.6627	0.4525	-2.017	-1.371	-0.9551	1.31	-0.7189	-1.024	0.1588	0.06491	-0.449	-0.1965	0.1408	-0.8358	-0.7636	-1.727	-0.9594	-0.2249	0.6103	1.731	-1.494	0.6048	0.4916	0.5689	0.5065	0.9069	-0.8308	-0.8114	-0.3773	0.3111	0.7971	-0.00579	-0.2478	0.8543
GENE857X	HSI054F09	RCBTB2		0.3256	0.8382	0.8321	1.545	0.05251	1.412	0.2203	0.1949	1.416	1.236	0.4792	2.659	1.7	-1.098	0.8185	-1.606	-0.8674	0.04097	-0.2151	-0.6771	-1.259	1.446	1.289	1.758	-0.5387	0.1852	-1.485	-0.344	0.4764	-1.348	-0.4102	-1.403	-0.3189	-1.519	-1.208	0.581	-2.14	-1.38	-1.017	0.4569	-0.708	-0.5995	-0.4309	0.07157	0.9739	-0.8196	0.2856	-0.3406	-0.585	-0.7784	-1.248	-1.365	0.519	1.02	-0.1332	0.4491	0.1498	0.4889	0.5163	1.347	-1.095	-0.1288	-0.1003	-0.377	0.5598	0.8737	-0.4679	0.7933
GENE1722X	HSI090F05	GIMAP6		0.5123	-0.9292	1.163	2.01	0.9359	0.9456	0.4207	-1.419	-0.5326	0.8622	1.267	2.1	2.167	-0.6744	0.953	-1.835	-1.33	0.5472	1.413	1.578	-0.1711	1.209	-0.3751	0.6831	-0.8029	0.1257	-1.211	-1.206	0.5934	-1.551	-0.1505	-0.7981	-0.1012	-0.8062	0.6362	1.165	-1.304	-1.281	-0.6923	0.3146	-1.057	-0.6126	0.02285	0.09917	-0.3774	-1.039	-0.07454	-0.5606	-1.611	-1.26	-0.8529	-0.1287	0.1796	1.118	-1.376	-0.299	-0.1273	0.09003	0.9128	0.3075	-0.9781	-0.3904	-0.343	0.3783	1.066	1.511	-0.06862	1.04
GENE2142X	HSI030C06	PTPRC		0.354	-0.1565	0.6161	1.645	1.371	0.8166	0.801	-0.7878	-0.09056	0.2675	-0.3673	1.95	0.9803	0.4712	0.5559	-1.165	-0.3663	1.118	2.401	-0.5265	-1.153	1.601	0.3901	1.001	-1.035	-0.9007	-1.665	-1.197	0.08452	-1.328	-0.0626	-0.8836	0.0738	0.02532	1.05	0.6976	-1.148	-0.846	-1.211	0.5119	-1.189	-1.119	-0.3221	0.6018	0.4861	-1.241	-0.3213	-1.196	-1.496	-1.285	-0.9864	-1.466	1.509	0.02556	-0.8789	-0.05177	0.1854	0.2283	1.563	1.722	-0.7329	-0.5135	-0.4973	-0.2762	1.011	0.4945	0.4202	1.434
GENE570X	HSI096G02	MS4A6E		0.4093	0.1026	1.436	1.583	-0.5619	0.03414	1.022	-0.01768	0.4067	0.4448	0.6374	4.587	-1.001	0.04426	0.7537	-1.053	-0.6406	0.829	2.037	0.09321	0.0396	0.8893	0.2576	1.319	-0.5715	-0.7045	-1.092	-0.7738	-0.3072	-1.107	-0.5528	-0.4489	0.07303	-0.3193	-0.5348	0.2668	-1.463	-1.221	-0.6121	0.5677	-0.4264	-1.121	-0.306	-0.6013	-0.6301	-0.7863	0.023	-1.231	-1.12	-1.448	-1.286	-0.9363	1.151	1.253	-0.8217	0.3743	-0.08163	0.3707	0.6611	0.9445	-0.9775	-0.1106	0.2923	-0.8429	0.721	0.4688	0.7369	0.8789
GENE318X	HSI025E01	CSF2RB		0.594	0.5249	1.116	1.895	-1.296	0.9635	0.447	-0.5065	0.523	0.8	0.5929	2.162	1.085	0.05077	1.531	-0.6795	-0.7011	1.57	2.185	-0.4836	-0.4032	1.261	-0.4606	0.4517	-1.185	-1.198	-1.257	-1.36	0.6442	-1.708	-1.586	-0.7369	0.459	-0.5525	-0.3705	1.302	-1.415	-1.269	-0.6816	0.9556	-0.8158	-0.2926	0.01735	0.2421	0.02345	-1.039	-0.3218	-0.3397	-1.348	-1.451	-1.466	-1.236	1.868	0.416	-0.6864	0.7537	0.01771	0.5629	0.1357	0.5159	-0.3975	-0.365	0.05384	-0.7493	0.7835	0.3405	0.1755	1.338
GENE797X	HSI172G02	EST		-0.4431	0.3387	0.6053	0.7152	-0.2419	0.8005	0.7583	-0.2965	0.2761	0.823	-0.1522	3.754	0.7379	-0.1845	2.415	-0.6455	-0.5767	1.191	1.865	-0.9064	-0.477	0.6638	-0.5198	-0.2325	-1.011	-0.6094	-1.22	-0.8479	0.7415	-1.331	-1.436	-0.7273	-0.009957	-0.09893	-0.5142	1.126	-1.6	-1.474	-0.6194	0.8916	-0.6402	-0.4575	0.05069	1.018	0.9858	-0.758	-0.01319	-0.542	-1.331	-1.298	-1.385	-1.292	1.66	0.6832	-0.7164	0.1767	0.3367	0.6104	-0.03158	0.6202	-0.7232	-0.1447	0.4169	-1.014	0.3763	0.1681	0.09332	1.622
GENE730X	HSI037C02	CPVL		0.7753	0.6518	0.1734	0.6751	1.702	1.704	0.9079	0.2573	0.6274	1.511	1.051	3.029	-0.06377	-0.7026	2.114	-1.88	-0.4323	0.1239	0.6895	0.07009	-0.07419	1.642	-1.589	0.2789	-0.9109	-1.136	-2.021	-1.131	0.7244	-0.7582	0.04811	-0.8939	-0.7007	-0.2526	-0.2637	0.7486	-1.34	-0.8895	-0.7897	0.4153	-1.471	-1.268	0.7584	0.3241	0.3451	-0.5791	-0.2127	-1.477	-0.8252	-1.031	-0.9852	-0.8983	0.4773	1.027	-1.593	-0.1033	0.1711	0.3006	-0.04025	-0.06517	0.3269	-0.1175	0.1235	-0.2063	0.9067	1.111	0.1869	0.7225
GENE2134X	HSI024E06	CTSC		1.068	0.7965	0.3233	0.6941	1.784	1.16	1.213	0.441	0.4067	2.138	0.3141	2.566	0.1081	0.6763	1.607	-1.916	-0.3504	1.217	2.01	-0.4643	-0.4984	1.118	-0.5383	0.2235	-0.6744	-0.125	-0.7193	-1.958	-0.04998	-1.067	-0.282	0.1052	-0.2846	-0.2517	0.5073	0.6459	-1.058	-0.8836	-0.4034	0.5787	-1.703	-1.08	0.5762	0.3417	0.1056	-1.311	-1.258	-0.993	-1.197	-1.499	-0.896	-1.434	0.3492	0.9	-1.128	-0.1968	-0.3478	-0.434	0.3005	-0.1086	-0.03693	-0.8954	-0.3077	-0.7832	1.306	1.447	-0.001564	0.1076
GENE1491X	HSI077D04	LCP1		0.7643	-0.2196	0.4813	1.393	1.748	1.526	1.003	-0.5418	0.4863	0.5486	1.107	2.792	0.2946	1.942	1.986	-1.842	-0.5299	0.5949	1.752	-0.5181	-0.9446	1.796	-1.202	-0.3505	-1.641	-1.321	-2.474	-1.73	-0.1717	-0.8944	-0.08061	-0.7342	-0.3255	-0.3606	0.2261	0.5844	-1.231	-0.3723	-1.012	-0.1373	-0.9171	-0.133	-0.5558	0.3775	0.136	-0.5145	-0.8363	-0.9337	-0.4659	-1.041	-0.505	-0.3856	0.7507	0.4934	-0.05215	0.7979	-0.2268	-0.1591	0.4579	-0.2175	-0.4345	0.3047	-0.05017	-0.2772	0.9493	0.9598	-0.02891	0.1152
GENE2276X	HSI079B06	CD83		0.2266	0.5859	0.5022	1.215	1.04	1.902	1.024	-0.2958	0.5757	0.8615	-0.2198	2.168	0.4323	0.3615	1.524	-0.7896	-0.2888	0.7064	1.224	-0.5939	-0.3386	3.469	-1.509	-0.07006	-0.5445	-1.632	-2.255	-2.194	-0.5146	-0.882	0.1712	-0.2335	0.07736	-1.018	0.0571	0.01261	-1.193	-0.3025	-0.7555	0.79	-0.6267	-0.03209	0.5677	0.4349	0.4266	-1.555	-1.173	-1.378	-0.7184	-0.5528	0.407	-0.995	1.149	0.2141	-1.244	-0.6966	0.2988	-0.3237	0.1795	0.09618	-0.3095	-0.8051	0.06833	0.6481	0.5937	0.756	0.4698	0.8041
GENE566X	HSI082C08	ADA		1.5	0.582	0.4211	0.96	1.155	1.088	0.8817	0.4132	-0.02129	1.706	0.3658	2.216	-1.486	0.17	0.6585	-1.66	-0.3914	1.047	1.863	1.827	0.7552	2.827	-0.7898	-0.6762	-0.9522	-1.576	-1.593	-2.045	-0.6726	-2.24	-0.33	0.08798	-0.4078	-0.2887	0.7094	-0.1139	-0.578	-0.8008	-0.305	0.3294	-0.3245	-0.3837	-0.2475	0.01884	-0.2433	-0.7141	-1.078	-2.028	-0.9866	-1.037	0.3474	-0.5798	0.5082	0.9969	0.2215	-0.01085	-0.04035	-0.1102	0.2845	0.05157	0.1278	-0.1316	-0.3025	0.1043	-0.2588	0.5251	-0.1028	0.7573
GENE2112X	HSI060D12	FLJ11259		0.7706	0.9821	0.4599	0.4759	2.164	0.5435	0.8468	0.7391	0.7266	1.989	0.2523	2.354	-0.1517	0.4507	1.628	-1.82	-0.7937	0.8954	1.098	0.1721	-0.4247	1.965	-1.246	-0.5774	-1.778	-1.5	-1.935	-1.725	-0.5985	-1.437	-0.3563	0.1011	-0.9469	-0.1351	0.3522	0.4816	-0.8647	-0.3386	-0.468	0.2655	0.789	0.08152	-0.8834	0.768	0.04718	-1.496	-1.065	-0.9876	-1.311	-0.6366	-0.2111	-0.2735	0.7417	1.151	0.09617	0.1228	-0.02611	-0.0724	-0.5545	0.02082	1.62	-0.2861	-0.2572	-0.7736	0.1753	1.144	-1.02	0.4787
GENE1147X	HSI043A09	LGMN		-0.2704	1.277	1.047	0.3942	1.238	1.148	1.147	-0.7396	0.297	2.607	0.7063	1.754	-2.173	-0.3338	1.624	-1.631	-1.003	0.3233	0.8985	0.9366	0.5583	1.639	-0.6012	0.7891	-0.9168	-1.047	-1.321	-2.288	-0.3894	-1.083	-0.05777	-0.6828	-1.256	-0.4681	-0.6337	1.147	0.1915	-0.1075	-0.02732	0.7067	-0.3901	-0.6109	-0.6078	0.3236	0.1059	-0.6417	-1.025	-1.096	-0.5645	-1.125	-0.5715	-1.211	0.8104	1.001	-0.8119	-0.4887	-0.08975	-0.05377	-0.2139	0.3026	0.06834	-0.383	0.2049	-0.6299	1.197	2.137	0.04564	0.9197
GENE1564X	HSI047G04	RAB32		0.4009	1.295	0.9985	-0.35	1.455	0.8845	-0.5652	-0.692	-0.3616	2.024	0.003188	3.012	-2.284	0.06816	2.188	-0.9765	-0.1331	-0.3273	0.3069	0.9702	0.8413	1.476	-0.05157	0.7657	-1.842	-1.736	-2.28	-1.847	0.09021	-1.249	-0.5784	-0.8516	-0.7772	-1.098	-0.4568	0.7697	-0.2604	-0.2074	-0.8058	0.3824	0.1775	-0.7535	0.8489	0.6359	0.4544	-0.4356	-0.6755	-0.7561	-0.9841	0.05804	-0.6977	-0.9106	0.2971	0.7399	0.1632	0.07745	0.3401	0.4126	-0.1858	0.3163	0.6473	-0.6922	1.115	-0.427	0.138	0.5656	0.3405	0.9904
GENE1189X	HSI116A09	C6orf148		1.39	0.9908	1.487	1.532	1.023	0.7685	1.418	0.232	1.43	1.995	0.4173	1.735	1.845	-0.3815	0.9015	-1.837	-0.7291	0.8387	1.614	0.2501	-1.004	1.225	-1.852	-0.6011	-0.553	-0.3975	-1.31	-1.922	-0.8313	-0.5372	-0.1199	-1.083	-0.7083	-0.3083	0.7353	1.082	-1.009	0.08675	-0.9004	0.2284	-0.1567	-0.2972	-0.3449	0.2401	0.04901	-1.169	-1.431	-1.625	-1.155	-1.467	-0.1915	-0.2994	0.5767	0.5219	-0.3655	-0.04295	-0.4707	-0.5421	-0.07771	-0.2525	-0.3563	-0.766	-0.6215	1.062	0.2717	1.541	-0.362	0.5889
GENE1723X	HSI090H05	NMI		1.218	1.717	1.191	0.692	1.158	1.085	2.409	0.5148	1.155	2.194	0.222	1.183	2.315	-0.03121	0.7887	-0.9957	0.2147	0.2754	0.1842	-0.8835	-1.775	0.3	-1.046	-0.7166	-1.648	-1.419	-1.32	-2.153	-0.7577	-0.4381	-0.1572	-2.005	-1.444	-0.7267	-0.5711	0.2878	-0.7298	0.02564	-0.7213	0.2386	-0.7289	-0.1345	0.4913	-0.06264	-0.1082	-0.7488	-0.8911	0.02853	-0.5293	-1.064	-0.5749	-0.5725	0.4808	-0.2375	-0.1725	0.5444	-0.3273	-0.2321	0.2369	0.2364	0.2395	-0.13	0.4602	-0.0377	0.9483	2.23	0.2337	0.5911
GENE88X	HSI005E07	CASP1		1.493	0.5229	1.385	1.249	1.299	1.215	1.642	-0.2761	0.4069	1.95	-0.1113	1.916	1.266	-0.6629	1.129	-1.125	-0.8663	0.1576	0.8009	-1.007	-2.276	0.4529	-0.8817	-0.2277	-1.315	-1.272	-1.92	-2.077	-0.5756	-0.9266	-0.6761	-1.357	-1.021	-0.1122	0.06474	0.8334	-0.7288	-0.2997	-0.5428	0.7687	-0.1279	-0.318	2.352	0.3942	-0.6827	0.4419	0.04518	-0.721	-0.7525	-0.8013	-1.188	-0.7932	0.4554	0.1655	-0.792	0.8046	-0.2005	-0.3652	0.6445	0.3846	-0.3393	-0.3773	1.168	0.2244	0.6711	1.215	0.1319	0.06449
GENE1473X	HSI039B10	FGL2		1.039	0.7846	1.307	1.191	1.445	1.417	2.204	0.04738	0.574	2.264	0.5152	1.478	0.639	-0.812	0.9878	-1.424	-0.2926	0.4131	0.893	-0.7096	-1.891	0.507	-0.7658	0.01205	-0.1571	-0.9751	-1.481	-1.832	-0.133	-0.6984	-0.1377	-1.042	-0.9942	-0.7988	0.2394	1.51	-0.561	0.1321	-0.868	-0.1216	-1.526	-0.6722	1.015	0.4992	-0.409	-0.8836	-0.8929	-1.003	-0.8846	-0.7351	-0.9737	-0.7212	0.1431	0.6251	-0.98	-0.1188	-0.05104	-0.1797	0.8361	0.6009	0.2957	-0.4486	-0.526	-0.5644	1.61	2.528	-0.2374	-0.2501
GENE2172X	HSI076A12	MMD		0.9354	0.7783	1.054	2.171	0.3789	1.337	0.6112	0.2795	0.1798	0.9592	0.7813	2.938	2.449	0.03655	0.2956	-1.521	-0.7251	1.025	0.9684	-0.3674	-0.4839	1.445	-1.215	-0.2917	-1.436	-1.638	-1.562	-0.8589	-1.314	-0.9749	-0.6351	-0.8261	-0.9068	0.167	-0.9418	0.2347	-0.4731	-0.7026	-0.5822	0.2831	-1.731	-0.6427	-0.2397	0.08223	0.08531	-1.378	-1.636	-0.6138	-0.4292	-0.6194	0.3024	-1.14	0.318	0.7933	0.3901	1.218	-0.4295	-0.4112	0.4557	0.09975	0.8471	0.259	0.02218	-0.5566	1.467	0.7688	0.5435	0.3249
GENE2137X	HSI028E06	VCAM1		1.074	1.087	1.343	1.531	0.7175	1.515	1.639	0.3533	0.6079	1.267	0.7412	2.29	2.24	-0.2984	0.436	-0.1935	-0.2381	1.201	0.9083	-1.048	-0.6453	1.932	-2.317	-0.9564	-1.162	-1.681	-1.781	-0.6505	-0.0491	-0.6007	-0.3881	-1.019	-0.6165	-0.2627	-0.1652	0.2499	-1.421	-0.8473	-0.2531	0.7904	-1.012	-0.1292	0.08531	0.1391	0.953	-1.091	-0.9854	-1.425	-0.3607	-0.664	-1.014	-1.12	-0.1524	-0.1513	-0.8586	0.1234	-0.04425	0.04445	0.09651	0.5568	0.04013	0.2811	-0.8521	-0.3698	1.307	0.9977	-0.5039	0.7814
GENE2348X	HSI031E06	DOCK11		0.6176	0.8156	0.601	1.281	1.85	1.93	1.169	0.118	1.15	1.613	0.828	3.172	1.919	-0.7816	0.7772	-1.134	0.2658	0.524	0.8155	-0.5463	-1.08	1.781	-2.022	-0.2677	-1.298	-0.9582	-1.828	-1.404	0.06809	-0.5861	-0.3766	-1.311	-0.9178	-1.174	-0.4754	0.4412	-1.051	-0.8632	-0.9451	0.4156	-0.8443	-0.5064	-0.1909	0.6363	0.2567	-0.8023	-0.7182	-0.9171	-0.4324	-0.754	-0.2812	-1.037	0.6041	0.4484	-0.8648	0.4888	-0.1059	0.03397	0.5131	0.4718	-0.06076	-0.1568	-0.3768	-0.3866	0.7196	0.5707	-0.1213	0.6796
GENE624X	HSI021D08	IFNGR1		1.112	1.218	0.2058	1.145	1.208	1.707	-0.2786	0.4289	1.26	2.142	0.7799	1.723	0.902	-1.522	0.9246	-0.9237	0.8844	0.8401	1.224	-0.1585	-1.558	0.7621	-0.545	0.3751	-0.1532	-0.3737	-1.849	-0.7544	-0.2481	-0.7549	-0.4591	-1.779	-0.3866	-1.434	-0.6627	0.7218	-2.609	-0.9159	-1.472	0.1614	-0.8393	-0.7463	0.8882	-0.8997	-0.09498	-0.6957	-0.5537	-0.9694	-0.4668	0.2224	-1.247	-1.56	0.073	1.151	-0.5836	0.6681	-0.1561	-0.164	0.435	0.852	0.5864	-0.09069	-0.184	-0.03689	0.9958	1.175	0.1905	1.161
GENE952X	HSI044C09	SAT		0.1213	0.6655	0.146	0.2587	0.7301	1.169	1.211	0.1178	1.119	2.788	1.187	3.168	1.178	-0.5268	0.7836	0.0871	1.34	0.585	0.5783	-0.6848	0.7256	0.4394	-1.804	-0.08542	-0.7763	-0.09403	-1.553	-0.5841	0.1917	-0.1917	0.1784	-1.024	-0.1267	-1.562	-0.8848	1.315	-1.306	-0.1226	-1.53	-0.2018	-1.7	-1.469	-0.4392	-0.5173	0.7586	-0.9951	-1.088	-0.969	-0.05486	-1.069	-0.3778	-1.752	0.3368	0.336	-0.2262	0.3615	-0.04691	0.03219	0.08045	0.04861	-0.2642	-0.8531	0.1448	-0.6152	0.7004	1.347	-0.2453	1.508
GENE118X	HSI040E07	MS4A6A		0.6509	-0.3447	1.415	1.571	2.164	0.5033	0.9233	0.02546	0.2399	0.9115	-0.8061	2.614	0.4382	0.4453	1.731	-1.024	0.4404	-0.07667	0.9822	-0.4975	-0.9504	1.622	-1.567	-1.272	-1.388	-0.4301	-1.713	-0.7222	0.5758	-0.7254	-0.7787	-0.5174	-0.04145	0.2755	0.4158	1.225	-1.722	-0.4858	0.0233	1.591	-0.4027	-0.822	1.397	0.5645	-0.08398	0.8265	-0.3601	-0.9244	-0.0686	-0.8685	-1.038	-0.8466	0.9777	1.566	-0.7724	0.5453	0.2648	0.3229	-0.2273	0.3749	-1.3	-1.216	0.4273	-0.2527	-0.6225	-1.58	-0.7828	-0.8189
GENE2003X	HSI138G11	HLA-DOA		0.722	-0.07225	0.4526	1.055	2.462	1.379	0.2938	-0.112	0.5169	0.7942	-0.6499	0.8851	0.5995	-0.3223	1.101	-0.8942	0.2309	0.9533	1.597	1.459	0.357	2.158	-0.9365	-1.108	-1.067	-1.32	-2.23	-1.465	0.005491	-0.8202	-0.3884	-0.5546	-0.5497	-0.9421	1.174	0.984	-0.2703	-0.8913	-0.2115	1.028	-0.2755	-1.15	1.616	0.9745	-0.106	0.05992	-0.721	-1.115	-0.3835	-0.3732	-0.4289	-1.263	1.682	0.7049	-0.1144	0.3995	-0.01191	0.2024	-0.01965	1.188	-1.391	-1.584	0.08093	-0.1461	-0.8837	-2.056	-0.3415	0.0527
GENE1591X	HSI095A10	FLJ21438		0.5981	-0.6302	0.639	2.212	2.105	0.6819	0.2393	-0.495	0.3952	0.7228	-1.034	-0.1675	-0.4621	0.03988	0.1924	-1.266	-0.543	1.682	0.693	-1.181	0.8532	3.561	-1.735	-1.648	-0.8125	-0.6179	-1.938	-0.8477	-0.7522	-0.6317	-0.003539	-0.9749	-0.2619	1.15	2.021	0.9125	-0.04594	-0.07371	0.3334	0.7805	0.9291	0.05241	0.4168	0.2009	-0.7294	-0.3214	-1.069	-1.115	0.4004	-0.564	0.4316	-0.3821	0.7028	0.599	-0.1216	0.1036	-0.3329	0.01564	-0.3225	-0.4851	-1.676	-1.47	-0.5532	0.9313	0.368	-0.568	0.05107	0.8197
GENE1786X	HSI078A11	ARHGAP9		0.6353	-0.7057	0.5365	1.272	1.368	1.463	1.004	-0.55	0.4729	0.2338	-1.207	1.69	-0.3057	-0.3243	-0.1499	-1.025	-0.217	1.882	0.9709	-0.9492	-0.01662	2.776	-1.576	-1.926	-0.7637	-0.5615	-1.56	-0.6111	-0.4693	-1.229	0.2762	-0.9064	-0.3757	-0.07303	1.757	2.004	-0.7058	-0.3631	-0.08112	0.9852	0.3653	0.4952	1.495	0.7279	-0.8605	-0.884	-1.239	-1.408	-0.421	-0.6859	-0.2658	-1.03	0.9105	0.7115	-0.5324	-0.2532	0.08626	0.3198	0.05328	-0.07003	-1.412	-1.297	-0.4309	0.4378	0.3791	-0.04585	0.8177	1.361
GENE201X	HSI008B07	PLEK		0.7615	-0.3958	0.06584	0.7903	3.219	1.013	1.283	-0.5667	-0.2266	-0.549	-1.513	1.4	-0.05965	0.6508	1.826	-0.4063	0.479	0.9385	1.712	-1.734	-0.243	2.718	-1.221	-0.4402	-1.58	-1.328	-1.035	-1.337	-0.1429	-0.7025	-0.1577	-1.11	-0.1943	-0.2456	0.5331	1.165	0.2269	0.5485	-0.3399	1.321	0.609	0.6418	1.442	0.177	-0.1255	-0.4827	-0.8885	-0.9831	-0.5822	-1.038	-0.5144	-1.248	0.9514	0.9333	-1.204	0.0133	0.08055	-0.075	-0.0421	0.1303	-1.252	-1.227	-0.2612	-0.3193	0.1761	-0.1843	-0.01764	0.1658
GENE2042X	HSI030H12	DOCK2		0.9123	-0.3821	0.6051	0.9736	1.697	0.7547	0.7172	-0.3558	-0.2291	0.07485	-1.1	2.354	-0.5074	-0.4397	1.763	-1.182	-0.3995	1.507	2.031	-0.04893	-0.4292	1.536	-1.259	-1.018	-1.338	-0.6542	-0.2018	-1.159	-0.1521	-1.555	-0.7272	-0.3111	-0.432	0.2706	2.345	1.276	0.3326	-0.323	0.2167	1.044	-0.02549	-0.1551	1.052	0.4079	0.2741	-1.349	-1.104	-1.738	-1.529	-0.7361	-0.6797	-1.339	1.42	1.745	-0.7052	-0.2021	-0.3035	0.01973	0.6424	0.1897	-1.186	-1.035	-0.03203	0.1211	-0.2725	-0.3365	0.07886	0.5728
GENE688X	HSI101D02	IFI30		1.355	0.6544	-0.06273	0.3364	0.8008	-0.09452	1.399	0.2818	-0.08875	2.077	-0.8029	2.91	-1.054	-0.05705	1.362	-2.379	-0.935	1.081	1.86	-0.3275	1.247	2.077	-1.512	-0.8404	-0.03929	-1.133	-1.145	0.0116	-0.04083	-0.3385	-0.3403	0.421	-0.6855	0.4435	0.464	0.5808	0.664	-0.03927	0.04113	0.288	-0.546	-0.3718	-0.1167	0.3863	0.2431	-1.277	-1.31	-1.078	-0.8796	-1.399	-1.22	-1.768	0.9353	0.5226	-0.1824	-0.1925	-0.596	-0.691	-0.1891	-0.5955	-0.02265	-1.148	0.0335	-0.4075	0.3924	1.665	0.277	1.094
GENE1354X	HSI038E10	CD53		0.9031	-0.3685	0.7362	1.822	2.062	0.9891	1.064	0.07558	-0.01586	0.702	-0.5715	1.983	0.6159	-0.3555	1.023	-1.559	-0.1178	0.7718	1.359	-0.8404	0.1899	2.793	-0.8982	-1.035	-1.22	-1.163	-2.418	-0.361	0.08293	-0.3724	-0.6209	-0.6887	-0.6556	0.3796	1.562	0.8624	0.7783	0.2599	-0.7793	0.3376	-1.222	-0.3511	0.3641	1.012	0.3031	-1.043	-0.9897	-1.373	-1.007	-0.6701	-0.1656	-1.824	1.042	0.4461	-0.9396	-0.259	-0.4499	-0.3935	0.3225	0.2979	-1.162	-0.9789	-0.139	-0.2796	-0.03602	0.07316	0.7636	1.346
GENE1603X	HSI146C04	PIK3R5		0.6574	-0.5964	0.2227	1.514	1.689	1.06	1.101	0.1044	0.3379	1.419	-0.6021	3.34	-0.9634	-0.4826	0.7829	-1.421	-0.7298	1.005	0.8977	-0.00374	1.16	3.411	-1.052	-0.9454	-0.5114	-0.6983	-1.842	-0.4671	-0.3754	-1.357	-0.332	-0.5482	-1.117	-0.08025	0.6213	1.301	0.02363	-0.6372	-0.3454	0.3357	-0.2958	-0.1743	0.09673	0.401	-0.02814	-0.8985	-0.9478	-1.278	-0.7969	-1.204	-0.799	-1.085	0.9163	0.6588	-0.9196	-0.1157	-0.2356	-0.4297	0.05051	0.2641	-0.5439	-0.9024	0.07192	0.4119	0.2325	0.2087	0.1224	1.344
GENE1684X	HSI063F11	PTPNS1		0.8232	-0.4724	-0.4741	0.5781	0.9309	1.114	0.1223	-0.374	0.3831	0.6934	-1.075	2.933	0.6633	2.585	2.385	-0.08044	0.445	0.3768	0.4066	-0.1761	1.005	2.69	-0.8422	-0.1291	-0.4571	-0.8921	-1.031	-1.213	-0.5446	-1.526	-0.9195	-0.8348	-0.947	-0.219	0.5472	1.319	0.4558	0.0002539	-0.08322	0.6843	0.1492	0.06535	1.377	0.2122	0.05848	-1.047	-1.383	-1.039	-1.199	-0.9472	-1.085	-1.651	0.6935	1.247	-0.5778	-0.2232	-0.2318	-0.2716	-0.4034	-0.09316	-1.033	-1.294	-0.3771	0.1988	-0.5641	-0.1007	-0.2529	0.923
GENE1770X	HSI052G11	COTL1		1.027	0.06847	0.7372	1.437	0.4674	1.351	0.38	0.5776	0.2947	0.2028	-0.4647	2.469	1.865	1.636	1.322	-2.052	-0.4009	0.9636	1.353	-0.4362	1.633	2.616	-0.5666	-0.7503	-0.2152	-0.3488	-1.739	-0.3538	-0.5584	-0.4823	-0.6054	-1.085	-1.246	-0.4844	0.5024	0.9559	-0.3504	-0.9473	-0.03061	0.3511	-0.2484	-0.6651	0.6014	0.005873	-0.7538	-1.372	-1.36	-1.796	-0.7591	-1.136	-0.7847	-1.004	0.5351	0.8717	-0.518	-0.05098	-0.421	-0.4544	-0.1582	-0.5779	-1.063	-0.791	0.03815	0.9245	0.2296	-0.3178	0.3876	1.544
GENE149X	HSI074G07	CD4		0.727	-0.8444	0.7227	1.451	2.127	0.2568	0.5347	-0.08	-0.2238	-0.2144	-1.125	1.731	0.2723	1.009	0.7743	-1.564	0.2072	0.2539	0.1712	-1.298	2.342	2.862	-1.107	-1.38	-0.347	-0.8997	-1.499	0.8862	-0.4536	-0.7867	-1.289	-0.7852	-0.4955	1.385	0.5277	1.237	-0.01611	-0.1996	-0.4782	1.432	-0.07347	0.3016	0.5938	0.6108	-1.361	0.2848	-1.038	-1.354	-0.1896	-1.067	-0.2656	-0.896	0.2452	1.021	-0.7674	-0.2453	-0.1689	-0.3589	-0.6996	-0.8716	-1.895	-0.5278	0.1597	0.4888	0.8169	-0.4045	0.5768	1.262
GENE1668X	HSI044B11	FCER1G		1.333	-0.2773	0.8703	1.288	-0.2537	0.4308	1.382	0.7484	0.158	-0.2941	-0.3714	2.971	1.599	-0.3239	-0.04145	-1.684	-0.4785	0.6408	-0.6783	-1.565	1.218	2.614	-0.6562	-0.437	-0.3493	-1.127	-1.41	0.2926	-0.3274	-0.09916	-0.8663	-0.5953	-0.8449	0.2582	-0.07534	0.5179	0.4989	0.2821	0.4583	1.412	-0.2401	0.2314	1.635	-0.2118	-0.6474	-0.582	-1.288	-1.489	-1.108	-1.263	-0.6213	-0.8302	0.2078	1.669	-0.4143	-0.09578	-0.4451	-0.8203	-0.7822	-1.048	-1.621	-0.7629	0.04732	0.2339	0.6033	0.794	1.317	1.313
GENE2387X	HSI087A12	C1QA		-0.06098	-1.329	0.4035	0.5935	0.9946	0.04459	-0.2379	-1.277	-1.322	1.58	0.0684	1.174	-0.1023	0.1893	0.354	-1.163	0.05415	1.405	0.247	-0.4042	0.6458	2.529	-1.625	-1.589	-1.471	-1.298	-0.6442	0.2519	0.3863	-0.9919	-0.138	-0.1257	-0.7756	0.6207	1.354	1.474	1.403	1.169	0.9691	1.623	-0.3299	-0.2424	1.873	0.4268	-0.2298	0.2789	-1.522	-1.172	0.6399	-0.8575	0.1002	-1.592	0.167	1.402	-0.4262	-0.4368	-0.06296	-1.04	-0.7014	-0.5387	-0.9858	-1.235	-0.7984	-1.19	0.9276	0.9855	0.5893	0.9917
GENE2413X	HSI070A12	LGALS9		0.3119	-0.586	0.1342	0.7337	-0.6973	0.007973	-0.3425	-0.7884	-0.8027	0.8648	-0.1942	1.166	0.3728	-0.04775	0.08591	-1.385	-1.428	0.8155	-0.05548	-0.8523	1.043	1.877	-0.945	-1.148	-0.4264	-0.6587	-1.241	-0.3256	-0.4445	-1.789	-0.8487	-0.6563	-1.182	0.988	1.595	1.765	1.555	1.132	0.4882	0.762	0.2239	1.092	0.569	0.2608	-0.2382	-0.1746	-1.477	-0.8085	-0.9555	-0.7242	-0.4384	-0.222	0.4477	-0.07419	-0.143	-0.2137	-0.203	-0.275	-0.5107	-0.9587	-1.134	-0.6965	-0.2402	0.3131	2.526	3.524	0.4169	1.263
GENE1351X	HSI036A10	HLA-DPA1		-0.2661	-1.385	-0.003046	1.501	1.864	0.203	-1.102	-2.262	-3.17	0.5776	0.6638	0.9958	2.499	-0.06889	1.225	-0.8091	0.07491	0.4101	0.6531	1.222	0.7373	1.668	-0.8194	-0.4956	-1.464	-1.432	-1.742	-0.883	0.1008	0.1379	0.007801	0.1406	-0.5853	0.01949	0.5701	0.8655	0.5758	0.08403	0.3432	0.9928	-0.541	0.4259	1.224	0.7987	-0.2656	-1.563	-1.626	-0.8292	-0.3114	-1.03	-0.334	-0.7332	0.9931	0.6604	-0.502	0.004755	-0.2192	-0.1694	0.5673	0.8759	-0.8221	-0.0871	-0.5938	0.3418	0.6235	0.7172	0.4112	0.3384
GENE762X	HSI075E08	HLA-DPB1		-0.07525	-1.379	0.293	1.859	2.441	0.3221	-1.077	0.03922	0.9197	1.348	0.9268	0.7535	1.069	-0.1559	1.304	-1.052	0.0931	0.6571	1.42	0.6443	1.101	2.421	-0.6333	-0.2168	-2.468	-1.622	-1.942	-1.587	-0.3789	0.6458	-2.042	-0.826	-1.474	-0.2554	1.036	0.2936	0.01218	-0.1719	0.4923	1.228	-0.4268	0.2062	1.098	0.6653	-0.398	0.2953	-0.8453	-1.31	-0.5352	0.3051	-0.8851	-0.8017	0.5577	0.1703	-1.045	-0.3175	0.1671	0.2709	0.325	0.5417	-0.2991	-0.3379	-1.126	-0.3857	0.2503	-0.3126	0.3049	-0.09711
GENE2360X	HSI043E12	HLA-DRA		-0.02329	-1.17	-1.161	1.53	1.844	-0.11	0.1726	-0.2071	-0.355	1.667	1.133	0.581	1.815	0.328	0.9061	-0.9521	0.3645	0.9128	0.8963	0.4096	1.194	3.256	-0.6491	0.2488	-1.011	-2.132	-1.888	-0.7006	0.06276	-2.312	-0.01631	0.01489	-0.6995	-0.1732	0.8062	0.7201	-0.4721	-0.5138	0.5473	0.7836	-1.168	0.8605	1.276	0.6189	-0.2183	-0.2268	-0.7834	-1.696	-0.7778	-0.1349	-1.193	-1.224	0.6018	0.495	-0.2792	0.3164	0.03096	0.2354	-0.386	0.5052	-0.684	-0.7652	-1.343	-0.4991	0.5312	0.4951	0.1389	-0.376
GENE2223X	HSI018B06	SYK		0.06059	-0.2359	0.5214	-0.327	2.329	1.366	0.3532	-0.8473	-0.6171	-0.03118	-0.3282	0.6252	-1.095	-1.236	1.384	0.784	0.8607	0.8421	1.842	-1.445	0.7604	0.8981	0.4734	0.5215	-0.9069	-0.5028	-2.252	-1.534	-0.02792	-1.985	-1.323	0.425	-2.261	-0.2778	1.925	1.051	0.3923	0.02995	0.1672	0.8534	0.1648	0.1646	1.09	0.7121	0.5949	1.123	0.1254	-0.8078	-0.7969	-0.5666	-0.766	-1.427	0.2167	1.254	-1.188	-1.191	-0.3618	-0.3102	0.449	-0.3085	-0.8715	-0.8528	0.3419	-0.8914	1.568	0.765	0.1431	0.392
GENE766X	HSI079G08	SLC2A5		-0.827	-0.003119	-0.2985	-0.8727	0.5445	-0.3715	-0.0156	-0.5375	-0.978	0.04143	-0.7934	1.483	-1.289	0.1299	1.671	0.8498	0.2908	1.033	0.9232	-1.177	1.747	3.61	0.3499	-0.8608	-0.7613	-0.493	-1.203	-0.8084	0.35	-0.5915	-1.823	-0.5508	-1.559	0.4924	0.6938	2.154	0.7528	0.6974	-0.4595	0.625	1.766	0.3624	-0.2903	1.845	1.455	0.6302	-0.925	-0.6609	-0.5218	0.6995	-0.4565	-0.5509	0.6524	-0.2788	-0.8568	-1.04	-0.2023	-0.4074	-0.9039	-0.9502	-0.5141	-1.064	0.3147	-0.1058	-0.2444	0.163	-0.8452	0.7646
GENE1039X	HSI031H03	ITGB2		-0.4296	-1.124	-0.2805	0.3046	1.334	0.3304	-0.2331	-1.016	-1.039	0.008571	-1.415	2.215	0.1589	0.08948	1.727	1.203	1.492	1.455	1.908	-0.7867	0.441	2.682	-0.5956	-0.1302	-0.8041	-1.413	-1.794	-0.8484	-0.2333	-0.7651	-0.1891	-0.4066	-1.578	0.1192	1.064	1.673	0.7912	-0.0195	0.005924	0.7332	-0.2113	1.128	0.929	0.7769	-0.03091	-0.6001	-0.9327	-1.326	-0.7744	-0.6043	-0.7053	-1.737	0.9973	0.5051	-1.193	-0.8136	-0.008688	0.08153	0.2435	-0.01004	-0.6476	-1.212	-0.2294	-0.01097	-0.292	-0.05417	0.4654	1.632
GENE1862X	HSI049B11	C1orf38		0.7668	0.2725	-0.09563	0.2142	0.1813	0.2197	0.5207	-0.9377	-0.722	0.08575	-1.273	2.075	-0.988	0.6169	1.996	0.1431	0.7774	1.022	1.35	-0.4687	0.8561	2.67	-0.9637	-0.6952	-0.8965	-0.1087	-1.733	-0.4499	0.3386	-1.285	-0.9849	0.5955	-0.9016	0.9079	2.202	1.783	1.367	0.5214	0.8897	0.08318	0.1599	0.5424	0.3229	0.1861	-0.02043	-0.4735	-1.669	-1.417	-0.987	-0.4964	0.0885	-1.299	1.167	0.5984	-0.9758	-0.848	-0.7232	-0.8455	-0.5046	-0.5833	-0.4041	-1.603	-1.212	-0.285	-0.2344	-0.06968	0.02016	1.612
GENE1730X	HSI001A05	CR1L		-0.9405	-0.7505	-0.2973	-0.1227	1.907	-0.04146	-0.6536	-1.219	-0.9863	1.401	-1.114	1.287	-2.147	-0.2164	1.044	-1.582	0.303	0.9643	0.7424	-0.2894	-0.06991	1.047	-0.7649	-0.09616	-1.229	-1.578	-1.72	-1.215	0.6324	0.3833	0.009917	-0.1816	-0.8977	-0.6335	1.008	1.616	1.824	1.534	0.225	1.456	-0.8884	1.046	2.433	0.8652	0.4702	0.5879	-0.8218	-1.208	-0.4404	0.7983	0.511	-2.018	0.4902	1.051	-0.8026	-0.4074	0.06013	-0.149	0.2351	-0.09042	0.1581	-0.7398	-0.3421	-0.4453	-0.3145	0.2224	0.07382	1.027
GENE1731X	HSI001C05	LAPTM5		-1.015	-0.9125	-0.08844	-0.02104	1.612	0.05154	-0.5945	-1.167	-0.8306	1.58	-0.9974	1.214	-2.9	-0.1057	1.32	-1.522	0.1021	0.6316	1.118	0.03197	0.006842	0.9835	-0.4473	0.1208	-1.191	-1.536	-1.9	-1.422	0.584	0.1154	0.01434	-0.1171	-1.066	-0.5204	0.973	1.755	1.709	1.263	0.3659	1.234	-0.6138	0.9739	2.265	0.7861	0.5307	0.4058	-1.153	-1.36	-0.04731	0.667	0.2944	-1.892	0.6282	0.9383	-0.6801	-0.5111	0.04437	-0.1384	0.1423	-0.04387	0.5957	-0.6791	-0.294	-0.2881	-0.06587	0.2472	0.08167	0.7336
GENE839X	HSI036B09	HLA-DMA		0.4636	-0.9746	-0.4181	0.6995	1.67	0.4693	0.2988	0.08529	-0.02316	0.03981	-1.031	0.7225	-2.122	-0.6408	2.012	-1.447	-0.4339	1.161	0.9153	1.855	0.199	2.235	-1.16	-0.794	-1.595	-1.19	-1.963	-0.984	-0.09626	-1.057	-0.3315	-0.0941	-0.6298	0.6732	1.902	0.991	0.8255	-0.06637	1.046	0.8623	0.2829	0.9968	2.106	0.4861	-0.3057	0.06308	-0.5779	-1.642	-0.1891	-0.4893	-0.5074	0.483	0.526	1.346	-0.6669	-0.2009	0.1109	0.1326	0.3493	0.7852	-0.9333	-1.684	-0.637	0.004091	-0.8674	-0.846	-0.03182	-0.1681
GENE1001X	HSI060E03	BTBD2		0.2808	-0.2687	0.06871	1.398	1.898	1.096	0.5119	-0.07171	-0.2216	1.188	-0.135	0.7728	-1.321	-0.6415	1.994	-2.067	-0.5166	0.9165	1.34	0.4775	1.262	2.74	0.5076	0.9694	-1.128	-1.387	-2.591	-1.191	0.1595	0.1159	0.01476	-0.07016	-1.896	-0.4134	1.174	0.8042	0.585	-0.0351	0.004272	0.7411	-1.677	-0.7139	1.568	0.5089	0.1926	-0.193	-0.9985	-1.324	-1.126	-0.6293	-0.5188	-0.5139	0.4159	0.2741	-1.366	-0.5934	-0.09138	-0.1108	-0.1697	-0.09829	-0.2787	-0.8763	-0.6397	0.4172	0.7004	0.5378	0.005116	0.2362
GENE552X	HSI069C02	ZNF403		1.494	0.6994	1.337	1.755	3.341	0.6079	2.37	0.4484	1.822	0.722	0.1428	0.6603	1.731	-0.162	0.4929	-0.8989	0.06595	0.8307	0.8394	-1.963	-0.7998	1.554	-1.38	-0.1044	-1.329	-1.714	-1.116	-1.396	-0.2977	-0.6704	-1.775	-0.9801	-0.1673	-0.5283	-0.1541	0.06894	-0.8406	-0.2052	-0.5303	0.07167	-1.132	-0.3141	0.7353	0.6128	-0.4934	0.5728	-0.6828	-0.8204	-0.5305	-0.6212	-0.2934	-0.7967	0.3905	0.71	-0.1364	0.7065	-0.06185	0.05557	-0.158	0.09927	-0.6589	-1.077	-0.4694	0.05115	0.8678	0.1594	-0.2129	-0.5437
GENE2386X	HSI089A06	CD2		1.45	0.6116	1.613	1.481	2.638	0.9823	2.039	-0.1696	1.058	0.7584	-0.3358	-0.0748	0.9186	-0.6347	-0.2339	-1.337	-0.566	1.566	0.9437	-1.425	-0.4468	1.511	-1.589	0.3821	-1.81	-1.515	-1.526	-1.608	0.09846	-0.8283	0.2606	-0.8862	-0.1735	-0.186	1.046	0.729	-0.8427	-0.1616	-0.123	0.76	-1.786	-0.008724	0.2326	0.8514	-0.09043	-0.1825	-1.07	-0.9693	-0.623	-0.5994	-0.5407	-1.24	0.3655	0.5085	-0.1439	0.7339	0.3658	-0.4422	0.5531	0.1643	-1.265	-1.019	-0.8508	0.6136	1.424	0.8108	0.126	-0.2937
GENE2053X	HSI044H12	ARHGAP15		1.486	0.2935	1.303	1.809	1.969	1.791	2.044	-0.02771	0.3668	0.4867	0.3651	2.224	2.263	-1.096	-0.7807	-1.337	-0.09052	0.3798	0.02146	-1.561	-1.416	1.56	-0.8809	0.4609	-0.6899	-0.2491	-1.749	-0.9552	0.2637	-0.01174	-0.4035	-1.296	-0.7957	-0.4434	1.228	0.4192	-1.085	-0.2667	-0.7153	0.5923	-1.192	-1.257	0.3725	0.2877	-0.5203	-0.6458	-0.5525	-0.875	-0.9958	-0.3669	0.2581	-0.8867	0.07095	1.429	-0.9814	-0.2069	-0.1676	-0.463	-0.429	0.082	-1.12	-0.6367	-0.4038	0.4935	0.6903	0.609	0.9106	1.023
GENE842X	HSI038F09	IRF8		1.17	0.01872	1.207	2.104	2.069	1.807	1.481	0.07915	0.8332	0.6627	-0.00353	2.083	0.4737	-1.112	0.7235	-1.769	0.1007	0.5473	0.6852	-1.648	-0.4304	1.806	-0.5215	-0.1569	-0.8965	-0.8478	-2.23	-1.717	0.1263	-0.6428	-0.2049	-0.9025	-0.5611	-0.5624	1.684	0.8294	0.07525	-0.05786	-0.9251	0.465	-0.8592	-0.8133	1.351	0.1016	0.08686	-0.5067	-0.6875	-1.365	-0.4631	-0.3246	0.3751	-1.727	0.635	0.5632	-1.163	0.1252	-0.1102	-0.1002	-0.4051	-0.2825	-1.156	-1.276	0.002421	-0.1762	0.8808	0.7406	0.3076	0.4038
GENE1520X	HSI094B04	EST		1.38	0.6646	1.552	1.582	2.224	1.384	2.382	-0.125	0.7112	0.5032	-0.1043	1.88	0.8323	-0.8125	0.3678	-1.263	-0.08633	1.081	1.109	-1.171	-0.9578	0.8791	-1.158	0.1542	-1.248	-0.9217	-1.957	-1.182	-0.09085	-0.7835	-0.3263	-1.382	-0.6984	-0.07777	0.2717	1.243	-0.4054	0.8219	-0.6852	0.4398	-1.484	-0.5727	0.9278	0.4702	-0.6499	-0.6848	-1.135	-1.597	-1.352	-0.5187	-0.05081	-1.188	0.5845	0.8244	-0.374	0.5062	-0.1038	0.03022	0.4043	-0.2283	-1.472	-0.6429	-0.3062	-0.4216	1.298	0.75	0.3629	0.5972
GENE864X	HSI066B09	GZMK		1.868	0.4841	1.158	1.972	2.182	1.534	1.99	0.1587	0.9121	-1.024	0.05541	1.117	1.909	-0.7032	0.2305	-1.397	-0.677	1.221	2.22	-1.078	-0.6346	1.921	-0.6694	0.4204	-1.134	-0.8269	-1.147	-1.129	-0.479	-0.6179	-0.2777	-0.5817	-0.196	-0.119	0.1605	-0.4957	-0.7796	-0.4449	-0.3412	-0.1022	-1.457	-0.5683	-0.3576	-0.1809	-1.293	-0.7317	-0.7507	-1.094	-0.9007	-0.8415	-0.3307	-0.7787	0.8871	1.482	-0.6505	0.997	0.1758	-0.1144	0.9834	0.2826	-1.216	-0.843	-0.2902	-0.281	1.139	0.05863	0.258	-0.2426
GENE62X	HSI159F07	FYB		1.216	0.08049	1.181	2.191	2.015	1.238	1.961	0.3195	0.6999	0.2248	-0.8308	1.92	2.474	-0.285	1.145	-1.35	-0.3868	0.4362	1.441	-1.435	-1.06	1.999	-0.5536	-0.09087	-0.7532	-0.8398	-1.458	-0.7024	0.1451	-0.8877	-0.4481	-0.9451	-0.1981	-0.4537	0.4574	0.2493	-1.292	-0.6308	-0.6756	0.579	-1.051	-0.7643	0.8786	-0.01402	-0.3897	-0.7019	-0.7198	-1.154	-0.673	-0.832	-0.5833	-1.725	0.7748	0.8437	-0.9794	0.1643	-0.2072	-0.2459	-0.06347	-0.136	-1.354	-0.8225	0.171	0.3491	0.7463	0.7064	0.1568	0.9294
GENE2359X	HSI043A06	ZNFN1A1		1.088	0.08262	1	1.867	2.401	1.303	2.013	-0.5134	0.1609	0.3042	-0.4438	2.451	1.251	-0.1305	0.02574	-1.004	-0.1347	1.419	1.763	-1.435	-0.8299	1.95	-0.796	-0.1839	-0.684	-0.7862	-1.11	-1.013	-0.1982	-1.133	-0.3746	-0.975	-0.4039	-0.07475	1.069	1.317	-1.376	-1.025	-1.166	0.2969	-0.9391	-0.7023	-0.7628	1.078	-0.1593	-1.005	-0.3987	-0.971	-0.7911	-1.124	-0.7562	-0.7243	1.289	1.064	-0.7864	0.3507	0.05458	0.1203	-0.1196	0.1956	-0.8436	-0.8763	-0.5399	-0.5553	0.4579	0.2526	0.352	0.8685
GENE70X	HSI060F07	IL2RG		2.492	-0.234	0.7781	2.222	1.279	0.2106	1.107	1.324	0.406	-0.7261	-0.3553	0.5611	1.389	0.5089	-0.02647	-1.251	-0.9868	1.754	1.395	-0.6289	1.566	3.347	-1.155	-0.5767	-0.7529	-0.9916	-0.8546	-0.543	-0.7231	-1.244	-0.6328	0.08497	-0.1895	1.15	0.7041	-0.0806	-1.002	-0.9626	0.191	0.6756	-0.9568	0.4606	-0.01287	-0.07028	-1.161	-1.023	-1.172	-1.254	-0.4903	-0.8708	-0.5381	-0.8676	0.7994	0.8326	0.04494	-0.009065	-0.5385	-0.4546	0.2652	0.185	-1.117	-1.262	-0.6204	0.4691	0.5915	-0.3265	0.2814	-0.4123
GENE1464X	HSI025F04	SELL		1.953	-0.2563	1.365	2.715	2.141	1.521	2.099	0.447	0.2061	-0.5621	0.06647	0.3339	0.2128	-0.3024	0.2575	-1.113	-0.6794	1.01	1.607	-1.01	0.9055	2.664	-1.056	-0.4505	-1.363	-1.3	-0.8749	-1.246	0.16	-0.5426	-0.2995	-0.2989	-0.3356	0.8241	1.833	0.1004	-0.496	-0.108	-0.4552	0.33	-1.4	-0.09887	0.002049	0.02155	-0.4415	-0.8631	-0.7939	-1.182	-0.7839	-0.8948	0.2431	-0.9152	0.8764	-0.219	-0.8153	-0.06592	-0.5431	-0.4449	0.2655	-0.178	-1.224	-0.9227	-0.7973	-0.2474	1.202	0.6679	0.3554	-0.8072
GENE2109X	HSI167H06	EST		1.531	-0.08416	0.934	1.726	3.362	1.422	1.759	-0.249	0.1471	-0.02225	0.4042	-0.1145	-0.3293	-0.247	-0.05296	-1.312	-0.9382	1.668	2.344	0.3088	-0.3477	2.075	-1.012	0.09155	-1.314	-1.12	-0.9919	-1.051	-0.3177	-0.8832	0.01766	-0.1694	-0.09752	1.022	1.633	0.1613	-0.4379	-0.6099	0.07955	0.0006495	-1.148	-0.297	-0.1632	0.3431	-0.9776	-1.118	-1.062	-1.191	-0.7424	-0.9588	0.05631	-1.411	0.7175	0.921	-0.2306	0.1038	-0.155	-0.3593	-0.002455	-0.4606	-0.9155	-0.3796	-1.067	0.01139	1.492	0.8717	-0.1351	-0.7296
GENE1717X	HSI060D05	EST		1.486	0.3182	0.5505	2.035	2.432	0.7755	0.9483	-0.088	0.3922	-0.418	-0.1256	0.07427	-0.2793	-0.2305	0.3917	-0.755	0.1751	1.311	0.9837	-1.892	-0.6265	3.263	-2.056	-1.293	-0.7105	-0.2696	-1.895	-0.6249	-0.567	-0.8986	-0.1605	0.2041	0.5347	0.2276	2.15	-0.1061	-0.1676	-1.076	-0.3602	0.7479	-0.1527	0.2435	-0.05011	0.1994	-0.479	-0.7624	-1.197	-0.6853	0.0252	-0.8882	-0.02303	-1.59	-0.2521	1.024	0.2123	0.9966	-0.1427	-0.1415	0.3805	0.09039	-1.555	-0.5962	-0.8066	1.265	1.229	0.3651	-0.5544	-0.5566
GENE1158X	HSI055C09	CD8A		1.82	0.5219	1.029	2.498	3.537	0.7874	1.006	0.3417	0.8903	0.3601	-0.4455	0.0572	-0.969	-1.059	0.3172	-1.258	-0.5067	0.9288	2.541	0.2477	-0.7075	2.308	-0.4601	-0.1543	-0.9546	-0.9743	-1.082	-1.269	-0.286	-0.8443	-0.3678	-0.2137	-0.476	0.3907	1.699	-0.2682	-0.37	-0.5467	-0.4783	-0.119	-1.429	-0.9513	0.06133	0.7925	-1.118	-0.9402	-0.6537	-0.8432	-1.122	-1.025	-0.6991	-0.4312	0.3015	0.4411	0.2133	0.5283	-0.2063	0.1859	0.9265	0.4149	-0.7087	-0.7691	-0.6902	0.6411	0.1407	-0.1249	-0.1481	-0.2581
GENE2414X	HSI070C12	KLRK1		1.837	0.3738	1.325	2.546	2.625	0.8819	1.157	0.4202	1.729	0.4798	0.1888	0.5951	-0.1751	-0.7463	0.06879	-1.221	-1.01	0.836	1.374	-0.9961	-1.039	1.845	-1.457	-1.556	-1.365	-1.144	-1.297	-1.277	-0.3794	-1.033	-0.05718	-0.3442	0.2211	0.2809	1.375	0.2657	-0.4563	-0.6262	-0.3801	-0.04961	-1.297	-0.1982	0.1795	1.222	-0.4571	-0.4432	-1.179	-0.9079	-0.9898	-0.9594	-0.4352	-1.013	0.5228	0.8878	0.3848	1.166	-0.09919	-0.07673	1.004	0.4853	-1.075	-0.83	-0.4444	0.744	0.6109	-0.3986	0.143	-0.363
GENE39X	HSI074F07	CXCL13		1.065	0.5521	1.139	1.037	0.7711	1.989	3.354	0.2335	0.1358	0.9701	-0.7259	0.2887	-0.7137	-0.2636	0.987	-0.887	-0.3927	1.62	1.949	-0.9569	-0.7976	-0.1968	-0.8228	0.2321	-1.013	-1.133	-0.6718	-0.9933	-0.00833	-1.088	-0.712	-0.5182	-0.03629	1.065	1.709	-0.1359	-1.193	-1.116	2.213	1.135	-0.6716	-0.48	0.2923	0.3228	-0.7695	-0.9409	-0.8471	-0.9051	-0.9441	-1.121	-0.5752	-0.7274	0.8692	0.5193	-0.7439	-0.4956	-0.2	-0.2189	0.08016	-0.2091	-1.108	-1.099	-0.8463	0.05215	1.382	1.4	-0.07182	-0.01404
GENE2257X	HSI055H12	MS4A1		0.6846	-0.3386	0.4643	2.351	1.007	2.853	1.348	-0.3076	0.4014	-0.5991	-0.1528	0.05249	-0.5438	-0.06749	0.2626	-0.7787	-0.3831	1.162	2.038	-0.4292	-0.7157	0.4089	-0.6501	1.503	-0.8541	-0.7318	-0.7099	-1.249	0.1943	-1.12	-0.1231	-0.1939	-0.145	1.278	3.703	-0.172	-1.115	-0.6647	-0.7317	-0.4601	-0.8346	-0.4477	-0.296	0.07983	-0.3201	-1.072	-0.8352	-1.01	-1.028	-0.8387	-0.5044	-0.77	1.641	0.8543	-0.8868	-0.368	-0.6953	-0.7462	0.4717	-0.2504	-0.5757	-0.4757	-0.4991	0.2832	1.395	0.5705	0.956	-0.2729
GENE1180X	HSI085A09	LGALS2		2.411	-0.4902	1.133	1.635	1.537	1.303	0.7483	0.5439	1.24	0.1297	-0.2387	1.95	0.2588	-0.7205	-0.2479	-1.196	-0.9207	0.04374	0.3136	-1.007	-0.23	2.108	0.3754	2.345	-0.976	-0.6958	-1.27	-1.22	0.8033	-0.3838	-0.4883	-0.569	-0.45	0.1308	2.406	0.08435	-0.09689	-0.3859	-1.22	-0.1834	-1.332	-0.8724	-0.455	-0.5753	-0.9238	0.2537	-0.1506	-0.9985	-0.3625	-1.084	0.623	-1.208	0.311	1.064	-1.109	-0.1541	-0.8764	-0.618	0.47	-0.2604	-0.7831	-1.072	-0.3846	0.8703	1.187	1.286	-0.3918	-0.9643
GENE1861X	HSI047D05	ACSL5		0.9734	-0.5414	0.8719	1.802	1.449	0.7968	0.98	1.697	2.481	-0.08309	-0.4804	1.87	0.6297	-0.9463	0.4426	-1.626	-0.945	0.2751	0.6764	-0.2616	-0.3425	1.455	0.6193	1.875	-1.541	-1.288	-1.565	-1.631	-0.7365	-1.605	-0.9784	-0.7933	-0.539	-0.5988	1.315	0.00637	-1.086	-1.124	-0.07284	0.6157	-0.3384	-0.4852	0.1343	-0.1166	-0.601	-1.078	-1.473	0.2769	0.6442	-0.5118	-0.4367	0.7812	0.2894	0.8527	0.2303	1.228	-0.04817	-0.2749	0.8527	0.3767	-1.199	-1.634	-0.6559	0.8598	0.06282	0.4177	0.0515	-0.2521
GENE1264X	HSI044D10	GIMAP5		1.366	-0.4555	0.7113	2.308	2.588	-0.1409	1.368	-0.1806	-0.06499	0.6074	0.3609	0.6399	-1.133	-0.3513	0.2035	-1.612	-0.0875	1.117	0.7845	0.9335	0.6035	3.057	-1.249	-0.8303	-0.734	-0.3375	-1.236	-0.006727	-0.3148	-1.068	-0.7941	-0.4606	-0.5478	0.918	1.918	0.7481	0.2997	-0.1437	-0.2446	0.1922	-0.5901	-0.4558	-0.1905	0.2291	-1.114	-1.102	-1.186	-1.312	-0.6629	-1.349	0.4692	0.7554	-0.34	1.385	-0.3206	-0.03243	-0.8707	-0.6986	-0.5567	-0.6235	-1.172	-1.484	-1.032	0.7374	0.9525	1.111	0.2944	0.4276
GENE1762X	HSI042E05	HLA-E		1.345	0.2696	0.6148	2.012	2.183	0.7603	0.6263	-0.1665	0.2704	1.734	0.7449	0.6548	0.3047	-0.1691	0.7284	-1.442	-0.1571	0.2018	1.367	1.557	-0.187	2.415	-1.621	-0.09076	-1.088	-0.8931	-1.876	-1.478	-0.3495	-1.96	-0.7808	-0.3936	-0.635	0.8834	1.331	0.4151	0.4581	-0.2151	-0.3762	-0.08786	-0.3716	-0.2177	-0.3615	-0.2908	-1.235	-0.9429	-1.106	-1.489	-0.5805	-1.371	-0.1304	-0.2556	1.323	0.9553	0.03342	0.7097	-0.2172	-0.2205	0.3687	0.3399	-1.082	-1.656	-0.7381	0.8744	0.01999	1.292	-0.6048	0.04551
GENE1732X	HSI003G05	PSMB9		0.9645	0.7133	1.289	0.9144	1.599	0.4505	1.078	-0.2327	-0.05666	2.586	0.07336	0.02576	-0.6631	0.5374	0.8887	-1.248	-2.096	1.048	1.43	0.8263	0.02748	0.8899	-1.136	-0.709	-0.3874	-0.4159	-1.751	-0.668	-0.4888	-1.038	-0.002434	-0.2181	-1.887	0.864	1.201	0.8451	0.4741	0.6956	-0.3473	0.0295	-0.06559	-0.1341	0.7458	0.2706	-0.283	-1.71	-1.86	-0.6774	-1.014	-2.444	-1.543	-0.07614	0.9773	0.1969	-0.1333	-0.3551	-0.434	-0.3218	-0.2369	-0.6169	0.188	-1.016	0.1634	-0.06752	0.8001	2.097	0.7374	0.7078
GENE1489X	HSI073H04	BTN3A3		1.026	0.09216	0.7541	1.871	1.855	0.4492	0.6692	0.3183	0.8411	1.095	-0.1083	0.4943	-1.635	1.048	1.598	-2.017	-1.298	1.246	2.01	-0.2621	0.01463	2.224	-1.369	-0.8467	-0.9909	-0.9565	-1.869	-0.6875	-0.6828	-1.057	-0.1295	-0.7355	-0.6477	0.6017	1.414	0.7648	0.4406	0.3477	0.05509	0.6567	-0.3267	0.16	-0.1074	-0.006086	-0.03427	-1.132	-1.046	-1.272	-0.9478	-1.209	-0.3351	-0.5229	0.5841	0.7943	-0.3579	-0.06465	-0.4205	-0.4605	0.5188	0.2884	-0.3425	-0.6492	-1.337	0.5319	0.5974	2.223	-0.9071	-0.8129
GENE1874X	HSI064F05	APOL3		1.468	-0.1148	1.209	1.828	1.789	0.2881	0.6878	-0.9067	-0.05016	1.614	-0.3091	-0.08162	-0.5453	-0.5062	0.3578	-2.174	-0.8279	2.163	1.408	-0.476	-0.4508	1.233	-2.036	-1.169	-1.032	-0.6635	-0.9615	0.1214	-0.01203	-0.9874	-0.07936	-0.5508	-0.2149	0.6512	1.949	1.051	0.8529	1.084	-0.08134	-0.04384	-0.1797	0.6136	0.3258	-0.5872	-1.049	-1.06	-1.102	-1.363	-1.465	-0.6609	-0.2442	0.2441	0.2655	0.6476	0.9034	0.3826	-0.5683	-0.6505	-0.07943	-0.5898	-0.1299	-1.68	-1.532	0.6122	0.4441	1.932	0.4695	0.6218
GENE434X	HSI044F02	UBD		1.602	0.3035	1.163	0.6323	0.9279	-0.101	1.68	0.3331	0.3814	-0.5636	-0.4138	0.3356	0.1442	1.935	1.897	-1.363	-1.197	1.904	1.779	-1.681	-0.4778	0.5211	-1.586	-0.7566	-2.025	-1.522	-0.9383	-1.352	-0.1044	-0.4423	-0.1116	-0.8005	-0.6583	0.5288	1.519	0.9247	0.4295	1.074	-0.174	0.7176	-0.894	0.4622	-0.6102	0.4208	-0.7312	-1.351	-1.76	-0.8084	-0.1583	-0.2217	0.8053	-1.355	0.5618	-0.7073	0.5768	0.9685	-0.08815	-0.3132	1.276	0.5919	-0.7967	-1.249	-0.01467	-0.147	0.9711	0.4935	0.3357	-0.7211
GENE478X	HSI161D08	IRF1		0.5121	0.5159	1.754	0.7863	2.785	0.7706	1.623	-0.2936	0.8691	2.247	-0.1104	1.077	-0.8697	-0.2166	0.7012	-1.143	-1.007	1.117	1.88	-0.3974	-0.7195	0.7243	-1.792	-0.6956	-1.474	-2.608	-1.033	-1.45	-0.3961	-1.227	0.475	-0.7072	-0.8189	0.4786	1.094	0.7858	-0.7902	0.07375	-0.6112	-0.1028	-0.4884	-0.1454	0.9456	0.0006558	0.01064	-0.3356	-1.027	-0.5484	-0.2108	-0.5769	-0.5849	-0.7574	0.4455	0.268	0.4931	0.7949	-0.2197	-0.1315	0.7558	-0.3023	-0.1861	-1.457	-0.05854	-0.3594	0.5417	2.074	-0.03766	-0.7107
GENE1221X	HSI001H04	GBP4		1.386	0.03661	1.031	1.333	2.216	-0.2995	1.48	-0.1076	0.01003	1.1	-0.1468	-0.1867	-0.348	1.205	1.655	-0.2886	-0.2568	1.876	1.558	-1.165	-0.5324	0.09016	-1.4	-0.8821	-1.085	-0.7672	-0.8185	-1.325	0.1657	-2.84	-0.5082	-0.8324	0.09558	0.9275	1.647	1.459	-0.634	0.1544	-0.7791	0.7453	-0.9313	1.309	0.602	0.3119	-0.2541	-1.435	-0.4574	-0.9831	-0.5813	-1.105	-1.221	-1.068	1.019	0.68	0.208	0.5023	-0.3023	-0.09338	0.38	0.3805	-0.3135	-1.046	-1.228	-0.3057	0.961	1.027	-0.05237	-0.9739
GENE423X	HSI028B08	APOL2		0.7757	-0.1161	1.068	0.8864	0.2868	-0.3595	0.4845	-0.4834	0.1761	1.961	-1.03	0.6422	0.2854	0.2366	1.041	-1.028	-1.036	1.679	1.964	-0.01264	-0.3444	1.86	-2.269	-1.284	-1.291	-1.291	-0.1406	0.1295	-0.3854	-1.299	0.7104	-0.5459	-0.2409	1.107	1.741	0.01018	-0.5788	0.2829	0.6477	1.866	0.7427	1.346	-0.05014	-0.2068	-0.9673	-1.161	-1.35	-1.17	-0.3299	-1.218	-1.061	-0.9709	1.106	-0.1224	1.39	0.8482	-0.649	-0.2519	0.7893	0.4458	0.1586	-1.9	-0.9752	-0.8238	-0.9285	0.5128	0.2378	0.4517
GENE646X	HSI055D08	GBP2		2.199	0.6944	0.6999	1.315	1.46	-0.2632	0.05423	1.57	0.5782	0.6659	-0.7065	0.7713	0.7893	-0.2827	0.9079	-2.136	-1.545	1.098	1.973	-0.7379	-0.3149	1.489	-1.605	-0.25	-1.75	-1.74	-1.594	-0.2624	-0.0419	0.521	1.82	-0.8558	-0.01463	0.6074	0.7901	1.571	1.385	0.9008	-0.02701	0.4234	-0.4082	-0.6536	-0.554	0.04264	-0.4669	-1.404	-1.226	-0.728	-0.7822	-1.004	-0.7176	-0.3207	0.6085	0.4196	-0.09182	-0.08824	-0.6392	-0.4714	-0.0747	0.06025	0.1195	-1.757	-1.334	0.01215	0.1452	-0.1936	0.811	0.5382
GENE1379X	HSI074G04	IGHG3		0.4336	-0.5855	-0.1328	-0.5607	1.574	-0.2655	-0.3202	-0.4123	-1.126	-0.774	-1.133	-0.8155	-1.158	1.237	1.025	-0.8736	0.4391	1.324	1.057	-0.5772	-0.6253	0.8383	-1.295	-0.5627	-1.846	-1.663	1.153	-1.694	0.125	0.9565	0.9819	1.15	0.6319	1.384	1.427	0.745	0.5299	0.007144	1.126	0.8198	-1.555	1.906	0.9351	0.4487	-0.6921	-1.17	-2.028	-0.7589	0.6705	-0.8665	1.16	-1.175	0.692	1.354	0.4732	1.06	0.6463	0.5049	-0.6468	-0.4347	-0.6844	-1.343	-1.581	0.3376	0.06479	0.3958	-0.07783	-0.1842
GENE2243X	HSI045H06	IGHM		0.5449	-0.544	0.3634	0.01532	1.429	0.2623	0.5833	0.2938	-0.8083	-0.7893	-0.8451	-0.6825	-1.194	0.879	0.4936	-1.264	-0.5629	1.977	1.814	-1.118	-0.6046	1.022	-1.281	-0.6403	-1.354	-1.188	-0.1049	-1.311	-0.2603	0.6542	1.049	0.6232	0.4213	2.871	2.484	-0.06543	-0.194	-0.5138	1.734	1.808	-0.6814	0.5467	0.5137	-0.2652	-0.3053	-1.414	-1.138	-1.216	-0.48	-0.9633	0.9738	-0.5424	0.9019	1.661	0.4695	0.2456	0.1996	-0.8742	-0.5565	-0.6877	-0.4586	-1.257	-0.238	0.2451	-0.5525	-0.8034	0.3257	0.3514
GENE2265X	HSI064F06	CD3D		0.3159	-0.4567	1.662	1.296	3.73	0.2776	0.5273	-0.5716	0.3786	0.0007536	-0.03298	0.889	-1.145	-0.9188	0.1983	-1.127	-0.2552	1.817	1.509	-0.5843	-0.736	0.4632	-1.278	-0.8489	-1.601	-1.444	-1.015	-1.529	0.1935	-0.01403	0.1085	-0.2741	-0.04862	0.3891	2.262	-0.1244	-0.5014	0.1963	0.06021	1.26	-1.642	0.1237	1.242	0.8547	-0.5492	-0.819	-0.9936	-0.9455	-0.287	-0.3957	0.2966	-0.9471	0.7284	1.662	0.3499	0.9797	0.2608	0.3871	0.6209	-0.0916	-1.188	-0.7868	-0.6465	-0.1075	0.6113	-1.095	0.2004	-0.8516
GENE2368X	HSI055A12	CCL19		1.443	-0.8222	0.4213	1.262	0.9891	0.6468	-0.7511	1.018	0.2357	-0.3559	0.285	1.1	-0.1851	0.1109	-0.4117	-1.174	0.2731	2.116	1.509	-0.7515	0.3066	-0.5246	-1.504	-0.7564	-1.271	-1.222	-0.8024	-1.428	0.3003	-0.5158	-0.3248	0.3899	0.8509	1.157	3.408	0.53	-0.7734	-0.8962	0.5954	1.033	-1.315	0.08769	0.9308	-0.004119	0.5029	-1.183	-1.623	-0.5382	1.339	-1.188	0.913	-1.152	1.066	0.8487	-0.3676	0.4697	-0.6013	-0.3747	1.36	0.3785	-1.211	-1.267	-0.9012	0.3514	-0.2313	-0.8041	-0.2034	-0.7953
GENE1656X	HSI030D11	PIM2		1.254	0.2311	0.264	0.683	1.121	0.3267	1.491	-0.2177	-0.2111	-0.08564	-0.2917	-0.7158	-0.7409	0.6954	1.72	-1.207	-0.9411	2.412	3.067	-0.1696	-0.7376	2.055	-1.448	-0.5263	-0.5655	-1.26	0.2287	-0.5198	-0.4771	-0.2891	0.357	-0.3033	-0.6161	2.032	2.659	0.4425	-1.153	-0.6258	0.2067	0.1611	-0.7999	0.436	-0.2437	0.2261	-1.166	-0.8869	-0.9489	-0.8797	-1.106	-1.729	0.6088	-0.5505	0.8314	0.7391	0.124	-0.1205	-0.6486	-0.6384	-0.7124	-0.7552	-0.02843	-0.9916	-0.4852	-0.467	0.7727	0.6723	0.001287	0.4396
GENE1605X	HSI156G10	RBM20		1.968	0.4858	-0.07357	1.268	1.26	-0.34	0.6247	0.584	-0.2325	-0.4459	-0.7928	-0.9827	-0.3986	1.805	1.218	-1.169	-0.5598	2.139	1.725	0.2315	0.01783	2.518	-1.657	0.762	-0.9633	-1.338	0.5927	-0.6512	-0.6643	-0.6219	-0.4227	0.3282	0.1037	1.717	2.268	0.03331	-0.7997	-1.053	0.6437	0.1719	-0.3635	0.5687	-0.006575	0.1832	-1.293	-1.643	-1.506	-1.311	-0.4286	-1.293	-0.2358	-0.462	0.2718	0.9222	0.1135	0.5223	-0.5009	-0.5442	-0.7068	-0.4765	-0.6886	-1.336	-1.201	0.321	0.3047	0.3905	0.2993	0.8015
GENE2301X	HSI158F06	LOC91316		1.466	0.3698	-0.08309	0.8637	1.252	-0.5353	0.4254	0.4548	-0.3585	-0.3047	-0.4024	-0.7017	-0.6282	1.786	1.636	-1.16	-0.6821	1.826	2.05	0.6925	0.2604	1.464	-1.695	0.7995	-1.071	-1.392	0.632	-0.9582	-0.4691	-1.05	0.0695	0.5141	0.3181	1.857	1.734	-0.5197	-1.109	-1.355	0.5625	0.4896	-0.6121	0.7876	0.5598	0.04378	-1.066	-1.885	-1.423	-1.287	-0.5025	-1.379	-0.8482	-0.6833	0.7709	1.187	0.2257	0.7027	-0.2449	-1.082	-0.2347	-0.1814	0.01197	-1.477	-1.234	0.3085	1.03	0.6868	0.2044	0.5741
GENE280X	HSI020D07	IGKC		-0.9655	-1.448	0.5321	0.05773	1.489	0.3516	0.1773	0.6781	-0.0677	0.04117	0.2928	-1.152	-0.751	1.252	1.494	-0.7377	0.8243	-0.6383	0.8987	-0.6357	0.4169	0.9701	-2.603	0.2905	-0.2516	-2.949	-1.613	-1.54	0.1377	-0.2423	0.7146	0.9319	0.487	1.156	1.368	-0.7506	-0.5087	-2.218	1.096	0.6322	-0.1352	0.5041	0.02649	0.2958	-0.8957	-1.957	-1.955	-0.4595	0.4428	-0.9169	-0.07399	1.202	0.549	1.074	0.3312	0.8847	0.4781	0.2755	-0.418	-0.09095	0.1281	-0.2221	-0.06515	1.522	0.884	0.7562	0.2729	0.3448
GENE284X	HSI070B07	PGLS		0.7498	-0.356	0.1115	0.9101	0.6356	0.5629	0.7796	0.8584	0.1208	-0.3627	0.5129	-0.9894	1.384	1.117	1.044	-1.399	-0.03272	0.7096	1.373	0.0749	0.1354	2.238	-2.531	1.754	-1.363	-1.655	-0.3072	-1.839	-0.4371	0.03557	0.1651	0.5244	-0.07551	1.054	1.24	-0.03482	-0.728	-1.272	0.7012	-0.01758	-0.8386	1.203	0.2767	-0.209	-1.75	-2.109	-2.605	-1.169	-0.171	-1.196	0.2571	0.3067	0.2456	0.4973	-0.03876	0.2415	-0.1265	0.02084	-0.5076	-0.2093	-0.2068	-0.7153	-0.6594	1.026	0.9265	1.162	0.6842	0.2725
GENE884X	HSI129H09	MGC27165		1.378	0.08745	0.7653	1.451	1.599	-0.523	0.1745	1.02	0.3907	-0.2202	0.2699	-0.8645	0.9137	0.7995	1.785	-1.738	-0.1367	1.103	0.7436	0.5945	0.892	1.719	-2.438	-0.4639	-1.906	-1.599	-0.9022	-1.915	-0.7663	-0.4044	0.01277	0.5762	0.1103	0.7503	1.235	0.6722	0.02874	-0.427	0.7427	-0.4714	-0.1747	0.2697	-0.2976	-0.1157	-1.767	-1.641	-2.242	-1.12	0.4268	-0.7883	0.3284	1.181	0.5025	0.5218	0.4803	1.083	0.1114	0.03009	-0.7201	-0.4253	0.1453	-1.387	-0.1128	1.672	0.0004549	-0.2872	-0.63	-0.08328
GENE829X	HSI022D09	ZNF22		0.448	0.5325	1.239	0.6363	1.343	0.954	1.4	1.207	1.71	1.017	1.126	1.259	1.959	1.658	1.523	-0.01411	0.7578	-0.6104	-0.1522	-0.8784	-2.036	-0.1752	-0.08082	0.4811	-1.328	-0.157	-1.138	-1.688	-0.5695	-1.202	-0.8371	-0.7757	-0.2099	-0.641	-1.394	-1.176	-2.472	-1.504	-0.8939	-0.1032	-0.6201	-1.045	-0.2326	-0.4519	0.371	0.2936	-0.1718	0.9947	0.4742	0.225	0.1253	-0.1529	-0.1822	0.4594	-0.3644	0.7995	-0.6047	-0.3777	1.476	1.342	-0.08187	-0.4161	1.47	0.2014	-0.2008	0.05814	-1.304	-1.298
GENE1285X	HSI111D10	PRKXP1		0.5788	1.267	0.4716	1.189	1.694	0.8437	1.711	1.4	2.314	2.014	0.956	1.603	0.6767	0.8695	0.9078	0.1982	1.961	0.3821	0.5358	-0.9179	-1.332	0.4086	-1.549	-0.6797	-0.4348	-0.497	-0.9704	-0.4246	-0.02004	-2.239	-1.025	-0.8707	0.5528	-0.9638	-1.002	-1.172	-2.223	-1.184	-0.9641	-0.1399	-1.111	-1.28	-0.9786	-0.3727	0.1249	-0.5151	-0.7433	-0.2963	0.3106	-0.4782	-0.8147	-0.9634	0.2406	0.4796	0.0454	0.478	0.2031	0.1486	0.07646	0.6986	0.8862	0.003234	-0.09202	-0.2022	0.5576	0.8044	-1.043	-0.09204
GENE1664X	HSI040D05	RBMS1		1.127	1.534	0.7904	0.4801	1.454	1.401	0.7175	1.189	1.301	0.6605	0.8824	1.528	2.598	0.2361	0.4023	1.424	1.851	-0.0466	0.03476	-1.113	-1.145	0.05203	-0.5186	0.1297	-1.283	-0.7673	-1.463	-1.46	-0.242	-2.028	-1.221	-0.729	0.3949	-1.247	-0.8234	-1.231	-2.009	-1.832	-0.2227	-0.0235	-0.6158	0.06364	-0.2976	0.2393	0.2981	-0.6649	-0.6461	0.2373	0.9267	0.09809	-1.485	-1.42	0.7555	0.7667	0.7355	0.7668	-0.2749	-0.2042	0.1946	0.8245	0.4033	-0.04672	-0.004208	-0.2008	0.3507	0.04692	-1.343	-0.2868
GENE251X	HSI079D07	AKAP12		1.028	0.7456	0.9966	1.083	1.474	1.668	-1.153	0.5329	1.271	1.273	1.012	2.285	0.7807	-0.5263	0.3063	-0.9712	0.3038	-0.1809	-0.3846	-0.1503	-0.7134	1.984	-3.246	-1.327	-1.181	-0.1752	-1.265	-2.506	-0.9288	-0.5977	-0.118	-0.324	0.2243	-1.403	-0.3325	-0.932	-0.01579	-0.9603	-0.02242	0.7523	0.14	0.04808	-0.4238	0.5762	0.8476	-0.6192	-0.2923	-0.8385	-0.0397	0.1829	0.1314	-0.5472	0.8892	1.6	0.05716	0.9974	0.2396	0.1497	0.4245	1.349	0.3522	-0.3321	-0.213	0.01959	-0.633	-0.2584	-1.726	-0.3879
GENE969X	HSI066G09	PRNP		1.203	1.111	1.067	1.598	2.155	1.784	-0.2937	-0.5295	0.8087	1.536	-0.163	2.999	1.83	0.2532	0.9107	-0.285	1.253	0.2811	-0.3075	-0.444	-1.014	0.792	-2.589	-0.0787	-0.1173	-0.1278	-0.7851	-1.886	-0.2132	-1.106	-0.09613	-1.027	-0.2272	-0.6678	-1.013	-0.2167	-1.083	-0.6823	-1.155	0.2498	-0.3981	-0.8141	-0.6331	-0.01471	0.4353	-0.3615	-0.2582	-0.3783	-0.4581	-0.5151	1.482	-0.2117	0.2716	0.8829	-0.2412	1.142	0.4435	0.5171	-0.07114	0.7862	-0.06497	-0.896	0.2136	-0.2111	-0.818	-0.8829	-2.025	-0.6432
GENE1611X	HSI020E10	BHLHB3		0.5492	0.9173	0.5629	1.819	0.9526	1.706	-1.07	0.07245	1.851	1.429	0.126	1.592	2.287	-0.4917	0.7819	1.205	2.216	-0.1841	-0.006746	-1.794	-0.3863	0.1355	-1.27	1.032	-1.62	-0.501	-0.1435	-1.761	-0.8877	-1.163	-0.6839	-0.6313	0.4247	-1.465	-1.212	-0.09603	-1.999	-1.561	-0.156	0.1063	-0.7005	-0.8762	-0.2896	0.3526	-0.1592	-0.3295	-0.3948	0.1526	0.2922	0.3944	-0.5319	-0.3932	0.3169	0.8857	0.1169	1.382	0.1994	0.2348	1.259	1.229	-0.6406	-0.4704	-0.2861	0.3327	-0.7668	-0.6038	-1.036	-0.3536
GENE1550X	HSI027E10	CFI		1.653	1.473	0.8195	1.259	1.428	2.414	-0.6127	0.4033	1.552	1.463	1.568	1.89	0.9155	-0.7415	0.7487	-0.5714	0.2971	0.3227	0.02318	-0.8248	-1.096	0.5384	-2.101	1.181	-1.526	-1.218	-1.973	-1.331	-0.2111	-1.318	-0.6463	-0.9901	-0.167	-1.287	-0.01029	-1.125	-1.567	-0.7404	0.1318	0.3312	-0.6327	-0.01483	-0.4295	0.4297	0.1737	-1.278	-0.8549	-0.3355	0.5931	-0.8066	-0.2237	-0.8978	0.2163	0.5574	0.4611	0.3531	-0.09269	0.1245	0.5377	1.777	-0.3721	-0.4129	-0.4104	0.386	0.265	0.5588	-0.8372	0.8101
GENE947X	HSI040E09	MME		1.205	0.6223	0.4821	0.211	1.594	2.288	-0.5101	0.05706	0.9441	0.8709	0.8563	3.099	0.9567	-0.4346	0.8324	-0.4016	0.7349	-0.8456	-0.4763	-0.9727	-0.7807	1.111	-1.83	0.3611	-1.229	-0.8955	-1.119	-2.125	-0.7325	-1.67	-0.3747	-0.6685	0.2926	-0.8816	0.2212	-0.3698	-1.428	-1.464	-0.6584	0.3882	0.3981	-0.5893	-0.7517	0.7243	0.9881	-0.332	-0.9044	0.9822	0.2537	-0.795	-0.3237	-1.004	0.9479	1.587	0.5929	1.527	0.1708	0.1955	0.5477	1.284	-0.06546	-0.5318	0.01037	-0.204	0.02646	0.192	-0.7815	-1.405
GENE1240X	HSI026F04	PROS1		1.905	1.094	0.7815	0.8611	1.126	2.247	-0.7198	0.5872	1.624	1.432	1.15	2.478	1.728	0.3249	1.198	-0.195	0.5657	-0.4138	-0.4456	-0.3681	-1.398	0.05081	-1.044	-0.04317	-1.334	-0.6668	-1.98	-1.88	-0.1829	-1.189	-0.663	-0.7782	0.45	-0.7171	-0.6129	-1.12	-1.46	-1.316	0.1643	0.1481	-0.404	0.05105	-0.4216	0.3256	0.6169	-0.5926	-0.8821	0.1154	0.5593	-0.03558	-0.4631	-0.898	0.3033	1.788	-0.05284	1.09	-0.08886	0.1719	0.4049	1.248	0.4131	-0.7277	-0.07094	-0.1685	-1.015	-1.253	-1.319	-0.08341
GENE324X	HSI029C01	CD93		0.3586	0.6238	0.4351	0.6142	1.35	2.216	-0.7527	-0.3484	1.301	2.62	1.254	1.378	2.301	-0.9653	0.4522	-0.7567	0.1677	-0.194	-0.2681	-0.5769	-0.9913	0.2981	-1.482	-0.1432	-0.6309	-0.1097	-2.569	-0.8866	1.045	-0.8804	-0.2678	-0.5307	0.191	-2.256	-0.3671	0.003842	-2.761	-0.9002	-0.2303	0.1289	0.4969	0.5435	0.9262	-0.07486	0.2476	0.4719	-0.5643	-0.3103	0.5689	0.4294	0.4203	-1.278	0.1819	1.387	-0.9602	0.1195	-0.2746	-0.06269	0.112	0.4032	-0.3449	-0.4026	0.02379	0.7049	-0.6258	-0.6417	-0.8185	1.45
GENE2123X	HSI001A06	RGS2		1.008	1.349	0.1574	0.6102	1.072	1.665	-0.05433	0.1227	1.191	1.075	0.5252	1.244	3.395	0.3132	0.7603	-0.8794	-0.289	-0.5117	-0.4861	-0.7582	-0.6807	1.111	-2.086	-0.4807	-1.259	-0.9164	-1.686	-0.9023	-0.02179	-0.8293	-0.4973	0.7531	1.593	-1.771	-1.071	0.2137	-0.5839	-0.3453	-0.04904	-0.2926	0.7667	0.2516	-0.1009	0.05592	0.2972	-0.7479	-0.9102	2.115	-0.1306	-1.094	-0.2911	-1.153	0.5711	-0.2369	-0.5204	0.5699	-0.2268	-0.2279	-0.7746	0.5813	0.2447	-0.3139	-0.309	1.195	-1.012	-1.1	-1.108	1.901
GENE140X	HSI063E01	WBP5		0.9546	0.7809	0.2324	0.166	1.619	1.975	-0.4947	-0.07478	-0.1975	0.06113	1.035	1.07	2.593	1.31	1.567	-1.01	-0.556	0.1173	0.7443	-0.4953	-1.12	1.746	-2.689	-0.6838	-0.8401	-0.9372	-0.6268	-0.9706	-0.4248	-1.05	-0.5522	0.9297	0.6941	-1.283	-0.5371	-0.7059	-0.4294	-0.9338	-0.07864	0.3375	0.5201	1.191	0.6472	-0.125	-0.3386	-0.5437	-1.547	-0.8079	0.5307	-0.5892	0.548	-0.5216	1.332	0.3912	-0.5041	0.8519	0.5788	0.5798	-0.4304	0.4579	-0.7243	0.4331	1.112	-1.295	-1.892	-1.828	-0.02003	0.7515
GENE335X	HSI037C07	SGK		0.6224	1.373	-0.01967	0.3674	1.176	1.942	0.1532	0.0591	0.5987	1.128	-0.1332	2.775	2.399	0.2276	1.682	-0.07451	0.513	0.7131	0.917	-0.3835	-0.3346	1.981	-1.801	0.03691	-0.3086	-0.271	-2.232	-1.034	-0.6216	-1.372	0.3436	-0.06891	0.6021	-1.316	-0.7913	1.133	-0.4543	-1.031	-0.4128	0.08308	-0.3371	0.3562	0.4729	0.02919	0.3488	-0.553	-1.015	-0.8414	0.203	-0.6871	-0.6317	-2.665	0.5726	0.3253	-1.199	-0.276	0.1403	0.2657	-0.477	-0.05682	-0.8933	-1.214	0.07528	-0.6048	-0.5963	0.1495	-0.5137	1.454
GENE1225X	HSI007B04	SENP8		1.414	0.6395	0.0532	1.55	2.372	1.825	0.2121	0.1348	0.5362	1.246	0.06574	0.7433	2.061	1.644	1.2	-0.2058	2.382	1.098	1.023	-0.9945	-0.459	1.31	-2.744	-0.9192	0.1523	0.2726	-1.258	-0.5528	-0.7902	-1.599	-0.2748	-0.4913	-0.00679	-0.6632	0.1055	-0.6773	-1.418	-1.587	-0.2009	0.02016	-0.06258	0.4154	0.127	-0.6051	0.1354	-0.8381	-0.587	-1.48	-0.01778	-0.07251	-0.5077	-1.259	0.5688	0.2721	-0.5446	0.4116	-0.1569	-0.2928	0.5769	0.2065	-0.2631	-0.8399	-1.315	-0.1227	0.2371	-0.7406	-1.21	0.7448
GENE849X	HSI042F09	CDK2AP1		0.7998	0.8579	1.305	0.5507	0.9456	0.416	0.3857	1.432	1.088	1.58	1.592	2.177	2.639	1.429	0.8597	-0.2725	1.452	0.2916	0.4435	-0.6099	1.074	0.4575	-1.508	-0.7103	0.1315	-0.2365	-1.033	-0.6967	-0.8654	-1.85	-1.843	-1.091	-0.1278	-1.26	-1.674	-0.07926	-0.7977	-0.5889	-1.17	-0.2113	-0.9946	-1.078	-0.9046	-0.5829	-0.8077	-1.083	-1.01	-1.076	-0.4554	-0.7125	0.01518	-0.8951	0.7303	0.3645	0.4069	1.193	-0.441	-0.3474	-0.7521	-0.2199	-0.6108	0.8879	0.9467	0.1699	0.5723	0.5235	-0.002874	0.882
GENE859X	HSI058B03	DSCR1		0.5729	0.8317	-0.2963	1.44	0.5997	0.7879	-0.2363	1.505	0.2478	0.3782	0.2208	1.428	2.813	1.654	0.7702	0.6986	2.526	1.444	0.7858	-0.03454	-0.7891	1.701	-1.312	-0.5262	-1.726	-1.813	-0.3992	-1.482	-0.8933	-2.129	-1.635	-0.7846	1.115	-1.023	-1.502	-0.01167	-0.59	-0.477	-0.5899	-0.265	-0.5831	0.1059	-0.5639	0.6821	-1.211	-1.365	-0.7625	-0.06054	0.6211	-0.5529	-0.821	0.3413	0.4155	-0.04371	-0.4708	0.5391	-0.3519	-0.1575	0.4462	0.5207	-0.2624	-0.5824	-0.513	0.2756	0.5061	0.2797	0.4271	0.1348
GENE372X	HSI128E07	SOD2		0.3593	-0.3357	0.3805	0.594	0.8646	0.7691	1.077	0.1122	0.6247	0.7306	0.6139	2.136	3.995	0.7818	1.092	0.7249	1.02	0.8533	1.782	-1.767	-1.724	0.831	-1.674	-0.6535	-1.364	-1.309	-1.321	-0.9552	-0.05196	0.5801	0.04295	-0.7823	-0.2118	-0.4414	-0.4945	0.459	0.4155	0.7478	-0.9601	-0.01317	-0.9359	-0.2971	-0.07548	0.03473	0.383	0.3017	-1.447	-0.7442	0.4245	0.3695	0.7169	-1.014	0.8858	0.6069	-0.1415	0.8136	-1.012	-1.117	-0.6003	-0.8466	-0.6029	-1.287	-0.2292	0.04756	-0.5915	0.1793	-1.325	-0.02718
GENE373X	HSI150C07	EST		2.155	1.419	0.531	1.119	1.249	-0.7114	-0.3137	0.8721	1.192	2.513	0.3517	1.85	2.713	-0.2377	0.2726	0.0245	1.01	0.3204	0.9702	-1.484	-1.51	0.8907	-0.2568	-0.3012	-0.3888	-2.195	-1.369	0.1387	0.06714	-0.07308	-1.44	-0.6903	-0.9647	-0.6001	-0.0408	0.2684	-0.0416	0.2205	-1.169	-1.114	-0.9728	-1.073	-1.233	-0.481	-0.8028	1.102	-0.7146	0.07672	0.0884	-0.4907	-0.2151	-1.49	-0.3968	-0.04381	0.5582	1.068	-0.8261	-0.7506	0.7259	0.5634	-0.2108	-0.9343	0.002075	-0.3239	-0.01068	-0.07979	-0.02025	1.642
GENE705X	HSI014E02	ENC1		0.6176	1.163	0.6437	1.034	0.6038	0.1863	1.688	0.9578	1.843	1.871	1.259	0.622	-0.565	-0.4029	0.01166	-0.8836	-0.1519	0.1551	0.2278	1.08	-0.7281	0.3463	-0.06173	0.01053	-1.689	-0.7079	-2.796	-1.552	-1.067	-0.72	-0.976	-0.2031	0.2905	-2.842	-1.824	-0.3106	-1.475	-0.375	0.7869	0.7549	-0.3925	0.4238	0.4671	0.1637	-0.4509	-0.9295	-1.563	0.09884	0.9201	0.8715	-0.8107	-0.4519	0.7306	-0.935	0.793	1.193	-0.652	-0.5629	-0.43	0.5567	-0.1252	0.7556	0.8961	-0.3829	0.2058	1.115	0.221	1.454
GENE1107X	HSI109D03	EST		1.977	2.998	0.809	0.5828	0.3463	1.914	0.8497	0.2453	2.85	0.895	0.8144	-0.4336	-0.4583	0.1897	0.7751	-0.7925	0.2435	-0.9224	-1.1	-0.6508	-0.8957	-0.9208	-1.065	-0.2994	-1.182	-1.128	-1.337	-1.213	-1.253	-1.328	-1.595	-1.381	-0.912	-1.058	-0.9579	0.3014	-0.7292	-0.2179	0.4753	2.407	-0.3559	-0.5358	0.6866	-0.8191	1.202	-0.1907	-0.5401	0.2276	0.7338	0.6271	-0.1653	-0.1789	0.02021	-0.3261	0.09405	0.4607	-0.02829	-0.4172	-0.007404	0.4465	-0.4818	0.2437	0.3945	0.6236	-0.7418	0.1488	0.8513	1.184
GENE380X	HSI020E01	PAM		1.137	1.962	0.9192	-0.05357	0.9827	1.086	-0.2407	0.7566	1.361	1.821	0.6712	1.89	0.5639	0.873	0.6846	-1.582	-0.1331	-0.5193	-0.1803	1.497	-0.6711	0.9081	-1.341	-0.01932	-0.7861	-1.294	-2.776	0.1605	-0.1558	0.421	0.6895	-0.5795	0.4784	-2.845	-1.368	1.151	0.1019	-0.4203	-1.325	-0.3023	-0.846	-1.023	0.5816	-0.3636	0.1879	-0.1575	-0.9381	-0.5943	-0.5363	0.3034	-0.6797	0.664	0.3454	0.638	0.06026	0.5638	0.4259	0.3305	0.1528	0.6863	-0.8959	-0.7583	1.647	-0.3569	-1.4	-1.23	-0.7029	0.3726
GENE856X	HSI056B03	BDH2		1.048	1.243	0.7544	0.5724	0.6293	1.471	0.7341	1.415	2.035	1.164	1.474	0.9027	1.548	-1.244	0.1416	0.3888	1.223	-0.7999	-1.206	-0.005024	-0.7649	0.8891	-2.687	-0.5664	-2.496	-1.753	-1.504	-1.722	-0.5421	0.8866	0.2405	-1.656	-0.8773	-2.252	-1.02	0.4848	-0.5005	0.1778	-0.3941	0.4111	0.7033	0.3208	0.918	0.6539	0.1209	0.0878	-0.5687	0.2793	0.8039	0.7525	-0.1066	-0.3841	-0.5443	0.5521	-0.4461	-0.01189	0.1586	-0.02415	-0.2695	0.3851	-0.8887	-0.1489	0.6535	0.6569	-0.6967	-0.1095	-0.3613	-0.3278
GENE1139X	HSI039A09	EMP1		0.9684	1.283	0.7555	0.6166	0.6171	1.267	-0.6037	1.743	1.589	1.745	1.575	2.086	0.8849	0.03808	0.2568	0.5682	2.486	-0.3726	-0.4656	0.2235	0.4404	0.9492	-0.7472	0.7841	-1.22	-0.8497	-2.372	-2.47	-0.5994	-1.812	-0.6175	-0.3468	0.004639	-2.47	-1.175	0.8828	0.1622	0.2517	-0.9179	-0.3151	-0.04333	-0.1145	-1.003	-0.1898	0.329	-0.4816	-0.5031	-0.8005	-0.1531	-0.3057	0.08727	-1.084	0.6821	0.6072	-0.6041	0.3502	-0.2929	-0.3095	0.3824	0.6977	0.1277	-0.5437	-0.02656	0.5626	-0.6657	-0.5738	-1.066	0.1121
GENE695X	HSI182B08	PELO		0.9939	2.254	1.577	0.2652	0.764	1.083	0.9703	0.2019	0.8391	2.625	0.9452	1.828	0.9386	-0.5684	-0.1656	-0.4754	0.459	-0.1073	0.7632	-1.045	-1.919	0.3859	-0.7439	-1.841	0.1011	-0.6328	-1.535	-1.453	0.7526	-0.7416	-0.6323	-0.1205	0.6992	-1.581	-1.152	-0.9123	-1.847	-0.9856	-1.171	-0.05748	-0.3031	-0.4655	0.04249	0.5922	1.033	1.298	0.4801	-0.6973	-0.4588	-0.3244	-0.7326	-1.203	0.763	0.9724	-0.6051	0.09837	-0.8465	-0.6874	-0.3066	0.6044	0.3647	-0.09935	0.9855	-0.7169	0.2096	1.203	-1.043	1.084
GENE2417X	HSI182G12	VEGFC		1.346	2.067	1.463	0.8231	1.016	1.346	-0.04398	-0.4197	0.5321	2.04	1.697	1.472	0.2564	-1.202	0.4254	-1.02	0.04734	0.468	0.6156	-0.8433	-0.1834	1.132	-2.74	-1.252	-0.6545	-0.4601	-2.064	0.793	2.036	1.425	-0.7715	-0.4867	0.277	-1.99	-0.286	-0.9896	-1.112	-0.5025	-1.025	-0.1804	-0.2026	-0.8568	-0.9234	0.6057	0.2512	0.1333	0.2798	-0.8207	-1.546	-0.1411	-0.5633	-0.4761	0.1079	1.095	-0.711	-0.1884	-0.2688	-0.3713	0.3297	0.6074	-0.2704	0.08392	0.5829	0.3324	-0.7046	0.5544	-0.8176	0.8489
GENE1449X	HSI008D10	RAI14		0.9771	1.103	0.7597	0.8696	-0.4149	0.8932	0.9832	1.462	1.241	0.9459	0.8285	0.665	2.636	0.09864	-0.2186	-1.433	-0.3813	-0.4124	-0.868	-0.9258	0.2356	1.323	-0.7147	0.3797	0.4268	0.0563	-2.255	0.7563	-1.016	-0.1656	-0.3379	-0.1766	-0.3045	-2.633	-1.501	-0.5686	-1.6	-0.8728	-0.05491	0.9046	0.2431	0.5285	-0.862	0.3312	0.3226	-1.745	-1.681	-1.741	-1.189	0.3586	-0.6597	-0.2382	0.6808	-0.9498	0.9153	0.9039	-0.552	-0.5936	-0.4942	1.372	0.1849	0.01724	0.4839	0.8314	0.07553	1.109	0.9054	0.7522
GENE2124X	HSI001E06	NT5E		1.917	1.916	1.199	0.5753	1.541	1.45	0.9897	1.366	1.243	2.095	0.7148	2.467	0.6999	-0.8234	0.3153	-1.227	0.1765	0.02679	-0.3641	-1.475	-0.1472	1.365	-1.506	0.1484	-0.04592	-0.02289	-1.31	0.7575	-0.1555	-1.33	-1.156	-1.015	-0.8973	-1.545	-0.8114	0.06418	-1.21	-0.8779	-0.7704	0.2557	0.1712	0.1908	-0.1753	-0.4815	0.6572	-0.5772	-0.6003	-1.978	-0.5162	-0.699	-1.028	-0.2479	-0.1081	1.718	-0.9938	-0.2183	-0.4418	-0.4461	-1.23	-0.1228	0.5518	0.147	-0.07114	-0.2199	0.1742	1.268	0.07592	0.6066
GENE2367X	HSI055C06	CPA3		0.3323	0.1212	0.7855	-0.0716	0.8786	0.3162	1.246	1.975	2.27	2.906	1.682	1.51	1.307	-1.603	-0.7477	-1.287	-0.7175	-0.8386	-0.7854	-0.408	-1.146	1.49	-1.3	-0.5355	-0.5947	0.4356	-0.8769	-0.4963	0.1293	-1.346	-0.4022	-0.0346	1	-1.249	-0.6703	-0.9605	-1.539	-1.541	-0.01649	0.9555	0.7178	-0.4874	-0.804	0.6514	-1.068	-0.9006	-0.2497	-0.8825	-0.3743	-0.8739	-1.403	0.2318	0.5336	1.197	-0.1639	0.5798	-0.2818	-0.464	-0.436	0.7837	1.294	1.17	0.4644	0.09438	0.1189	0.02395	0.255	0.1003
GENE652X	HSI062B08	SAS10		0.3418	0.5178	-0.05105	1.27	1.705	1.476	0.3143	0.08424	1.368	1.432	1.92	1.499	1.179	-1.084	0.3903	-0.2826	1.108	-0.5009	0.01833	2.215	-0.7271	1.125	-1.528	0.415	-1.856	-0.3781	-2.378	-2.366	-0.5416	-1.603	-0.6379	-0.2614	0.1575	-1.514	-0.1727	0.5364	-1.2	-0.5487	-1.156	-0.3363	-0.3019	-1.203	-0.3128	-0.5348	-0.1295	-0.7714	-1.033	-0.3319	0.7732	-0.3404	-0.1174	1.68	0.1251	0.9677	-0.5204	0.6015	0.1881	0.1842	0.508	1.031	-0.06178	-0.718	-0.08946	0.8973	0.1565	0.47	-0.7337	-0.333
GENE1082X	HSI087F09	EST		0.8244	0.5994	0.05787	0.9706	1.862	1.118	1.68	1.293	1.76	1.827	1.277	2.184	1.556	-0.6748	0.04677	-0.6019	1.148	-0.3572	0.2982	2.154	-0.4181	1.195	-2.053	-1.335	-0.8113	-0.28	-1.493	-1.035	-0.6335	-1.011	-0.8214	-0.7366	0.001951	-1.077	-0.5209	0.06893	-1.926	-0.6439	-1.241	-0.2572	-0.6239	-0.7463	-0.9379	-0.182	-0.6807	-0.5486	-0.8229	-1.342	0.06049	-0.4983	-0.1731	-0.9339	0.8043	0.2747	-0.03313	0.9451	0.004287	0.1355	-0.3692	0.005482	-0.05683	-0.2347	0.103	0.1915	0.1896	1.075	-0.9643	1.364
GENE1398X	HSI123A10	EST		1.101	1.324	1.187	0.9622	2.13	-0.2198	2.176	1.94	2.539	1.079	1.837	0.6604	1.342	-2.348	-1.517	-1.236	-0.4664	-0.05237	0.09307	0.1118	-0.9944	0.23	-1.077	0.2021	-1.296	-0.01336	-1.244	-2.468	-1.109	-0.3656	0.4844	-0.2458	0.1359	-0.3509	-0.3534	0.2046	-1.387	-0.9444	0.3334	0.6858	-0.8371	-1.043	-0.7909	-0.8297	0.244	-0.2749	0.01603	-0.07616	0.09127	-1.226	0.2979	-0.8092	-0.0203	0.2707	-0.6402	-0.1308	-0.2234	-0.2012	1.1	0.8325	0.5495	0.2592	0.4468	0.1222	-0.2256	0.3953	-0.04216	-0.3264
GENE580X	HSI153E08	DCP1A		0.703	1.206	0.3646	1.295	1.524	1.025	2.434	1.212	1.758	0.9312	2.051	1.831	1.784	-0.7096	0.02146	-1.289	-0.5502	-0.775	-0.1661	1.765	-1.167	0.6246	-0.8054	-0.11	-0.7701	-0.2926	-0.8805	-1.21	-0.5255	-0.9171	-0.2694	-0.32	0.9176	-1.94	-1.569	-0.1992	-2.017	-0.8882	-1.018	-0.7119	-0.6195	-0.6529	0.1174	-0.5219	0.138	-0.2305	-0.3854	-0.4562	-0.1117	-0.9557	-0.3579	-1.333	0.8111	0.5607	-0.06824	1.064	0.2345	0.1594	0.4083	0.7983	-0.5794	0.1368	0.6909	0.3901	-0.2416	0.8261	-1.03	-1.139
GENE1707X	HSI131B05	ARID5B		0.8153	0.9458	0.9559	1.59	1.251	0.8958	1.804	0.8169	2.021	1.58	1.852	1.693	1.625	-0.4727	-0.1807	-2.021	-0.5527	-0.1146	0.6718	0.362	-1.098	0.6968	0.3163	0.9943	-1.839	-0.986	-1.727	-2.193	-1.249	-0.7557	-0.2142	-0.5451	-0.1005	-1.252	-1.068	0.2514	-1.074	-0.8658	-1.077	-0.2934	-0.9446	-1.108	-0.9613	-0.5263	-0.5271	-0.571	-0.3645	-0.6018	0.5634	-0.7629	-0.1821	-0.9458	-0.09497	0.1954	0.03935	1.527	-0.02914	-0.05106	0.618	1.114	-0.1123	0.5679	0.2956	-0.001639	0.5256	0.699	-0.1947	0.3774
GENE185X	HSI108C01	INSM2		-0.1987	0.5188	0.7254	0.2717	-0.4795	0.9979	0.7999	1.187	3.483	1.219	1.037	1.894	1.823	-0.334	0.7294	-1.035	-0.1372	0.6495	1.159	-0.01418	-1.554	0.2405	-1.134	-0.3751	-0.7188	-0.05732	-1.561	-1.035	-0.03044	-0.5881	0.1385	-1.49	0.07806	-1.216	-1.466	-0.01436	-0.8025	-0.7497	-0.5635	0.6907	-0.9024	-1.569	-0.8957	-0.4606	1.512	-0.1601	-0.3384	-0.205	-0.4742	-0.6791	-0.3647	-1.03	0.6255	0.7683	-0.9006	0.1576	0.1094	0.5437	1.2	1.466	0.03675	1.119	0.641	0.1969	0.1379	0.404	-2.125	-0.9003
GENE99X	HSI022A01	LIMA1		0.9618	1.093	0.5175	0.9198	1.097	1.019	0.3542	0.9775	1.434	0.9956	1.166	1.867	1.845	-1.532	-0.5853	-1.978	-0.7476	-0.4735	-0.2786	0.5853	-2.05	0.9208	-2.162	-0.5533	-0.6775	-0.6255	-2.067	-2.457	-1.688	-0.5088	-0.2188	-0.9128	0.2058	-1.514	-0.96	-0.2483	-0.02686	-0.5188	-0.6169	0.4547	0.0923	0.3724	-0.3083	0.08591	0.3251	-0.1165	-0.5737	-0.1209	0.8635	-0.4035	-0.4729	-0.84	1.251	0.7852	0.3575	1.641	0.7209	0.6217	0.5839	0.91	-0.544	0.3998	0.3112	0.5099	-0.04242	0.8664	-0.758	0.4699
GENE2340X	HSI023A12	MBNL1		0.6345	1.008	0.7493	1.376	2.111	1.643	1.152	0.6033	1.617	1.284	0.9713	1.939	1.764	0.08892	0.7341	-0.9858	0.04669	-0.3516	0.3564	0.3722	-2.605	0.3619	-1.865	-0.4117	-1.568	-0.8821	-2.417	-1.849	-0.2904	-0.6863	0.1534	-1.756	-0.2671	-1.653	-0.6158	0.2652	-1.411	-0.6321	-0.8461	0.4401	-0.3979	-0.3397	0.2076	0.1182	0.3939	0.114	-0.4609	-0.2507	-0.8949	0.3016	-0.1724	-1.236	0.7237	0.8042	-0.495	0.785	0.1767	0.2492	0.4838	0.7113	-0.3569	-0.2564	0.3437	0.01859	0.6539	0.383	-0.1918	0.006592
GENE422X	HSI026F08	FLJ22662		1.219	0.3767	-0.4998	0.3016	1.381	0.8225	-0.5024	0.1588	0.6891	0.9081	2.669	2.544	0.3085	-1.015	0.6895	-0.4731	0.9452	0.1547	0.7387	-0.06767	-0.4984	0.9507	-0.0614	0.2427	-1.624	-1.481	-2.575	-2.023	-0.4136	-1.008	-0.4531	-1.162	-1.094	-1.492	-0.5059	-0.2772	-0.4086	-0.5248	0.06655	1.15	-1.304	-1.069	-0.4884	-0.4241	-0.2997	-0.6269	-0.2942	-0.7935	-0.4792	-0.314	0.7185	-1.421	-0.23	0.6994	0.1535	2.161	0.3003	0.302	0.3916	0.733	0.5644	0.9868	0.1034	-0.5152	0.8241	1.765	0.01516	0.3856
GENE510X	HSI024E02	ATP10D		1.151	1.737	0.9199	0.8194	0.7249	-0.1703	0.24	-0.2506	0.9329	1.796	2.234	2.018	1.661	-0.7525	0.5834	-0.8508	-0.1085	-0.395	-0.1424	-0.7519	-1.323	1.555	-0.8776	0.3488	-0.7614	-2.608	-1.994	-1.385	-0.256	-0.4118	-1.431	-1.582	-0.6808	-1.453	-0.3726	0.1045	-0.3149	-0.6124	-0.6522	0.3294	0.1229	-0.172	0.4676	0.09658	0.6553	0.01013	-0.8698	0.4677	0.1147	-0.7718	-0.5756	-1.343	0.5513	0.4385	-0.4007	1.163	0.2372	0.2798	0.7289	1.411	-0.2551	2.019	0.1343	0.3918	-0.6491	-0.3858	-1.129	0.244
GENE888X	HSI145F09	PDE5A		1.269	1.628	0.5102	0.9057	0.7087	0.8621	1.439	1.123	1.22	1.474	3.552	1.933	1.031	-0.3053	-0.1057	-0.9708	-0.1492	-0.7691	-0.2341	0.2127	-0.7927	0.9508	-0.8192	-0.1114	-0.5011	-0.603	-1.114	-0.8071	0.05144	-1.049	-0.6911	-0.3379	0.1256	-1.01	-0.6698	-1.472	-0.2651	-0.428	-0.3447	-0.227	-0.8809	-1.11	-0.7628	-0.3444	-0.1104	-0.5841	-0.5362	-0.9921	-0.4615	-0.84	-0.6713	-1.695	0.01549	0.6284	0.1959	1.017	-0.2128	-0.2528	0.4133	0.7471	0.1939	3.331	-0.1142	-0.4752	-0.3513	-0.1603	-1.16	-0.04719
GENE314X	HSI023C01	TARP		0.8736	-0.2658	0.9447	1.197	2.349	0.5575	0.2441	0.3944	0.3886	0.5045	3.826	0.8712	-0.5425	-0.7843	0.5911	-0.8416	-0.907	0.01979	1.219	-0.4268	-1.311	-0.1219	-0.8437	-0.4573	-0.598	-1.299	-0.8979	-1.378	-0.349	-1.275	-0.4617	0.1303	2.621	-0.4005	1.767	-0.1694	0.448	0.3028	-0.389	0.001591	-1.101	-0.2768	-0.04158	0.5395	-0.8555	0.1544	-1.372	-0.824	-0.847	-1.346	-0.8301	-0.9205	1.363	0.1953	0.5678	1.106	-0.1614	-0.1644	0.551	0.03864	-0.6759	0.8246	-1.244	-0.1137	0.4812	0.8736	-0.6426	-0.8098
GENE792X	HSI154G08	XIST		0.2077	0.4151	-0.6239	0.8103	1.05	0.902	1.883	0.9411	1.386	0.6767	2.37	1.115	0.5875	-0.9064	0.1105	-1.208	0.5912	-0.5924	0.05357	-1.72	-2.639	0.5551	0.4323	1.184	-0.2044	-0.3843	-1.448	0.0716	0.05134	-1.165	-1.083	0.5772	1.365	0.3377	0.2426	-0.2534	-1.556	-0.975	-1.148	-0.2578	-0.7905	0.02104	-1.386	-0.672	-0.209	0.07124	-0.2432	-0.1867	0.3047	0.1549	-2.776	-2.52	0.3506	0.5653	0.6848	1.144	0.03363	0.1083	0.3397	0.5924	0.3841	0.8024	-0.6353	1.014	0.09937	0.718	-0.1595	0.4369
GENE1992X	HSI100A05	CLEC2B		1.412	1.185	0.9771	1.182	1.664	0.5267	1.812	1.38	1.642	1.133	0.9456	1.86	3.974	-0.6729	-0.04575	-0.9742	-0.3779	-0.02407	0.3136	0.7411	-0.08289	0.7723	-1.244	0.3293	-1.314	-1.124	-0.9585	-0.9155	-0.7792	-1.055	-0.6951	-0.9395	-0.6717	-0.3519	-0.5518	-0.4196	-0.867	-0.2595	-0.4382	0.34	-1.218	0.009569	0.506	-0.2728	-0.1255	-0.4911	-1.044	-1.414	-1.219	-0.9129	-0.7705	-0.9243	1.054	0.7178	0.8051	0.6748	-0.4371	-0.3794	0.1339	0.7143	-0.7015	-0.6092	-0.3323	-0.8303	-0.1624	-0.3989	0.2219	-0.02158
GENE54X	HSI133B01	TCF4		0.4855	0.5919	0.9689	1.214	0.9392	1.016	-0.08168	0.3557	1.588	1.085	0.9365	1.295	3.827	-1.164	0.5111	-0.7659	-0.1712	0.1465	0.5909	0.6688	-0.5721	0.8676	-1.903	-0.1972	-1.338	-0.5921	-1.701	-0.8999	-0.1103	-1.549	-0.2846	-0.6568	0.05221	-1.368	-0.5041	-1.223	-1.704	-1.312	0.2614	1.007	-0.4028	-0.2254	0.4737	0.2236	0.517	0.2067	-0.4866	-0.9038	0.2891	-1.245	-1.389	-0.9916	1.2	1.012	0.9996	1.541	-0.01195	0.1045	0.628	0.8375	-0.5807	-1.026	0.04167	-0.07999	-0.08413	-0.3937	-0.5083	-0.05622
GENE586X	HSI098A08	CLEC2B		1.071	0.8851	0.9025	1.214	1.478	0.1347	0.9926	0.9057	1.777	0.5884	0.4317	1.431	3.254	-0.5782	0.9961	-0.5869	-0.0193	0.05346	0.5528	0.6713	-0.8177	0.7931	-1.291	0.334	-1.615	-1.179	-1.814	-1.708	-0.02453	-1.217	-1.75	-1.432	0.09402	-0.9786	-0.3239	-0.4657	-1.467	-0.9991	-0.2618	0.9928	-0.5322	-0.2507	1.221	0.2309	0.2489	0.5654	-0.7612	-0.9841	-0.3543	-0.3302	-0.9913	-0.8446	1.199	0.7885	0.7896	0.937	-0.1955	-0.1405	0.5963	1.375	-0.742	-1.273	-0.2904	-0.5872	-0.1907	-0.6191	-0.01207	0.1224
GENE1661X	HSI036F11	P2RY5		0.8894	0.1575	1.464	0.8555	-0.2048	1.37	1.446	0.3029	1.027	0.844	1.466	2.065	2.802	-1.352	-0.3837	-0.9322	-1.155	-0.4308	-0.2041	0.782	-1.938	-0.1162	-0.1027	0.4719	-1.194	-0.01201	-1.329	-0.4394	0.5858	-1.597	-0.4498	-1.555	0.1537	-1.646	-0.3243	-0.2181	-1.688	-1.244	-0.5108	0.07406	-0.3651	-0.6261	1.102	-0.02499	0.3794	-0.7944	-0.2832	0.1021	-0.5922	-1.07	-1.649	-0.7649	0.4112	1.334	0.1995	0.7666	-0.5141	-0.1819	1.368	1.577	-0.6476	-0.1597	0.5473	-0.4082	0.01908	0.8539	0.8972	0.7941
GENE2388X	HSI087G12	CLIC2		1.976	1.222	1.581	0.7617	0.5499	1.75	1.458	-0.04005	0.8385	1.288	1.001	3.011	1.714	-0.9209	-1.193	-0.8693	-0.4128	0.7658	-1.226	-0.473	-0.7951	0.7112	-0.7895	1.156	-1.359	-0.4383	-1.356	-1.095	0.6969	-1.261	-0.162	-0.3414	0.343	-0.5053	0.5744	-0.4002	-1.562	-1.445	-0.7301	0.1977	-1.187	-0.6345	-0.3627	0.3538	-0.1184	-0.6453	-0.6491	-0.202	-0.4008	-1.236	-1.066	-0.5631	-1.416	1.331	-0.04324	1.112	0.08934	-1.019	0.7231	0.8723	-0.715	-0.5107	-0.3718	0.3753	0.5928	0.5906	0.1224	0.7592
GENE275X	HSI160H07	PLEKHH2		1.464	0.9478	0.3103	2.025	0.2957	1.519	-0.0608	0.4882	1.433	-0.3538	-0.432	1.767	4.195	-0.8937	-0.2905	-0.935	-0.1617	-0.07647	-0.7308	-0.2964	-1.16	2.049	-0.8577	0.3828	-1.029	-0.4787	-1.326	-1.412	-0.8934	-1.071	-0.5121	-0.8159	0.2337	-0.582	-0.9954	1.528	-1.192	-0.07545	-1.124	0.2665	-0.7248	0.04641	-0.1942	0.2437	-0.1567	-0.8855	-0.7352	-0.5032	-0.3002	-0.8045	-0.409	-0.8687	1.079	0.4409	0.4834	1.262	-0.03329	-0.1942	0.3937	0.6133	-0.9272	-0.3111	0.1654	0.7875	-0.3432	-0.6484	0.4915	0.8826
GENE2082X	HSI078D06	C6orf192		0.1857	0.5587	0.3198	1.034	0.5454	1.951	0.5205	-0.6213	0.9549	0.739	-0.1212	2.744	2.891	-0.119	1.531	-0.6459	-0.2383	-0.1345	0.2718	-1.065	-1.511	0.896	-0.3556	0.7257	-1.27	-0.355	-0.948	-0.0428	0.4124	-0.4609	0.3668	-1.502	0.2953	-1.878	-0.9588	1.275	-1.011	-0.1287	-1.303	-0.9071	-0.8326	-0.1538	1.112	-0.4777	-0.1853	-1.481	-1.094	-0.3363	-0.8963	-1.055	-0.8581	-1.037	-0.04897	0.9627	-0.3283	1.407	0.06887	0.03066	0.9415	0.8614	-0.6242	-1.489	-0.6608	0.5374	0.2131	0.6695	0.6823	1.43
GENE340X	HSI041E07	LDB2		1.235	0.2202	0.5401	2.166	0.02683	1.166	-0.7497	0.1051	0.6981	1.491	0.8561	2.72	2.906	-0.3673	0.05472	-1.484	-0.884	0.02301	-0.6459	0.5267	0.5948	2.771	-1.016	-0.185	-0.09581	0.4749	-1.41	-0.2203	0.07088	-0.9082	-1.155	0.09515	0.9289	-0.7258	-0.1579	-0.8004	-1.732	-1.55	-0.3703	0.6943	-0.4829	-0.651	-0.7652	-0.6881	-0.1715	-0.6703	-0.1859	-0.5864	-0.6148	-1.704	-1.281	0.181	0.1921	1.407	-0.02999	0.7849	0.1484	0.4062	0.1506	1.044	-0.7741	-0.3318	-0.6038	0.2788	-0.238	-0.7673	-0.49	0.5366
GENE169X	HSI149A01	EST		1.587	0.6941	1.792	1.302	-0.2765	1.529	-0.2858	0.2465	1.348	-0.2825	0.09597	2.411	2.781	0.05008	0.979	-0.7005	-0.4097	-0.291	-0.4228	1.554	-0.4884	0.9129	-1.071	0.4634	-0.9465	-0.3373	-1.049	-0.8585	-0.06725	-1.034	-0.9178	-0.4845	0.5101	-0.8557	-0.3969	-1.178	-1.034	-1.146	-0.264	0.5307	-0.4764	-0.4448	-0.8129	-0.1146	-0.1999	-0.939	-0.3665	-0.001221	-0.7632	-1.215	-0.7822	-0.5136	1.598	1.233	0.3214	0.8439	0.3105	0.8131	0.2189	2.839	-0.9226	-1.325	-0.4255	-0.4604	-1.194	-0.8474	-0.2973	-0.06462
GENE448X	HSI066B08	COL14A1		0.2723	0.2431	1.228	1.432	-0.16	1.668	-0.5753	-0.3407	0.6786	0.2958	-0.06066	2.143	2.199	-0.492	0.8269	-0.8402	-0.1038	-0.6223	-0.5183	0.678	-0.5196	2.367	-1.829	1.114	-1.5	0.128	-1.705	-1.108	-0.2041	-1.359	0.2791	-1.007	0.3862	-1.3	-0.9506	-1.108	-1.717	-1.339	0.02611	0.9637	-0.09845	-0.43	-0.5393	-0.3742	-0.1733	-0.3274	0.4751	0.1124	-0.4001	-0.9458	-1.131	-0.215	0.5159	1.342	-0.2905	0.7904	1.519	1.561	0.6463	2.312	-0.5712	-0.4684	-0.1792	-0.1688	-0.3629	-0.04478	-0.5198	0.396
GENE1558X	HSI037C04	ITM2A		1.708	-0.2478	0.9734	2.19	1.136	0.7433	-0.04362	-0.3285	-0.543	-0.5684	0.8361	1.325	2.258	-0.9118	-0.363	-1.674	-1.237	0.8077	1.204	1.694	0.07458	0.3211	-2.143	-0.4763	-1.712	-0.03355	-1.61	-0.8737	-0.1422	-0.8526	-0.04969	-0.6578	0.07485	-0.5227	0.8795	0.1708	-1.535	-1.35	-0.7939	0.164	-1.373	-0.6249	-0.7533	0.2222	-0.3082	-0.9241	-0.8666	0.5416	-0.1355	-0.3781	-0.4066	0.6546	0.8507	1.795	-0.5342	0.7899	-0.1872	0.2745	1.83	1.871	-0.9583	-0.2557	-0.1168	0.6278	0.7476	-0.1844	-0.3015	0.2127
GENE2077X	HSI076D06	C7		2.408	0.1769	0.3203	2.507	-0.1273	2.447	-0.5511	0.5763	0.9358	-0.5366	0.9736	2.331	1.917	-0.3635	0.4059	-0.5662	-0.3806	-0.4775	0.308	1.064	-0.4515	0.8098	-0.841	0.6283	-0.8996	-0.3526	-0.9888	-1.009	-0.6991	-1.493	-0.6347	-0.6128	-0.24	-0.8922	0.8056	-0.9207	-1.245	-1.234	-0.07245	-0.5944	-0.6363	-0.3574	-0.9819	-1.053	-0.7255	-0.7547	-0.9081	-0.7618	-0.3539	-1.004	-1.011	0.7684	0.7404	1.347	-0.6267	1.856	-0.2192	-0.07806	1.739	1.084	-0.4362	-0.6776	-0.3763	1.151	-0.01808	-0.06046	0.1962	-0.2708
GENE130X	HSI056E01	ATP5D		1.735	0.02404	0.4936	2.181	0.7158	1.413	0.1383	-0.1715	0.6848	0.6595	1.28	2.808	1.427	-0.7887	1.716	-1.796	-0.8409	0.6469	0.806	0.9257	-0.4306	1.849	-1.875	0.886	-0.9444	-1.434	-0.5042	-1.749	-0.842	0.5206	0.2295	-0.6863	-0.6222	-0.4579	-0.02246	-0.8509	0.877	-0.2646	-0.1468	0.4705	-1.33	-0.8722	-0.1723	-0.3251	-0.1299	-0.6031	-1.355	-1.205	-0.1699	-0.621	0.1443	0.729	-0.2756	0.9589	-0.1529	0.1824	0.3533	0.08111	0.2615	1.246	-0.5624	-0.7482	-1.014	0.06522	0.01847	0.3127	-1.104	-1.772
GENE1174X	HSI075A09	FAS		1.053	0.9788	1.331	1.848	1.213	1.374	2.124	0.7063	0.5922	0.4346	-0.03543	1.807	2.316	-0.4257	0.04968	-0.9597	-0.7236	0.7142	1.328	-0.4058	-1.351	2.667	-1.254	-0.02616	-0.2414	-1.055	-1.331	-1.434	-0.4803	-0.4696	-0.003994	-0.8381	0.1074	-0.5816	-0.1386	-0.8235	-1.13	-1.103	-0.6045	0.5406	-0.4612	-0.5974	-0.3319	0.191	-0.2797	-0.8309	-0.7968	-1.122	-0.3017	-0.8325	-0.9375	-1.365	0.9401	0.2036	0.3864	0.9058	0.07863	0.07209	0.7926	1.88	-0.2449	-1.004	-0.3633	-0.6364	0.2604	0.6145	-1.364	-0.6245
GENE1467X	HSI027H04	IGJ		1.789	0.8213	1.274	1.766	1.401	0.5919	1.491	0.9841	0.7517	-0.5355	0.565	0.02419	2.511	0.3851	1.025	-1.423	-0.7222	0.8673	1.431	-0.08689	-0.6776	1.379	-1.755	0.7912	-1.812	-1.363	-1.218	-1.591	-0.2726	-1.054	-0.04568	-0.1953	0.6027	0.3146	0.6349	-0.25	-1.619	-1.233	-0.0412	0.1983	-1.275	-0.8598	-0.2812	-0.2016	-0.9798	-1.604	-1.761	-0.5671	-0.4792	-1.092	-0.5257	0.1795	0.9446	0.8077	0.1052	1.208	-0.04797	0.2037	0.0005975	0.7462	-0.2749	-1.247	0.1818	0.8969	0.09093	0.06208	-0.05965	0.1239
GENE1262X	HSI044D04	FMO1		1.981	2.179	1.896	0.8899	0.3198	2.043	0.3272	0.8381	0.8109	-0.2561	0.612	2.269	-0.3937	-0.6431	0.8191	-1.186	-0.1636	1.49	1.767	-0.2052	1.355	1.631	-1.515	-0.4707	-1.322	-0.4817	-1.098	-1.705	-0.625	-1.068	-0.5241	-0.4082	-0.5121	-1.078	0.3874	-0.2914	-1.592	-1.485	-0.6031	-0.1621	-0.8002	-0.09893	-0.9119	0.4205	1.483	0.1756	0.05004	-0.813	0.0129	-1.166	-0.654	-0.4765	0.4523	1.543	-0.1887	0.06684	-0.5535	-0.7151	0.3279	0.841	-0.6464	-0.7113	0.1434	-0.2279	-0.564	-0.5927	-0.3985	0.1747
GENE2204X	HSI098G12	RARRES1		1.571	1.415	1.152	0.9689	0.477	1.191	-1.042	0.1661	0.7385	1.051	0.6828	3.494	0.8945	0.5796	1.486	0.05233	1.424	1.458	1.702	-0.3705	-0.5258	0.121	-2.64	0.8034	-1.896	-1.572	-0.8487	-1.689	-0.3639	-0.6021	-0.5725	-0.3961	0.3668	-0.2082	0.9021	-0.1609	-1.001	-0.9921	-0.389	0.2775	-0.4001	-0.3886	-0.6908	0.515	0.6917	-1.01	-0.846	-0.3285	-0.1628	-0.9771	-0.3044	-1.349	0.4968	0.6394	-0.4832	0.3819	-0.3817	-0.5698	0.412	0.05414	-0.475	-1.41	-0.03688	0.193	-0.3592	-0.3605	-0.6512	0.0981
GENE197X	HSI004D07	EFEMP1		1.653	1.056	0.1577	1.596	1.428	0.9378	0.7008	2.471	2.067	0.1827	0.9058	2.207	1.039	-0.1621	0.5692	-1.033	0.298	0.2372	0.3726	0.46	-0.6878	0.9728	-2.577	0.4433	0.2923	0.356	-1.592	-0.2037	-0.06551	-0.9826	-0.785	-0.2877	-0.4329	-0.5425	-0.1257	-0.509	-1.028	-0.1211	-0.2335	-0.6288	-1.301	-0.7301	-1.65	0.2595	-0.2996	-1.207	-0.9969	-0.6963	-1.082	-0.7986	1.872	-1.314	0.9756	1.432	0.0228	0.1955	-0.7309	-0.2034	0.347	0.2005	-1.495	-1.023	0.3676	-0.2151	-0.2873	-0.2167	-0.4741	0.6424
GENE885X	HSI131B09	AGPAT6		1.933	1.554	0.4502	1.001	0.4805	1.931	-0.6986	0.8607	1.164	1.766	1.726	2.759	0.08611	-0.9108	0.6391	-1.489	0.005634	0.4497	0.9242	-0.2983	-0.1787	0.7806	-1.719	0.9579	1.692	-0.0287	-0.5205	-1.123	-0.5734	-1.616	-0.9617	0.05921	0.183	-0.693	-0.3348	-1.529	-0.1765	-0.9042	0.1887	0.2612	-0.543	-0.2743	-0.8659	-0.3979	-0.8023	-1.218	-1.011	-1.391	-0.2362	-1.749	-0.8861	-1.395	0.2551	0.635	-0.03693	0.163	-0.1245	0.001992	0.6944	1.596	0.6295	-0.5159	-0.6008	0.07207	-0.05088	0.3246	-0.9357	0.5657
GENE2389X	HSI095G06	FCER1A		1.182	-0.1839	0.5078	0.7698	1.247	2.838	-0.1978	1.976	2.398	0.9342	1.776	1.235	0.8716	-0.5105	-0.2518	-1.11	-0.2039	-0.8244	-0.4949	-0.02084	-0.2509	0.4518	-0.944	1.797	-1.051	-0.8233	-1.087	-1.111	0.06104	-1.207	-0.3013	-0.6027	0.3998	-1.349	-0.7959	-0.7813	-1.302	-1.056	-1.237	-0.06199	-0.05241	-0.3382	-0.3405	0.7347	-0.466	-0.7437	-0.8914	-0.6346	0.3061	-0.9152	-1.33	0.02435	1.543	0.982	-0.4297	1.34	-0.1349	-0.6584	1.662	1.694	-0.2055	-0.615	0.3994	0.2566	-0.7053	-0.6002	-0.2606	-0.3053
GENE2412X	HSI065G12	CD1C		2.521	-0.05365	-0.06412	1.57	1.853	2.327	0.373	1.764	2.356	-0.9655	0.8842	1.247	-0.1017	-0.4752	0.2695	-0.863	-0.8463	0.352	0.6126	0.2304	0.2284	1.676	-0.4149	0.7657	-0.835	-0.7525	-0.9528	-0.7322	0.8391	-0.8638	0.1533	0.08595	0.5769	-0.2928	0.1236	-0.826	-1.234	-1.269	-0.4995	-1.171	-1.03	-0.6877	-1.179	0.3349	-0.5983	-0.5722	-1.073	-1.051	-0.8034	-1.154	-0.8221	-0.6536	0.5071	1.358	-0.475	1.894	-0.4772	-0.5715	1.405	0.6864	-0.744	-0.925	0.05224	0.8776	-0.5388	-0.7304	-0.1058	-0.5169
GENE1995X	HSI112E11	IPO9		2.597	0.8381	0.6152	1.531	1.747	2.168	0.3763	0.7144	0.5217	0.7427	2.327	1.015	-0.4106	-1.097	-0.0221	-0.6748	-0.1402	0.6127	0.589	1.807	-0.2653	0.292	-2.045	-0.8639	-1.519	-1.418	-1.362	-1.443	0.3803	-0.8048	-0.4828	0.1743	0.2095	-0.5247	1.275	-0.5176	-1.001	-0.8745	-0.8493	-0.4975	-0.8103	-0.4373	-1.08	-0.6105	-0.6272	-0.4347	-0.7423	-0.275	1.191	-1.065	0.5314	0.354	0.05193	0.9873	-0.3868	0.7091	-0.4478	-0.3402	0.2577	0.4313	-0.1446	-0.5666	-0.1979	1.647	0.3955	0.563	-1.125	-1.548
GENE2007X	HSI164A11	ADAMTS9		2.135	1.741	0.7425	1.731	1.428	2.173	-0.2192	0.7193	0.7608	1.706	1.067	2.305	-0.6924	-0.109	0.4866	-0.8275	0.01647	0.167	0.7541	0.38	-0.5777	1.725	-1.285	-0.4724	-0.6317	-1.599	-1.293	-0.7676	0.5901	-1.614	-0.4211	-0.3661	0.334	-1.009	0.03897	-0.9615	-1.086	-1.484	-0.3124	-0.06997	0.5508	-0.4925	-0.8902	0.3533	0.1029	-0.174	-1.195	-0.7276	0.7365	-1.26	-0.007082	-0.5834	0.4372	1.217	-0.2097	1.303	-0.6045	-0.6186	-0.1064	1.177	-0.5837	-1.117	-0.559	0.6588	-1.179	-0.7139	-1.15	0.435
GENE1408X	HSI131A10	SYNPO2		2.188	0.8826	0.5444	1.729	1.678	1.514	1.767	0.6961	1.023	0.7513	1.334	2.752	0.1061	-0.4699	0.5849	-1.05	-0.07077	-0.08575	0.6046	0.4494	-0.9931	2.023	-1.329	0.3832	-0.4308	-0.8298	-1.451	-1.676	-0.5345	-0.4044	0.02965	-0.5944	-0.03461	-0.4836	0.6698	-1.059	-1.129	-1.13	-0.7422	-0.1881	-0.5909	-0.7771	-0.8767	-0.08954	-0.1417	-1.04	-0.8841	-1.138	0.01301	-0.5202	-0.6731	0.3197	0.5508	2.088	-0.3022	0.9391	-0.2269	-0.07045	-0.06046	1.138	-1.201	-1.227	-0.4138	0.3284	-0.6439	-0.4147	-1.073	-0.03504
GENE1994X	HSI112C11	EST		1.366	0.3186	0.4481	2.19	1.896	1.789	0.5364	-0.01969	0.2104	1.231	1.279	2.365	-0.1233	-0.4584	0.4496	-1.223	0.5465	-0.1548	1.483	0.1691	-1.14	1.622	-0.6661	0.265	-0.09831	-0.83	-1.787	-0.1751	0.6211	-1.175	-0.2299	-0.1712	-0.1629	-0.5081	1.176	-0.4007	-1.132	-1.032	-0.724	-0.1729	-1.735	-1.172	-1.446	-0.4368	-0.6931	-0.8086	-1.406	-0.7321	-0.1392	-0.996	0.2235	-0.2294	0.4895	2.276	-0.6641	0.9462	-0.5755	-0.3549	0.9277	0.8806	-0.6061	-1.148	-0.3504	1.029	0.3996	0.3087	-1.028	-0.5369
GENE673X	HSI120H08	HEG1		1.829	1.374	0.7372	0.9169	1.353	1.281	0.1603	1.603	1.53	2.751	1.069	2.162	0.8576	-0.4671	0.1033	-1.675	-0.216	0.6593	0.344	0.7581	1.43	1.944	-2.002	-0.09507	-0.6755	-0.568	-1.729	-0.4775	-0.07133	-1.136	-0.6231	-0.1625	-0.374	-1.186	-0.9408	-1.034	-1.065	-1.439	-0.122	0.2941	-0.7086	-0.0137	-0.6198	-0.1718	-0.05775	-0.7341	-0.6888	-1.356	-0.1257	-0.6157	-0.3075	-1.466	0.203	0.5441	0.06074	0.4802	0.04869	0.03429	-0.2017	0.9836	-0.1002	-0.5887	-0.6504	-0.1891	-0.6567	-0.2049	-1.001	1.004
[truncated: 848,186 more chars]
