# Supplementary material for: Molecular response to aromatase inhibitor treatment in primary breast cancer
Source: Breast Cancer Res. 2007 Jun 7;9(3):R37. doi: 10.1186/bcr1732 (PMC1929101; doi:10.1186/bcr1732)
Supplement: Additional file 8 — Java Treeview data for figure 1 [file bcr1732-S8.atr]

NODE1X	ARRY17X	ARRY19X	1
NODE2X	ARRY32X	ARRY33X	0.86434
NODE3X	ARRY66X	ARRY67X	0.85142
NODE4X	ARRY14X	ARRY16X	0.84354
NODE5X	ARRY58X	ARRY59X	0.8234
NODE6X	ARRY8X	ARRY9X	0.81564
NODE7X	ARRY62X	ARRY63X	0.79863
NODE8X	ARRY3X	ARRY18X	0.77713
NODE9X	ARRY54X	ARRY55X	0.77201
NODE10X	ARRY12X	ARRY13X	0.76709
NODE11X	ARRY43X	ARRY56X	0.75288
NODE12X	ARRY52X	ARRY53X	0.74645
NODE13X	ARRY4X	ARRY25X	0.74226
NODE14X	ARRY2X	NODE8X	0.7338
NODE15X	ARRY6X	ARRY7X	0.72637
NODE16X	ARRY38X	ARRY41X	0.72281
NODE17X	ARRY40X	ARRY42X	0.71845
NODE18X	ARRY20X	ARRY21X	0.70935
NODE19X	ARRY57X	ARRY61X	0.70454
NODE20X	ARRY46X	ARRY47X	0.70038
NODE21X	ARRY0X	ARRY1X	0.69654
NODE22X	ARRY64X	ARRY65X	0.69296
NODE23X	ARRY24X	ARRY35X	0.68135
NODE24X	ARRY28X	ARRY30X	0.67812
NODE25X	ARRY5X	ARRY27X	0.66852
NODE26X	NODE7X	NODE11X	0.66067
NODE27X	ARRY26X	NODE13X	0.65747
NODE28X	ARRY44X	ARRY50X	0.65521
NODE29X	ARRY36X	ARRY37X	0.6505
NODE30X	ARRY10X	ARRY48X	0.64449
NODE31X	ARRY22X	ARRY23X	0.64161
NODE32X	ARRY29X	ARRY31X	0.63749
NODE33X	NODE19X	NODE22X	0.63485
NODE34X	NODE26X	NODE27X	0.63089
NODE35X	ARRY15X	NODE4X	0.61682
NODE36X	NODE1X	NODE3X	0.61446
NODE37X	ARRY34X	ARRY45X	0.60821
NODE38X	NODE20X	NODE25X	0.6058
NODE39X	NODE14X	NODE30X	0.59927
NODE40X	NODE24X	NODE28X	0.59389
NODE41X	ARRY60X	NODE23X	0.5891
NODE42X	ARRY39X	NODE16X	0.58674
NODE43X	NODE33X	NODE36X	0.5828
NODE44X	ARRY11X	ARRY51X	0.58093
NODE45X	NODE29X	NODE38X	0.57299
NODE46X	NODE32X	NODE44X	0.57063
NODE47X	NODE17X	NODE41X	0.56812
NODE48X	NODE6X	NODE39X	0.55888
NODE49X	NODE9X	NODE15X	0.55237
NODE50X	NODE31X	NODE47X	0.54665
NODE51X	NODE2X	NODE18X	0.54438
NODE52X	NODE10X	NODE21X	0.54332
NODE53X	ARRY49X	NODE37X	0.54203
NODE54X	NODE12X	NODE35X	0.53227
NODE55X	NODE42X	NODE46X	0.53037
NODE56X	NODE40X	NODE51X	0.52422
NODE57X	NODE50X	NODE52X	0.51018
NODE58X	NODE5X	NODE53X	0.4992
NODE59X	NODE34X	NODE48X	0.49839
NODE60X	NODE45X	NODE55X	0.49595
NODE61X	NODE54X	NODE59X	0.48558
NODE62X	NODE49X	NODE58X	0.44405
NODE63X	NODE43X	NODE56X	0.43866
NODE64X	NODE61X	NODE63X	0.41635
NODE65X	NODE57X	NODE64X	0.3978
NODE66X	NODE62X	NODE65X	0.34483
NODE67X	NODE60X	NODE66X	0.2719
