# Supplementary material for: Molecular response to aromatase inhibitor treatment in primary breast cancer
Source: Breast Cancer Res. 2007 Jun 7;9(3):R37. doi: 10.1186/bcr1732 (PMC1929101; doi:10.1186/bcr1732)
Supplement: Additional file 9 — Java Treeview data for figure 1 [file bcr1732-S9.gtr]

NODE1X	GENE145X	GENE146X	1
NODE2X	GENE691X	GENE692X	0.96482
NODE3X	GENE1719X	GENE1720X	0.93709
NODE4X	GENE393X	GENE394X	0.91678
NODE5X	GENE176X	GENE177X	0.90035
NODE6X	GENE809X	GENE1012X	0.88585
NODE7X	GENE653X	GENE655X	0.87102
NODE8X	GENE1718X	NODE3X	0.8597
NODE9X	GENE1096X	GENE1200X	0.84907
NODE10X	GENE2016X	GENE2017X	0.83831
NODE11X	GENE1011X	GENE2416X	0.82899
NODE12X	GENE286X	GENE2203X	0.82051
NODE13X	GENE1106X	GENE1211X	0.81201
NODE14X	GENE1308X	GENE1434X	0.80414
NODE15X	GENE1168X	GENE1169X	0.79598
NODE16X	GENE1102X	GENE1612X	0.78918
NODE17X	GENE2267X	GENE2268X	0.7827
NODE18X	GENE1613X	GENE2012X	0.77612
NODE19X	GENE1701X	GENE1792X	0.77002
NODE20X	GENE1095X	GENE1199X	0.76424
NODE21X	GENE375X	GENE790X	0.75866
NODE22X	GENE1810X	GENE1811X	0.7526
NODE23X	GENE78X	GENE1822X	0.74704
NODE24X	GENE905X	GENE2119X	0.74202
NODE25X	GENE49X	GENE1702X	0.73696
NODE26X	GENE1065X	GENE1166X	0.73239
NODE27X	GENE667X	GENE769X	0.72794
NODE28X	GENE1622X	GENE1623X	0.72349
NODE29X	GENE474X	GENE1296X	0.71912
NODE30X	GENE1801X	GENE2187X	0.71489
NODE31X	GENE689X	GENE1210X	0.70992
NODE32X	GENE433X	GENE843X	0.70587
NODE33X	GENE34X	GENE35X	0.70187
NODE34X	GENE1780X	GENE1781X	0.69798
NODE35X	GENE1101X	GENE1517X	0.69441
NODE36X	GENE413X	GENE1334X	0.69064
NODE37X	GENE609X	GENE1929X	0.68692
NODE38X	GENE677X	GENE679X	0.68336
NODE39X	GENE1405X	GENE1406X	0.67969
NODE40X	GENE904X	GENE1441X	0.67637
NODE41X	GENE659X	GENE896X	0.67289
NODE42X	GENE1052X	GENE1053X	0.66938
NODE43X	GENE166X	GENE1802X	0.66642
NODE44X	GENE1040X	GENE1239X	0.66349
NODE45X	GENE1216X	GENE1440X	0.66061
NODE46X	GENE2140X	NODE23X	0.65771
NODE47X	GENE1167X	NODE15X	0.65486
NODE48X	GENE697X	GENE748X	0.65219
NODE49X	GENE1727X	GENE2118X	0.64947
NODE50X	GENE1436X	GENE1779X	0.64679
NODE51X	GENE232X	GENE954X	0.64419
NODE52X	GENE457X	GENE1979X	0.6417
NODE53X	GENE1710X	GENE1806X	0.63918
NODE54X	GENE1685X	GENE1782X	0.63656
NODE55X	GENE1271X	GENE1741X	0.63418
NODE56X	GENE1875X	GENE2074X	0.63175
NODE57X	GENE1045X	GENE1108X	0.62941
NODE58X	GENE1730X	GENE1731X	0.62713
NODE59X	GENE1428X	GENE1516X	0.62484
NODE60X	GENE1146X	NODE37X	0.6226
NODE61X	GENE2375X	NODE17X	0.62044
NODE62X	GENE2026X	GENE2060X	0.61823
NODE63X	NODE9X	NODE20X	0.61609
NODE64X	GENE488X	GENE489X	0.61398
NODE65X	GENE1307X	GENE1431X	0.6118
NODE66X	GENE925X	GENE1235X	0.60974
NODE67X	GENE1696X	GENE1912X	0.60778
NODE68X	GENE690X	GENE901X	0.6058
NODE69X	GENE147X	GENE2167X	0.60373
NODE70X	GENE217X	GENE930X	0.60184
NODE71X	GENE256X	GENE1883X	0.59983
NODE72X	GENE378X	GENE2402X	0.59799
NODE73X	GENE472X	GENE576X	0.59609
NODE74X	GENE1669X	GENE2127X	0.59425
NODE75X	GENE384X	GENE1363X	0.59246
NODE76X	GENE1646X	NODE55X	0.59063
NODE77X	GENE1427X	NODE59X	0.5889
NODE78X	GENE986X	GENE1712X	0.58716
NODE79X	GENE1229X	GENE1739X	0.58545
NODE80X	GENE1257X	GENE1352X	0.58378
NODE81X	GENE1299X	GENE1413X	0.58211
NODE82X	GENE669X	NODE27X	0.58036
NODE83X	GENE889X	NODE29X	0.57866
NODE84X	GENE356X	GENE445X	0.57706
NODE85X	GENE1008X	GENE1665X	0.57547
NODE86X	GENE58X	GENE1715X	0.57383
NODE87X	GENE1532X	GENE1535X	0.5722
NODE88X	GENE1654X	GENE1828X	0.57062
NODE89X	GENE475X	GENE987X	0.56907
NODE90X	GENE144X	NODE1X	0.56755
NODE91X	GENE2090X	GENE2180X	0.56602
NODE92X	GENE1273X	GENE2014X	0.56457
NODE93X	GENE233X	GENE348X	0.56298
NODE94X	GENE626X	GENE1469X	0.56155
NODE95X	GENE211X	GENE862X	0.56006
NODE96X	GENE2025X	GENE2027X	0.55864
NODE97X	GENE1093X	GENE2183X	0.55716
NODE98X	GENE269X	GENE1899X	0.55571
NODE99X	GENE1432X	NODE28X	0.55436
NODE100X	GENE290X	GENE389X	0.55293
NODE101X	GENE1357X	NODE32X	0.55154
NODE102X	GENE48X	GENE838X	0.55023
NODE103X	GENE1332X	GENE1759X	0.5488
NODE104X	GENE267X	GENE1086X	0.54752
NODE105X	GENE1657X	NODE70X	0.54607
NODE106X	GENE620X	GENE922X	0.54478
NODE107X	GENE2405X	NODE72X	0.54352
NODE108X	GENE1647X	GENE1659X	0.54225
NODE109X	GENE36X	NODE33X	0.54103
NODE110X	GENE1290X	NODE39X	0.5398
NODE111X	GENE685X	NODE35X	0.53851
NODE112X	GENE916X	GENE917X	0.53704
NODE113X	GENE581X	GENE1047X	0.5358
NODE114X	GENE447X	GENE805X	0.53455
NODE115X	GENE1725X	GENE1913X	0.53334
NODE116X	GENE1686X	NODE34X	0.53207
NODE117X	GENE923X	GENE1463X	0.53092
NODE118X	GENE126X	NODE51X	0.52971
NODE119X	GENE867X	GENE972X	0.52852
NODE120X	GENE1309X	NODE14X	0.52738
NODE121X	GENE1061X	GENE1062X	0.52624
NODE122X	GENE23X	GENE117X	0.52502
NODE123X	GENE72X	GENE289X	0.52394
NODE124X	NODE60X	NODE74X	0.52268
NODE125X	GENE1974X	NODE57X	0.52158
NODE126X	GENE1677X	GENE1778X	0.52048
NODE127X	GENE2122X	GENE2244X	0.51943
NODE128X	GENE578X	NODE63X	0.51828
NODE129X	NODE8X	NODE31X	0.51725
NODE130X	GENE1855X	GENE2356X	0.51622
NODE131X	GENE30X	GENE2021X	0.51516
NODE132X	GENE1529X	GENE1736X	0.51412
NODE133X	GENE1714X	GENE1809X	0.51303
NODE134X	GENE444X	GENE548X	0.51203
NODE135X	GENE76X	GENE188X	0.51103
NODE136X	GENE668X	NODE82X	0.51004
NODE137X	GENE968X	NODE95X	0.50907
NODE138X	NODE67X	NODE92X	0.50811
NODE139X	GENE178X	GENE219X	0.50707
NODE140X	GENE1013X	GENE1446X	0.50612
NODE141X	GENE66X	GENE68X	0.50509
NODE142X	GENE285X	GENE2319X	0.50408
NODE143X	GENE390X	GENE1212X	0.50314
NODE144X	GENE409X	GENE419X	0.50218
NODE145X	GENE967X	GENE1573X	0.50126
NODE146X	GENE975X	GENE1863X	0.50035
NODE147X	GENE1015X	GENE1323X	0.49945
NODE148X	GENE504X	GENE1233X	0.49855
NODE149X	GENE1572X	GENE1813X	0.49765
NODE150X	GENE403X	GENE816X	0.49674
NODE151X	GENE399X	GENE400X	0.4957
NODE152X	GENE1820X	NODE44X	0.4948
NODE153X	GENE1927X	NODE66X	0.49389
NODE154X	GENE65X	NODE5X	0.49296
NODE155X	GENE1374X	GENE2065X	0.49207
NODE156X	GENE2052X	NODE62X	0.49119
NODE157X	GENE587X	NODE12X	0.49033
NODE158X	GENE1766X	GENE1873X	0.48946
NODE159X	GENE1636X	GENE2128X	0.48861
NODE160X	GENE703X	GENE1018X	0.48778
NODE161X	GENE2096X	GENE2398X	0.48696
NODE162X	GENE74X	GENE1980X	0.48614
NODE163X	GENE428X	GENE610X	0.48533
NODE164X	GENE326X	NODE75X	0.48446
NODE165X	GENE184X	GENE186X	0.48361
NODE166X	GENE933X	GENE1358X	0.48268
NODE167X	NODE71X	NODE125X	0.48179
NODE168X	GENE2070X	NODE56X	0.481
NODE169X	GENE704X	GENE1115X	0.4802
NODE170X	GENE789X	GENE1111X	0.47943
NODE171X	GENE497X	GENE747X	0.47866
NODE172X	NODE52X	NODE124X	0.4779
NODE173X	GENE13X	NODE117X	0.47715
NODE174X	GENE77X	NODE131X	0.47631
NODE175X	GENE63X	GENE1394X	0.47548
NODE176X	NODE101X	NODE108X	0.47472
NODE177X	GENE1213X	GENE1425X	0.47397
NODE178X	NODE50X	NODE88X	0.47323
NODE179X	GENE1795X	GENE2284X	0.4725
NODE180X	GENE1631X	GENE2216X	0.47177
NODE181X	NODE64X	NODE100X	0.47104
NODE182X	GENE2336X	NODE79X	0.47031
NODE183X	GENE2315X	NODE157X	0.46955
NODE184X	GENE1648X	GENE2033X	0.46878
NODE185X	NODE30X	NODE136X	0.46804
NODE186X	GENE891X	NODE102X	0.46729
NODE187X	GENE179X	GENE1667X	0.46653
NODE188X	GENE1258X	NODE80X	0.46581
NODE189X	GENE128X	GENE539X	0.46506
NODE190X	GENE240X	GENE355X	0.46435
NODE191X	GENE854X	GENE1054X	0.46366
NODE192X	GENE292X	NODE68X	0.46289
NODE193X	GENE2332X	NODE112X	0.4622
NODE194X	GENE524X	GENE1362X	0.46144
NODE195X	GENE2093X	GENE2208X	0.46076
NODE196X	NODE84X	NODE114X	0.46006
NODE197X	NODE144X	NODE153X	0.45939
NODE198X	GENE268X	GENE2295X	0.45873
NODE199X	GENE1968X	GENE2046X	0.45797
NODE200X	GENE1605X	GENE2301X	0.45733
NODE201X	GENE1567X	GENE1760X	0.45666
NODE202X	GENE634X	GENE1360X	0.45597
NODE203X	GENE555X	GENE1389X	0.45533
NODE204X	GENE1207X	GENE1996X	0.45463
NODE205X	GENE1673X	GENE1866X	0.45399
NODE206X	GENE104X	GENE1547X	0.45336
NODE207X	GENE1072X	GENE2092X	0.45273
NODE208X	GENE678X	GENE787X	0.45202
NODE209X	GENE1324X	NODE106X	0.4514
NODE210X	GENE998X	GENE1219X	0.45067
NODE211X	GENE67X	GENE180X	0.45006
NODE212X	NODE123X	NODE129X	0.44941
NODE213X	GENE81X	GENE293X	0.44876
NODE214X	GENE87X	NODE137X	0.44808
NODE215X	NODE105X	NODE152X	0.44747
NODE216X	GENE418X	GENE2366X	0.44684
NODE217X	GENE2032X	NODE184X	0.44626
NODE218X	GENE709X	GENE863X	0.44559
NODE219X	GENE388X	NODE181X	0.445
NODE220X	GENE2298X	GENE2400X	0.44441
NODE221X	GENE1143X	GENE2228X	0.44382
NODE222X	GENE494X	GENE562X	0.44325
NODE223X	GENE443X	GENE547X	0.44266
NODE224X	GENE2251X	GENE2278X	0.44208
NODE225X	GENE1522X	GENE2155X	0.44152
NODE226X	GENE1204X	NODE69X	0.44094
NODE227X	GENE1896X	GENE2004X	0.44033
NODE228X	GENE1763X	NODE89X	0.43977
NODE229X	GENE2105X	GENE2194X	0.43916
NODE230X	NODE162X	NODE196X	0.43854
NODE231X	GENE622X	GENE2050X	0.43799
NODE232X	GENE638X	NODE186X	0.43742
NODE233X	GENE1217X	GENE1729X	0.43681
NODE234X	GENE1490X	GENE1579X	0.43626
NODE235X	GENE257X	GENE462X	0.43572
NODE236X	GENE2103X	GENE2191X	0.43518
NODE237X	GENE664X	NODE163X	0.43464
NODE238X	GENE159X	GENE1829X	0.43407
NODE239X	GENE1934X	NODE173X	0.43351
NODE240X	GENE1150X	GENE1990X	0.43298
NODE241X	GENE1004X	GENE1161X	0.43243
NODE242X	GENE1066X	NODE47X	0.43185
NODE243X	GENE1277X	GENE1963X	0.43126
NODE244X	GENE1821X	GENE1823X	0.43068
NODE245X	GENE802X	NODE165X	0.43015
NODE246X	GENE108X	GENE836X	0.42958
NODE247X	GENE370X	GENE1816X	0.42904
NODE248X	GENE1922X	GENE1976X	0.42853
NODE249X	GENE1244X	NODE139X	0.42793
NODE250X	GENE223X	GENE995X	0.42739
NODE251X	GENE1193X	GENE2102X	0.42688
NODE252X	GENE845X	NODE103X	0.42637
NODE253X	GENE386X	NODE164X	0.42585
NODE254X	GENE1846X	NODE215X	0.42535
NODE255X	NODE76X	NODE178X	0.42484
NODE256X	GENE1571X	NODE197X	0.42434
NODE257X	GENE1223X	GENE1514X	0.4237
NODE258X	GENE1957X	GENE2024X	0.42316
NODE259X	GENE813X	GENE1451X	0.42267
NODE260X	GENE1103X	GENE1703X	0.42217
NODE261X	GENE153X	NODE174X	0.42157
NODE262X	NODE90X	NODE109X	0.42105
NODE263X	NODE10X	NODE115X	0.42054
NODE264X	GENE770X	GENE771X	0.42004
NODE265X	GENE487X	NODE77X	0.41955
NODE266X	GENE2061X	NODE156X	0.41905
NODE267X	GENE2015X	NODE183X	0.41855
NODE268X	NODE78X	NODE128X	0.41795
NODE269X	GENE495X	NODE214X	0.41746
NODE270X	GENE1294X	GENE1411X	0.417
NODE271X	GENE90X	GENE1335X	0.41652
NODE272X	GENE1206X	GENE1525X	0.41602
NODE273X	GENE1621X	GENE2256X	0.41554
NODE274X	GENE395X	NODE130X	0.41508
NODE275X	GENE2229X	NODE216X	0.41462
NODE276X	GENE1871X	GENE2263X	0.41417
NODE277X	GENE486X	GENE1803X	0.41364
NODE278X	GENE105X	GENE1915X	0.41318
NODE279X	GENE645X	GENE1230X	0.41273
NODE280X	GENE641X	NODE119X	0.41222
NODE281X	GENE892X	NODE107X	0.41178
NODE282X	GENE349X	GENE501X	0.41133
NODE283X	GENE712X	GENE808X	0.41085
NODE284X	GENE89X	GENE977X	0.4104
NODE285X	GENE45X	GENE75X	0.40995
NODE286X	GENE85X	GENE549X	0.40947
NODE287X	GENE2384X	NODE179X	0.40895
NODE288X	GENE215X	GENE1488X	0.40852
NODE289X	NODE132X	NODE209X	0.40808
NODE290X	GENE131X	GENE2055X	0.40764
NODE291X	NODE176X	NODE221X	0.4072
NODE292X	GENE2271X	NODE142X	0.40674
NODE293X	NODE166X	NODE177X	0.40631
NODE294X	GENE1435X	NODE143X	0.40586
NODE295X	GENE756X	NODE121X	0.40544
NODE296X	GENE1359X	GENE1692X	0.40501
NODE297X	GENE585X	GENE591X	0.4046
NODE298X	GENE25X	GENE1346X	0.40416
NODE299X	NODE147X	NODE169X	0.40373
NODE300X	GENE182X	GENE273X	0.40325
NODE301X	GENE1298X	NODE81X	0.40273
NODE302X	GENE993X	GENE1507X	0.40231
NODE303X	GENE2002X	NODE122X	0.40188
NODE304X	GENE832X	GENE919X	0.40148
NODE305X	GENE1624X	NODE293X	0.40104
NODE306X	NODE185X	NODE264X	0.40058
NODE307X	GENE898X	NODE219X	0.40017
NODE308X	GENE2136X	GENE2156X	0.39975
NODE309X	GENE1063X	GENE1483X	0.39934
NODE310X	GENE1734X	GENE2213X	0.39894
NODE311X	GENE1909X	NODE96X	0.39851
NODE312X	GENE2374X	NODE218X	0.39811
NODE313X	NODE187X	NODE231X	0.39764
NODE314X	GENE376X	GENE2100X	0.39724
NODE315X	GENE59X	NODE113X	0.39682
NODE316X	NODE45X	NODE167X	0.39644
NODE317X	GENE274X	GENE2106X	0.39603
NODE318X	GENE9X	GENE1484X	0.39559
NODE319X	GENE452X	NODE217X	0.3952
NODE320X	GENE903X	GENE1519X	0.39481
NODE321X	GENE204X	GENE1321X	0.39442
NODE322X	GENE560X	GENE2410X	0.39404
NODE323X	GENE1297X	GENE2186X	0.39365
NODE324X	GENE1499X	GENE1592X	0.39326
NODE325X	GENE611X	GENE1541X	0.39288
NODE326X	GENE47X	GENE353X	0.39233
NODE327X	GENE473X	GENE1900X	0.39193
NODE328X	NODE13X	NODE111X	0.39151
NODE329X	GENE1518X	NODE116X	0.39109
NODE330X	GENE991X	NODE302X	0.39065
NODE331X	GENE21X	GENE1269X	0.39027
NODE332X	GENE161X	GENE2001X	0.38989
NODE333X	GENE1092X	GENE1800X	0.3895
NODE334X	NODE224X	NODE292X	0.38909
NODE335X	GENE271X	GENE915X	0.38872
NODE336X	GENE545X	GENE1403X	0.38836
NODE337X	GENE522X	GENE2000X	0.38799
NODE338X	GENE411X	GENE1926X	0.38763
NODE339X	GENE656X	GENE657X	0.38726
NODE340X	GENE318X	GENE797X	0.3869
NODE341X	GENE1494X	GENE1716X	0.38654
NODE342X	GENE824X	NODE16X	0.38619
NODE343X	GENE1416X	GENE1597X	0.38584
NODE344X	GENE467X	GENE984X	0.38547
NODE345X	GENE98X	GENE1370X	0.3851
NODE346X	NODE48X	NODE232X	0.38475
NODE347X	GENE1393X	NODE208X	0.38439
NODE348X	NODE252X	NODE279X	0.38404
NODE349X	NODE222X	NODE282X	0.38368
NODE350X	GENE958X	NODE42X	0.38329
NODE351X	GENE2248X	NODE138X	0.38292
NODE352X	GENE537X	GENE651X	0.38258
NODE353X	GENE2137X	GENE2348X	0.38224
NODE354X	GENE54X	GENE586X	0.38189
NODE355X	GENE195X	GENE899X	0.38154
NODE356X	NODE237X	NODE249X	0.38119
NODE357X	GENE92X	NODE271X	0.38083
NODE358X	GENE206X	GENE1117X	0.38047
NODE359X	GENE265X	GENE2307X	0.38013
NODE360X	GENE1158X	GENE2414X	0.37978
NODE361X	GENE1083X	GENE2214X	0.37944
NODE362X	GENE842X	GENE1520X	0.37911
NODE363X	NODE93X	NODE182X	0.37877
NODE364X	GENE181X	GENE1385X	0.37844
NODE365X	GENE902X	GENE1481X	0.3781
NODE366X	GENE673X	GENE1400X	0.37776
NODE367X	GENE2035X	NODE289X	0.37741
NODE368X	GENE1615X	NODE211X	0.37708
NODE369X	GENE1464X	GENE2109X	0.37676
NODE370X	GENE811X	NODE345X	0.37643
NODE371X	GENE115X	GENE1511X	0.3761
NODE372X	NODE2X	NODE328X	0.37578
NODE373X	GENE1844X	GENE2072X	0.37544
NODE374X	NODE168X	NODE316X	0.37511
NODE375X	GENE2076X	GENE2168X	0.37478
NODE376X	GENE246X	NODE41X	0.37446
NODE377X	NODE194X	NODE201X	0.37413
NODE378X	GENE544X	GENE1123X	0.37381
NODE379X	GENE801X	GENE1616X	0.3735
NODE380X	GENE1627X	GENE2094X	0.37316
NODE381X	GENE1506X	GENE2290X	0.37283
NODE382X	GENE4X	GENE1318X	0.37249
NODE383X	GENE833X	GENE2383X	0.37218
NODE384X	GENE880X	GENE1088X	0.37186
NODE385X	GENE906X	GENE1859X	0.37154
NODE386X	GENE2116X	GENE2344X	0.37118
NODE387X	GENE1620X	GENE2316X	0.37086
NODE388X	GENE2192X	GENE2209X	0.37051
NODE389X	GENE1407X	GENE2184X	0.3702
NODE390X	NODE99X	NODE120X	0.36986
NODE391X	GENE722X	GENE2146X	0.36953
NODE392X	GENE772X	GENE1430X	0.36923
NODE393X	GENE436X	GENE1098X	0.36893
NODE394X	GENE812X	GENE819X	0.36861
NODE395X	GENE391X	GENE803X	0.36832
NODE396X	GENE80X	GENE512X	0.36798
NODE397X	GENE574X	NODE210X	0.36766
NODE398X	NODE230X	NODE278X	0.36732
NODE399X	GENE680X	GENE2005X	0.36703
NODE400X	GENE2320X	NODE192X	0.36673
NODE401X	NODE154X	NODE265X	0.36643
NODE402X	NODE148X	NODE363X	0.36612
NODE403X	GENE1367X	GENE1443X	0.36583
NODE404X	GENE61X	GENE1758X	0.36553
NODE405X	GENE209X	GENE310X	0.36522
NODE406X	GENE1191X	GENE2133X	0.36493
NODE407X	GENE778X	GENE1705X	0.3646
NODE408X	GENE2230X	GENE2241X	0.36426
NODE409X	GENE62X	GENE2359X	0.36395
NODE410X	GENE978X	GENE2166X	0.36367
NODE411X	GENE938X	GENE1593X	0.36336
NODE412X	GENE872X	GENE988X	0.36307
NODE413X	GENE1300X	GENE2321X	0.3627
NODE414X	GENE28X	GENE2351X	0.36241
NODE415X	GENE1118X	NODE160X	0.3621
NODE416X	GENE2215X	NODE204X	0.36181
NODE417X	GENE1112X	GENE1872X	0.36152
NODE418X	GENE397X	GENE1331X	0.36124
NODE419X	GENE724X	GENE1232X	0.36097
NODE420X	GENE666X	GENE1943X	0.36069
NODE421X	GENE1783X	GENE1858X	0.36039
NODE422X	GENE64X	GENE621X	0.36007
NODE423X	GENE2097X	NODE135X	0.35979
NODE424X	GENE970X	GENE1280X	0.35952
NODE425X	GENE2200X	NODE389X	0.35921
NODE426X	GENE1134X	GENE1141X	0.35893
NODE427X	NODE206X	NODE275X	0.35865
NODE428X	GENE162X	GENE2009X	0.35835
NODE429X	GENE157X	NODE336X	0.35805
NODE430X	GENE2107X	GENE2397X	0.35778
NODE431X	GENE189X	GENE985X	0.35751
NODE432X	GENE33X	GENE2058X	0.35722
NODE433X	GENE139X	GENE2274X	0.35695
NODE434X	NODE180X	NODE310X	0.35663
NODE435X	GENE1302X	GENE1721X	0.35633
NODE436X	GENE1067X	GENE1882X	0.35605
NODE437X	GENE1653X	NODE412X	0.35574
NODE438X	GENE303X	GENE711X	0.35548
NODE439X	GENE1175X	GENE1582X	0.35518
NODE440X	GENE644X	GENE1527X	0.35492
NODE441X	GENE1122X	NODE368X	0.3546
NODE442X	GENE552X	GENE2386X	0.35434
NODE443X	GENE973X	GENE1651X	0.35408
NODE444X	GENE1354X	GENE1603X	0.3538
NODE445X	GENE1283X	GENE2286X	0.35353
NODE446X	GENE706X	NODE259X	0.35327
NODE447X	GENE593X	NODE4X	0.35297
NODE448X	NODE11X	NODE262X	0.35268
NODE449X	GENE2207X	NODE151X	0.35242
NODE450X	GENE1074X	NODE145X	0.35213
NODE451X	NODE171X	NODE253X	0.35187
NODE452X	GENE2111X	NODE22X	0.35162
NODE453X	GENE1030X	GENE1884X	0.35135
NODE454X	NODE26X	NODE242X	0.35109
NODE455X	GENE979X	NODE288X	0.35079
NODE456X	GENE252X	GENE2277X	0.35051
NODE457X	GENE449X	GENE1521X	0.35017
NODE458X	GENE618X	GENE1658X	0.34992
NODE459X	GENE1596X	GENE1835X	0.34967
NODE460X	GENE2238X	NODE258X	0.34941
NODE461X	GENE1591X	GENE1786X	0.34916
NODE462X	GENE55X	GENE1999X	0.34892
NODE463X	NODE239X	NODE319X	0.34866
NODE464X	GENE106X	GENE2179X	0.34841
NODE465X	GENE974X	GENE1007X	0.34814
NODE466X	GENE1254X	GENE2019X	0.3479
NODE467X	GENE1784X	NODE396X	0.34765
NODE468X	GENE920X	GENE1315X	0.3474
NODE469X	GENE1879X	NODE416X	0.34715
NODE470X	NODE172X	NODE401X	0.34691
NODE471X	GENE1972X	GENE1985X	0.34666
NODE472X	GENE360X	GENE1936X	0.34642
NODE473X	GENE2159X	GENE2408X	0.34618
NODE474X	GENE908X	GENE2324X	0.34591
NODE475X	GENE662X	GENE1077X	0.34562
NODE476X	GENE1595X	NODE283X	0.34538
NODE477X	GENE347X	GENE750X	0.34514
NODE478X	GENE1327X	GENE2261X	0.3449
NODE479X	GENE1010X	NODE24X	0.34466
NODE480X	NODE18X	NODE228X	0.3444
NODE481X	NODE134X	NODE286X	0.34413
NODE482X	GENE468X	GENE636X	0.34388
NODE483X	GENE1261X	NODE385X	0.34362
NODE484X	GENE1408X	GENE1994X	0.34338
NODE485X	GENE1185X	GENE2161X	0.34312
NODE486X	NODE243X	NODE284X	0.34288
NODE487X	GENE207X	GENE1538X	0.34264
NODE488X	GENE599X	NODE280X	0.3424
NODE489X	GENE721X	GENE1749X	0.34217
NODE490X	GENE1038X	GENE2073X	0.34194
NODE491X	GENE343X	GENE1242X	0.3417
NODE492X	GENE101X	GENE317X	0.34147
NODE493X	GENE877X	GENE1144X	0.34121
NODE494X	GENE1513X	GENE2296X	0.34098
NODE495X	GENE1137X	GENE1356X	0.34076
NODE496X	NODE205X	NODE378X	0.34053
NODE497X	GENE658X	NODE203X	0.34029
NODE498X	GENE2346X	NODE361X	0.34006
NODE499X	GENE947X	GENE1240X	0.33981
NODE500X	GENE1418X	GENE2098X	0.33958
NODE501X	GENE886X	GENE1528X	0.33926
NODE502X	GENE241X	NODE250X	0.33903
NODE503X	GENE1412X	NODE330X	0.33881
NODE504X	GENE698X	GENE2222X	0.33858
NODE505X	GENE2053X	NODE362X	0.33835
NODE506X	GENE953X	GENE1171X	0.33813
NODE507X	GENE359X	GENE2132X	0.3379
NODE508X	NODE325X	NODE417X	0.33768
NODE509X	GENE216X	GENE983X	0.33746
NODE510X	GENE730X	GENE2134X	0.33723
NODE511X	GENE288X	GENE635X	0.33699
NODE512X	GENE642X	GENE1921X	0.33677
NODE513X	GENE169X	GENE448X	0.33655
NODE514X	NODE294X	NODE400X	0.33633
NODE515X	GENE2110X	NODE428X	0.33611
NODE516X	NODE213X	NODE285X	0.33589
NODE517X	GENE203X	GENE966X	0.33567
NODE518X	GENE1853X	GENE2049X	0.33545
NODE519X	GENE500X	GENE1888X	0.33522
NODE520X	GENE735X	GENE1195X	0.33498
NODE521X	GENE1559X	GENE1956X	0.33477
NODE522X	GENE387X	GENE875X	0.33452
NODE523X	NODE54X	NODE329X	0.33429
NODE524X	GENE361X	GENE479X	0.33407
NODE525X	GENE2080X	GENE2121X	0.33384
NODE526X	GENE743X	GENE1247X	0.33359
NODE527X	GENE1295X	GENE1678X	0.33337
NODE528X	GENE121X	GENE174X	0.33315
NODE529X	GENE1755X	GENE1793X	0.33294
NODE530X	GENE959X	GENE2297X	0.33273
NODE531X	GENE1284X	GENE1475X	0.33251
NODE532X	GENE569X	GENE2008X	0.33228
NODE533X	GENE663X	GENE1997X	0.33205
NODE534X	GENE878X	NODE399X	0.33183
NODE535X	GENE88X	GENE1473X	0.3316
NODE536X	GENE588X	NODE251X	0.33138
NODE537X	GENE1014X	GENE2036X	0.33114
NODE538X	GENE2047X	NODE199X	0.33091
NODE539X	GENE865X	NODE424X	0.33071
NODE540X	GENE558X	GENE776X	0.33049
NODE541X	GENE183X	GENE1461X	0.33028
NODE542X	GENE1055X	GENE1457X	0.33008
NODE543X	GENE425X	GENE441X	0.32987
NODE544X	GENE864X	NODE409X	0.32966
NODE545X	NODE193X	NODE299X	0.32946
NODE546X	NODE338X	NODE460X	0.32926
NODE547X	GENE1723X	NODE535X	0.32904
NODE548X	GENE1992X	NODE354X	0.32881
NODE549X	GENE672X	GENE2393X	0.32859
NODE550X	GENE345X	GENE2269X	0.32838
NODE551X	GENE51X	GENE1419X	0.32818
NODE552X	GENE1395X	GENE2143X	0.32798
NODE553X	GENE266X	GENE2385X	0.32775
NODE554X	GENE840X	GENE2148X	0.32755
NODE555X	GENE1920X	GENE2395X	0.32734
NODE556X	NODE261X	NODE307X	0.32714
NODE557X	GENE847X	GENE2391X	0.32694
NODE558X	GENE283X	GENE2355X	0.32672
NODE559X	GENE605X	GENE612X	0.32647
NODE560X	GENE97X	GENE205X	0.32627
NODE561X	GENE882X	GENE1422X	0.32606
NODE562X	NODE347X	NODE397X	0.32586
NODE563X	GENE250X	NODE331X	0.32566
NODE564X	GENE22X	GENE1364X	0.32546
NODE565X	GENE2318X	NODE395X	0.32525
NODE566X	GENE740X	GENE1953X	0.32505
NODE567X	GENE17X	GENE382X	0.32486
NODE568X	GENE765X	GENE1839X	0.32466
NODE569X	GENE1945X	GENE2342X	0.32446
NODE570X	GENE1317X	GENE1836X	0.32427
NODE571X	GENE1687X	GENE2169X	0.32408
NODE572X	GENE580X	GENE1707X	0.32386
NODE573X	GENE53X	GENE2185X	0.32367
NODE574X	NODE370X	NODE472X	0.32347
NODE575X	GENE531X	GENE1281X	0.32325
NODE576X	GENE1178X	GENE1487X	0.32304
NODE577X	NODE254X	NODE255X	0.32285
NODE578X	GENE527X	GENE572X	0.32266
NODE579X	GENE1264X	GENE1762X	0.32245
NODE580X	GENE931X	GENE1165X	0.32226
NODE581X	GENE279X	GENE2240X	0.32206
NODE582X	GENE1285X	GENE1664X	0.32187
NODE583X	GENE992X	NODE236X	0.32169
NODE584X	GENE1977X	GENE2059X	0.32148
NODE585X	NODE333X	NODE381X	0.32129
NODE586X	GENE1292X	GENE1805X	0.3211
NODE587X	GENE306X	GENE2157X	0.32091
NODE588X	GENE590X	GENE1709X	0.32072
NODE589X	GENE466X	GENE1892X	0.32053
NODE590X	GENE50X	GENE518X	0.32032
NODE591X	NODE291X	NODE402X	0.32012
NODE592X	GENE870X	GENE2270X	0.31993
NODE593X	GENE1179X	GENE1655X	0.31974
NODE594X	GENE264X	GENE632X	0.31952
NODE595X	GENE199X	GENE322X	0.31933
NODE596X	GENE777X	GENE1163X	0.31913
NODE597X	GENE2280X	NODE410X	0.31894
NODE598X	NODE305X	NODE356X	0.31876
NODE599X	NODE359X	NODE462X	0.31858
NODE600X	GENE566X	GENE2112X	0.31837
NODE601X	GENE2006X	NODE503X	0.31818
NODE602X	GENE1X	GENE1914X	0.318
NODE603X	GENE841X	GENE1600X	0.3178
NODE604X	GENE1970X	NODE564X	0.31762
NODE605X	NODE304X	NODE496X	0.31744
NODE606X	GENE725X	GENE2071X	0.31726
NODE607X	GENE1039X	GENE1862X	0.31707
NODE608X	GENE1209X	NODE298X	0.31689
NODE609X	GENE2259X	NODE489X	0.31668
NODE610X	GENE156X	GENE857X	0.3165
NODE611X	GENE1706X	GENE2237X	0.31628
NODE612X	GENE1550X	NODE499X	0.3161
NODE613X	GENE782X	GENE1955X	0.31591
NODE614X	NODE312X	NODE441X	0.31573
NODE615X	GENE779X	NODE500X	0.31555
NODE616X	GENE786X	GENE1735X	0.31537
NODE617X	GENE284X	GENE884X	0.3152
NODE618X	NODE311X	NODE318X	0.31502
NODE619X	GENE152X	GENE1946X	0.31482
NODE620X	GENE173X	GENE956X	0.31463
NODE621X	GENE883X	NODE585X	0.31442
NODE622X	GENE1753X	NODE426X	0.31425
NODE623X	GENE785X	GENE788X	0.31407
NODE624X	NODE245X	NODE372X	0.31388
NODE625X	GENE143X	GENE1345X	0.3137
NODE626X	GENE1236X	GENE1286X	0.31352
NODE627X	GENE99X	GENE2340X	0.31334
NODE628X	GENE483X	GENE1797X	0.31317
NODE629X	GENE837X	NODE365X	0.31299
NODE630X	GENE2054X	GENE2101X	0.31281
NODE631X	GENE603X	NODE260X	0.31263
NODE632X	GENE1372X	GENE1512X	0.31246
NODE633X	GENE263X	GENE1278X	0.31229
NODE634X	GENE780X	GENE1409X	0.31212
NODE635X	GENE912X	GENE2048X	0.31195
NODE636X	GENE1028X	GENE2217X	0.31178
NODE637X	GENE272X	GENE1414X	0.31161
NODE638X	GENE1684X	GENE1770X	0.31143
NODE639X	GENE513X	GENE2182X	0.31126
NODE640X	GENE1147X	GENE1564X	0.31109
NODE641X	GENE1614X	GENE1796X	0.31087
NODE642X	GENE201X	GENE2042X	0.3107
NODE643X	GENE297X	GENE1925X	0.31053
NODE644X	GENE1344X	GENE1767X	0.31036
NODE645X	GENE1034X	NODE567X	0.31019
NODE646X	GENE281X	GENE855X	0.31002
NODE647X	GENE858X	GENE1993X	0.30983
NODE648X	GENE594X	GENE2181X	0.30966
NODE649X	GENE682X	GENE818X	0.30946
NODE650X	GENE2294X	NODE355X	0.30929
NODE651X	GENE739X	GENE749X	0.30912
NODE652X	GENE1791X	GENE2273X	0.30896
NODE653X	GENE729X	GENE736X	0.30878
NODE654X	GENE1489X	GENE1874X	0.30861
NODE655X	GENE1445X	GENE2139X	0.30845
NODE656X	GENE1387X	NODE490X	0.30827
NODE657X	GENE614X	GENE2325X	0.30811
NODE658X	GENE1804X	GENE2197X	0.30794
NODE659X	GENE1491X	GENE2276X	0.30777
NODE660X	GENE675X	GENE1104X	0.30761
NODE661X	GENE1043X	GENE1973X	0.30744
NODE662X	GENE1656X	NODE200X	0.30727
NODE663X	GENE2007X	NODE484X	0.3071
NODE664X	GENE251X	GENE969X	0.30694
NODE665X	GENE1341X	GENE2266X	0.30678
NODE666X	GENE164X	NODE277X	0.30662
NODE667X	NODE411X	NODE419X	0.30644
NODE668X	GENE1545X	GENE2104X	0.30628
NODE669X	GENE943X	GENE2195X	0.30612
NODE670X	GENE533X	NODE21X	0.30596
NODE671X	GENE2172X	NODE353X	0.3058
NODE672X	GENE2279X	GENE2312X	0.30564
NODE673X	GENE1369X	GENE1743X	0.30547
NODE674X	GENE982X	GENE1190X	0.30532
NODE675X	NODE429X	NODE502X	0.30515
NODE676X	GENE259X	NODE314X	0.30499
NODE677X	GENE526X	GENE1764X	0.30482
NODE678X	GENE1379X	GENE2243X	0.30467
NODE679X	NODE43X	NODE534X	0.30451
NODE680X	GENE118X	GENE2003X	0.30435
NODE681X	GENE1060X	GENE1509X	0.30417
NODE682X	GENE1177X	GENE1989X	0.304
NODE683X	GENE630X	NODE235X	0.30385
NODE684X	GENE830X	NODE492X	0.30369
NODE685X	GENE1089X	GENE2190X	0.30351
NODE686X	GENE477X	GENE565X	0.30334
NODE687X	GENE276X	GENE676X	0.30318
NODE688X	GENE141X	NODE504X	0.30302
NODE689X	GENE1025X	GENE1125X	0.30285
NODE690X	GENE323X	GENE1091X	0.3027
NODE691X	GENE334X	GENE2245X	0.30255
NODE692X	GENE154X	GENE396X	0.30237
NODE693X	GENE350X	GENE379X	0.30222
NODE694X	GENE1609X	GENE1897X	0.30204
NODE695X	NODE432X	NODE550X	0.30188
NODE696X	GENE825X	GENE2083X	0.30173
NODE697X	GENE2379X	NODE420X	0.30158
NODE698X	NODE374X	NODE577X	0.30142
NODE699X	GENE405X	NODE458X	0.30126
NODE700X	NODE256X	NODE463X	0.30111
NODE701X	GENE1355X	NODE602X	0.30095
NODE702X	GENE222X	GENE1029X	0.30078
NODE703X	GENE671X	GENE1812X	0.30063
NODE704X	GENE932X	GENE1744X	0.30048
NODE705X	GENE111X	GENE1326X	0.30032
NODE706X	NODE357X	NODE427X	0.30016
NODE707X	GENE1965X	NODE537X	0.3
NODE708X	GENE1536X	GENE2210X	0.29985
NODE709X	GENE1454X	NODE415X	0.2997
NODE710X	GENE2389X	GENE2412X	0.29955
NODE711X	NODE407X	NODE536X	0.29941
NODE712X	GENE1790X	NODE623X	0.29923
NODE713X	GENE1152X	GENE1310X	0.29908
NODE714X	GENE1373X	NODE466X	0.29892
NODE715X	NODE313X	NODE377X	0.29877
NODE716X	GENE471X	GENE482X	0.29862
NODE717X	GENE821X	GENE1448X	0.29846
NODE718X	GENE302X	NODE446X	0.29831
NODE719X	NODE364X	NODE645X	0.29815
NODE720X	GENE1078X	NODE592X	0.29799
NODE721X	GENE1305X	GENE2282X	0.29784
NODE722X	GENE702X	GENE1019X	0.29768
NODE723X	GENE1291X	GENE1894X	0.29754
NODE724X	GENE686X	NODE606X	0.29739
NODE725X	GENE768X	NODE557X	0.29722
NODE726X	GENE1399X	NODE586X	0.29708
NODE727X	GENE2158X	NODE560X	0.29692
NODE728X	GENE2089X	NODE511X	0.29677
NODE729X	GENE1672X	GENE2163X	0.29662
NODE730X	GENE971X	GENE1170X	0.29647
NODE731X	GENE1971X	NODE625X	0.29631
NODE732X	GENE699X	GENE887X	0.29616
NODE733X	GENE149X	GENE1668X	0.29601
NODE734X	GENE1574X	NODE326X	0.29587
NODE735X	GENE538X	NODE529X	0.29573
NODE736X	GENE262X	GENE2407X	0.29559
NODE737X	GENE1480X	GENE2370X	0.29544
NODE738X	GENE783X	GENE1526X	0.2953
NODE739X	GENE861X	GENE964X	0.29516
NODE740X	GENE1131X	GENE2189X	0.29501
NODE741X	NODE437X	NODE563X	0.29487
NODE742X	NODE598X	NODE618X	0.29472
NODE743X	GENE532X	GENE1343X	0.29457
NODE744X	GENE717X	GENE1911X	0.29442
NODE745X	GENE909X	GENE948X	0.29428
NODE746X	GENE723X	GENE1031X	0.29414
NODE747X	GENE249X	GENE1252X	0.294
NODE748X	GENE540X	GENE1848X	0.29385
NODE749X	GENE1132X	GENE1594X	0.29372
NODE750X	NODE516X	NODE556X	0.29358
NODE751X	GENE650X	NODE481X	0.29344
NODE752X	GENE1661X	GENE2388X	0.29329
NODE753X	GENE1708X	NODE414X	0.29313
NODE754X	GENE519X	GENE817X	0.29299
NODE755X	GENE1048X	GENE2188X	0.29286
NODE756X	GENE674X	GENE1156X	0.29271
NODE757X	GENE1410X	GENE1877X	0.29257
NODE758X	GENE1388X	GENE1557X	0.29243
NODE759X	GENE1174X	GENE1467X	0.29229
NODE760X	GENE301X	GENE1330X	0.29216
NODE761X	NODE306X	NODE430X	0.29202
NODE762X	GENE791X	GENE2314X	0.29188
NODE763X	GENE454X	GENE1497X	0.29174
NODE764X	GENE135X	GENE868X	0.29159
NODE765X	GENE573X	GENE981X	0.29146
NODE766X	GENE435X	GENE1157X	0.29132
NODE767X	GENE218X	GENE1947X	0.29117
NODE768X	NODE464X	NODE673X	0.29103
NODE769X	GENE652X	GENE1082X	0.29089
NODE770X	GENE637X	GENE980X	0.29076
NODE771X	GENE2224X	NODE272X	0.29062
NODE772X	NODE339X	NODE652X	0.29048
NODE773X	GENE957X	GENE1704X	0.29035
NODE774X	GENE1250X	GENE1259X	0.2902
NODE775X	GENE238X	GENE834X	0.29007
NODE776X	GENE1722X	GENE2142X	0.28992
NODE777X	GENE535X	GENE1969X	0.28978
NODE778X	GENE1303X	NODE692X	0.28965
NODE779X	GENE758X	GENE1458X	0.28951
NODE780X	GENE2085X	GENE2176X	0.28937
NODE781X	GENE762X	GENE2360X	0.28924
NODE782X	GENE312X	GENE1556X	0.2891
NODE783X	GENE1747X	NODE383X	0.28896
NODE784X	GENE1548X	GENE2218X	0.28883
NODE785X	GENE643X	GENE2311X	0.28868
NODE786X	GENE1020X	GENE1249X	0.28856
NODE787X	NODE522X	NODE646X	0.28842
NODE788X	GENE688X	NODE444X	0.28828
NODE789X	GENE383X	GENE1563X	0.28814
NODE790X	GENE194X	GENE1227X	0.288
NODE791X	NODE341X	NODE571X	0.28787
NODE792X	GENE70X	NODE369X	0.28773
NODE793X	NODE422X	NODE455X	0.28759
NODE794X	GENE1160X	NODE677X	0.28746
NODE795X	GENE340X	NODE513X	0.28732
NODE796X	GENE451X	NODE647X	0.28719
NODE797X	GENE198X	GENE936X	0.28706
NODE798X	NODE332X	NODE601X	0.28694
NODE799X	GENE116X	GENE2149X	0.2868
NODE800X	GENE31X	GENE138X	0.28666
NODE801X	NODE269X	NODE334X	0.28652
NODE802X	NODE266X	NODE348X	0.28639
NODE803X	GENE15X	GENE1845X	0.28626
NODE804X	GENE1433X	NODE390X	0.28613
NODE805X	GENE606X	GENE701X	0.28598
NODE806X	GENE308X	GENE358X	0.28585
NODE807X	GENE1625X	NODE195X	0.28573
NODE808X	GENE478X	GENE1221X	0.2856
NODE809X	GENE112X	GENE732X	0.28546
NODE810X	GENE253X	NODE669X	0.28533
NODE811X	GENE1558X	GENE2077X	0.28518
NODE812X	GENE1256X	GENE2160X	0.28506
NODE813X	GENE510X	GENE888X	0.28493
NODE814X	GENE429X	GENE1674X	0.2848
NODE815X	GENE1349X	GENE2293X	0.28468
NODE816X	NODE379X	NODE473X	0.28454
NODE817X	GENE469X	NODE87X	0.28441
NODE818X	NODE297X	NODE349X	0.28428
NODE819X	GENE499X	GENE1562X	0.28414
NODE820X	GENE294X	NODE403X	0.28401
NODE821X	GENE142X	NODE667X	0.28389
NODE822X	GENE1555X	GENE1868X	0.28376
NODE823X	GENE1565X	GENE2239X	0.28364
NODE824X	NODE512X	NODE584X	0.28351
NODE825X	GENE1717X	NODE360X	0.28338
NODE826X	GENE1187X	NODE433X	0.28325
NODE827X	GENE624X	GENE952X	0.28313
NODE828X	GENE168X	GENE1274X	0.28301
NODE829X	GENE71X	GENE270X	0.28288
NODE830X	GENE316X	NODE229X	0.28276
NODE831X	GENE109X	GENE492X	0.28263
NODE832X	GENE1773X	NODE772X	0.28249
NODE833X	GENE570X	NODE340X	0.28235
NODE834X	GENE327X	GENE900X	0.28223
NODE835X	NODE494X	NODE658X	0.2821
NODE836X	GENE1415X	NODE190X	0.28196
NODE837X	GENE557X	GENE1466X	0.28184
NODE838X	GENE1537X	GENE2329X	0.28171
NODE839X	GENE1870X	GENE2275X	0.2816
NODE840X	NODE505X	NODE544X	0.28148
NODE841X	GENE1017X	GENE1316X	0.28136
NODE842X	GENE2327X	NODE483X	0.28124
NODE843X	GENE1732X	NODE654X	0.2811
NODE844X	GENE1502X	NODE270X	0.28098
NODE845X	GENE1404X	NODE509X	0.28086
NODE846X	GENE852X	GENE860X	0.28074
NODE847X	GENE1754X	GENE1918X	0.2806
NODE848X	GENE1632X	GENE2154X	0.28047
NODE849X	NODE425X	NODE621X	0.28034
NODE850X	NODE459X	NODE587X	0.28022
NODE851X	GENE307X	NODE321X	0.2801
NODE852X	GENE1478X	GENE2358X	0.27995
NODE853X	GENE681X	NODE681X	0.27983
NODE854X	GENE733X	NODE487X	0.27971
NODE855X	NODE351X	NODE467X	0.27958
NODE856X	GENE484X	GENE2115X	0.27946
NODE857X	NODE366X	NODE753X	0.27935
NODE858X	GENE1937X	GENE2135X	0.27923
NODE859X	GENE1679X	GENE2056X	0.2791
NODE860X	GENE1196X	GENE1607X	0.27898
NODE861X	GENE309X	GENE738X	0.27886
NODE862X	GENE2175X	NODE686X	0.27874
NODE863X	GENE1675X	GENE1849X	0.27862
NODE864X	NODE510X	NODE659X	0.2785
NODE865X	GENE1110X	GENE1569X	0.27839
NODE866X	GENE1329X	GENE1365X	0.27827
NODE867X	NODE175X	NODE327X	0.27816
NODE868X	GENE39X	GENE2257X	0.27804
NODE869X	GENE18X	GENE1493X	0.27792
NODE870X	GENE2308X	NODE234X	0.2778
NODE871X	GENE1262X	GENE2204X	0.27768
NODE872X	GENE331X	GENE1279X	0.27757
NODE873X	GENE134X	GENE2126X	0.27745
NODE874X	GENE1988X	NODE689X	0.27734
NODE875X	GENE275X	GENE2082X	0.27722
NODE876X	GENE1629X	NODE743X	0.2771
NODE877X	GENE225X	GENE234X	0.27699
NODE878X	GENE1566X	NODE335X	0.27687
NODE879X	GENE1496X	NODE719X	0.27675
NODE880X	GENE1530X	GENE1756X	0.27664
NODE881X	GENE2291X	NODE337X	0.27652
NODE882X	GENE1208X	GENE2411X	0.27641
NODE883X	NODE413X	NODE565X	0.27629
NODE884X	GENE1460X	NODE763X	0.27614
NODE885X	NODE603X	NODE762X	0.27603
NODE886X	NODE398X	NODE597X	0.27592
NODE887X	GENE1598X	NODE539X	0.27581
NODE888X	GENE1713X	NODE457X	0.27569
NODE889X	GENE1097X	GENE1787X	0.27558
NODE890X	GENE363X	GENE381X	0.27547
NODE891X	GENE670X	GENE2302X	0.27535
NODE892X	GENE432X	GENE1320X	0.27523
NODE893X	GENE665X	GENE2305X	0.27512
NODE894X	GENE1189X	NODE547X	0.27499
NODE895X	GENE261X	NODE498X	0.27488
NODE896X	NODE344X	NODE674X	0.27476
NODE897X	GENE1032X	GENE1243X	0.27465
NODE898X	GENE242X	GENE1080X	0.27453
NODE899X	GENE29X	NODE83X	0.27441
NODE900X	GENE16X	NODE244X	0.2743
NODE901X	GENE1120X	GENE2380X	0.27419
NODE902X	GENE79X	GENE298X	0.27407
NODE903X	GENE520X	GENE1384X	0.27397
NODE904X	GENE829X	NODE582X	0.27384
NODE905X	GENE546X	NODE520X	0.27373
NODE906X	GENE119X	GENE1148X	0.27362
NODE907X	GENE1398X	NODE572X	0.27352
NODE908X	GENE1958X	NODE639X	0.2734
NODE909X	GENE1361X	GENE1842X	0.27328
NODE910X	GENE647X	GENE2337X	0.27318
NODE911X	GENE335X	GENE1225X	0.27306
NODE912X	NODE391X	NODE493X	0.27296
NODE913X	GENE695X	GENE2417X	0.27285
NODE914X	GENE1338X	NODE789X	0.27274
NODE915X	GENE761X	NODE375X	0.27262
NODE916X	GENE1267X	NODE436X	0.27251
NODE917X	GENE822X	GENE2084X	0.2724
NODE918X	GENE600X	GENE1276X	0.27228
NODE919X	GENE2406X	NODE666X	0.27216
NODE920X	GENE19X	NODE352X	0.27205
NODE921X	NODE549X	NODE551X	0.27193
NODE922X	GENE2265X	GENE2368X	0.27181
NODE923X	GENE32X	GENE247X	0.2717
NODE924X	GENE799X	NODE814X	0.27159
NODE925X	GENE1939X	NODE696X	0.27149
NODE926X	GENE763X	GENE894X	0.27138
NODE927X	GENE2018X	NODE486X	0.27127
NODE928X	GENE248X	GENE490X	0.27116
NODE929X	GENE716X	GENE1172X	0.27105
NODE930X	GENE1105X	GENE1378X	0.27095
NODE931X	GENE615X	GENE924X	0.27084
NODE932X	GENE127X	GENE398X	0.27073
NODE933X	GENE329X	GENE1959X	0.27062
NODE934X	GENE2361X	NODE477X	0.27052
NODE935X	GENE243X	GENE1586X	0.2704
NODE936X	GENE392X	GENE1949X	0.2703
NODE937X	GENE73X	GENE1438X	0.2702
NODE938X	GENE1396X	GENE1789X	0.27009
NODE939X	NODE568X	NODE783X	0.26998
NODE940X	GENE277X	GENE1402X	0.26987
NODE941X	GENE2130X	NODE468X	0.26976
NODE942X	GENE2063X	NODE838X	0.26966
NODE943X	NODE583X	NODE896X	0.26955
NODE944X	GENE1474X	NODE580X	0.26944
NODE945X	GENE1501X	GENE1967X	0.26932
NODE946X	GENE517X	GENE1751X	0.26921
NODE947X	GENE2221X	NODE609X	0.2691
NODE948X	GENE103X	GENE2170X	0.269
NODE949X	GENE212X	GENE929X	0.26888
NODE950X	NODE764X	NODE837X	0.26877
NODE951X	GENE1056X	GENE1392X	0.26867
NODE952X	GENE1606X	GENE1697X	0.26857
NODE953X	GENE12X	GENE1785X	0.26846
NODE954X	GENE826X	GENE1100X	0.26835
NODE955X	GENE543X	GENE893X	0.26825
NODE956X	GENE476X	GENE2067X	0.26812
NODE957X	GENE1304X	GENE2068X	0.26801
NODE958X	GENE567X	GENE1602X	0.2679
NODE959X	GENE2034X	GENE2306X	0.2678
NODE960X	GENE1531X	NODE552X	0.26769
NODE961X	GENE14X	GENE616X	0.26758
NODE962X	GENE951X	GENE1058X	0.26748
NODE963X	GENE1350X	GENE1576X	0.26737
NODE964X	NODE531X	NODE533X	0.26727
NODE965X	GENE1094X	NODE555X	0.26715
NODE966X	GENE1577X	GENE1887X	0.26705
NODE967X	GENE2387X	GENE2413X	0.26695
NODE968X	GENE122X	GENE150X	0.26684
NODE969X	GENE191X	GENE1456X	0.26674
NODE970X	GENE596X	GENE2231X	0.26663
NODE971X	GENE1023X	GENE1639X	0.26652
NODE972X	GENE873X	GENE1182X	0.26642
NODE973X	GENE1610X	GENE1660X	0.26631
NODE974X	GENE228X	GENE2220X	0.26621
NODE975X	GENE1145X	GENE2165X	0.26611
NODE976X	GENE1423X	GENE1923X	0.26601
NODE977X	GENE1159X	GENE1695X	0.26591
NODE978X	GENE200X	GENE592X	0.26581
NODE979X	GENE839X	GENE1001X	0.26571
NODE980X	GENE330X	GENE1906X	0.26561
NODE981X	NODE263X	NODE624X	0.2655
NODE982X	GENE1930X	NODE718X	0.2654
NODE983X	GENE324X	GENE2123X	0.26527
NODE984X	GENE385X	GENE2066X	0.26517
NODE985X	GENE1180X	GENE1861X	0.26507
NODE986X	GENE1852X	NODE649X	0.26497
NODE987X	GENE913X	GENE2401X	0.26486
NODE988X	GENE1366X	GENE2079X	0.26474
NODE989X	GENE1268X	GENE2196X	0.26462
NODE990X	GENE1630X	NODE469X	0.26452
NODE991X	GENE26X	GENE1885X	0.26442
NODE992X	GENE745X	GENE1336X	0.26432
NODE993X	GENE213X	NODE636X	0.26422
NODE994X	GENE1371X	GENE2254X	0.26412
NODE995X	GENE784X	NODE740X	0.26402
NODE996X	GENE1049X	GENE2362X	0.2639
NODE997X	GENE1740X	NODE610X	0.2638
NODE998X	GENE95X	GENE196X	0.2637
NODE999X	GENE1539X	GENE2108X	0.2636
NODE1000X	GENE1241X	GENE2131X	0.2635
NODE1001X	GENE2345X	NODE749X	0.2634
NODE1002X	GENE633X	GENE1197X	0.2633
NODE1003X	GENE1237X	NODE593X	0.2632
NODE1004X	GENE1113X	GENE1880X	0.2631
NODE1005X	GENE1611X	NODE612X	0.26298
NODE1006X	GENE328X	GENE1827X	0.26288
NODE1007X	GENE137X	NODE588X	0.26278
NODE1008X	NODE526X	NODE590X	0.26267
NODE1009X	GENE639X	GENE1808X	0.26257
NODE1010X	GENE1942X	NODE803X	0.26247
NODE1011X	GENE1348X	NODE832X	0.26238
NODE1012X	NODE540X	NODE595X	0.26228
NODE1013X	GENE2095X	NODE322X	0.26217
NODE1014X	NODE545X	NODE709X	0.26207
NODE1015X	GENE2031X	NODE491X	0.26195
NODE1016X	GENE1995X	NODE663X	0.26185
NODE1017X	GENE1255X	GENE2078X	0.26175
NODE1018X	GENE794X	GENE1192X	0.26163
NODE1019X	GENE755X	GENE2381X	0.26152
NODE1020X	GENE2069X	NODE770X	0.26142
NODE1021X	GENE2250X	NODE923X	0.26133
NODE1022X	NODE382X	NODE394X	0.26123
NODE1023X	GENE1429X	GENE2129X	0.26113
NODE1024X	GENE1492X	GENE1575X	0.26104
NODE1025X	GENE1181X	GENE1462X	0.26094
NODE1026X	GENE6X	GENE1533X	0.26084
NODE1027X	NODE287X	NODE470X	0.26074
NODE1028X	GENE1151X	NODE629X	0.26065
NODE1029X	GENE171X	GENE1293X	0.26056
NODE1030X	NODE760X	NODE846X	0.26046
NODE1031X	GENE1124X	GENE1238X	0.26036
NODE1032X	GENE746X	GENE921X	0.26026
NODE1033X	GENE175X	GENE2299X	0.26017
NODE1034X	GENE214X	GENE480X	0.26008
NODE1035X	GENE426X	GENE1119X	0.25997
NODE1036X	GENE434X	NODE808X	0.25987
NODE1037X	GENE744X	GENE1617X	0.25978
NODE1038X	GENE1076X	NODE980X	0.25969
NODE1039X	GENE2022X	GENE2331X	0.25959
NODE1040X	NODE792X	NODE825X	0.2595
NODE1041X	GENE1503X	GENE1638X	0.25941
NODE1042X	GENE60X	GENE798X	0.25931
NODE1043X	GENE781X	NODE485X	0.25921
NODE1044X	GENE876X	GENE1022X	0.25911
NODE1045X	NODE367X	NODE700X	0.25902
NODE1046X	GENE369X	NODE725X	0.25892
NODE1047X	GENE1319X	GENE1931X	0.25883
NODE1048X	GENE1421X	GENE1825X	0.25874
NODE1049X	GENE741X	NODE670X	0.25865
NODE1050X	GENE464X	GENE2114X	0.25855
NODE1051X	GENE7X	NODE1023X	0.25846
NODE1052X	GENE1986X	GENE2236X	0.25837
NODE1053X	NODE506X	NODE731X	0.25828
NODE1054X	NODE778X	NODE869X	0.25819
NODE1055X	GENE332X	NODE36X	0.25809
NODE1056X	GENE559X	GENE806X	0.258
NODE1057X	GENE2124X	GENE2367X	0.25791
NODE1058X	GENE1777X	NODE653X	0.25782
NODE1059X	GENE584X	GENE774X	0.25771
NODE1060X	GENE1663X	GENE2099X	0.25762
NODE1061X	GENE170X	GENE1289X	0.25753
NODE1062X	GENE158X	GENE1479X	0.25744
NODE1063X	GENE367X	GENE1901X	0.25735
NODE1064X	GENE849X	GENE859X	0.25725
NODE1065X	GENE431X	GENE2255X	0.25716
NODE1066X	GENE1891X	NODE810X	0.25706
NODE1067X	GENE1220X	NODE815X	0.25697
NODE1068X	GENE167X	GENE1904X	0.25687
NODE1069X	NODE268X	NODE290X	0.25678
NODE1070X	GENE38X	GENE2039X	0.25668
NODE1071X	GENE320X	GENE1523X	0.2566
NODE1072X	NODE574X	NODE715X	0.2565
NODE1073X	GENE1733X	GENE1865X	0.25641
NODE1074X	GENE5X	NODE440X	0.25632
NODE1075X	NODE507X	NODE695X	0.25623
NODE1076X	GENE536X	GENE946X	0.25614
NODE1077X	GENE550X	NODE443X	0.25604
NODE1078X	GENE589X	GENE683X	0.25594
NODE1079X	GENE815X	GENE999X	0.25585
NODE1080X	GENE1807X	GENE2088X	0.25576
NODE1081X	NODE573X	NODE736X	0.25567
NODE1082X	GENE649X	GENE1876X	0.25557
NODE1083X	GENE325X	GENE2064X	0.25548
NODE1084X	NODE442X	NODE840X	0.25539
NODE1085X	GENE764X	NODE877X	0.2553
NODE1086X	GENE427X	NODE737X	0.25522
NODE1087X	GENE1036X	GENE2364X	0.25512
NODE1088X	GENE132X	GENE1757X	0.25503
NODE1089X	GENE280X	NODE617X	0.25494
NODE1090X	GENE1455X	NODE722X	0.25485
NODE1091X	GENE1944X	NODE643X	0.25476
NODE1092X	GENE579X	GENE1689X	0.25468
NODE1093X	NODE798X	NODE867X	0.25458
NODE1094X	NODE447X	NODE451X	0.25449
NODE1095X	GENE1426X	GENE1948X	0.2544
NODE1096X	GENE1214X	NODE388X	0.25431
NODE1097X	GENE2087X	NODE954X	0.25421
NODE1098X	GENE333X	GENE1188X	0.25413
NODE1099X	GENE1742X	GENE1774X	0.25404
NODE1100X	NODE727X	NODE826X	0.25395
NODE1101X	GENE907X	GENE1126X	0.25386
NODE1102X	GENE493X	NODE1029X	0.25377
NODE1103X	GENE1670X	GENE1680X	0.25369
NODE1104X	GENE1202X	GENE2037X	0.2536
NODE1105X	GENE814X	NODE665X	0.25351
NODE1106X	NODE579X	NODE843X	0.25343
NODE1107X	GENE856X	GENE1139X	0.25334
NODE1108X	GENE231X	GENE2252X	0.25325
NODE1109X	GENE404X	GENE719X	0.25316
NODE1110X	GENE1353X	GENE1919X	0.25307
NODE1111X	GENE945X	NODE966X	0.25298
NODE1112X	GENE720X	GENE1270X	0.25289
NODE1113X	GENE1711X	GENE1975X	0.2528
NODE1114X	NODE672X	NODE816X	0.25272
NODE1115X	GENE1035X	GENE1339X	0.25263
NODE1116X	GENE1380X	GENE1682X	0.25254
NODE1117X	GENE693X	GENE1186X	0.25246
NODE1118X	GENE881X	GENE1024X	0.25237
NODE1119X	GENE528X	GENE996X	0.25229
NODE1120X	NODE159X	NODE434X	0.25221
NODE1121X	GENE1444X	NODE655X	0.25212
NODE1122X	GENE300X	GENE498X	0.25204
NODE1123X	NODE346X	NODE532X	0.25195
NODE1124X	GENE197X	GENE885X	0.25187
NODE1125X	GENE2390X	NODE1010X	0.25178
NODE1126X	GENE1037X	NODE558X	0.25169
NODE1127X	GENE1153X	GENE1515X	0.2516
NODE1128X	GENE1765X	GENE2164X	0.25151
NODE1129X	GENE1902X	NODE853X	0.25143
NODE1130X	GENE731X	NODE935X	0.25134
NODE1131X	NODE225X	NODE799X	0.25126
NODE1132X	GENE1941X	GENE2287X	0.25117
NODE1133X	NODE7X	NODE471X	0.25109
NODE1134X	GENE1737X	GENE2335X	0.251
NODE1135X	GENE766X	NODE607X	0.25092
NODE1136X	GENE617X	NODE554X	0.25084
NODE1137X	GENE773X	NODE1060X	0.25075
NODE1138X	GENE1071X	GENE1485X	0.25066
NODE1139X	GENE113X	GENE1676X	0.25057
NODE1140X	GENE1073X	GENE1164X	0.25048
NODE1141X	NODE664X	NODE1005X	0.25039
NODE1142X	GENE1453X	GENE2304X	0.25029
NODE1143X	GENE710X	GENE1599X	0.25021
NODE1144X	GENE1333X	NODE158X	0.25013
NODE1145X	GENE69X	GENE502X	0.25004
NODE1146X	GENE1149X	GENE2198X	0.24996
NODE1147X	GENE237X	NODE937X	0.24987
NODE1148X	GENE110X	GENE583X	0.24978
NODE1149X	GENE129X	GENE148X	0.2497
NODE1150X	GENE133X	NODE632X	0.2496
NODE1151X	GENE516X	GENE2151X	0.24952
NODE1152X	GENE423X	GENE646X	0.24944
NODE1153X	GENE344X	GENE1748X	0.24935
NODE1154X	GENE1215X	GENE2206X	0.24927
NODE1155X	GENE295X	GENE1878X	0.24918
NODE1156X	NODE461X	NODE642X	0.2491
NODE1157X	NODE508X	NODE688X	0.24902
NODE1158X	GENE563X	GENE1905X	0.24893
NODE1159X	GENE1288X	GENE2045X	0.24885
NODE1160X	GENE155X	GENE1090X	0.24877
NODE1161X	GENE100X	GENE2288X	0.24869
NODE1162X	GENE623X	NODE823X	0.24861
NODE1163X	GENE918X	GENE1932X	0.24852
NODE1164X	GENE627X	GENE661X	0.24844
NODE1165X	NODE141X	NODE614X	0.24836
NODE1166X	GENE1070X	GENE1401X	0.24828
NODE1167X	GENE1860X	GENE1952X	0.2482
NODE1168X	GENE1746X	GENE2289X	0.24812
NODE1169X	GENE185X	NODE627X	0.24804
NODE1170X	GENE245X	GENE871X	0.24796
NODE1171X	GENE125X	GENE1154X	0.24788
NODE1172X	GENE230X	GENE1924X	0.24779
NODE1173X	GENE848X	NODE501X	0.2477
NODE1174X	GENE336X	GENE1761X	0.24759
NODE1175X	GENE0X	NODE559X	0.2475
NODE1176X	GENE422X	NODE813X	0.24741
NODE1177X	GENE163X	GENE430X	0.24733
NODE1178X	NODE638X	NODE733X	0.24725
NODE1179X	GENE1857X	NODE73X	0.24717
NODE1180X	GENE742X	NODE785X	0.24708
NODE1181X	GENE165X	NODE697X	0.247
NODE1182X	GENE1442X	NODE984X	0.24692
NODE1183X	NODE634X	NODE939X	0.24684
NODE1184X	GENE914X	GENE944X	0.24676
NODE1185X	GENE96X	GENE1938X	0.24668
NODE1186X	GENE2363X	NODE890X	0.2466
NODE1187X	GENE625X	GENE1314X	0.24652
NODE1188X	GENE1201X	NODE1129X	0.24644
NODE1189X	GENE1935X	GENE2283X	0.24636
NODE1190X	GENE43X	GENE44X	0.24627
NODE1191X	GENE491X	GENE1691X	0.24619
NODE1192X	GENE1351X	NODE781X	0.24611
NODE1193X	NODE693X	NODE765X	0.24603
NODE1194X	GENE56X	GENE319X	0.24595
NODE1195X	GENE1551X	GENE2242X	0.24587
NODE1196X	GENE846X	GENE1910X	0.2458
NODE1197X	GENE1301X	NODE1035X	0.24572
NODE1198X	GENE229X	GENE453X	0.24564
NODE1199X	GENE1940X	GENE2310X	0.24557
NODE1200X	GENE503X	NODE847X	0.24549
NODE1201X	NODE600X	NODE640X	0.24541
NODE1202X	GENE1666X	NODE373X	0.24533
NODE1203X	GENE372X	GENE373X	0.24526
NODE1204X	GENE321X	GENE1265X	0.24518
NODE1205X	GENE660X	GENE2232X	0.2451
NODE1206X	GENE1486X	GENE2147X	0.24502
NODE1207X	NODE570X	NODE934X	0.24495
NODE1208X	GENE337X	NODE959X	0.24485
NODE1209X	GENE1173X	GENE1337X	0.24477
NODE1210X	GENE601X	GENE1898X	0.24469
NODE1211X	GENE410X	NODE996X	0.24461
NODE1212X	GENE1477X	GENE1916X	0.24454
NODE1213X	NODE248X	NODE997X	0.24446
NODE1214X	GENE705X	GENE1107X	0.24438
NODE1215X	GENE928X	NODE854X	0.24431
NODE1216X	GENE2117X	GENE2285X	0.24423
NODE1217X	GENE315X	NODE1054X	0.24416
NODE1218X	NODE777X	NODE865X	0.24408
NODE1219X	GENE190X	GENE2202X	0.24401
NODE1220X	NODE38X	NODE562X	0.24393
NODE1221X	NODE543X	NODE782X	0.24385
NODE1222X	NODE748X	NODE1028X	0.24376
NODE1223X	GENE796X	GENE1368X	0.24369
NODE1224X	GENE1619X	NODE949X	0.24361
NODE1225X	GENE1726X	GENE2341X	0.24354
NODE1226X	GENE1198X	GENE1950X	0.24345
NODE1227X	GENE136X	GENE2354X	0.24338
NODE1228X	GENE775X	GENE2394X	0.2433
NODE1229X	GENE707X	GENE1982X	0.24323
NODE1230X	GENE27X	GENE2382X	0.24315
NODE1231X	GENE1608X	GENE2145X	0.24307
NODE1232X	GENE1554X	GENE2343X	0.243
NODE1233X	GENE20X	GENE2219X	0.24292
NODE1234X	GENE553X	GENE2029X	0.24284
NODE1235X	GENE3X	GENE1424X	0.24276
NODE1236X	GENE595X	NODE974X	0.24268
NODE1237X	GENE1583X	NODE1070X	0.2426
NODE1238X	GENE629X	GENE752X	0.24253
NODE1239X	GENE700X	GENE890X	0.24246
NODE1240X	GENE1099X	NODE1063X	0.24238
NODE1241X	GENE989X	NODE1127X	0.24231
NODE1242X	GENE1495X	GENE2357X	0.24223
NODE1243X	NODE581X	NODE987X	0.24216
NODE1244X	GENE2051X	NODE1018X	0.24209
NODE1245X	GENE1482X	GENE1700X	0.24201
NODE1246X	NODE685X	NODE881X	0.24193
NODE1247X	GENE202X	GENE1776X	0.24186
NODE1248X	GENE1560X	GENE1699X	0.24179
NODE1249X	GENE1266X	GENE2193X	0.2417
NODE1250X	GENE1604X	NODE1146X	0.24162
NODE1251X	NODE576X	NODE619X	0.24154
NODE1252X	GENE130X	NODE759X	0.24147
NODE1253X	GENE654X	GENE1775X	0.24139
NODE1254X	GENE1869X	GENE2062X	0.24132
NODE1255X	GENE1386X	GENE1633X	0.24125
NODE1256X	GENE1130X	NODE988X	0.24117
NODE1257X	GENE1121X	GENE2028X	0.24109
NODE1258X	GENE421X	GENE820X	0.24102
NODE1259X	GENE1016X	GENE1450X	0.24094
NODE1260X	GENE514X	GENE1856X	0.24087
NODE1261X	NODE703X	NODE829X	0.24079
NODE1262X	GENE91X	GENE2349X	0.24072
NODE1263X	GENE260X	GENE2396X	0.24065
NODE1264X	GENE511X	GENE1382X	0.24057
NODE1265X	GENE1568X	NODE797X	0.2405
NODE1266X	GENE172X	GENE940X	0.24042
NODE1267X	GENE2113X	NODE1130X	0.24034
NODE1268X	NODE241X	NODE387X	0.24027
NODE1269X	GENE455X	GENE1064X	0.2402
NODE1270X	GENE46X	GENE1671X	0.24012
NODE1271X	GENE224X	NODE528X	0.24004
NODE1272X	GENE1534X	NODE928X	0.23996
NODE1273X	GENE2040X	GENE2376X	0.23988
NODE1274X	GENE401X	GENE1928X	0.2398
NODE1275X	GENE1769X	NODE903X	0.23972
NODE1276X	GENE1050X	NODE191X	0.23965
NODE1277X	GENE1542X	GENE2120X	0.23958
NODE1278X	GENE140X	NODE911X	0.23951
NODE1279X	GENE556X	GENE1960X	0.23944
NODE1280X	GENE1136X	GENE2030X	0.23937
NODE1281X	GENE534X	GENE1978X	0.23928
NODE1282X	GENE374X	GENE440X	0.23921
NODE1283X	GENE1109X	GENE2415X	0.23914
NODE1284X	GENE313X	GENE1688X	0.23907
NODE1285X	GENE754X	GENE1962X	0.239
NODE1286X	NODE851X	NODE982X	0.23891
NODE1287X	GENE994X	GENE1814X	0.23883
NODE1288X	GENE282X	NODE1195X	0.23874
NODE1289X	GENE1818X	GENE2403X	0.23867
NODE1290X	NODE699X	NODE882X	0.2386
NODE1291X	GENE10X	GENE458X	0.23853
NODE1292X	NODE713X	NODE1102X	0.23846
NODE1293X	GENE1184X	NODE834X	0.23838
NODE1294X	GENE1006X	GENE1027X	0.23832
NODE1295X	NODE907X	NODE1169X	0.23825
NODE1296X	GENE11X	GENE1155X	0.23817
NODE1297X	NODE712X	NODE773X	0.2381
NODE1298X	GENE1127X	GENE1500X	0.23803
NODE1299X	GENE1643X	NODE1122X	0.23796
NODE1300X	NODE948X	NODE1017X	0.23789
NODE1301X	NODE819X	NODE962X	0.23782
NODE1302X	GENE1459X	NODE1168X	0.23774
NODE1303X	GENE41X	GENE438X	0.23767
NODE1304X	GENE1251X	GENE1907X	0.23759
NODE1305X	GENE1287X	GENE1771X	0.23752
NODE1306X	GENE851X	GENE965X	0.23746
NODE1307X	GENE751X	GENE2347X	0.23738
NODE1308X	GENE507X	GENE1728X	0.2373
NODE1309X	NODE613X	NODE1091X	0.23723
NODE1310X	GENE1578X	NODE774X	0.23716
NODE1311X	GENE1831X	NODE848X	0.23709
NODE1312X	GENE934X	GENE2011X	0.23701
NODE1313X	GENE1834X	NODE1187X	0.23694
NODE1314X	GENE523X	GENE1133X	0.23687
NODE1315X	GENE1081X	NODE393X	0.2368
NODE1316X	GENE2211X	NODE958X	0.23673
NODE1317X	GENE57X	NODE687X	0.23666
NODE1318X	GENE1794X	NODE1189X	0.23658
NODE1319X	GENE1449X	NODE1057X	0.23651
NODE1320X	NODE495X	NODE676X	0.23644
NODE1321X	GENE342X	GENE2199X	0.23637
NODE1322X	NODE938X	NODE1088X	0.2363
NODE1323X	NODE541X	NODE611X	0.23623
NODE1324X	GENE1347X	GENE2303X	0.23614
NODE1325X	GENE459X	NODE945X	0.23607
NODE1326X	GENE362X	GENE1176X	0.236
NODE1327X	NODE514X	NODE927X	0.23593
NODE1328X	GENE911X	GENE2144X	0.23586
NODE1329X	NODE518X	NODE873X	0.23579
NODE1330X	NODE40X	NODE46X	0.23572
NODE1331X	GENE734X	GENE1041X	0.23565
NODE1332X	GENE926X	GENE2352X	0.23558
NODE1333X	NODE542X	NODE944X	0.23551
NODE1334X	GENE380X	NODE1107X	0.23544
NODE1335X	GENE102X	NODE637X	0.23537
NODE1336X	NODE960X	NODE1221X	0.2353
NODE1337X	NODE776X	NODE833X	0.23522
NODE1338X	GENE1042X	NODE1258X	0.23516
NODE1339X	NODE591X	NODE801X	0.23509
NODE1340X	GENE408X	GENE1553X	0.23502
NODE1341X	GENE942X	GENE976X	0.23495
NODE1342X	GENE420X	NODE1076X	0.23488
NODE1343X	NODE418X	NODE720X	0.23481
NODE1344X	GENE1439X	GENE1476X	0.23474
NODE1345X	NODE707X	NODE793X	0.23468
NODE1346X	GENE597X	NODE999X	0.23461
NODE1347X	GENE961X	GENE2010X	0.23454
NODE1348X	GENE718X	NODE1284X	0.23447
NODE1349X	GENE160X	GENE2317X	0.2344
NODE1350X	GENE955X	GENE1452X	0.23434
NODE1351X	GENE1322X	GENE1951X	0.23427
NODE1352X	GENE450X	GENE1693X	0.2342
NODE1353X	GENE84X	GENE2162X	0.23413
NODE1354X	GENE1325X	NODE1136X	0.23406
NODE1355X	GENE2173X	NODE1230X	0.23399
NODE1356X	GENE255X	NODE1248X	0.23392
NODE1357X	GENE1306X	GENE2020X	0.23385
NODE1358X	GENE1397X	GENE1840X	0.23378
NODE1359X	GENE831X	GENE1987X	0.23372
NODE1360X	NODE986X	NODE1003X	0.23364
NODE1361X	NODE161X	NODE726X	0.23357
NODE1362X	GENE485X	GENE551X	0.2335
NODE1363X	GENE1205X	GENE2322X	0.23343
NODE1364X	GENE470X	GENE1817X	0.23336
NODE1365X	NODE19X	NODE738X	0.23329
NODE1366X	GENE1750X	NODE1020X	0.23321
NODE1367X	GENE1248X	NODE1006X	0.23315
NODE1368X	GENE446X	NODE1333X	0.23308
NODE1369X	GENE415X	GENE1116X	0.23301
NODE1370X	GENE124X	GENE299X	0.23295
NODE1371X	NODE295X	NODE714X	0.23288
NODE1372X	GENE402X	GENE1681X	0.23282
NODE1373X	GENE1246X	NODE866X	0.23275
NODE1374X	GENE1033X	NODE691X	0.23269
NODE1375X	GENE853X	GENE1837X	0.23262
NODE1376X	GENE613X	GENE737X	0.23255
NODE1377X	GENE120X	GENE496X	0.23248
NODE1378X	GENE1649X	GENE2292X	0.23241
NODE1379X	NODE767X	NODE955X	0.23235
NODE1380X	NODE830X	NODE1008X	0.23228
NODE1381X	GENE1650X	NODE775X	0.23222
NODE1382X	GENE1138X	NODE1155X	0.23215
NODE1383X	GENE582X	GENE2334X	0.23209
NODE1384X	GENE1375X	NODE1123X	0.23202
NODE1385X	GENE1465X	GENE1652X	0.23196
NODE1386X	GENE1253X	GENE2091X	0.23189
NODE1387X	NODE729X	NODE790X	0.23182
NODE1388X	GENE1377X	NODE732X	0.23175
NODE1389X	GENE377X	GENE1587X	0.23169
NODE1390X	GENE715X	GENE1694X	0.23163
NODE1391X	GENE352X	GENE564X	0.23156
NODE1392X	GENE1641X	GENE2378X	0.23149
NODE1393X	GENE1724X	GENE2373X	0.23143
NODE1394X	NODE453X	NODE735X	0.23136
NODE1395X	GENE220X	GENE221X	0.2313
NODE1396X	GENE351X	GENE2075X	0.23124
NODE1397X	GENE1752X	GENE1851X	0.23117
NODE1398X	GENE1312X	GENE1847X	0.23111
NODE1399X	GENE187X	GENE1864X	0.23104
NODE1400X	GENE354X	GENE910X	0.23097
NODE1401X	GENE1311X	GENE2141X	0.23091
NODE1402X	GENE2013X	NODE465X	0.23084
NODE1403X	NODE964X	NODE1077X	0.23077
NODE1404X	GENE640X	NODE660X	0.2307
NODE1405X	GENE341X	GENE1505X	0.23063
NODE1406X	NODE752X	NODE875X	0.23057
NODE1407X	GENE1546X	NODE806X	0.23051
NODE1408X	GENE714X	GENE1903X	0.23044
NODE1409X	GENE1417X	GENE2326X	0.23038
NODE1410X	GENE2223X	NODE1135X	0.23031
NODE1411X	NODE859X	NODE1359X	0.23025
NODE1412X	GENE481X	GENE687X	0.23018
NODE1413X	NODE671X	NODE827X	0.23011
NODE1414X	GENE1282X	GENE1964X	0.23005
NODE1415X	GENE960X	GENE2174X	0.22998
NODE1416X	NODE711X	NODE1093X	0.22991
NODE1417X	GENE753X	GENE2235X	0.22985
NODE1418X	NODE706X	NODE802X	0.22978
NODE1419X	NODE317X	NODE995X	0.22972
NODE1420X	GENE1142X	GENE2350X	0.22965
NODE1421X	GENE236X	GENE416X	0.22959
NODE1422X	NODE741X	NODE900X	0.22952
NODE1423X	GENE810X	GENE1826X	0.22946
NODE1424X	NODE822X	NODE1362X	0.22939
NODE1425X	GENE897X	GENE1508X	0.22933
NODE1426X	NODE566X	NODE784X	0.22927
NODE1427X	GENE1819X	NODE705X	0.22921
NODE1428X	GENE1140X	NODE1065X	0.22914
NODE1429X	GENE728X	NODE515X	0.22908
NODE1430X	GENE86X	GENE1590X	0.22902
NODE1431X	GENE460X	GENE2371X	0.22895
NODE1432X	GENE869X	GENE1340X	0.22888
NODE1433X	NODE1024X	NODE1034X	0.22882
NODE1434X	NODE874X	NODE1300X	0.22876
NODE1435X	GENE506X	GENE2249X	0.22869
NODE1436X	GENE1114X	NODE861X	0.22862
NODE1437X	NODE723X	NODE1144X	0.22856
NODE1438X	NODE635X	NODE1218X	0.2285
NODE1439X	GENE935X	GENE1908X	0.22843
NODE1440X	NODE989X	NODE1086X	0.22837
NODE1441X	GENE1471X	GENE1799X	0.2283
NODE1442X	NODE657X	NODE925X	0.22824
NODE1443X	GENE1224X	GENE1263X	0.22818
NODE1444X	GENE1194X	GENE1832X	0.22811
NODE1445X	GENE598X	GENE696X	0.22805
NODE1446X	NODE404X	NODE973X	0.22798
NODE1447X	NODE746X	NODE757X	0.22792
NODE1448X	GENE950X	NODE97X	0.22786
NODE1449X	NODE25X	NODE679X	0.2278
NODE1450X	GENE727X	GENE2227X	0.22774
NODE1451X	GENE235X	GENE296X	0.22768
NODE1452X	NODE811X	NODE1252X	0.22761
NODE1453X	GENE694X	GENE879X	0.22753
NODE1454X	GENE40X	NODE1159X	0.22747
NODE1455X	GENE366X	GENE619X	0.22741
NODE1456X	GENE1068X	GENE2300X	0.22734
NODE1457X	GENE1468X	GENE2153X	0.22727
NODE1458X	NODE828X	NODE1320X	0.22721
NODE1459X	GENE1544X	NODE1142X	0.22715
NODE1460X	GENE997X	GENE1881X	0.22709
NODE1461X	GENE8X	GENE2272X	0.22703
NODE1462X	GENE1383X	NODE1128X	0.22697
NODE1463X	GENE94X	GENE1798X	0.22691
NODE1464X	GENE575X	NODE620X	0.22685
NODE1465X	GENE521X	GENE529X	0.22678
NODE1466X	GENE314X	GENE792X	0.2267
NODE1467X	GENE760X	GENE2225X	0.22664
NODE1468X	NODE983X	NODE1278X	0.22657
NODE1469X	GENE1003X	GENE1231X	0.22651
NODE1470X	GENE827X	GENE1543X	0.22644
NODE1471X	NODE622X	NODE1131X	0.22638
NODE1472X	GENE515X	GENE1021X	0.22632
NODE1473X	NODE371X	NODE1263X	0.22626
NODE1474X	GENE2313X	NODE1114X	0.22619
NODE1475X	GENE1084X	NODE1043X	0.22613
NODE1476X	GENE1580X	GENE2152X	0.22607
NODE1477X	GENE1634X	GENE2201X	0.22601
NODE1478X	GENE210X	GENE1838X	0.22595
NODE1479X	NODE754X	NODE831X	0.22589
NODE1480X	GENE1788X	GENE1961X	0.22582
NODE1481X	NODE546X	NODE941X	0.22576
NODE1482X	NODE1036X	NODE1152X	0.2257
NODE1483X	GENE1933X	GENE2171X	0.22564
NODE1484X	GENE406X	GENE2044X	0.22557
NODE1485X	GENE1203X	GENE1841X	0.22551
NODE1486X	NODE604X	NODE952X	0.22545
NODE1487X	NODE690X	NODE1002X	0.22537
NODE1488X	GENE305X	GENE412X	0.22531
NODE1489X	GENE828X	GENE1644X	0.22525
NODE1490X	GENE208X	GENE1260X	0.22518
NODE1491X	NODE1253X	NODE1373X	0.22511
NODE1492X	GENE541X	GENE941X	0.22505
NODE1493X	NODE445X	NODE953X	0.22499
NODE1494X	GENE1079X	GENE1984X	0.22492
NODE1495X	NODE871X	NODE1124X	0.22486
NODE1496X	NODE1105X	NODE1207X	0.2248
NODE1497X	GENE1589X	GENE2138X	0.22474
NODE1498X	NODE1030X	NODE1108X	0.22468
NODE1499X	NODE756X	NODE1082X	0.22462
NODE1500X	NODE240X	NODE661X	0.22456
NODE1501X	GENE628X	NODE644X	0.2245
NODE1502X	NODE1032X	NODE1172X	0.22444
NODE1503X	GENE823X	NODE1073X	0.22438
NODE1504X	NODE1022X	NODE1296X	0.22432
NODE1505X	NODE886X	NODE1327X	0.22426
NODE1506X	GENE339X	GENE608X	0.2242
NODE1507X	GENE1057X	GENE1129X	0.22415
NODE1508X	GENE726X	GENE2281X	0.22409
NODE1509X	NODE929X	NODE1180X	0.22403
NODE1510X	NODE1056X	NODE1388X	0.22397
NODE1511X	NODE961X	NODE1046X	0.22391
NODE1512X	GENE2339X	NODE1210X	0.22385
NODE1513X	GENE795X	NODE1184X	0.22379
NODE1514X	GENE1917X	NODE110X	0.22373
NODE1515X	GENE1768X	NODE1303X	0.22367
NODE1516X	GENE1983X	NODE1350X	0.22362
NODE1517X	GENE963X	NODE1310X	0.22355
NODE1518X	GENE648X	GENE927X	0.22349
NODE1519X	NODE841X	NODE1026X	0.22343
NODE1520X	NODE150X	NODE916X	0.22337
NODE1521X	GENE1381X	NODE1000X	0.22331
NODE1522X	GENE1128X	GENE1830X	0.22325
NODE1523X	NODE1111X	NODE1358X	0.22319
NODE1524X	GENE571X	GENE1272X	0.22313
NODE1525X	GENE1470X	GENE2212X	0.22307
NODE1526X	NODE947X	NODE1075X	0.22301
NODE1527X	NODE517X	NODE931X	0.22295
NODE1528X	GENE1075X	NODE1328X	0.22289
NODE1529X	NODE717X	NODE1175X	0.22283
NODE1530X	NODE94X	NODE1206X	0.22278
NODE1531X	GENE24X	GENE1085X	0.22271
NODE1532X	GENE42X	GENE508X	0.22265
NODE1533X	GENE1626X	GENE2226X	0.22259
NODE1534X	GENE1000X	NODE1349X	0.22253
NODE1535X	GENE939X	NODE1204X	0.22247
NODE1536X	NODE682X	NODE1125X	0.22242
NODE1537X	NODE1081X	NODE1104X	0.22235
NODE1538X	NODE605X	NODE1222X	0.22229
NODE1539X	NODE852X	NODE1062X	0.22223
NODE1540X	NODE651X	NODE812X	0.22217
NODE1541X	GENE990X	NODE1390X	0.2221
NODE1542X	GENE2328X	NODE1321X	0.22204
NODE1543X	GENE607X	NODE1223X	0.22198
NODE1544X	GENE437X	GENE1738X	0.22192
NODE1545X	NODE569X	NODE1181X	0.22186
NODE1546X	NODE589X	NODE766X	0.22179
NODE1547X	GENE1135X	GENE1867X	0.22173
NODE1548X	NODE680X	NODE1156X	0.22167
NODE1549X	GENE338X	GENE1087X	0.22162
NODE1550X	GENE364X	GENE2372X	0.22156
NODE1551X	NODE769X	NODE1295X	0.2215
NODE1552X	NODE521X	NODE839X	0.22145
NODE1553X	GENE937X	NODE976X	0.22139
NODE1554X	GENE1245X	GENE1588X	0.22134
NODE1555X	GENE2253X	NODE1492X	0.22127
NODE1556X	NODE594X	NODE1208X	0.22121
NODE1557X	NODE842X	NODE1085X	0.22115
NODE1558X	NODE1025X	NODE1170X	0.22109
NODE1559X	NODE599X	NODE912X	0.22102
NODE1560X	GENE1162X	GENE2234X	0.22096
NODE1561X	GENE1234X	GENE1998X	0.2209
NODE1562X	NODE6X	NODE878X	0.22084
NODE1563X	GENE1390X	GENE2309X	0.22078
NODE1564X	GENE1645X	GENE2233X	0.22072
NODE1565X	NODE257X	NODE1101X	0.22066
NODE1566X	GENE1342X	NODE1019X	0.2206
NODE1567X	GENE107X	GENE1183X	0.22054
NODE1568X	NODE805X	NODE968X	0.22048
NODE1569X	GENE1313X	NODE1013X	0.22041
NODE1570X	GENE346X	GENE2369X	0.22036
NODE1571X	GENE1618X	GENE1889X	0.2203
NODE1572X	NODE704X	NODE1139X	0.22025
NODE1573X	GENE254X	GENE568X	0.22019
NODE1574X	GENE1524X	NODE1033X	0.22014
NODE1575X	NODE863X	NODE1260X	0.22008
NODE1576X	NODE779X	NODE895X	0.22002
NODE1577X	GENE602X	GENE2247X	0.21996
NODE1578X	GENE1561X	GENE1640X	0.2199
NODE1579X	NODE844X	NODE1007X	0.21985
NODE1580X	GENE424X	GENE525X	0.21978
NODE1581X	NODE849X	NODE943X	0.21973
NODE1582X	GENE807X	GENE1051X	0.21968
NODE1583X	NODE957X	NODE1042X	0.21962
NODE1584X	GENE244X	GENE1447X	0.21956
NODE1585X	NODE747X	NODE978X	0.2195
NODE1586X	NODE198X	NODE1449X	0.21943
NODE1587X	GENE2057X	NODE1433X	0.21938
NODE1588X	GENE1472X	GENE2404X	0.21931
NODE1589X	GENE1966X	NODE1249X	0.21925
NODE1590X	GENE530X	NODE1083X	0.2192
NODE1591X	GENE835X	NODE1148X	0.21914
NODE1592X	NODE65X	NODE701X	0.21909
NODE1593X	GENE239X	GENE357X	0.21903
NODE1594X	NODE991X	NODE1226X	0.21898
NODE1595X	GENE1059X	GENE1642X	0.21892
NODE1596X	NODE788X	NODE1178X	0.21887
NODE1597X	GENE2X	NODE969X	0.21881
NODE1598X	NODE908X	NODE1526X	0.21876
NODE1599X	GENE123X	GENE554X	0.21871
NODE1600X	NODE889X	NODE1298X	0.21865
NODE1601X	GENE287X	NODE1314X	0.21858
NODE1602X	NODE1177X	NODE1301X	0.21852
NODE1603X	GENE461X	NODE744X	0.21846
NODE1604X	NODE905X	NODE1001X	0.21839
NODE1605X	NODE392X	NODE891X	0.21833
NODE1606X	NODE1038X	NODE1145X	0.21828
NODE1607X	GENE192X	NODE628X	0.21822
NODE1608X	GENE2081X	NODE1238X	0.21817
NODE1609X	GENE2043X	NODE668X	0.21811
NODE1610X	NODE1316X	NODE1546X	0.21804
NODE1611X	NODE408X	NODE1116X	0.21798
NODE1612X	GENE505X	NODE482X	0.21793
NODE1613X	NODE678X	NODE922X	0.21787
NODE1614X	NODE343X	NODE1289X	0.21781
NODE1615X	GENE804X	GENE1498X	0.21776
NODE1616X	NODE856X	NODE1061X	0.21771
NODE1617X	GENE227X	GENE2262X	0.21765
NODE1618X	GENE52X	GENE465X	0.2176
NODE1619X	GENE1833X	GENE1981X	0.21755
NODE1620X	GENE1391X	GENE1954X	0.21749
NODE1621X	NODE710X	NODE1016X	0.21743
NODE1622X	NODE1059X	NODE1369X	0.21738
NODE1623X	NODE1171X	NODE1550X	0.21733
NODE1624X	NODE897X	NODE1440X	0.21727
NODE1625X	NODE940X	NODE1537X	0.21721
NODE1626X	NODE488X	NODE1309X	0.21716
NODE1627X	NODE864X	NODE1201X	0.2171
NODE1628X	GENE1584X	GENE2409X	0.21705
NODE1629X	GENE1228X	GENE1376X	0.217
NODE1630X	NODE189X	NODE1041X	0.21694
NODE1631X	GENE368X	GENE874X	0.21689
NODE1632X	NODE1098X	NODE1500X	0.21684
NODE1633X	GENE1005X	GENE1824X	0.21678
NODE1634X	GENE1437X	GENE2260X	0.21672
NODE1635X	NODE497X	NODE1162X	0.21667
NODE1636X	NODE683X	NODE1044X	0.2166
NODE1637X	GENE2338X	NODE730X	0.21655
NODE1638X	NODE1484X	NODE1577X	0.21647
NODE1639X	GENE439X	GENE2264X	0.21641
NODE1640X	GENE2150X	GENE2333X	0.21634
NODE1641X	NODE58X	NODE979X	0.21629
NODE1642X	NODE648X	NODE1205X	0.21623
NODE1643X	GENE2086X	NODE880X	0.21617
NODE1644X	NODE1420X	NODE1423X	0.21612
NODE1645X	NODE456X	NODE1074X	0.21606
NODE1646X	NODE1068X	NODE1244X	0.21601
NODE1647X	GENE949X	GENE2178X	0.21596
NODE1648X	NODE140X	NODE1286X	0.2159
NODE1649X	NODE1215X	NODE1504X	0.21585
NODE1650X	NODE894X	NODE1413X	0.21579
NODE1651X	GENE456X	NODE1367X	0.21574
NODE1652X	NODE146X	NODE758X	0.21569
NODE1653X	GENE1628X	NODE553X	0.21564
NODE1654X	GENE1002X	GENE2365X	0.21558
NODE1655X	NODE273X	NODE809X	0.21553
NODE1656X	GENE151X	NODE1227X	0.21548
NODE1657X	GENE1895X	NODE1185X	0.21542
NODE1658X	GENE442X	GENE684X	0.21537
NODE1659X	NODE780X	NODE1052X	0.21531
NODE1660X	NODE1064X	NODE1203X	0.21526
NODE1661X	NODE1115X	NODE1489X	0.2152
NODE1662X	NODE786X	NODE1232X	0.21516
NODE1663X	GENE463X	GENE1328X	0.2151
NODE1664X	GENE895X	GENE1044X	0.21504
NODE1665X	GENE1226X	NODE1153X	0.21497
NODE1666X	GENE226X	GENE2323X	0.21492
NODE1667X	GENE757X	NODE1313X	0.21487
NODE1668X	GENE193X	GENE2258X	0.21482
NODE1669X	NODE86X	NODE1479X	0.21475
NODE1670X	GENE1218X	GENE1510X	0.2147
NODE1671X	NODE1225X	NODE1463X	0.21465
NODE1672X	NODE1264X	NODE1478X	0.2146
NODE1673X	NODE1196X	NODE1533X	0.21454
NODE1674X	GENE1549X	NODE716X	0.21446
NODE1675X	NODE656X	NODE1635X	0.21441
NODE1676X	NODE684X	NODE1094X	0.21435
NODE1677X	NODE1385X	NODE1405X	0.2143
NODE1678X	NODE104X	NODE1559X	0.21424
NODE1679X	NODE1279X	NODE1365X	0.21419
NODE1680X	NODE1037X	NODE1366X	0.21414
NODE1681X	NODE893X	NODE1404X	0.2141
NODE1682X	GENE2399X	NODE1109X	0.21405
NODE1683X	GENE371X	GENE962X	0.21398
NODE1684X	GENE2125X	NODE1140X	0.21392
NODE1685X	NODE992X	NODE993X	0.21387
NODE1686X	NODE421X	NODE1461X	0.21381
NODE1687X	GENE604X	GENE1745X	0.21376
NODE1688X	GENE509X	NODE323X	0.21371
NODE1689X	GENE93X	GENE1540X	0.21366
NODE1690X	NODE906X	NODE1540X	0.21361
NODE1691X	GENE114X	GENE1585X	0.21356
NODE1692X	GENE1635X	NODE1376X	0.21351
NODE1693X	GENE542X	NODE1353X	0.21345
NODE1694X	NODE933X	NODE1509X	0.2134
NODE1695X	NODE519X	NODE1197X	0.21334
NODE1696X	NODE872X	NODE1234X	0.21328
NODE1697X	NODE791X	NODE1422X	0.21322
NODE1698X	GENE407X	GENE1222X	0.21317
NODE1699X	NODE438X	NODE1133X	0.21312
NODE1700X	GENE291X	NODE1634X	0.21307
NODE1701X	GENE866X	NODE1417X	0.213
NODE1702X	NODE1012X	NODE1520X	0.21295
NODE1703X	GENE2377X	NODE1450X	0.2129
NODE1704X	NODE1213X	NODE1337X	0.21284
NODE1705X	GENE304X	NODE998X	0.21279
NODE1706X	GENE1698X	NODE1151X	0.21274
NODE1707X	NODE384X	NODE1194X	0.21268
NODE1708X	NODE524X	NODE728X	0.21263
NODE1709X	GENE311X	NODE1472X	0.21257
NODE1710X	GENE577X	NODE1393X	0.21252
NODE1711X	NODE1126X	NODE1400X	0.21245
NODE1712X	NODE308X	NODE1324X	0.2124
NODE1713X	NODE862X	NODE1097X	0.21235
NODE1714X	GENE850X	GENE2205X	0.2123
NODE1715X	NODE888X	NODE1092X	0.21225
NODE1716X	GENE278X	GENE1009X	0.21221
NODE1717X	GENE1683X	NODE1305X	0.21216
NODE1718X	NODE796X	NODE1498X	0.21211
NODE1719X	GENE2038X	NODE972X	0.21203
NODE1720X	NODE1317X	NODE1318X	0.21198
NODE1721X	NODE884X	NODE1394X	0.21194
NODE1722X	NODE1518X	NODE1532X	0.21189
NODE1723X	NODE1009X	NODE1326X	0.21179
NODE1724X	NODE868X	NODE985X	0.21174
NODE1725X	GENE1893X	NODE1544X	0.21167
NODE1726X	GENE1850X	NODE860X	0.21163
NODE1727X	GENE414X	GENE417X	0.21158
NODE1728X	GENE82X	NODE227X	0.21153
NODE1729X	NODE575X	NODE1200X	0.21148
NODE1730X	NODE1166X	NODE1681X	0.21143
NODE1731X	NODE876X	NODE1471X	0.21138
NODE1732X	NODE942X	NODE1048X	0.21133
NODE1733X	NODE1149X	NODE1160X	0.21127
NODE1734X	GENE1815X	GENE1890X	0.21122
NODE1735X	NODE1011X	NODE1343X	0.21116
NODE1736X	GENE2041X	NODE1395X	0.2111
NODE1737X	GENE631X	GENE708X	0.21105
NODE1738X	NODE1027X	NODE1418X	0.211
NODE1739X	NODE821X	NODE883X	0.21095
NODE1740X	GENE1275X	NODE1580X	0.2109
NODE1741X	GENE759X	GENE2353X	0.21084
NODE1742X	GENE793X	NODE1441X	0.21078
NODE1743X	NODE406X	NODE1050X	0.21073
NODE1744X	NODE909X	NODE917X	0.21063
NODE1745X	NODE1360X	NODE1493X	0.21058
NODE1746X	NODE924X	NODE1442X	0.21053
NODE1747X	NODE615X	NODE626X	0.21048
NODE1748X	NODE1245X	NODE1335X	0.21043
NODE1749X	GENE1772X	NODE1582X	0.21037
NODE1750X	NODE977X	NODE1292X	0.21032
NODE1751X	NODE702X	NODE1055X	0.21026
NODE1752X	GENE258X	GENE767X	0.21021
NODE1753X	GENE844X	NODE1522X	0.21016
NODE1754X	NODE1524X	NODE1570X	0.2101
NODE1755X	GENE2023X	NODE975X	0.21005
NODE1756X	NODE1231X	NODE1443X	0.21001
NODE1757X	NODE439X	NODE1322X	0.20996
NODE1758X	NODE1015X	NODE1193X	0.2099
NODE1759X	NODE247X	NODE1476X	0.20986
NODE1760X	NODE548X	NODE1406X	0.20981
NODE1761X	NODE1344X	NODE1370X	0.20975
NODE1762X	NODE1051X	NODE1470X	0.2097
NODE1763X	NODE818X	NODE981X	0.20965
NODE1764X	NODE1066X	NODE1428X	0.2096
NODE1765X	NODE745X	NODE1121X	0.20955
NODE1766X	NODE1495X	NODE1621X	0.20951
NODE1767X	NODE1235X	NODE1497X	0.20946
NODE1768X	NODE970X	NODE1667X	0.20939
NODE1769X	NODE1118X	NODE1643X	0.20934
NODE1770X	NODE1389X	NODE1543X	0.20929
NODE1771X	NODE1308X	NODE1597X	0.20923
NODE1772X	NODE1078X	NODE1270X	0.20919
NODE1773X	NODE795X	NODE1452X	0.20914
NODE1774X	GENE1991X	NODE1191X	0.20909
NODE1775X	NODE1266X	NODE1726X	0.20904
NODE1776X	NODE1401X	NODE1554X	0.20896
NODE1777X	NODE1576X	NODE1708X	0.20891
NODE1778X	GENE713X	NODE1247X	0.20886
NODE1779X	NODE350X	NODE1031X	0.20881
NODE1780X	NODE901X	NODE1375X	0.20875
NODE1781X	GENE1843X	NODE1430X	0.2087
NODE1782X	NODE1273X	NODE1372X	0.20865
NODE1783X	NODE1119X	NODE1356X	0.20861
NODE1784X	NODE1039X	NODE1138X	0.20855
NODE1785X	NODE449X	NODE1311X	0.2085
NODE1786X	NODE1352X	NODE1508X	0.20844
NODE1787X	NODE1214X	NODE1334X	0.2084
NODE1788X	NODE309X	NODE1392X	0.20835
NODE1789X	NODE1275X	NODE1381X	0.20828
NODE1790X	GENE800X	NODE1589X	0.20822
NODE1791X	NODE675X	NODE855X	0.20817
NODE1792X	NODE858X	NODE1079X	0.20812
NODE1793X	GENE1552X	NODE1573X	0.20802
NODE1794X	NODE1112X	NODE1445X	0.20798
NODE1795X	NODE755X	NODE1409X	0.20793
NODE1796X	GENE1069X	NODE1216X	0.20788
NODE1797X	NODE1294X	NODE1455X	0.20782
NODE1798X	NODE771X	NODE1569X	0.20777
NODE1799X	GENE1504X	NODE1629X	0.20772
NODE1800X	NODE913X	NODE1319X	0.20766
NODE1801X	GENE2330X	NODE1618X	0.20762
NODE1802X	NODE946X	NODE1651X	0.20757
NODE1803X	NODE1261X	NODE1630X	0.20751
NODE1804X	NODE1272X	NODE1426X	0.20747
NODE1805X	NODE300X	NODE1611X	0.20742
NODE1806X	NODE1058X	NODE1432X	0.20736
NODE1807X	NODE1473X	NODE1602X	0.20731
NODE1808X	GENE37X	NODE1236X	0.20727
NODE1809X	GENE365X	NODE276X	0.20721
NODE1810X	NODE1176X	NODE1466X	0.20716
NODE1811X	NODE85X	NODE951X	0.2071
NODE1812X	NODE1398X	NODE1415X	0.20705
NODE1813X	NODE1507X	NODE1666X	0.20701
NODE1814X	NODE1199X	NODE1283X	0.20694
NODE1815X	NODE694X	NODE1669X	0.20689
NODE1816X	NODE1354X	NODE1649X	0.20685
NODE1817X	NODE530X	NODE1453X	0.20679
NODE1818X	NODE1346X	NODE1552X	0.20671
NODE1819X	NODE1167X	NODE1465X	0.20666
NODE1820X	NODE1490X	NODE1664X	0.20662
NODE1821X	GENE1420X	NODE1179X	0.20657
NODE1822X	NODE800X	NODE1117X	0.20652
NODE1823X	NODE920X	NODE1511X	0.20646
NODE1824X	NODE824X	NODE1021X	0.20641
NODE1825X	GENE1046X	NODE1737X	0.20637
NODE1826X	NODE898X	NODE1228X	0.20632
NODE1827X	NODE1255X	NODE1396X	0.20627
NODE1828X	GENE1637X	NODE1280X	0.20622
NODE1829X	GENE1886X	NODE1347X	0.20618
NODE1830X	GENE1690X	NODE1087X	0.20614
NODE1831X	GENE83X	NODE1584X	0.20609
NODE1832X	NODE892X	NODE1090X	0.20604
NODE1833X	NODE631X	NODE1803X	0.20599
NODE1834X	NODE1338X	NODE1659X	0.20595
NODE1835X	NODE478X	NODE1154X	0.20589
NODE1836X	NODE724X	NODE1095X	0.20584
NODE1837X	GENE2392X	NODE1480X	0.2058
NODE1838X	GENE561X	NODE1306X	0.20575
NODE1839X	NODE386X	NODE971X	0.20568
NODE1840X	NODE630X	NODE919X	0.20564
NODE1841X	NODE1251X	NODE1715X	0.20559
NODE1842X	NODE1391X	NODE1691X	0.20555
NODE1843X	NODE1072X	NODE1345X	0.20549
NODE1844X	NODE1165X	NODE1481X	0.20545
NODE1845X	NODE1113X	NODE1386X	0.2054
NODE1846X	NODE1364X	NODE1531X	0.20536
NODE1847X	GENE1570X	NODE1620X	0.20531
NODE1848X	NODE921X	NODE1419X	0.20524
NODE1849X	NODE1456X	NODE1488X	0.20519
NODE1850X	NODE915X	NODE1049X	0.20514
NODE1851X	NODE1198X	NODE1653X	0.20508
NODE1852X	NODE1211X	NODE1379X	0.20504
NODE1853X	NODE1163X	NODE1299X	0.20498
NODE1854X	NODE1355X	NODE1593X	0.2049
NODE1855X	NODE1147X	NODE1583X	0.20485
NODE1856X	NODE1494X	NODE1525X	0.20479
NODE1857X	NODE358X	NODE1239X	0.20472
NODE1858X	NODE742X	NODE750X	0.20468
NODE1859X	GENE1581X	NODE1483X	0.20464
NODE1860X	NODE1438X	NODE1592X	0.20457
NODE1861X	NODE1281X	NODE1855X	0.20453
NODE1862X	NODE1564X	NODE1595X	0.20446
NODE1863X	NODE967X	NODE1192X	0.20441
NODE1864X	NODE1004X	NODE1603X	0.20437
NODE1865X	NODE1157X	NODE1186X	0.20431
NODE1866X	NODE1341X	NODE1506X	0.20426
NODE1867X	NODE1047X	NODE1431X	0.20422
NODE1868X	NODE1158X	NODE1499X	0.20417
NODE1869X	NODE1134X	NODE1274X	0.20411
NODE1870X	NODE904X	NODE1141X	0.20405
NODE1871X	NODE1067X	NODE1243X	0.20401
NODE1872X	GENE1662X	NODE1312X	0.20396
NODE1873X	NODE1219X	NODE1462X	0.2039
NODE1874X	NODE1469X	NODE1535X	0.20383
NODE1875X	NODE857X	NODE1361X	0.20379
NODE1876X	NODE1332X	NODE1545X	0.20372
NODE1877X	NODE1259X	NODE1529X	0.20368
NODE1878X	NODE1096X	NODE1412X	0.20363
NODE1879X	NODE914X	NODE1600X	0.20357
NODE1880X	NODE1209X	NODE1411X	0.20352
NODE1881X	NODE246X	NODE708X	0.20348
NODE1882X	GENE1026X	GENE2246X	0.20343
NODE1883X	NODE155X	NODE1528X	0.20339
NODE1884X	NODE1549X	NODE1856X	0.20334
NODE1885X	NODE1150X	NODE1604X	0.2033
NODE1886X	NODE850X	NODE879X	0.20326
NODE1887X	NODE662X	NODE1089X	0.2032
NODE1888X	NODE1297X	NODE1586X	0.20316
NODE1889X	NODE1190X	NODE1233X	0.20311
NODE1890X	NODE1639X	NODE1837X	0.20307
NODE1891X	NODE1323X	NODE1746X	0.20302
NODE1892X	NODE118X	NODE1505X	0.20298
NODE1893X	NODE950X	NODE1626X	0.20294
NODE1894X	NODE1291X	NODE1658X	0.20289
NODE1895X	NODE220X	NODE885X	0.20284
NODE1896X	NODE1106X	NODE1482X	0.20278
NODE1897X	NODE1380X	NODE1598X	0.20274
NODE1898X	NODE1427X	NODE1684X	0.20266
NODE1899X	NODE1132X	NODE1713X	0.20261
NODE1900X	NODE1451X	NODE1501X	0.20256
NODE1901X	NODE1269X	NODE1285X	0.20251
NODE1902X	NODE1173X	NODE1229X	0.20246
NODE1903X	NODE1080X	NODE1663X	0.2024
NODE1904X	NODE1403X	NODE1750X	0.20235
NODE1905X	NODE1182X	NODE1575X	0.20231
NODE1906X	NODE930X	NODE1307X	0.20226
NODE1907X	NODE963X	NODE1268X	0.20222
NODE1908X	NODE1282X	NODE1644X	0.20213
NODE1909X	GENE1854X	NODE1560X	0.20208
NODE1910X	NODE1665X	NODE1701X	0.20203
NODE1911X	GENE1601X	NODE1703X	0.20199
NODE1912X	NODE170X	NODE1288X	0.20194
NODE1913X	NODE1357X	NODE1459X	0.20188
NODE1914X	NODE1071X	NODE1110X	0.20183
NODE1915X	NODE1425X	NODE1866X	0.20178
NODE1916X	GENE2177X	NODE1615X	0.20173
NODE1917X	NODE1383X	NODE1640X	0.20165
NODE1918X	NODE835X	NODE1458X	0.2016
NODE1919X	NODE1486X	NODE1487X	0.20155
NODE1920X	NODE1436X	NODE1702X	0.2015
NODE1921X	NODE1517X	NODE1743X	0.20144
NODE1922X	NODE1254X	NODE1794X	0.20139
NODE1923X	NODE474X	NODE1363X	0.20133
NODE1924X	NODE1397X	NODE1408X	0.20127
NODE1925X	NODE1565X	NODE1568X	0.20123
NODE1926X	NODE1315X	NODE1553X	0.20119
NODE1927X	NODE296X	NODE1632X	0.20114
NODE1928X	NODE1631X	NODE1838X	0.2011
NODE1929X	NODE1590X	NODE1695X	0.20104
NODE1930X	NODE226X	NODE1636X	0.20099
NODE1931X	NODE794X	NODE1733X	0.20095
NODE1932X	NODE926X	NODE1744X	0.20088
NODE1933X	NODE1467X	NODE1558X	0.20084
NODE1934X	NODE1460X	NODE1741X	0.2008
NODE1935X	NODE1399X	NODE1727X	0.20075
NODE1936X	NODE1689X	NODE1700X	0.20071
NODE1937X	NODE1368X	NODE1614X	0.20066
NODE1938X	NODE1688X	NODE1829X	0.2006
NODE1939X	NODE1562X	NODE1873X	0.20055
NODE1940X	NODE698X	NODE1045X	0.20049
NODE1941X	NODE1143X	NODE1250X	0.20045
NODE1942X	NODE936X	NODE1293X	0.20041
NODE1943X	NODE1696X	NODE1751X	0.20035
NODE1944X	NODE1616X	NODE1679X	0.2003
NODE1945X	NODE238X	NODE1325X	0.20026
NODE1946X	NODE910X	NODE1819X	0.20022
NODE1947X	NODE1475X	NODE1898X	0.20017
NODE1948X	NODE1237X	NODE1378X	0.20013
NODE1949X	NODE1040X	NODE1724X	0.20008
NODE1950X	NODE1457X	NODE1657X	0.20003
NODE1951X	NODE1336X	NODE1579X	0.19999
NODE1952X	NODE1164X	NODE1377X	0.19994
NODE1953X	NODE126X	NODE1485X	0.19989
NODE1954X	NODE616X	NODE1099X	0.19984
NODE1955X	NODE1100X	NODE1731X	0.19979
NODE1956X	NODE596X	NODE1516X	0.19975
NODE1957X	NODE1523X	NODE1680X	0.1997
NODE1958X	NODE956X	NODE1414X	0.19964
NODE1959X	NODE1599X	NODE1668X	0.1996
NODE1960X	NODE1262X	NODE1421X	0.19956
NODE1961X	NODE1539X	NODE1778X	0.19952
NODE1962X	NODE1174X	NODE1881X	0.19948
NODE1963X	NODE1557X	NODE1735X	0.19943
NODE1964X	NODE1567X	NODE1830X	0.19937
NODE1965X	NODE1302X	NODE1571X	0.19932
NODE1966X	NODE1161X	NODE1710X	0.19926
NODE1967X	NODE91X	NODE527X	0.19921
NODE1968X	NODE207X	NODE1448X	0.19917
NODE1969X	NODE820X	NODE1290X	0.19913
NODE1970X	NODE768X	NODE1690X	0.19908
NODE1971X	NODE1760X	NODE1773X	0.199
NODE1972X	NODE1224X	NODE1867X	0.19896
NODE1973X	NODE1588X	NODE1749X	0.1989
NODE1974X	NODE1521X	NODE1698X	0.19886
NODE1975X	NODE1410X	NODE1641X	0.19881
NODE1976X	NODE1374X	NODE1656X	0.19872
NODE1977X	NODE1547X	NODE1617X	0.19868
NODE1978X	NODE1519X	NODE1534X	0.19862
NODE1979X	NODE1242X	NODE1671X	0.19857
NODE1980X	NODE1605X	NODE1625X	0.19851
NODE1981X	NODE301X	NODE1804X	0.19847
NODE1982X	NODE1287X	NODE1706X	0.19843
NODE1983X	NODE1682X	NODE1824X	0.19838
NODE1984X	NODE1439X	NODE1796X	0.19832
NODE1985X	NODE435X	NODE1578X	0.19826
NODE1986X	NODE918X	NODE1444X	0.19818
NODE1987X	NODE1277X	NODE1670X	0.19813
NODE1988X	NODE223X	NODE315X	0.19809
NODE1989X	NODE721X	NODE1633X	0.19803
NODE1990X	NODE1348X	NODE1624X	0.19799
NODE1991X	NODE1202X	NODE1424X	0.19795
NODE1992X	NODE1513X	NODE1933X	0.19791
NODE1993X	NODE608X	NODE1779X	0.19784
NODE1994X	NODE1402X	NODE1717X	0.19778
NODE1995X	NODE1271X	NODE1823X	0.19771
NODE1996X	NODE53X	NODE1329X	0.19767
NODE1997X	NODE1734X	NODE1752X	0.1976
NODE1998X	NODE578X	NODE1817X	0.19756
NODE1999X	NODE1241X	NODE1705X	0.19751
NODE2000X	NODE1548X	NODE1596X	0.19745
[truncated: 417 more rows]
