# Supplementary material for: Molecular response to aromatase inhibitor treatment in primary breast cancer
Source: Breast Cancer Res. 2007 Jun 7;9(3):R37. doi: 10.1186/bcr1732 (PMC1929101; doi:10.1186/bcr1732)
Supplement: Additional file 10 — Complete annotation of the genes in the 2418 heatmap [file bcr1732-S10.xls]

## Sheet: Sheet1
ID	SYMBOL	DESCRIPTION	UNIGENE (189)	IMAGE ID	GENBANK
HSI044E04	NAG8	Nasopharyngeal carcinoma associated gene protein-8	Hs.534410	240938	BX102523
HSI044B02	TTC22	Tetratricopeptide repeat domain 22	Hs.16230	235070	BX101178
HSI040D09	LOC440606	Similar to dJ871G17.4 (novel 3-beta hydroxysteroid dehydrogenase/isomerase family member)	Hs.534955	209838	CR739132
HSI017F11	LFNG	Lunatic fringe homolog (Drosophila)	Hs.159142	40887	BX100485
HSI036H05	ABCC13	ATP-binding cassette, sub-family C (CFTR/MRP), member 13	Hs.366575	193617	BX101893
HSI043E03	SLC30A9	Solute carrier family 30 (zinc transporter), member 9	Hs.479634	233547	BX091251
HSI025H06	RGS12	Regulator of G-protein signalling 12	Hs.527061	1691431	BX106958
HSI015G08	SPRYD3	SPRY domain containing 3	Hs.343334	38937	BX109036
HSI017H04	COG7	Component of oligomeric golgi complex 7	Hs.185807	41249	BX100665
HSI051D07	TMPRSS5	Transmembrane protease, serine 5 (spinesin)	Hs.46720	280696	BX090051
HSI051C07	CA11	Carbonic anhydrase XI	Hs.428446	282587	BX093130
HSI014A12	OGFOD1	2-oxoglutarate and iron-dependent oxygenase domain containing 1	Hs.231883	34187	BX117141
HSI011F10	EST	Transcribed locus	Hs.589943	27471	CR745521
HSI015E11	CHD8	Chromodomain helicase DNA binding protein 8	Hs.530698	40244	BX100654
HSI007E02	ZNF10	Zinc finger protein 10	Hs.507355	124578	BX112405
HSI007E01	LOC92689	Hypothetical protein BC001096	Hs.476517	125756	BX111616
HSI063A09	EST	Transcribed locus	Hs.16732	1650072	AI031653
HSI023D01	TMEM39A	Transmembrane protein 39A	Hs.434927	1682063	BX093334
HSI058B09	JM11	JM11 protein	Hs.522643	309320	BX117212
HSI053F12	EST	Transcribed locus		1654305
HSI081H06	PLS3	Plastin 3 (T isoform)	Hs.496622	1640459	BX111913
HSI071H12	DYNLRB1	Dynein, light chain, roadblock-type 1	Hs.531876	1642678	BX109295
HSI070H07	SIGLEC11	Sialic acid binding Ig-like lectin 11	Hs.269347	727369	BX097151
HSI107H06	KLK13	Kallikrein 13	Hs.165296	1292190	BX088964
HSI098E02	ZNF566	Zinc finger protein 566	Hs.515372	51907	BX094099
HSI110C02	LOC339535	Hypothetical protein LOC339535	Hs.532047	2463204	BX113749
HSI007A02	AGTR1	Angiotensin II receptor, type 1	Hs.477887	123933	BX106176
HSI080G08	PPM1D	Protein phosphatase 1D magnesium-dependent, delta isoform	Hs.286073	1640979	BX107623
HSI051E07	ZHX2	Zinc fingers and homeoboxes 2	Hs.377090	280823	BX103655
HSI011A02	EST	Transcribed locus		1692613
HSI107A05	MTMR8	Myotubularin related protein 8	Hs.442892	2452277	BX110698
HSI107G05	EST	Transcribed locus	Hs.136597	1208522	BX101685
HSI108D05	BRUNOL4	Bruno-like 4, RNA binding protein (Drosophila)	Hs.435976	383900	BX118932
HSI107D05	EST	Transcribed locus	Hs.213472	2456808	BX104869
HSI176A02	KCTD7	Potassium channel tetramerisation domain containing 7	Hs.520914	1742103	BX116893
HSI098C07	ZNF501	Zinc finger protein 501	Hs.401045	48687	BX118937
HSI108E01	C10orf65	Chromosome 10 open reading frame 62	Hs.180346	395485	BX097583
HSI109D08	BSDC1	BSD domain containing 1	Hs.353454	2391690	BX107127
HSI109F08	DNAJA5	DnaJ homology subfamily A member 5	Hs.131887	2450264	BX114426
HSI107B03	CCDC37	Coiled-coil domain containing 37	Hs.458306	2453217	BX103657
HSI107A03	ADAMTSL5	ADAMTS-like 5	Hs.371674	2445300	BX115742
HSI065D02	CAPN5	Calpain 5	Hs.248153	417087	BX102047
HSI172F09	SNTG2	Syntrophin, gamma 2	Hs.148819	1565090	BX114814
HSI172F10	KIAA1727	KIAA1727 protein	Hs.132629	1566608	BX103631
HSI066D06	NHN1	Conserved nuclear protein NHN1	Hs.93670	1643757	BX096559
HSI064H05	MAK	Male germ cell-associated kinase	Hs.446125	381786	BX105286
HSI069D06	NOL6	Nucleolar protein family 6 (RNA-associated)	Hs.493709	724138	BX119214
HSI180G09	SLC30A6	Solute carrier family 30 (zinc transporter), member 6	Hs.23248	2230836	BX093432
HSI181E05	SPARC	Secreted protein, acidic, cysteine-rich (osteonectin)	Hs.111779	1073182	AA576530
HSI083F01	VAV1	Vav 1 oncogene	Hs.116237	1056100	BX101430
HSI081D11	F2RL1	Coagulation factor II (thrombin) receptor-like 1	Hs.154299	810726	CR744738
HSI062A11	ZNF136	Zinc finger protein 136 (clone pHZ-20)	Hs.479874	343096	BX106718
HSI037H03	EHHADH	Enoyl-Coenzyme A, hydratase/3-hydroxyacyl Coenzyme A dehydrogenase	Hs.429879	198518	BX114867
HSI178B09	PROSC	Proline synthetase co-transcribed homolog (bacterial)	Hs.304792	1760041	BX106152
HSI025B11	KIAA1530	KIAA1530 protein	Hs.380475	149596	BX100303
HSI032B11	DIXDC1	DIX domain containing 1	Hs.116796	49549	H15487
HSI031D01	KIAA0555	Jak and microtubule interacting protein 2	Hs.184323	47580	BX118477
HSI028A03	PTBP2	Polypyrimidine tract binding protein 2	Hs.269895	1675531	BX112838
HSI177G05	LOC440079	Hypothetical LOC389634	Hs.434403	1756828	BX103450
HSI033H03	KCNC1	Potassium voltage-gated channel, Shaw-related subfamily, member 1	Hs.303870	172722	BX090988
HSI026B04	DENND1C	DENN/MADD domain containing 1C	Hs.236449	1682616	BX100243
HSI017D11	SEPTIN11	Septin 11	Hs.128199	41144	BX115651
HSI052F04	KIAA1287	KIAA1287	Hs.279646	291062	BX098692
HSI017E05	MFSD4	Major facilitator superfamily domain containing 4	Hs.567714	39725	BX104245
HSI177A04	LOC387884	Hypothetical LOC387884	Hs.143843	1752482	BX107914
HSI063E05	INOC1	INO80 complex homolog 1 (S. cerevisiae)	Hs.292949	1648609	BX099326
HSI030H05	MAN2B2	Mannosidase, alpha, class 2B, member 2	Hs.188464	47225	BX099991
HSI004H11	CEP27	Centrosomal protein 27kDa	Hs.14347	113451	BX110393
HSI026B06	FKRP	Fukutin related protein	Hs.515493	151766	BX109486
HSI006E10	SPSB1	SplA/ryanodine receptor domain and SOCS box containing 1	Hs.8261	121577	BX118363
HSI011G05	PLCE1	Phospholipase C, epsilon 1	Hs.549158	27908	BX114090
HSI007A10	MMS19L	MMS19-like (MET18 homolog, S. cerevisiae)	Hs.500721	123679	BX116741
HSI018B02	PSCD2	Pleckstrin homology, Sec7 and coiled-coil domains 2 (cytohesin-2)	Hs.8517	130552	R22505
HSI011A09	EST	Transcribed locus		1694199
HSI055C10	SFTPB	Surfactant, pulmonary-associated protein B	Hs.512690	299596	CR742421
HSI015F08	NR4A2	Nuclear receptor subfamily 4, group A, member 2	Hs.165258	38452	BX111655
HSI024F02	SEMA4A	Sema domain, immunoglobulin domain (Ig), transmembrane domain (TM) and short cytoplasmic domain, (semaphorin) 4A	Hs.408846	147841	BX112994
HSI004E05	POFUT1	Protein O-fucosyltransferase 1	Hs.472409	112131	BX100939
HSI017E03	THNSL1	Threonine synthase-like 1 (bacterial)	Hs.534486	40150	BX116415
HSI019F04	SLC30A2	Solute carrier family 30 (zinc transporter), member 2	Hs.143545	130926	BX108937
HSI012A11	CLSTN1	Calsyntenin 1	Hs.29665	32097	BX093934
HSI024D01	FAM63B	Family with sequence similarity 63, member B	Hs.368548	148590	BX108231
HSI013A09	CNTNAP5	Contactin associated protein-like 5	Hs.21975	32730	CR736994
HSI025D04	NOXA1	NADPH oxidase activator 1	Hs.495554	152748	BX116780
HSI072F08	CD68	CD68 antigen	Hs.246381	739183	BX107300
HSI019D06	AP3S2	Adaptor-related protein complex 3, sigma 2 subunit	Hs.19720	135085	BX098014
HSI019H11	ALPP	Alkaline phosphatase, placental (Regan isozyme)	Hs.284255	131419	BX095665
HSI022D06	EST	Transcribed locus		139081
HSI007B11	POP5	Processing of precursor 5, ribonuclease P/MRP subunit (S. cerevisiae)	Hs.279913	125244	BX117723
HSI011C06	EST	Transcribed locus		29662
HSI005B05	F11R	F11 receptor	Hs.517293	115348	BX116635
HSI004H12	TRIM58	Tripartite motif-containing 58	Hs.323858	113481	BX110624
HSI007A05	MBTPS1	Membrane-bound transcription factor peptidase, site 1	Hs.75890	124040	BX109712
HSI002B12	TSPAN31	Tetraspanin 31	Hs.50984	21934	BX109259
HSI046A07	TIMM50	Translocase of inner mitochondrial membrane 50 homolog (yeast)	Hs.355819	246774	BX102525
HSI053H01	LOC441149	Hypothetical gene supported by AF086309	Hs.556116	295618	BX092400
HSI048C03	MLANA	Melan-A	Hs.154069	269124	BX106334
HSI098D07	GPR1	G protein-coupled receptor 1	Hs.184907	139304	BX094581
HSI073E05	CD96	CD96 antigen	Hs.142023	740927	BX110925
HSI064A01	ERGIC2	ERGIC and golgi 2	Hs.339453	363556	CR740448
HSI063F02	LOC441010	LOC441010	Hs.559019	360453	BX117617
HSI063H08	ZNF594	Zinc finger protein 594	Hs.458408	365955	BX102213
HSI178G02	EST	Transcribed locus	Hs.167176	1838235	BX101454
HSI026A01	ITGAL	Integrin, alpha L (antigen CD11A (p180), lymphocyte function-associated antigen 1; alpha polypeptide)	Hs.174103	154015	BX114703
HSI107H11	AXIN2	Axin 2 (conductin, axil)	Hs.156527	1326582	BX106326
HSI079D12	PTHLH	Parathyroid hormone-like hormone	Hs.89626	788192	BX104238
HSI082G09	AHI1	Abelson helper integration site 1	Hs.386684	898255	BX095630
HSI069C06	UMPS	Uridine monophosphate synthetase (orotate phosphoribosyl transferase and orotidine-5'-decarboxylase)	Hs.2057	714050	BX110185
HSI175G04	RASGRP3	RAS guanyl releasing protein 3 (calcium and DAG-regulated)	Hs.143674	1736616	BX098420
HSI107C07	EST	Transcribed locus	Hs.569297	2455957	BX117718
HSI107E03	ECHDC2	Enoyl Coenzyme A hydratase domain containing 2	Hs.476319	2455329	BX105018
HSI107B12	EST	Transcribed locus	Hs.368530	1877346	BX101737
HSI176D07	LOC387702	Similar to FtsJ homolog 2 isoform b; cell division protein FtsJ; rRNA (uridine-2-O-)-methyltransferase	Hs.144315	1743080	BX112259
HSI109B02	C20orf18	Chromosome 20 open reading frame 18	Hs.247280	2406861	BX111698
HSI110D09	ZNF718	Zinc finger protein 718	Hs.428579	156403	BX089766
HSI107G11	DYNC1I1	Dynein, cytoplasmic 1, intermediate chain 1	Hs.440364	1341973	AA724927
HSI058B04	SCAP2	Src family associated phosphoprotein 2	Hs.200770	309290	BX109060
HSI049C11	FMO4	Topoisomerase (DNA) I pseudogene 1	Hs.386502	272183	BX110484
HSI005G07	CLMN	Calmin (calponin-like, transmembrane)	Hs.301478	121231	BX097022
HSI082G03	LMLN	Leishmanolysin-like (metallopeptidase M8 family)	Hs.518540	910100	AA483603
HSI083G12	RBL2	Retinoblastoma-like 2 (p130)	Hs.513609	1234138	BX109371
HSI117C05	MLKL	Mixed lineage kinase domain-like	Hs.119878	123976	BX106138
HSI112D12	ARPC1A	Actin related protein 2/3 complex, subunit 1A, 41kDa	Hs.124126	24438	BX095941
HSI082B02	BPNT1	3'(2'), 5'-bisphosphate nucleotidase 1	Hs.406134	824544	BX116536
HSI073C05	FAM7A2	Family with sequence similarity 7, member A2	Hs.444306	1643101	BX119403
HSI045E03	BAZ2B	Bromodomain adjacent to zinc finger domain, 2B	Hs.470369	247281	BX093469
HSI006B08	PPP2R2A	Protein phosphatase 2 (formerly 2A), regulatory subunit B (PR 52), alpha isoform	Hs.146339	121794	BX117882
HSI006C05	HSPC111	Hypothetical protein HSPC111	Hs.529475	121755	BX098478
HSI044D11	FAM40B	Family with sequence similarity 40, member B	Hs.489988	239692	BX098250
HSI009A06	LRRC51	Leucine rich repeat containing 51	Hs.317243	128035	CR743538
HSI171D07	EST	Transcribed locus		1558664
HSI171A07	EST	Transcribed locus	Hs.179213	1543885	BX105190
HSI171C07	PTGER3	Prostaglandin E receptor 3 (subtype EP3)	Hs.445000	1535449	BX095071
HSI110H02	EST	Transcribed locus	Hs.99472	44398	BX090066
HSI090A04	EST	Transcribed locus	Hs.569975	1743091	BX114065
HSI098A04	C21orf55	Chromosome 21 open reading frame 55	Hs.458308	110267	BX092464
HSI172D10	EST	Transcribed locus	Hs.572707	1558451	BX105280
HSI011A01	PARP6	Poly (ADP-ribose) polymerase family, member 6	Hs.270244	1704569	BX089186
HSI007C07	RAPGEF5	Rap guanine nucleotide exchange factor (GEF) 5	Hs.174768	124902	BX095137
HSI019G04	PEX26	Peroxisome biogenesis factor 26	Hs.517400	1692390	BX091746
HSI024C07	TBXA2R	Thromboxane A2 receptor	Hs.442530	148966	BX101625
HSI023A10	EST	Transcribed locus	Hs.560100	143624	CR738037
HSI027H06	HARSL	Histidyl-tRNA synthetase-like	Hs.432560	155574	BX114048
HSI024D02	MTMR2	Myotubularin related protein 2	Hs.181326	147755	BX107577
HSI053C12	NUPL1	Nucleoporin like 1	Hs.507537	294900	BX115537
HSI054H06	GPR132	G protein-coupled receptor 132	Hs.532504	300619	BX100740
HSI042D12	CD300A	CD300a antigen	Hs.9688	222448	BX107737
HSI005H12	EST	Transcribed locus	Hs.18343	122042	BX104901
HSI054B06	SMG1	PI-3-kinase-related kinase SMG-1	Hs.460179	296166	CR741867
HSI042B03	LSP1	Lymphocyte-specific protein 1	Hs.56729	214922	BX115041
HSI015G04	MGC2752	Hypothetical protein MGC2752	Hs.467409	38175	BX093738
HSI038C11	DRCTNNB1A	Down-regulated by Ctnnb1, a	Hs.85603	200332	BX113494
HSI057H02	CXorf34	Chromosome X open reading frame 34	Hs.496501	322652	BX091538
HSI015F04	RP11-484I6.3	Hypothetical protein BC015148	Hs.398111	38605	BX102489
HSI024B09	DKFZP434A0131	General transcription factor II, i, pseudogene 1	Hs.567510	148499	BX119089
HSI024C01	PIK3C2A	Phosphoinositide-3-kinase, class 2, alpha polypeptide	Hs.175343	148950	BX099044
HSI025C01	NCOA7	Nuclear receptor coactivator 7	Hs.171426	149595	BX102456
HSI110C08	EST	Transcribed locus		110893
HSI176C07	C18orf1	Chromosome 18 open reading frame 1	Hs.149363	1849988	BX113867
HSI176E07	EST	Transcribed locus	Hs.585841	1742806	BX107736
HSI007C08	PHF20L1	PHD finger protein 20-like 1	Hs.304362	124191	R01276
HSI053A08	GPLD1	Glycosylphosphatidylinositol specific phospholipase D1	Hs.512001	293696	BX105085
HSI094E01	MED8	Mediator of RNA polymerase II transcription, subunit 8 homolog (yeast)	Hs.301756	2150134	BX116318
HSI031A01	ZNF264	Zinc finger protein 264	Hs.515634	47329	BX112672
HSI065C07	CLTC	Clathrin, heavy polypeptide (Hc)	Hs.491351	418014	BX105483
HSI046C10	BMPR1A	Bone morphogenetic protein receptor, type IA	Hs.524477	1655628	BX100162
HSI180E04	UBE2D3	Ubiquitin-conjugating enzyme E2D 3 (UBC4/5 homolog, yeast)	Hs.518773	1850010	BX090147
HSI028E09	SLC35E1	Solute carrier family 35, member E1	Hs.134074	1674087	BX105710
HSI044G04	GCLC	Glutamate-cysteine ligase, catalytic subunit	Hs.271264	241958	BX098409
HSI174A03	EST	Transcribed locus	Hs.571112	1714806	BX100594
HSI068C10	KLHL8	Kelch-like 8 (Drosophila)	Hs.106601	27941	BX095294
HSI081H08	PGS1	Phosphatidylglycerophosphate synthase 1	Hs.584838	814436	BX116868
HSI032H08	COL20A1	Collagen, type XX, alpha 1	Hs.271285	52191	CR748448
HSI006D08	NFATC3	Nuclear factor of activated T-cells, cytoplasmic, calcineurin-dependent 3	Hs.341716	123249	BX106877
HSI030D04	SULT4A1	Sulfotransferase family 4A, member 1	Hs.189810	46958	BX114505
HSI171E07	EST	Transcribed locus	Hs.127406	1552093	BX100611
HSI033F01	EST	Transcribed locus	Hs.122434	1673485	BX095577
HSI065B11	KIAA1529	KIAA1529	Hs.435629	428527	BX115805
HSI005B12	RASIP1	Ras interacting protein 1	Hs.233955	115454	BX089325
HSI007B12	DDB2	LIM homeobox 3	Hs.446564	124428	BX117885
HSI015B01	JMJD2B	Jumonji domain containing 2B	Hs.371013	34071	BX113660
HSI059D10	SMPDL3B	Sphingomyelin phosphodiesterase, acid-like 3B	Hs.123659	321949	BX091309
HSI181F07	EST	Transcribed locus	Hs.569975	1743091	BX114065
HSI180B07	EST	Transcribed locus	Hs.552136	1854319	BX119528
HSI078B07	KIAA1377	KIAA1377	Hs.156352	784241	BX095711
HSI108F07	CASR	Calcium-sensing receptor (hypocalciuric hypercalcemia 1, severe neonatal hyperparathyroidism)	Hs.435615	2385870	BX100952
HSI082C01	SPTLC2	Serine palmitoyltransferase, long chain base subunit 2	Hs.435661	815749	BX111028
HSI181D01	CRR9	Cisplatin resistance related protein CRR9p	Hs.444673	712562	CR744882
HSI061H01	NMT2	N-myristoyltransferase 2	Hs.60339	346789	BX090316
HSI180E05	ANKRD12	Ankyrin repeat domain 12	Hs.464585	1849750	BX107552
HSI098F09	KLHDC5	Kelch domain containing 5	Hs.505104	249755	BX089332
HSI107E01	EST	Transcribed locus	Hs.576049	2457618	AI932842
HSI175F02	QSCN6L1	Quiescin Q6-like 1	Hs.144073	1738849	BX099900
HSI110H08	SVIL	Supervillin	Hs.499209	35465	R45548
HSI107B07	GREM1	Gremlin 1, cysteine knot superfamily, homolog (Xenopus laevis)	Hs.40098	2447041	BX108268
HSI107A07	STXBP6	Syntaxin binding protein 6 (amisyn)	Hs.508958	2453407	BX091191
HSI027D08	TAT	Tyrosine aminotransferase	Hs.161640	155619	BX100092
HSI027D10	C18orf8	Chromosome 18 open reading frame 8	Hs.529006	155933	BX102160
HSI064B04	BNIPL	BCL2/adenovirus E1B 19kD interacting protein like	Hs.549171	366526	BX116755
HSI040E06	NFKBIZ	Nuclear factor of kappa light polypeptide gene enhancer in B-cells inhibitor, zeta	Hs.319171	210921	BX110779
HSI006F08	MAP3K10	Mitogen-activated protein kinase kinase kinase 10	Hs.466743	122178	BX093966
HSI016E10	CNTNAP2	Contactin associated protein-like 2	Hs.190621	39204	BX092078
HSI006A03	SLC2A4RG	SLC2A4 regulator	Hs.435126	122442	BX107263
HSI059F11	TRAF5	TNF receptor-associated factor 5	Hs.523930	322792	BX106715
HSI066G01	PTGIS	Prostaglandin I2 (prostacyclin) synthase	Hs.302085	470002	BX109537
HSI002A02	SLCO2B1	Solute carrier organic anion transporter family, member 2B1	Hs.7884	53187	BX112510
HSI014H12	GM2A	GM2 ganglioside activator	Hs.483873	35110	BX089705
HSI049C12	NPHP3	Nephronophthisis 3 (adolescent)	Hs.511991	275700	CR738186
HSI075G01	CECR1	Cat eye syndrome chromosome region, candidate 1	Hs.170310	757130	BX111961
HSI020A07	ADAM33	ADAM metallopeptidase domain 33	Hs.173716	131485	BX103461
HSI001F03	ASCC1	Activating signal cointegrator 1 complex subunit 1	Hs.500007	23061	BX109348
HSI019C01	CRHR1	Corticotropin releasing hormone receptor 1	Hs.417628	42530	BX113548
HSI056E04	ZCCHC10	Zinc finger, CCHC domain containing 10	Hs.29700	308446	BX095107
HSI064G07	DUSP26	Dual specificity phosphatase 26 (putative)	Hs.8719	380481	BX090084
HSI016C11	ASAHL	N-acylsphingosine amidohydrolase (acid ceramidase)-like	Hs.437365	1682030	BX089273
HSI173C07	EST	Transcribed locus	Hs.127176	1574120	BX115301
HSI042F05	ZNF347	Zinc finger protein 347	Hs.467239	230202	BX102826
HSI018F08	COQ9	Coenzyme Q9 homolog (yeast)	Hs.513632	41946	BX111834
HSI042D06	SKI	V-ski sarcoma viral oncogene homolog (avian)	Hs.467529	221499	BX092306
HSI036E02	TAF1	TAF1 RNA polymerase II, TATA box binding protein (TBP)-associated factor, 250kDa	Hs.158560	193901	BX102011
HSI048E04	SNRK	SNF related kinase	Hs.476052	268073	BX116690
HSI051G04	TSLP	Thymic stromal lymphopoietin	Hs.389874	280919	BX092127
HSI038G11	ZNF562	Zinc finger protein 562	Hs.531179	201301	R99573
HSI053E05	MGC23280	Hypothetical protein MGC23280	Hs.5163	294640	BX097334
HSI004B09	CCL2	Chemokine (C-C motif) ligand 2	Hs.303649	108837	BX113566
HSI026F06	CD40	CD40 antigen (TNF receptor superfamily member 5)	Hs.472860	152683	BX102804
HSI171B07	XKR6	XK, Kell blood group complex subunit-related family, member 6	Hs.125914	1523869	BX103375
HSI021F02	EML2	Echinoderm microtubule associated protein like 2	Hs.24178	134523	BX092868
HSI096G03	CENTB1	Centaurin, beta 1	Hs.337242	2359633	CR745327
HSI027D07	CDC42EP1	CDC42 effector protein (Rho GTPase binding) 1	Hs.225356	156293	BX113976
HSI064F04	MCM5	MCM5 minichromosome maintenance deficient 5, cell division cycle 46 (S. cerevisiae)	Hs.517582	376607	BX111302
HSI006G12	HTR3A	5-hydroxytryptamine (serotonin) receptor 3A	Hs.413899	124280	BX100919
HSI005G03	EST	Transcribed locus	Hs.541584	121954	BX092919
HSI007E03	GSR	Glutathione reductase	Hs.271510	125176	BX112378
HSI004D09	LARP4	La ribonucleoprotein domain family, member 4	Hs.26613	112865	CR747925
HSI005G10	HDAC8	Histone deacetylase 8	Hs.310536	122425	BX097048
HSI012G08	EST	Transcribed locus	Hs.123307	1687550	BX113802
HSI012A09	LGI2	Leucine-rich repeat LGI family, member 2	Hs.12488	31564	BX101797
HSI012D10	C14orf150	Chromosome 14 open reading frame 150	Hs.497301	32350	BX094747
HSI016A09	KIAA1161	KIAA1161	Hs.522083	37582	BX105390
HSI012A08	GANAB	Glucosidase, alpha; neutral AB	Hs.76847	31456	BX117417
HSI012B03	RP5-1077B9.4	Invasion inhibitory protein 45	Hs.8595	29961	BX112932
HSI004D03	RNPC3	RNA-binding region (RNP1, RRM) containing 3	Hs.512635	112780	BX096969
HSI004D04	CDC6	CDC6 cell division cycle 6 homolog (S. cerevisiae)	Hs.405958	112402	BX097002
HSI016G07	CHRAC1	Chromatin accessibility complex 1	Hs.279704	40740	BX107994
HSI012D07	SNX15	Sorting nexin 15	Hs.80132	31067	BX095039
HSI005C10	ORC1L	Origin recognition complex, subunit 1-like (yeast)	Hs.17908	121313	BX110476
HSI008E05	BARD1	BRCA1 associated RING domain 1	Hs.54089	128171	BX098964
HSI006G07	TMEM43	Transmembrane protein 43	Hs.517817	123934	BX094968
HSI016C02	IGSF21	Immunoglobin superfamily, member 21	Hs.212511	39510	BX098752
HSI003F03	KIAA1704	KIAA1704	Hs.507922	110513	BX097960
HSI012B04	RPRM	Reprimo, TP53 dependent G2 arrest mediator candidate	Hs.100890	31150	BX100013
HSI020C04	PRKRIR	Protein-kinase, interferon-inducible double stranded RNA dependent inhibitor, repressor of (P58 repressor)	Hs.503315	131881	BX089138
HSI146B05	EST	Transcribed locus	Hs.117898	243731	BX105385
HSI149B01	EST	Transcribed locus	Hs.174273	258026	BX090446
HSI167D05	RNU22	RNA, U22 small nucleolar	Hs.433345	810132	BX091505
HSI030E02	H2AFY	H2A histone family, member Y	Hs.420272	47084	BX089359
HSI009D03	VDAC1	Voltage-dependent anion channel 1	Hs.519320	129751	BX100866
HSI032C01	PRDX1	Peroxiredoxin 1	Hs.180909	50322	BX117875
HSI003E02	PPT1	Palmitoyl-protein thioesterase 1 (ceroid-lipofuscinosis, neuronal 1, infantile)	Hs.3873	24177	BX115398
HSI124E08	CBLN2	Cerebellin 2 precursor	Hs.514946	42843	BX092079
HSI127H11	NIN	Ninein (GSK3B interacting protein)	Hs.310429	1619448	BX118845
HSI104E02	ALKBH6	AlkB, alkylation repair homolog 6 (E. coli)	Hs.71941	2226934	BX116681
HSI124C09	NAPA	N-ethylmaleimide-sensitive factor attachment protein, alpha	Hs.126938	37696	R61534
HSI149F06	TSPAN9	Hypothetical protein FLJ11155	Hs.546563	263172	BX096328
HSI133G07	ATP9B	ATPase, Class II, type 9B	Hs.465475	50973	H17238
HSI134G11	TGOLN2	Trans-golgi network protein 2	Hs.14894	172503	BX095311
HSI150G11	PAFAH1B2	Platelet-activating factor acetylhydrolase, isoform Ib, beta subunit 30kDa	Hs.188501	270114	BX118105
HSI149E04	LOC285148	Hypothetical protein LOC285148	Hs.570177	262141	BX111993
HSI149E03	LOC344595	Hypothetical LOC344595	Hs.450057	262028	BX104437
HSI149C09	SLC6A15	Solute carrier family 6, member 15	Hs.44424	258404	BX090617
HSI142H04	BAT2D1	BAT2 domain containing 1	Hs.494614	214450	BX109766
HSI161B07	LOC387826	Hypothetical LOC387826	Hs.436529	728617	BX096104
HSI119G04	YWHAG	Tyrosine 3-monooxygenase/tryptophan 5-monooxygenase activation protein, gamma polypeptide	Hs.520974	127931	BX101934
HSI149D02	UTRN	Utrophin (homologous to dystrophin)	Hs.133135	263070	BX114114
HSI148D11	SSR1	Signal sequence receptor, alpha (translocon-associated protein alpha)	Hs.114033	250033	H99068
HSI169G06	LOC389702	Hypothetical LOC389702	Hs.122239	1391461	BX089094
HSI133G04	DKFZP564J0863	DKFZP564J0863 protein	Hs.356719	50647	BX112516
HSI121A12	EST	Transcribed locus	Hs.246781	1625231	BX098672
HSI129F03	KIAA1219	KIAA1219 protein	Hs.436705	150827	BX109813
HSI158H03	MRFAP1L1	Morf4 family associated protein 1-like 1	Hs.518608	346775	BX109220
HSI129C11	HNRPD	Heterogeneous nuclear ribonucleoprotein D (AU-rich element RNA binding protein 1, 37kDa)	Hs.480073	148839	CR746181
HSI138D04	RAD52	RAD52 homolog (S. cerevisiae)	Hs.560083	197155	BX097349
HSI128F06	EST	Transcribed locus	Hs.571138	150085	BX113618
HSI149A09	IPO8	Importin 8	Hs.505136	264921	BX092121
HSI149F12	C10orf104	Chromosome 10 open reading frame 104	Hs.426296	266378	BX108214
HSI149E12	LOC286170	Hypothetical protein LOC286170	Hs.573444	260208	BX096052
HSI121H08	EST	Transcribed locus	Hs.26261	31417	BX091312
HSI133E03	EST	Transcribed locus	Hs.517821	47508	BX100141
HSI123E03	RSPO2	SPDS3 (SPERMIDINE SYNTHASE 3)	Hs.444834	39516	CR740250
HSI116G09	RBPMS	RNA binding protein with multiple splicing	Hs.334587	121476	BX111450
HSI086C11	AP3S1	Adaptor-related protein complex 3, sigma 1 subunit	Hs.406191	1607112	BX101535
HSI142G02	PIP5K2A	Phosphatidylinositol-4-phosphate 5-kinase, type II, alpha	Hs.57079	214805	BX116459
HSI148C08	MGC26744	Hypothetical protein MGC26744	Hs.339646	250807	BX111920
HSI046G09	NDRG1	N-myc downstream regulated gene 1	Hs.372914	249745	BX112067
HSI119H11	IRF2BP2	Interferon regulatory factor 2 binding protein 2	Hs.350268	127831	BX114511
HSI146B01	BRD3	Bromodomain containing 3	Hs.522472	241416	BX108518
HSI146B06	LOC338914	Hypothetical LOC338914	Hs.142878	243347	BX094464
HSI099B07	LAMP1	Lysosomal-associated membrane protein 1	Hs.494419	1703400	BX101642
HSI099B05	LAMP1	Lysosomal-associated membrane protein 1	Hs.494419	1703400	BX101642
HSI137G07	EST	Transcribed locus	Hs.570772	1618456	BX101321
HSI131G11	EST	Transcribed locus	Hs.538782	1612797	BX115656
HSI082H09	ACPP	Acid phosphatase, prostate	Hs.433060	983823	BX113133
HSI148B02	DDX17	DEAD (Asp-Glu-Ala-Asp) box polypeptide 17	Hs.528305	247149	BX093380
HSI150E05	EIF4B	Eukaryotic translation initiation factor 4B	Hs.556281	273714	BX113532
HSI064A08	EST	Transcribed locus	Hs.568847	365092	BX099164
HSI062B03	RPL27A	Ribosomal protein L27a	Hs.523463	346521	BX093755
HSI062F03	FLJ22222	Hypothetical protein FLJ22222	Hs.567578	357865	BX116976
HSI058C04	RPL21	Ribosomal protein L21	Hs.381123	310495	BX104683
HSI034F10	RPS20	Ribosomal protein S20	Hs.8102	179025	BX118205
HSI176C11	EST	Transcribed locus	Hs.570833	1751422	BX097499
HSI060A07	SERPINB5	Serpin peptidase inhibitor, clade B (ovalbumin), member 5	Hs.55279	345141	BX111298
HSI156F07	EST	Transcribed locus	Hs.542861	306405	AI668659
HSI027D12	KRT5	Keratin 5 (epidermolysis bullosa simplex, Dowling-Meara/Kobner/Weber-Cockayne types)	Hs.433845	155964	BX112674
HSI045B06	RPL38	Ribosomal protein L38	Hs.380953	241640	CR746137
HSI076C10	NDUFA4	NADH dehydrogenase (ubiquinone) 1 alpha subcomplex, 4, 9kDa	Hs.50098	758134	BX098588
HSI058H11	RPL37A	Ribosomal protein L37a	Hs.433701	324840	BX091473
HSI164F04	BDH1	3-hydroxybutyrate dehydrogenase, type 1	Hs.274539	754369	BX118884
HSI148D06	SYNCRIP	Synaptotagmin binding, cytoplasmic RNA interacting protein	Hs.485877	258073	BX090444
HSI149G05	ZNF364	Zinc finger protein 364	Hs.523550	271672	BX119763
HSI165G06	BXDC1	Brix domain containing 1	Hs.372265	773331	BX102294
HSI147C01	FBXO10	Chromosome 9 open reading frame 105	Hs.130774	245962	BX093117
HSI054B10	RPS23	Ribosomal protein S23	Hs.567333	297010	BX106904
HSI035A09	EST	Transcribed locus	Hs.571841	178160	BX093410
HSI040G10	RPL30	Ribosomal protein L30	Hs.400295	210614	BX094425
HSI092F01	NKG7	Natural killer cell group 7 sequence	Hs.10306	1929340	BX113367
HSI158A01	LRRC37A	Leucine rich repeat containing 37A	Hs.565013	344068	BX102203
HSI137H12	LOC401152	HCV F-transactivated protein 1	Hs.173705	197431	BX100916
HSI159D03	EST	Transcribed locus	Hs.22380	346915	BX093171
HSI160A12	EST	Transcribed locus	Hs.40289	726194	BX103433
HSI158G07	LOC338328	High density lipoprotein-binding protein	Hs.426410	345635	BX107932
HSI158G06	MCF2L	MCF.2 cell line derived transforming sequence-like	Hs.170422	346682	BX111900
HSI151B05	TMEM50B	Transmembrane protein 50B	Hs.433668	271350	BX093718
HSI151A05	TYR	Tyrosinase (oculocutaneous albinism IA)	Hs.503555	270889	BX113868
HSI033B11	SEPTIN15	15 kDa selenoprotein	Hs.362728	51486	BX110657
HSI038B12	SDHD	Succinate dehydrogenase complex, subunit D, integral membrane protein	Hs.356270	198767	H82781
HSI056G07	NDUFA6	NADH dehydrogenase (ubiquinone) 1 alpha subcomplex, 6, 14kDa	Hs.274416	306510	BX102110
HSI007E12	hfl-B5	Dendritic cell protein	Hs.502244	124733	BX092945
HSI056E07	SNW1	SNW domain containing 1	Hs.445498	303104	BX109772
HSI056E10	PGAM1	Phosphoglycerate mutase 1 (brain)	Hs.447492	306547	BX116487
HSI164D04	IFNAR1	Interferon (alpha, beta and omega) receptor 1	Hs.529400	755413	BX107594
HSI061A08	LMAN2	Lectin, mannose-binding 2	Hs.75864	341897	BX116020
HSI039G08	AMBP	Alpha-1-microglobulin/bikunin precursor	Hs.436911	207470	BX097557
HSI138G09	DKFZp434B1231	EEF1A2 binding protein	Hs.519024	201102	BX105048
HSI029E06	FAT2	FAT tumor suppressor homolog 2 (Drosophila)	Hs.132158	47234	BX115393
HSI033C09	TRAF3IP2	TRAF3 interacting protein 2	Hs.486228	51133	H19336
HSI118E04	EST	Transcribed locus	Hs.438384	127063	BX100971
HSI005G09	IDI2	Isopentenyl-diphosphate delta isomerase 2	Hs.9270	120910	BX094981
HSI010E05	MYO10	Myosin X	Hs.481720	28796	BX105540
HSI019B05	COCH	Coagulation factor C homolog, cochlin (Limulus polyphemus)	Hs.21016	42627	BX098283
HSI004C07	CAV2	Caveolin 2	Hs.212332	110467	BX092940
HSI007E08	DDX18	DEAD (Asp-Glu-Ala-Asp) box polypeptide 18	Hs.363492	123835	BX090213
HSI014D07	PTPN13	Protein tyrosine phosphatase, non-receptor type 13 (APO-1/CD95 (Fas)-associated phosphatase)	Hs.436142	36348	BX113780
HSI014C09	SEZ6	Seizure related 6 homolog (mouse)	Hs.21837	34959	CR736424
HSI002A08	KCNK1	Potassium channel, subfamily K, member 1	Hs.208544	22468	BX100776
HSI149B09	SERTAD4	SERTA domain containing 4	Hs.446946	257999	BX110543
HSI019G02	PERP	PERP, TP53 apoptosis effector	Hs.520421	134793	BX113680
HSI181D11	LGALS3	Lectin, galactoside-binding, soluble, 3 (galectin 3)	Hs.531081	855910	AA630328
HSI003D07	CAPN2	Calpain 2, (m/II) large subunit	Hs.350899	23643	BX118575
HSI183A01	TP53BP2	Tumor protein p53 binding protein, 2	Hs.523968	212198	H69077
HSI014H10	ATG5	ATG5 autophagy related 5 homolog (S. cerevisiae)	Hs.486063	35441	BX099163
HSI016G11	TMEM123	Transmembrane protein 123	Hs.503709	39986	BX100656
HSI024G06	SYPL1	Synaptophysin-like 1	Hs.80919	147924	BX104587
HSI003F09	TSPAN6	Tetraspanin 6	Hs.43233	110136	BX104918
HSI161E09	NPAL2	NIPA-like domain containing 2	Hs.309489	731603	BX101014
HSI033F09	CCNG2	Cyclin G2	Hs.13291	171960	BX098071
HSI028F02	LUC7L2	LUC7-like 2 (S. cerevisiae)	Hs.530118	43729	BX102491
HSI009F09	UNC84A	Unc-84 homolog A (C. elegans)	Hs.438072	25398	BX109676
HSI078F12	ZNF192	Zinc finger protein 192	Hs.57679	784623	BX107865
HSI078E12	ABI1	Abl-interactor 1	Hs.508148	786177	BX094377
HSI079A11	ZNF655	Zinc finger protein 655	Hs.521064	785110	BX118031
HSI033F12	EST	Transcribed locus	Hs.585378	171986	BX099971
HSI039E01	ADAM9	ADAM metallopeptidase domain 9 (meltrin gamma)	Hs.2442	204257	BX099687
HSI134H09	EST	Transcribed locus	Hs.417630	172817	BX091517
HSI083D09	PFAAP5	Hypothetical gene CG012	Hs.507680	1048989	BX088747
HSI079C05	AMY2B	Amylase, alpha 2B; pancreatic	Hs.484588	788552	BX114324
HSI031D04	GLS	Glutaminase	Hs.116448	49600	BX100990
HSI183E12	B2M	Beta-2-microglobulin	Hs.534255	878798	AA670408
HSI126G08	FLJ31033	Hypothetical protein FLJ31033	Hs.535011	139232	BX106755
HSI141A04	CCDC75	Coiled-coil domain containing 75	Hs.546523	208844	BX111461
HSI079A08	STAT1	Signal transducer and activator of transcription 1, 91kDa	Hs.470943	784749	BX098913
HSI018H11	HERC5	Hect domain and RLD 5	Hs.26663	37942	BX109618
HSI024A11	PLSCR1	Phospholipid scramblase 1	Hs.130759	144709	BX108166
HSI026H09	IFIH1	Interferon induced with helicase C domain 1	Hs.163173	158184	BX109312
HSI083C06	SAMD9	Sterile alpha motif domain containing 9	Hs.65641	1032868	BX093644
HSI005E10	RSAD2	Radical S-adenosyl methionine domain containing 2	Hs.17518	120600	T95113
HSI029E11	SDS	Serine dehydratase	Hs.439023	47761	BX104228
HSI051E08	FCGR3A	Fc fragment of IgG, low affinity IIIa, receptor (CD16a)	Hs.372679	280793	BX097599
HSI009E03	MARCKS	Myristoylated alanine-rich protein kinase C substrate	Hs.519909	26572	BX106699
HSI047F01	FAM49B	Family with sequence similarity 49, member B	Hs.492869	259339	BX109525
HSI182H05	CMKOR1	Chemokine orphan receptor 1	Hs.471751	246786	N53172
HSI070E02	RASGRP1	RAS guanyl releasing protein 1 (calcium and DAG-regulated)	Hs.511010	725707	BX093510
HSI051C11	BTG1	B-cell translocation gene 1, anti-proliferative	Hs.255935	281858	BX115018
HSI048H04	PDE7A	Phosphodiesterase 7A	Hs.584788	269273	BX103766
HSI153C12	KLF7	Kruppel-like factor 7 (ubiquitous)	Hs.471221	282810	BX108534
HSI010H03	VPS35	Vacuolar protein sorting 35 (yeast)	Hs.454528	27286	BX116152
HSI001E10	LAP3	Leucine aminopeptidase 3	Hs.479264	66476	BX095649
HSI009B01	YWHAZ	Tyrosine 3-monooxygenase/tryptophan 5-monooxygenase activation protein, zeta polypeptide	Hs.492407	128436	BX092878
HSI012G04	C1orf108	Chromosome 1 open reading frame 108	Hs.293563	29982	CR744256
HSI167E03	TRIM25	Tripartite motif-containing 25	Hs.528952	810133	BX094379
HSI129E01	SFRS1	Splicing factor, arginine/serine-rich 1 (splicing factor 2, alternate splicing factor)	Hs.68714	152364	BX090949
HSI101H12	PABPC1	Poly(A) binding protein, cytoplasmic 1	Hs.387804	2005849	AI356950
HSI013B03	SQLE	Squalene epoxidase	Hs.71465	32834	BX114069
HSI065B03	SLC1A5	Solute carrier family 1 (neutral amino acid transporter), member 5	Hs.515494	418137	BX092159
HSI065C04	PDCL	Phosducin-like	Hs.9302	416648	BX110826
HSI003F10	PCNA	Proliferating cell nuclear antigen	Hs.147433	110931	BX104925
HSI166F04	EST	Transcribed locus	Hs.560868	795586	BX115898
HSI183H03	RAD51	RAD51 homolog (RecA homolog, E. coli) (S. cerevisiae)	Hs.446554	1476053	AA873056
HSI029E03	GGH	Gamma-glutamyl hydrolase (conjugase, folylpolygammaglutamyl hydrolase)	Hs.78619	46481	BX091681
HSI002D08	NMNAT2	Nicotinamide nucleotide adenylyltransferase 2	Hs.497123	24938	BX117353
HSI002C08	BLZF1	Basic leucine zipper nuclear factor 1 (JEM-1)	Hs.130746	23012	BX111563
HSI042C07	APOBEC3B	Apolipoprotein B mRNA editing enzyme, catalytic polypeptide-like 3D (putative)	Hs.226307	229351	BX114955
HSI078G01	ZNF613	Zinc finger protein 613	Hs.183390	784576	BX118268
HSI151D04	HHIP	Hedgehog interacting protein	Hs.507991	276813	BX098340
HSI151F04	FAM84B	Family with sequence similarity 84, member B	Hs.124951	278572	BX103653
HSI151E04	PXK	PX domain containing serine/threonine kinase	Hs.190544	276891	BX105593
HSI010G10	MAL2	Mal, T-cell differentiation protein 2	Hs.201083	27751	BX098100
HSI075D01	RAD21	RAD21 homolog (S. pombe)	Hs.81848	755046	BX090740
HSI181F08	HSP90AA1	Heat shock protein 90kDa alpha (cytosolic), class A member 1	Hs.525600	1883685	AI216842
HSI045C08	KIAA0143	KIAA0143 protein	Hs.204564	247955	BX106631
HSI033G05	RRM2B	Ribonucleotide reductase M2 B (TP53 inducible)	Hs.512592	172026	BX097253
HSI025A10	PLEKHF2	Pleckstrin homology domain containing, family F (with FYVE domain) member 2	Hs.29724	150003	BX119661
HSI010H12	COX11	COX11 homolog, cytochrome c oxidase assembly protein (yeast)	Hs.96530	28259	BX104348
HSI041D07	CACYBP	Calcyclin binding protein	Hs.508524	214311	BX115547
HSI042A07	EIF2S1	Eukaryotic translation initiation factor 2, subunit 1 alpha, 35kDa	Hs.151777	229324	BX102021
HSI161E07	LOC554226	Hypothetical protein LOC554226	Hs.380689	731552	BX101073
HSI032F07	STRAP	Serine/threonine kinase receptor associated protein	Hs.504895	52405	BX119054
HSI048G02	EIF4G2	Eukaryotic translation initiation factor 4 gamma, 2	Hs.183684	271688	BX113124
HSI059H08	STEAP3	STEAP family member 3	Hs.20805	321275	BX100119
HSI028F01	GHITM	Growth hormone inducible transmembrane protein	Hs.352656	43510	BX108839
HSI012H08	PPA1	Pyrophosphatase (inorganic) 1	Hs.437403	31100	BX100662
HSI095G07	DNAJC9	DnaJ (Hsp40) homolog, subfamily C, member 9	Hs.59125	2311276	BX091552
HSI089A02	FLJ13231	Hypothetical protein FLJ13231	Hs.481936	1715627	BX119100
HSI044H03	OCLN	Occludin	Hs.482439	243159	BX102966
HSI116A06	COG7	Component of oligomeric golgi complex 7	Hs.185807	121616	BX101779
HSI126A08	TAOK1	TAO kinase 1	Hs.399763	138532	BX092883
HSI161G10	EST	Transcribed locus	Hs.172119	731751	BX105531
HSI131H12	SATB1	Special AT-rich sequence binding protein 1 (binds to nuclear matrix/scaffold-associating DNA's)	Hs.517717	43364	BX090845
HSI019D10	CPD	Carboxypeptidase D	Hs.446079	132638	BX094050
HSI115H10	RANGAP1	Ran GTPase activating protein 1	Hs.183800	122019	BX097070
HSI027B10	FUCA1	Fucosidase, alpha-L- 1, tissue	Hs.370858	159308	BX109121
HSI048C06	IDH1	Isocitrate dehydrogenase 1 (NADP+), soluble	Hs.11223	263446	BX118032
HSI138H11	LOC339287	Hypothetical protein LOC339287	Hs.532786	201255	BX098578
HSI015G07	RTN4	Reticulon 4	Hs.429581	38934	BX101664
HSI018A11	SRI	Sorcin	Hs.489040	130095	BX097996
HSI183C12	RAD51	RAD51 homolog (RecA homolog, E. coli) (S. cerevisiae)	Hs.446554	1927412	AI347079
HSI084G08	HIST1H4C	Histone 1, H4c	Hs.46423	1461138	BX096634
HSI136G10	OCIAD2	OCIA domain containing 2	Hs.95835	196180	BX116571
HSI115H02	HLA-DQB2	Major histocompatibility complex, class II, DQ beta 2	Hs.554753	121275	BX092875
HSI128B05	LOC137886	Hypothetical protein LOC137886	Hs.155572	143101	BX089373
HSI044H02	ILF2	Interleukin enhancer binding factor 2, 45kDa	Hs.75117	243000	BX110792
HSI055C03	DAP3	Death associated protein 3	Hs.516746	301016	BX090311
HSI182G09	EMR3	Egf-like module containing, mucin-like, hormone receptor-like 3	Hs.295626	343072	W67174
HSI034C10	MAT2B	Methionine adenosyltransferase II, beta	Hs.54642	52746	BX103723
HSI132D06	LKAP	Limkain b1	Hs.173524	46209	BX093887
HSI020D01	SEC24D	SEC24 related gene family, member D (S. cerevisiae)	Hs.189641	133098	BX104187
HSI037B12	RHOA	Ras homolog gene family, member A	Hs.247077	193725	BX116719
HSI001E09	ANXA5	Annexin A5	Hs.480653	66470	BX117629
HSI156C06	EST	Transcribed locus	Hs.549528	299690	BX116522
HSI112A08	EST	Transcribed locus	Hs.12364	23441	BX099691
HSI038H05	ALDH9A1	Aldehyde dehydrogenase 9 family, member A1	Hs.2533	200529	BX101067
HSI135H12	PBX1	Pre-B-cell leukemia transcription factor 1	Hs.493096	182720	BX092101
HSI143C01	ZKSCAN1	Zinc finger with KRAB and SCAN domains 1	Hs.423725	219966	BX093347
HSI156H05	EST	Transcribed locus	Hs.561094	306861	BX115584
HSI044H06	MYB	V-myb myeloblastosis viral oncogene homolog (avian)	Hs.531941	243549	BX107408
HSI156E08	LOC388279	Hypothetical gene supported by AF275804	Hs.237396	302912	BX096724
HSI124A09	C17orf58	Chromosome 17 open reading frame 58	Hs.90790	130895	BX098999
HSI010G04	PAK4	P21(CDKN1A)-activated kinase 4	Hs.20447	28775	BX100227
HSI119G10	DKFZp586I1420	Hypothetical protein DKFZp586I1420	Hs.112423	128208	BX104903
HSI032A06	TMED2	Transmembrane emp24 domain trafficking protein 2	Hs.75914	49339	BX113833
HSI028H08	DNAJA1	DnaJ (Hsp40) homolog, subfamily A, member 1	Hs.445203	44394	BX109359
HSI058F02	HSP90B1	Heat shock protein 90kDa beta (Grp94), member 1	Hs.192374	322965	BX118917
HSI018C07	RAB2	RAB2, member RAS oncogene family	Hs.369017	37649	BX107576
HSI033C10	EST	Transcribed locus	Hs.574407	51587	BX111965
HSI120D10	HDAC4	Histone deacetylase 4	Hs.20516	128779	BX108417
HSI145D04	LOC200230	Similar to KIAA0386	Hs.372578	233392	BX111440
HSI145E04	DNAJC3	Hypothetical protein LOC144871	Hs.59214	239901	BX107627
HSI058C07	SLC45A3	Solute carrier family 45, member 3	Hs.278695	308595	BX098291
HSI108E02	ACYP2	Acylphosphatase 2, muscle type	Hs.516173	392123	BX104017
HSI143B05	CPNE8	Copine VIII	Hs.40910	223373	BX105349
HSI132F07	VBP1	Von Hippel-Lindau binding protein 1	Hs.436803	46241	BX109923
HSI132F03	MGC39900	Hypothetical protein MGC39900	Hs.496530	46232	BX108941
HSI120H07	TCEA1	Transcription elongation factor A (SII), 1	Hs.491745	26531	BX102892
HSI020F06	NCKAP1	NCK-associated protein 1	Hs.516633	135176	BX112791
HSI131H07	HRBL	Insulin receptor substrate 3-like	Hs.521083	44926	BX105833
HSI126A11	STT3B	STT3, subunit of the oligosaccharyltransferase complex, homolog B (S. cerevisiae)	Hs.475812	137359	BX097066
HSI029C08	PSMD6	Proteasome (prosome, macropain) 26S subunit, non-ATPase, 6	Hs.152536	44858	BX116448
HSI040C06	C2orf25	Chromosome 2 open reading frame 25	Hs.5324	207324	BX108243
HSI082B09	PDHB	Pyruvate dehydrogenase (lipoamide) beta	Hs.161357	815049	BX113325
HSI045A03	PGRMC2	Progesterone receptor membrane component 2	Hs.507910	241668	BX091631
HSI100G08	GOLPH3	Golgi phosphoprotein 3 (coat-protein)	Hs.408909	197077	BX091187
HSI098G10	GOLPH3	Golgi phosphoprotein 3 (coat-protein)	Hs.408909	197077	BX091187
HSI097H08	C20orf155	Chromosome 20 open reading frame 155	Hs.224764	40882	BX112484
HSI156F12	C9orf10OS	Chromosome 9 open reading frame 10 opposite strand	Hs.350364	305673	BX113019
HSI166D01	DC-UbP	Dendritic cell-derived ubiquitin-like protein	Hs.179852	788523	BX109151
HSI129G04	C12orf23	Chromosome 12 open reading frame 23	Hs.257664	153253	BX116566
HSI131D01	MGC61598	Similar to ankyrin-repeat protein Nrarp	Hs.535075	162715	BX089916
HSI123E06	EST	Transcribed locus	Hs.155736	40842	BX095438
HSI116D07	GBF1	Golgi-specific brefeldin A resistance factor 1	Hs.290243	122187	BX090694
HSI020E06	CDYL	Chromodomain protein, Y-like	Hs.269092	137825	BX094040
HSI020E03	PPFIA1	Protein tyrosine phosphatase, receptor type, f polypeptide (PTPRF), interacting protein (liprin), alpha 1	Hs.530749	138153	BX093006
HSI028F06	RBBP7	Retinoblastoma binding protein 7	Hs.495755	44689	BX098505
HSI001A09	PRKAR1A	Protein kinase, cAMP-dependent, regulatory, type I, alpha (tissue specific extinguisher 1)	Hs.280342	22599	BX102666
HSI038H06	DDX5	DEAD (Asp-Glu-Ala-Asp) box polypeptide 5	Hs.279806	202694	BX113800
HSI048A02	H3F3B	H3 histone, family 3B (H3.3B)	Hs.180877	264424	BX117571
HSI053E11	SFRS2	Hypothetical protein ET	Hs.584801	295067	BX114122
HSI004A03	SET	SET translocation (myeloid leukemia-associated)	Hs.436687	66900	BX094596
HSI053G10	MGEA5	Meningioma expressed antigen 5 (hyaluronidase)	Hs.500842	298050	N69026
HSI108F04	KLHL11	Kelch-like 11 (Drosophila)	Hs.13268	397637	BX092160
HSI108E04	CLTCL1	Clathrin, heavy polypeptide-like 1	Hs.368266	384851	BX117519
HSI038G10	CSDE1	Cold shock domain containing E1, RNA-binding	Hs.69855	201356	BX098719
HSI003F01	DLD	Dihydrolipoamide dehydrogenase (E3 component of pyruvate dehydrogenase complex, 2-oxo-glutarate complex, branched chain keto acid dehydrogenase complex)	Hs.131711	110223	BX097058
HSI107H05	TLK2	Tousled-like kinase 2	Hs.445078	1320729	BX088940
HSI020A03	ECHDC1	Enoyl Coenzyme A hydratase domain containing 1	Hs.486410	131825	BX099655
HSI154B05	EST	Transcribed locus	Hs.42746	283648	BX105501
HSI152D02	ZDHHC20	Zinc finger, DHHC-type containing 20	Hs.24283	278839	BX112002
HSI057D09	ITGB1	Integrin, beta 1 (fibronectin receptor, beta polypeptide, antigen CD29 includes MDF2, MSK12)	Hs.429052	309944	BX095689
HSI152B04	SLC1A2	Solute carrier family 1 (glial high affinity glutamate transporter), member 2	Hs.502338	277613	BX093479
HSI031H11	SPIN	Spindlin	Hs.146804	49552	BX104249
HSI154F02	TIA1	TIA1 cytotoxic granule-associated RNA binding protein	Hs.516075	289358	BX105084
HSI011D03	EST	Transcribed locus	Hs.587239	27443	CR743520
HSI022B04	TMEM30A	Transmembrane protein 30A	Hs.108530	136708	BX114630
HSI079C09	CCNC	Cyclin C	Hs.430646	789318	BX108643
HSI030B11	ANKIB1	Ankyrin repeat and IBR domain containing 1	Hs.83293	45495	CR741805
HSI082D10	NOL11	Nucleolar protein 11	Hs.463936	825282	BX096417
HSI116D12	TTC17	Tetratricopeptide repeat domain 17	Hs.191186	121753	BX094399
HSI017B07	IQGAP1	IQ motif containing GTPase activating protein 1	Hs.430551	41500	BX093886
HSI078A05	DEK	DEK oncogene (DNA binding)	Hs.484813	774194	BX098392
HSI183E03	RASA1	RAS p21 protein activator (GTPase activating protein) 1	Hs.553501	309970	N99098
HSI038H11	RASA1	RAS p21 protein activator (GTPase activating protein) 1	Hs.553501	201797	BX119633
HSI051H09	UBL3	Ubiquitin-like 3	Hs.145575	287703	BX109420
HSI117E04	EST	Transcribed locus	Hs.268653	122913	BX091274
HSI028E04	TARBP1	Tar (HIV-1) RNA binding protein 1	Hs.498115	44821	BX110268
HSI062G08	HHAT	Hedgehog acyltransferase	Hs.58650	347616	BX117517
HSI081C12	FER1L3	Fer-1-like 3, myoferlin (C. elegans)	Hs.500572	810441	BX112736
HSI034E10	ANK3	Ankyrin 3, node of Ranvier (ankyrin G)	Hs.499725	172249	CR744925
HSI067E10	TLE4	Transducin-like enhancer of split 4 (E(sp1) homolog, Drosophila)	Hs.444213	471548	BX099555
HSI181E03	ATP1B1	ATPase, Na+/K+ transporting, beta 1 polypeptide	Hs.291196	897950	AA598814
HSI059E03	BCAR1	Breast cancer anti-estrogen resistance 1	Hs.479747	324666	BX114891
HSI094C10	KTN1	Kinectin 1 (kinesin receptor)	Hs.509414	502136	BX117645
HSI101D12	RANBP2	RAN binding protein 2	Hs.199561	489675	BX093733
HSI105C11	NME3	Non-metastatic cells 3, protein expressed in	Hs.514065	501592	BX089117
HSI094F06	PRKD1	Protein kinase D1	Hs.508999	491336	BX104731
HSI102A02	FHL1	Four and a half LIM domains 1	Hs.435369	502412	BX099832
HSI094D01	PNRC2	Proline-rich nuclear receptor coactivator 2	Hs.512636	491739	BX096098
HSI098C06	TREM1	Triggering receptor expressed on myeloid cells 1	Hs.283022	489794	BX098268
HSI128G10	EST	Transcribed locus	Hs.571942	150135	BX107721
HSI012D11	SRP9	Signal recognition particle 9kDa	Hs.511425	32257	BX103613
HSI014G07	DOCK9	Dedicator of cytokinesis 9	Hs.314413	35731	BX097907
HSI048G12	WDR26	WD repeat domain 26	Hs.497873	268250	BX111170
HSI083F10	ZNF198	Zinc finger protein 198	Hs.507433	1069728	BX107368
HSI068A01	SUCLA2	Succinate-CoA ligase, ADP-forming, beta subunit	Hs.546323	504145	BX093580
HSI082A10	DHX29	DEAH (Asp-Glu-Ala-His) box polypeptide 29	Hs.444208	823672	BX105147
HSI029D03	BCLAF1	BCL2-associated transcription factor 1	Hs.486542	163024	BX092546
HSI030F01	UBE1C	Ubiquitin-activating enzyme E1C (UBA3 homolog, yeast)	Hs.154320	46327	BX113832
HSI020C07	CD164	CD164 antigen, sialomucin	Hs.520313	131928	BX102260
HSI150F03	EST	Transcribed locus		270665
HSI149C06	THBS1	Thrombospondin 1	Hs.164226	262808	BX116468
HSI130B12	IL6ST	Interleukin 6 signal transducer (gp130, oncostatin M receptor)	Hs.532082	152305	BX105322
HSI030G08	SYT9	Synaptotagmin IX	Hs.177193	45722	BX108745
HSI132G11	KITLG	KIT ligand	Hs.1048	47428	BX109272
HSI154F06	FLJ14001	Hypothetical protein FLJ14001	Hs.570821	289787	CR744878
HSI154E06	ST3GAL2	ST3 beta-galactoside alpha-2,3-sialyltransferase 2	Hs.368611	292689	BX090390
HSI040H03	UQCRC2	Ubiquinol-cytochrome c reductase core protein II	Hs.528803	211482	BX115928
HSI138E04	GSPT1	G1 to S phase transition 1	Hs.528780	197775	BX112839
HSI152E08	SMG1	PI-3-kinase-related kinase SMG-1	Hs.460179	277411	BX093065
HSI094B06	MKL2	MKL/myocardin-like 2	Hs.49143	503214	BX091448
HSI137H01	EST	Transcribed locus	Hs.535762	197386	BX095224
HSI164D01	LOC284361	Hypothetical protein LOC284361	Hs.515550	755024	BX100044
HSI132B02	PDLIM5	PDZ and LIM domain 5	Hs.480311	44445	BX104784
HSI111A11	MYH10	Myosin, heavy polypeptide 10, non-muscle	Hs.16355	22062	BX105953
HSI016A05	RPL15	Ribosomal protein L15	Hs.381219	39688	BX091027
HSI112B06	NUDT3	Nudix (nucleoside diphosphate linked moiety X)-type motif 3	Hs.188882	23872	CR738012
HSI058A03	TTC18	Tetratricopeptide repeat domain 18	Hs.549236	308862	BX093691
HSI071E10	DDX48	DEAD (Asp-Glu-Ala-Asp) box polypeptide 48	Hs.389649	729899	BX105425
HSI034F04	KIAA1279	KIAA1279	Hs.279580	172289	BX097671
HSI040F04	PRDX3	Peroxiredoxin 3	Hs.523302	210546	BX099759
HSI124E03	ELOVL2	Elongation of very long chain fatty acids (FEN1/Elo2, SUR4/Elo3, yeast)-like 2	Hs.408557	41873	R67267
HSI019A06	REEP5	Receptor accessory protein 5	Hs.429608	42417	BX119428
HSI111F08	BRI3BP	BRI3 binding protein	Hs.330495	53171	BX093027
HSI068F12	PCYOX1	Prenylcysteine oxidase 1	Hs.567502	713024	BX108613
HSI022C01	UGDH	UDP-glucose dehydrogenase	Hs.28309	139835	BX118742
HSI122H12	RPS23	Ribosomal protein S23	Hs.567333	38655	R51158
HSI133C08	EST	Transcribed locus	Hs.23606	48033	BX112802
HSI090F11	PGDS	Prostaglandin D2 synthase, hematopoietic	Hs.128433	1758501	BX094327
HSI067A12	CRYZ	Crystallin, zeta (quinone reductase)	Hs.83114	471763	BX097794
HSI068D07	TMEM87B	Transmembrane protein 87B	Hs.469690	705150	BX112155
HSI105B07	SNX4	Sorting nexin 4	Hs.507243	490517	BX099262
HSI068B05	MED8	Mediator of RNA polymerase II transcription, subunit 8 homolog (yeast)	Hs.301756	505546	AA147616
HSI068D05	CEBPG	CCAAT/enhancer binding protein (C/EBP), gamma	Hs.429666	502703	BX099559
HSI068H05	MAP4K4	Mitogen-activated protein kinase kinase kinase kinase 4	Hs.431550	713130	BX117027
HSI094F08	P53CSV	P53-inducible cell-survival factor	Hs.69499	490554	BX113002
HSI094G09	CHFR	Checkpoint with forkhead and ring finger domains	Hs.507336	489826	AA099835
HSI022G10	PRKCH	Protein kinase C, eta	Hs.333907	138849	BX118538
HSI065C01	ZFP36L2	Zinc finger protein 36, C3H type-like 2	Hs.503093	418172	BX117763
HSI045E10	PPAP2B	Phosphatidic acid phosphatase type 2B	Hs.405156	247806	BX118644
HSI166B03	MAN1A2	Mannosidase, alpha, class 1A, member 2	Hs.435938	786109	BX102058
HSI082C05	MAN1A1	Mannosidase, alpha, class 1A, member 1	Hs.102788	823688	BX102630
HSI029G03	ABCA5	ATP-binding cassette, sub-family A (ABC1), member 5	Hs.421474	48518	BX089812
HSI112B10	ATP8A1	ATPase, aminophospholipid transporter (APLT), Class I, type 8A, member 1	Hs.435052	23877	BX089396
HSI168E04	SFMBT2	Scm-like with four mbt domains 2	Hs.407983	1187878	BX116934
HSI032A12	TXNRD1	Thioredoxin reductase 1	Hs.567352	49442	BX106393
HSI005B04	TSPAN3	Tetraspanin 3	Hs.5062	115191	BX109874
HSI044H04	ACSL1	Acyl-CoA synthetase long-chain family member 1	Hs.406678	243824	BX092207
HSI025A05	DSTN	Destrin (actin depolymerizing factor)	Hs.304192	149199	BX103679
HSI065B06	SRP46	Splicing factor, arginine/serine-rich, 46kD	Hs.476680	416951	BX099527
HSI182H03	OXCT1	3-oxoacid CoA transferase 1	Hs.278277	28469	R13381
HSI174G12	EST	Transcribed locus	Hs.208452	1734344	AI188095
HSI021F04	SLC1A3	Solute carrier family 1 (glial high affinity glutamate transporter), member 3	Hs.481918	136088	BX093926
HSI080D08	CYBB	Cytochrome b-245, beta polypeptide (chronic granulomatous disease)	Hs.292356	796984	BX118931
HSI085D10	PDHA2	Pyruvate dehydrogenase (lipoamide) alpha 2	Hs.131361	1542260	BX110409
HSI023D09	MNDA	Myeloid cell nuclear differentiation antigen	Hs.153837	145130	BX111714
HSI085B05	TLR1	Toll-like receptor 1	Hs.111805	1501821	BX093274
HSI046E08	TLR7	Toll-like receptor 7	Hs.443036	257746	BX114029
HSI036G11	C3AR1	Complement component 3a receptor 1	Hs.567242	196176	BX095575
HSI096A11	LY86	Lymphocyte antigen 86	Hs.170081	2333826	BX105581
HSI182D05	MRC1L1	Mannose receptor, C type 1	Hs.461247	48886	H16389
HSI067E05	MRC1L1	Mannose receptor, C type 1	Hs.461247	486598	BX114787
HSI015G11	AKR1B1	Aldo-keto reductase family 1, member B1 (aldose reductase)	Hs.521212	39672	BX118799
HSI082A07	GGTA1	Glycoprotein, alpha-galactosyltransferase 1	Hs.97469	823690	BX101112
HSI054F09	RCBTB2	Regulator of chromosome condensation (RCC1) and BTB (POZ) domain containing protein 2	Hs.25447	299953	BX105551
HSI090F05	GIMAP6	GTPase, IMAP family member 6	Hs.105468	1757608	BX098893
HSI030C06	PTPRC	Protein tyrosine phosphatase, receptor type, C	Hs.192039	46644	CR741806
HSI096G02	MS4A6E	Membrane-spanning 4-domains, subfamily A, member 6E	Hs.126580	2356763	BX094573
HSI025E01	CSF2RB	Colony stimulating factor 2 receptor, beta, low-affinity (granulocyte-macrophage)	Hs.285401	152102	BX107310
HSI172G02	EST	Transcribed locus	Hs.439064	1573913	BX108139
HSI037C02	CPVL	Carboxypeptidase, vitellogenic-like	Hs.233389	195336	BX089502
HSI024E06	CTSC	Cathepsin C	Hs.128065	149370	BX096068
HSI077D04	LCP1	Lymphocyte cytosolic protein 1 (L-plastin)	Hs.381099	770078	BX094571
HSI079B06	CD83	CD83 antigen (activated B lymphocytes, immunoglobulin superfamily)	Hs.484703	784706	BX097216
HSI082C08	ADA	Adenosine deaminase	Hs.255479	824678	BX104044
HSI060D12	FLJ11259	Hypothetical protein FLJ11259	Hs.525634	342902	BX097572
HSI043A09	LGMN	Legumain	Hs.18069	234908	BX099400
HSI047G04	RAB32	RAB32, member RAS oncogene family	Hs.287714	264376	BX110835
HSI116A09	C6orf148	Chromosome 6 open reading frame 147	Hs.433062	121625	BX113729
HSI090H05	NMI	N-myc (and STAT) interactor	Hs.54483	704532	BX113977
HSI005E07	CASP1	Caspase 1, apoptosis-related cysteine peptidase (interleukin 1, beta, convertase)	Hs.2490	120106	BX091488
HSI039B10	FGL2	Fibrinogen-like 2	Hs.520989	203732	BX095475
HSI076A12	MMD	Monocyte to macrophage differentiation-associated	Hs.463483	758382	AA393788
HSI028E06	VCAM1	Vascular cell adhesion molecule 1	Hs.109225	44477	BX114074
HSI031E06	DOCK11	Dedicator of cytokinesis 11	Hs.368203	49499	BX102345
HSI021D08	IFNGR1	Interferon gamma receptor 1	Hs.520414	136478	BX114443
HSI044C09	SAT	Spermidine/spermine N1-acetyltransferase	Hs.28491	241123	BX098824
HSI040E07	MS4A6A	Membrane-spanning 4-domains, subfamily A, member 6A	Hs.523702	210498	BX104965
HSI138G11	HLA-DOA	Major histocompatibility complex, class II, DO alpha	Hs.351874	200842	BX108461
HSI095A10	FLJ21438	Hypothetical protein FLJ21438	Hs.136979	2254655	BX109514
HSI078A11	ARHGAP9	Rho GTPase activating protein 9	Hs.437126	782562	BX119308
HSI008B07	PLEK	Pleckstrin	Hs.468840	124911	BX103588
HSI030H12	DOCK2	Dedicator of cytokinesis 2	Hs.325528	48347	BX089838
HSI101D02	IFI30	Interferon, gamma-inducible protein 30	Hs.14623	502861	BX107252
HSI038E10	CD53	CD53 antigen	Hs.443057	201570	BX117664
HSI146C04	PIK3R5	Phosphoinositide-3-kinase, regulatory subunit 5, p101	Hs.278901	241888	BX110541
HSI063F11	PTPNS1	Protein tyrosine phosphatase, non-receptor type substrate 1	Hs.128846	361912	BX093760
HSI052G11	COTL1	Coactosin-like 1 (Dictyostelium)	Hs.289092	291956	BX105036
HSI074G07	CD4	CD4 antigen (p55)	Hs.17483	755324	BX110572
HSI044B11	FCER1G	Fc fragment of IgE, high affinity I, receptor for; gamma polypeptide	Hs.433300	235155	BX089542
HSI087A12	C1QA	Complement component 1, q subcomponent, A chain	Hs.9641	1637203	BX111339
HSI070A12	LGALS9	Lectin, galactoside-binding, soluble, 9 (galectin 9)	Hs.81337	725766	BX092295
HSI036A10	HLA-DPA1	Major histocompatibility complex, class II, DP alpha 1	Hs.347270	191881	H38801
HSI075E08	HLA-DPB1	Major histocompatibility complex, class II, DP beta 1	Hs.485130	755841	BX114292
HSI043E12	HLA-DRA	Major histocompatibility complex, class II, DR alpha	Hs.520048	233265	BX108985
HSI018B06	SYK	Spleen tyrosine kinase	Hs.371720	42214	BX104434
HSI079G08	SLC2A5	Solute carrier family 2 (facilitated glucose/fructose transporter), member 5	Hs.530003	795595	BX096261
HSI031H03	ITGB2	Integrin, beta 2 (antigen CD18 (p95), lymphocyte function-associated antigen 1; macrophage antigen 1 (mac-1) beta subunit)	Hs.375957	50503	BX099934
HSI049B11	C1orf38	Chromosome 1 open reading frame 38	Hs.10649	270510	BX106862
HSI001A05	CR1L	Complement component (3b/4b) receptor 1-like	Hs.149414	66327	BX094042
HSI001C05	LAPTM5	Lysosomal associated multispanning membrane protein 5	Hs.371021	22589	BX111038
HSI036B09	HLA-DMA	Major histocompatibility complex, class II, DM alpha	Hs.351279	183337	BX090473
HSI060E03	BTBD2	BTB (POZ) domain containing 2	Hs.465543	343294	BX099521
HSI069C02	ZNF403	Zinc finger protein 403	Hs.514116	704431	BX112215
HSI089A06	CD2	CD2 antigen (p50), sheep red blood cell receptor	Hs.523500	1709513	BX100790
HSI044H12	ARHGAP15	Rho GTPase activating protein 15	Hs.171011	243539	BX094274
HSI038F09	IRF8	Interferon regulatory factor 8	Hs.137427	202380	BX118896
HSI094B04	EST	Transcribed locus	Hs.536735	2119876	BX107885
HSI066B09	GZMK	Granzyme K (granzyme 3; tryptase II)	Hs.277937	428412	BX091409
HSI159F07	FYB	FYN binding protein (FYB-120/130)	Hs.370503	358620	BX095265
HSI043A06	ZNFN1A1	Zinc finger protein, subfamily 1A, 1 (Ikaros)	Hs.435949	233031	BX101853
HSI060F07	IL2RG	Interleukin 2 receptor, gamma (severe combined immunodeficiency)	Hs.84	342285	BX106235
HSI025F04	SELL	Selectin L (lymphocyte adhesion molecule 1)	Hs.82848	149910	BX117970
HSI167H06	EST	Transcribed locus	Hs.371680	810062	BX094664
HSI060D05	EST	Transcribed locus	Hs.554324	342256	BX117755
HSI055C09	CD8A	CD8 antigen, alpha polypeptide (p32)	Hs.85258	300973	N80692
HSI070C12	KLRK1	Killer cell lectin-like receptor subfamily K, member 1	Hs.387787	725473	BX099329
HSI074F07	CXCL13	Chemokine (C-X-C motif) ligand 13 (B-cell chemoattractant)	Hs.100431	753794	BX089511
HSI055H12	MS4A1	Membrane-spanning 4-domains, subfamily A, member 1	Hs.438040	306013	BX097504
HSI085A09	LGALS2	Lectin, galactoside-binding, soluble, 2 (galectin 2)	Hs.531776	1472743	BX108632
HSI047D05	ACSL5	Acyl-CoA synthetase long-chain family member 5	Hs.11638	259577	BX118647
HSI044D10	GIMAP5	GTPase, IMAP family member 5	Hs.412331	235176	BX118780
HSI042E05	HLA-E	Major histocompatibility complex, class I, E	Hs.381008	220196	BX116808
HSI003G05	PSMB9	Proteasome (prosome, macropain) subunit, beta type, 9 (large multifunctional peptidase 2)	Hs.381081	110169	BX107188
HSI073H04	BTN3A3	Butyrophilin, subfamily 3, member A3	Hs.167741	741736	BX095674
HSI064F05	APOL3	Apolipoprotein L, 3	Hs.474737	366289	BX105573
HSI044F02	UBD	Ubiquitin D	Hs.44532	243741	BX107545
HSI161D08	IRF1	Interferon regulatory factor 1	Hs.436061	741080	BX099146
HSI001H04	GBP4	Guanylate binding protein 4	Hs.409925	22443	T74222
HSI028B08	APOL2	Apolipoprotein L, 2	Hs.474740	160279	BX115911
HSI055D08	GBP2	Guanylate binding protein 2, interferon-inducible	Hs.386567	298899	BX112102
HSI074G04	IGHG3	Immunoglobulin heavy constant gamma 3 (G3m marker)	Hs.558342	756423	BX104610
HSI045H06	IGHM	Immunoglobulin heavy constant mu	Hs.538461	246681	CR741158
HSI064F06	CD3D	CD3D antigen, delta polypeptide (TiT3 complex)	Hs.504048	377560	BX093175
HSI055A12	CCL19	Chemokine (C-C motif) ligand 19	Hs.50002	299012	BX105269
HSI030D11	PIM2	Pim-2 oncogene	Hs.496096	46959	BX107144
HSI156G10	RBM20	RNA binding motif protein 20	Hs.116630	306038	BX103013
HSI158F06	LOC91316	Similar to bK246H3.1 (immunoglobulin lambda-like polypeptide 1, pre-B-cell specific)	Hs.407693	341211	BX116530
HSI020D07	IGKC	Immunoglobulin kappa variable 1-5	Hs.449621	134292	BX094002
HSI070B07	PGLS	6-phosphogluconolactonase	Hs.466165	725475	BX093415
HSI129H09	MGC27165	Hypothetical protein MGC27165	Hs.584764	154441	BX092462
HSI022D09	ZNF22	Zinc finger protein 22 (KOX 15)	Hs.462693	137638	BX096437
HSI111D10	PRKXP1	Protein kinase, X-linked, pseudogene 1	Hs.12250	22932	R43659
HSI040D05	RBMS1	RNA binding motif, single stranded interacting protein 1	Hs.470412	207351	BX114653
HSI079D07	AKAP12	A kinase (PRKA) anchor protein (gravin) 12	Hs.371240	784772	BX103040
HSI066G09	PRNP	Prion protein (p27-30) (Creutzfeld-Jakob disease, Gerstmann-Strausler-Scheinker syndrome, fatal familial insomnia)	Hs.472010	470074	BX092281
HSI020E10	BHLHB3	Basic helix-loop-helix domain containing, class B, 3	Hs.177841	137785	BX100861
HSI027E10	CFI	Complement factor I	Hs.312485	160600	BX109425
HSI040E09	MME	Membrane metallo-endopeptidase (neutral endopeptidase, enkephalinase, CALLA, CD10)	Hs.307734	209758	BX118973
HSI026F04	PROS1	Protein S (alpha)	Hs.64016	151134	BX096589
HSI029C01	CD93	CD93 antigen	Hs.97199	162619	BX118203
HSI001A06	RGS2	Regulator of G-protein signalling 2, 24kDa	Hs.78944	21531	BX114059
HSI063E01	WBP5	WW domain binding protein 5	Hs.533287	362459	BX095420
HSI037C07	SGK	Serum/glucocorticoid regulated kinase	Hs.510078	194514	BX114864
HSI007B04	SENP8	SUMO/sentrin specific peptidase family member 8	Hs.513002	123692	BX110934
HSI042F09	CDK2AP1	CDK2-associated protein 1	Hs.433201	221692	H92638
HSI058B03	DSCR1	Down syndrome critical region gene 1	Hs.282326	321209	BX089142
HSI128E07	SOD2	Superoxide dismutase 2, mitochondrial	Hs.487046	149279	BX106788
HSI150C07	EST	Transcribed locus	Hs.14691	269824	BX105394
HSI014E02	ENC1	Ectodermal-neural cortex (with BTB-like domain)	Hs.104925	35298	BX116607
HSI109D03	EST	Transcribed locus	Hs.10263	2408910	BX117479
HSI020E01	PAM	Peptidylglycine alpha-amidating monooxygenase	Hs.369430	136657	BX092970
HSI056B03	BDH2	3-hydroxybutyrate dehydrogenase, type 2	Hs.124696	305619	BX111001
HSI039A09	EMP1	Epithelial membrane protein 1	Hs.436298	202536	BX097088
HSI182B08	PELO	Pelota homolog (Drosophila)	Hs.519304	212078	BX101369
HSI182G12	VEGFC	Vascular endothelial growth factor C	Hs.435215	45138	H07899
HSI008D10	RAI14	Retinoic acid induced 14	Hs.431400	127802	BX092965
HSI001E06	NT5E	5'-nucleotidase, ecto (CD73)	Hs.153952	21655	BX117470
HSI055C06	CPA3	Carboxypeptidase A3 (mast cell)	Hs.646	301962	BX105358
HSI062B08	SAS10	Disrupter of silencing 10	Hs.322901	345379	BX095264
HSI087F09	EST	Transcribed locus	Hs.459132	1644852	CR743991
HSI123A10	EST	Transcribed locus	Hs.434957	39302	BX091925
HSI153E08	DCP1A	DCP1 decapping enzyme homolog A (S. cerevisiae)	Hs.476353	284480	BX101875
HSI131B05	ARID5B	AT rich interactive domain 5B (MRF1-like)	Hs.535297	160655	BX105043
HSI108C01	INSM2	Insulinoma-associated 2	Hs.62813	381932	BX089149
HSI022A01	LIMA1	LIM domain and actin binding 1	Hs.525419	139718	BX100978
HSI023A12	MBNL1	Muscleblind-like (Drosophila)	Hs.478000	143171	BX107170
HSI026F08	FLJ22662	Hypothetical protein FLJ22662	Hs.131933	151871	BX116782
HSI024E02	ATP10D	ATPase, Class V, type 10D	Hs.437241	148974	BX095565
HSI145F09	PDE5A	Phosphodiesterase 5A, cGMP-specific	Hs.370661	239691	BX090519
HSI023C01	TARP	TCR gamma alternate reading frame protein	Hs.534032	145105	BX112931
HSI154G08	XIST	X (inactive)-specific transcript	Hs.529901	292997	BX104511
HSI100A05	CLEC2B	C-type lectin domain family 2, member B	Hs.85201	47481	BX119769
HSI133B01	TCF4	Transcription factor 4	Hs.200285	50994	BX096946
HSI098A08	CLEC2B	C-type lectin domain family 2, member B	Hs.85201	47481	BX119769
HSI036F11	P2RY5	Purinergic receptor P2Y, G-protein coupled, 5	Hs.123464	196488	BX097414
HSI087G12	CLIC2	Chloride intracellular channel 2	Hs.54570	1647042	BX119152
HSI160H07	PLEKHH2	Pleckstrin homology domain containing, family H (with MyTH4 domain) member 2	Hs.164162	728054	BX117032
HSI078D06	C6orf192	Chromosome 6 open reading frame 192	Hs.347144	785469	BX096198
HSI041E07	LDB2	LIM domain binding 2	Hs.23748	214858	BX100960
HSI149A01	EST	Transcribed locus	Hs.28625	258815	BX110180
HSI066B08	COL14A1	Collagen, type XIV, alpha 1 (undulin)	Hs.409662	429561	BX102572
HSI037C04	ITM2A	Integral membrane protein 2A	Hs.17109	194117	BX108970
HSI076D06	C7	Complement component 7	Hs.78065	757712	BX092393
HSI056E01	ATP5D	ATP synthase, H+ transporting, mitochondrial F1 complex, delta subunit	Hs.418668	307720	N92990
HSI075A09	FAS	Fas (TNF receptor superfamily, member 6)	Hs.244139	754597	BX113824
HSI027H04	IGJ	Immunoglobulin J polypeptide, linker protein for immunoglobulin alpha and mu polypeptides	Hs.381568	161023	BX119629
HSI044D04	FMO1	Flavin containing monooxygenase 1	Hs.1424	239807	BX105070
HSI098G12	RARRES1	Retinoic acid receptor responder (tazarotene induced) 1	Hs.131269	309583	BX114865
HSI004D07	EFEMP1	EGF-containing fibulin-like extracellular matrix protein 1	Hs.76224	111647	BX098995
HSI131B09	AGPAT6	1-acylglycerol-3-phosphate O-acyltransferase 6 (lysophosphatidic acid acyltransferase, zeta)	Hs.355753	154214	BX093324
HSI095G06	FCER1A	Fc fragment of IgE, high affinity I, receptor for; alpha polypeptide	Hs.897	2314294	BX110472
HSI065G12	CD1C	CD1c molecule	Hs.1311	428103	BX116983
HSI112E11	IPO9	Importin 9	Hs.497384	24672	BX107569
HSI164A11	ADAMTS9	ADAM metallopeptidase with thrombospondin type 1 motif, 9	Hs.559387	754163	BX094698
HSI131A10	SYNPO2	Synaptopodin 2	Hs.480615	156465	BX105983
HSI112C11	EST	Transcribed locus	Hs.12257	23041	BX094031
HSI120H08	HEG1	HEG homolog 1 (zebrafish)	Hs.477420	25297	BX114775
HSI127E04	CALD1	Caldesmon 1	Hs.490203	143246	BX113687
HSI141F05	C10orf56	Chromosome 10 open reading frame 56	Hs.523080	210588	BX104602
HSI054F01	VIM	Vimentin	Hs.533317	298677	BX111296
HSI031A12	FSTL1	Follistatin-like 1	Hs.269512	48303	BX111281
HSI123D12	LOC389203	Hypothetical gene supported by BC032431	Hs.479386	40337	BX091175
HSI148E06	BFSP2	Beaded filament structural protein 2, phakinin	Hs.570548	257342	BX115818
HSI127A04	FLJ25371	Hypothetical protein FLJ25371	Hs.415576	138813	BX112315
HSI131F10	SSPN	Sarcospan (Kras oncogene-associated gene)	Hs.183428	44070	BX091176
HSI147G11	RBMS1	RNA binding motif, single stranded interacting protein 1	Hs.470412	247219	BX097389
HSI135A09	TMSB4X	Thymosin, beta 4, X-linked	Hs.522584	173784	BX098216
HSI157D11	MYO15B	Myosin XVB pseudogene	Hs.390817	309113	BX110524
HSI135A08	CADPS	Ca2+-dependent secretion activator	Hs.127013	52975	BX114108
HSI164D03	EST	Transcribed locus	Hs.188825	755800	BX109592
HSI164C03	ZNF135	Zinc finger protein 78-like 1 (pT3)	Hs.85863	754529	BX090120
HSI164B03	C21orf2	Chromosome 21 open reading frame 2	Hs.517331	755726	BX094326
HSI164A03	CEBPD	CCAAT/enhancer binding protein (C/EBP), delta	Hs.440829	754332	BX095334
HSI054A07	SULT1C1	Sulfotransferase family, cytosolic, 1C, member 1	Hs.436123	296479	BX116663
HSI046D12	CNN3	Calponin 3, acidic	Hs.483454	250888	BX100936
HSI025C06	ALOX5AP	Arachidonate 5-lipoxygenase-activating protein	Hs.507658	151201	BX100999
HSI181E08	S100A4	S100 calcium binding protein A4 (calcium protein, calvasculin, metastasin, murine placental homolog)	Hs.81256	1256609	AA738426
HSI146H05	FGD5	FYVE, RhoGEF and PH domain containing 5	Hs.412406	245147	BX113762
HSI166F09	LOC400043	Hypothetical gene supported by BC009385	Hs.19193	796495	BX094287
HSI089A07	LOC375295	Hypothetical gene supported by BC013438	Hs.126007	1640821	BX113755
HSI148H11	LOC401022	Hypothetical LOC401022	Hs.98661	261821	BX096096
HSI075C09	MGC13114	Hypothetical protein MGC13114	Hs.239500	753472	BX104467
HSI075C10	CXCR4	Chemokine (C-X-C motif) receptor 4	Hs.421986	753931	BX089192
HSI121E10	UBE2E2	Ubiquitin-conjugating enzyme E2E 2 (UBC4/5 homolog, yeast)	Hs.475688	31669	BX100466
HSI084A05	TTTY11	Testis-specific transcript, Y-linked 11	Hs.122396	1391626	BX088819
HSI056A07	DNAPTP6	DNA polymerase-transactivated protein 6	Hs.120323	307192	BX111744
HSI038E05	STK10	Serine/threonine kinase 10	Hs.519756	200793	BX092144
HSI009F07	A2M	Alpha-2-macroglobulin	Hs.212838	25715	BX114556
HSI098E04	CYYR1	Cysteine/tyrosine-rich 1	Hs.37445	162308	CR742942
HSI011E06	GEM	GTP binding protein overexpressed in skeletal muscle	Hs.345139	27899	BX089578
HSI019F09	FRZB	Frizzled-related protein	Hs.128453	131669	BX109993
HSI021A04	MYLK	Myosin, light polypeptide kinase	Hs.477375	138283	BX118740
HSI183B03	SERPINE2	Serpin peptidase inhibitor, clade E (nexin, plasminogen activator inhibitor type 1), member 2	Hs.38449	246722	N59721
HSI183E04	SERPINE2	Serpin peptidase inhibitor, clade E (nexin, plasminogen activator inhibitor type 1), member 2	Hs.38449	246722	N59721
HSI028G12	PDGFRA	Platelet-derived growth factor receptor, alpha polypeptide	Hs.74615	43817	BX111508
HSI183B01	PDGFRA	Platelet-derived growth factor receptor, alpha polypeptide	Hs.74615	52096	H23235
HSI183E05	PDGFRA	Platelet-derived growth factor receptor, alpha polypeptide	Hs.74615	52096	H23235
HSI131B10	PRELP	Proline/arginine-rich end leucine-rich repeat protein	Hs.76494	160373	CR746084
HSI134D11	C10orf38	Chromosome 10 open reading frame 38	Hs.66762	171994	BX114941
HSI015G10	GSN	Gelsolin (amyloidosis, Finnish type)	Hs.522373	38567	BX100823
HSI048C05	SRPX	Sushi-repeat-containing protein, X-linked	Hs.15154	267625	BX115010
HSI062H11	CA4	Carbonic anhydrase IV	Hs.89485	359250	BX098866
HSI008E07	CDH11	Cadherin 11, type 2, OB-cadherin (osteoblast)	Hs.116471	127515	BX100874
HSI018G02	SPON1	Spondin 1, extracellular matrix protein	Hs.445818	42480	BX118037
HSI067H02	ASPN	Asporin (LRR class 1)	Hs.435655	485070	BX104662
HSI067F08	C21orf70	Chromosome 21 open reading frame 70	Hs.410830	485143	BX106951
HSI055A11	ECM2	Extracellular matrix protein 2, female organ and adipocyte specific	Hs.117060	300323	BX103012
HSI079E05	OMD	Osteomodulin	Hs.94070	789355	BX097827
HSI061C05	NID2	Nidogen 2 (osteonidogen)	Hs.369840	344234	BX112956
HSI035A02	HEPH	Hephaestin	Hs.31720	179109	BX110441
HSI043A02	F13A1	Coagulation factor XIII, A1 polypeptide	Hs.335513	229942	BX106084
HSI074B09	TMEM45A	Transmembrane protein 45A	Hs.126598	752640	BX091604
HSI026E04	ELN	Elastin (supravalvular aortic stenosis, Williams-Beuren syndrome)	Hs.252418	152625	BX102001
HSI051A10	GOLGA8A	Golgi autoantigen, golgin subfamily a, 8A	Hs.182982	278660	BX094148
HSI006B01	TNRC9	Trinucleotide repeat containing 9	Hs.460789	121392	BX098323
HSI030G03	C1orf63	Chromosome 1 open reading frame 63	Hs.259412	48297	BX095625
HSI018E09	C8orf57	Chromosome 8 open reading frame 57	Hs.492187	42895	BX102726
HSI079G12	FST	Follistatin	Hs.9914	789179	CR739987
HSI048H09	YAP1	Yes-associated protein 1, 65kDa	Hs.503692	264559	BX089620
HSI021B05	FZD6	Frizzled homolog 6 (Drosophila)	Hs.292464	137125	BX109942
HSI098H10	SLC25A27	Solute carrier family 25, member 27	Hs.40510	243244	BX100761
HSI178E05	LOC441697	Similar to Rap2c-prov protein	Hs.147881	1837825	BX091607
HSI023C04	PDZRN3	PDZ domain containing RING finger 3	Hs.434900	142812	BX112613
HSI010F10	FGF1	Fibroblast growth factor 1 (acidic)	Hs.483635	29949	BX119756
HSI160D06	PRICKLE2	Prickle-like 2 (Drosophila)	Hs.148105	727085	BX107253
HSI063H02	C1QTNF3	C1q and tumor necrosis factor related protein 3	Hs.171929	364703	BX089776
HSI053H03	DNM3	Dynamin 3	Hs.584880	1658128	BX118209
HSI018D04	TCF8	Transcription factor 8 (represses interleukin 2 expression)	Hs.124503	42721	BX100730
HSI041D10	C5orf13	Chromosome 5 open reading frame 13	Hs.483067	212713	BX117501
HSI028C03	TNFAIP6	Tumor necrosis factor, alpha-induced protein 6	Hs.437322	156520	BX099048
HSI067G09	EDNRA	Endothelin receptor type A	Hs.183713	487341	BX109539
HSI159E10	ANKRD31	Ankyrin repeat domain 31	Hs.482533	359440	BX119806
HSI130E10	FRMD6	FERM domain containing 6	Hs.434914	160100	BX100394
HSI108E11	GPR177	G protein-coupled receptor 177	Hs.479491	382649	BX108832
HSI158C12	TNFRSF19	Tumor necrosis factor receptor superfamily, member 19	Hs.149168	343590	BX101310
HSI077D01	LAMB1	Laminin, beta 1	Hs.489646	771144	BX110159
HSI036H04	TACC1	Transforming, acidic coiled-coil containing protein 1	Hs.279245	193182	BX110977
HSI006H07	GALNT14	UDP-N-acetyl-alpha-D-galactosamine:polypeptide N-acetylgalactosaminyltransferase 14 (GalNAc-T14)	Hs.468058	124006	BX102810
HSI110E02	FLJ25967	Hypothetical protein LOC150271	Hs.568260	40116	BX115280
HSI059H04	MMP3	Matrix metallopeptidase 3 (stromelysin 1, progelatinase)	Hs.375129	324700	BX117609
HSI088D11	CILP	Cartilage intermediate layer protein, nucleotide pyrophosphohydrolase	Hs.442180	1691650	BX110257
HSI024E01	IL1R1	Interleukin 1 receptor, type I	Hs.557403	150510	BX090396
HSI158H01	EGFL3	EGF-like-domain, multiple 3	Hs.56186	346691	BX102954
HSI153A04	PAPLN	Papilin, proteoglycan-like sulfated glycoprotein	Hs.458428	279572	BX117708
HSI061C01	DNAJB11	DnaJ (Hsp40) homolog, subfamily B, member 11	Hs.317192	343147	BX106832
HSI074H03	SNCAIP	Synuclein, alpha interacting protein (synphilin)	Hs.426463	753791	BX117120
HSI074G02	TRPV1	Transient receptor potential cation channel, subfamily V, member 1	Hs.584814	756052	AA410950
HSI025D10	AEBP1	AE binding protein 1	Hs.439463	152381	BX102854
HSI181A08	COL1A1	Collagen, type I, alpha 1	Hs.172928	140347	R65724
HSI053D02	COL1A1	Collagen, type I, alpha 1	Hs.172928	292921	N69489
HSI074F03	LOC93343	Hypothetical protein BC011840	Hs.515243	755677	BX113642
HSI074G03	COL5A1	Collagen, type V, alpha 1	Hs.210283	756065	BX103008
HSI130G08	LOC401212	Hypothetical protein DKFZp586C0721	Hs.519666	160192	BX107651
HSI035A11	PTRF	Polymerase I and transcript release factor	Hs.437191	179694	BX091196
HSI025A11	MMP19	Matrix metallopeptidase 19	Hs.154057	149932	BX110020
HSI182F07	FBLN2	Fibulin 2	Hs.198862	789012	AA452840
HSI182F11	SERPINH1	Serpin peptidase inhibitor, clade H (heat shock protein 47), member 1, (collagen binding protein 1)	Hs.241579	142788	R71093
HSI003H03	NUAK1	NUAK family, SNF1-like kinase, 1	Hs.524692	108272	BX116781
HSI028C04	SNED1	Sushi, nidogen and EGF-like domains 1	Hs.471834	155744	BX093656
HSI067D12	PDPN	Podoplanin	Hs.468675	488207	BX109254
HSI003A10	ANGPTL2	Angiopoietin-like 2	Hs.521731	23782	BX096994
HSI018D05	FBLN1	Fibulin 1	Hs.24601	130212	BX112601
HSI045G12	CXCL12	Chemokine (C-X-C motif) ligand 12 (stromal cell-derived factor 1)	Hs.522891	245959	BX113123
HSI049G07	DCN	Decorin	Hs.156316	274397	BX089624
HSI055C08	C1R	Complement component 1, r subcomponent	Hs.524224	299611	BX098523
HSI028A09	COL5A3	Collagen, type V, alpha 3	Hs.235368	154173	BX104400
HSI022E05	SYDE1	Synapse defective 1, Rho GTPase, homolog 1 (C. elegans)	Hs.528701	137228	BX108359
HSI036C01	DIO2	Deiodinase, iodothyronine, type II	Hs.202354	188015	BX099749
HSI058F05	CSRP2	Cysteine and glycine-rich protein 2	Hs.530904	323643	BX111896
HSI079D04	ODZ4	Odz, odd Oz/ten-m homolog 4 (Drosophila)	Hs.213087	785913	BX092525
HSI060B05	C10orf87	Chromosome 10 open reading frame 87	Hs.422466	342033	BX118308
HSI072H11	MXRA5	Matrix-remodelling associated 5	Hs.369422	742056	BX089471
HSI074A06	FNDC1	Fibronectin type III domain containing 1	Hs.520525	754126	BX099512
HSI030F05	HTRA1	HtrA serine peptidase 1	Hs.501280	45354	BX119431
HSI078F09	DACT1	Dapper, antagonist of beta-catenin, homolog 1 (Xenopus laevis)	Hs.48950	785457	BX112130
HSI139G09	ADAMTS2	ADAM metallopeptidase with thrombospondin type 1 motif, 2	Hs.23871	204522	BX109323
HSI077B07	OLFML2B	Olfactomedin-like 2B	Hs.507515	773477	AA427898
HSI036F01	COL6A3	Collagen, type VI, alpha 3	Hs.233240	193084	BX093332
HSI048F10	THBS2	Thrombospondin 2	Hs.371147	267065	BX114562
HSI028H07	DKK3	Dickkopf homolog 3 (Xenopus laevis)	Hs.292156	44584	BX091031
HSI181E05	SPARC	Secreted protein, acidic, cysteine-rich (osteonectin)	Hs.111779	1073182	AA576530
HSI183G05	SPARC	Secreted protein, acidic, cysteine-rich (osteonectin)	Hs.111779	250654	H95960
HSI082C07	NRP2	Neuropilin 2	Hs.471200	823811	BX105686
HSI061G02	SFN	Stratifin	Hs.523718	346610	BX109990
HSI129E10	ADAM12	ADAM metallopeptidase domain 12 (meltrin alpha)	Hs.386283	150855	BX098286
HSI064B01	DLX6	Distal-less homeobox 6	Hs.249196	376040	BX115138
HSI039F01	LOX	Lysyl oxidase	Hs.102267	204377	BX097300
HSI151E09	FBN1	Fibrillin 1 (Marfan syndrome)	Hs.146447	276523	BX109241
HSI049B12	COL1A2	Collagen, type I, alpha 2	Hs.489142	271448	BX095546
HSI082D05	RNH1	Ribonuclease/angiogenin inhibitor 1	Hs.530687	897565	BX108436
HSI101D05	IFT122	Intraflagellar transport 122 homolog (Chlamydomonas)	Hs.477537	1964512	BX118667
HSI056B04	COL3A1	Collagen, type III, alpha 1 (Ehlers-Danlos syndrome type IV, autosomal dominant)	Hs.443625	307196	BX092496
HSI101E05	ODF2L	Outer dense fiber of sperm tails 2-like	Hs.149360	1986218	BX092043
HSI074G11	CTHRC1	Collagen triple helix repeat containing 1	Hs.405614	753428	BX114800
HSI183H01	COL5A2	Collagen, type V, alpha 2	Hs.445827	796613	AA461456
HSI022G08	LUM	Lumican	Hs.406475	141559	BX118443
HSI182C08	PLAU	Plasminogen activator, urokinase	Hs.77274	714106	AA284669
HSI183C09	PLAU	Plasminogen activator, urokinase	Hs.77274	1696513	AI088434
HSI047C10	COL11A1	Collagen, type XI, alpha 1	Hs.523446	260324	BX109171
HSI156H01	RAB6B	RAB6B, member RAS oncogene family	Hs.12152	306198	BX103999
HSI005E03	COL12A1	Collagen, type XII, alpha 1	Hs.101302	120622	BX118864
HSI181E01	MCAM	Melanoma cell adhesion molecule	Hs.511397	897531	AA497002
HSI060E06	CALU	Calumenin	Hs.7753	324853	BX091230
HSI078G04	MMP13	Matrix metallopeptidase 13 (collagenase 3)	Hs.2936	786029	BX110082
HSI046E05	GJA5	Gap junction protein, alpha 5, 40kDa (connexin 40)	Hs.447968	257661	BX119617
HSI058C12	MYLK	Myosin, light polypeptide kinase	Hs.477375	310019	BX096726
HSI038H04	DYRK4	Dual-specificity tyrosine-(Y)-phosphorylation regulated kinase 4	Hs.439530	202444	BX091456
HSI038F04	CSPG2	Chondroitin sulfate proteoglycan 2 (versican)	Hs.443681	201932	BX112621
HSI038G04	ATF1	Activating transcription factor 1	Hs.435267	203184	BX102171
HSI002B02	SPOCK1	Sparc/osteonectin, cwcv and kazal-like domains proteoglycan (testican) 1	Hs.567340	21615	BX089983
HSI065F03	KCND2	Potassium voltage-gated channel, Shal-related subfamily, member 2	Hs.21703	53371	BX099930
HSI111H05	LOC157503	Hypothetical protein LOC157503	Hs.103535	53332	BX097235
HSI116H02	SLC36A1	Solute carrier family 36 (proton/amino acid symporter), member 1	Hs.269004	122349	BX114440
HSI060C05	FN1	Fibronectin 1	Hs.203717	340913	BX094184
HSI060H07	RAB23	RAB23, member RAS oncogene family	Hs.567506	342275	BX100058
HSI152B01	COL8A1	Collagen, type VIII, alpha 1	Hs.134830	278753	BX096100
HSI048C07	MYO5A	Myosin VA (heavy polypeptide 12, myoxin)	Hs.21213	265703	BX089798
HSI048C08	CTGF	Connective tissue growth factor	Hs.410037	267256	BX118949
HSI130B10	INHBA	Inhibin, beta A (activin A, activin AB alpha polypeptide)	Hs.28792	150778	BX090336
HSI009B11	PXDN	Peroxidasin homolog (Drosophila)	Hs.332197	127740	BX092900
HSI124D11	C9orf140	Chromosome 9 open reading frame 140	Hs.19322	41603	BX097837
HSI081B07	BIRC5	Effector cell peptidase receptor 1	Hs.514527	796694	BX112989
HSI036G09	BRRN1	Barren homolog 1 (Drosophila)	Hs.308045	193222	BX118893
HSI159A12	E2F2	E2F transcription factor 2	Hs.194333	346464	BX097125
HSI039E09	Pfs2	DNA replication complex GINS protein PSF2	Hs.433180	205460	BX118899
HSI038F02	MCM2	MCM2 minichromosome maintenance deficient 2, mitotin (S. cerevisiae)	Hs.477481	201930	BX117186
HSI055B12	RNASEH2A	Ribonuclease H2, large subunit	Hs.532851	299432	BX092561
HSI150E06	LOC92312	Hypothetical protein LOC92312	Hs.406056	269968	BX117945
HSI009D02	CDC20	CDC20 cell division cycle 20 homolog (S. cerevisiae)	Hs.524947	129381	BX117893
HSI029G02	DDX39	DEAD (Asp-Glu-Ala-Asp) box polypeptide 39	Hs.311609	46631	BX096628
HSI053H02	UBE2C	Ubiquitin-conjugating enzyme E2C	Hs.93002	295286	BX097753
HSI182B05	STK6	Serine/threonine kinase 6	Hs.250822	129865	R19158
HSI064G11	MYBL2	V-myb myeloblastosis viral oncogene homolog (avian)-like 2	Hs.179718	377537	BX115559
HSI052F06	C20orf129	Chromosome 20 open reading frame 129	Hs.472716	292241	BX092172
HSI053B12	CDKN3	Cyclin-dependent kinase inhibitor 3 (CDK2-associated dual specificity phosphatase)	Hs.84113	293274	BX095212
HSI069B01	THTPA	Thiamine triphosphatase	Hs.15098	711436	BX101363
HSI073D07	C10orf53	Chromosome 10 open reading frame 53	Hs.131287	1641903	BX102324
HSI070D12	RACGAP1	Rac GTPase activating protein 1	Hs.505469	726783	BX091454
HSI079B12	PRC1	Protein regulator of cytokinesis 1	Hs.567385	784720	BX102974
HSI070D06	ZWINT	ZW10 interactor antisense	Hs.42650	726332	BX105168
HSI105G02	CCNB2	Cyclin B2	Hs.194698	501810	BX102366
HSI065E10	RRM2	Ribonucleotide reductase M2 polypeptide	Hs.226390	417504	BX100416
HSI054G06	NUSAP1	Nucleolar and spindle associated protein 1	Hs.511093	299485	BX100702
HSI065C06	ZNF576	Zinc finger protein 576	Hs.11110	417843	CR736720
HSI010E09	TTK	TTK protein kinase	Hs.169840	29739	BX103137
HSI021E01	KIAA0101	KIAA0101	Hs.81892	136876	BX094416
HSI045G02	UBE2T	Ubiquitin-conjugating enzyme E2T (putative)	Hs.5199	245431	BX091236
HSI080A02	MELK	Maternal embryonic leucine zipper kinase	Hs.184339	796122	BX105144
HSI116G08	NUMB	Numb homolog (Drosophila)	Hs.509909	121573	BX111393
HSI008H01	MAD2L1	MAD2 mitotic arrest deficient-like 1 (yeast)	Hs.559215	129140	BX092337
HSI027A01	PLK4	Polo-like kinase 4 (Drosophila)	Hs.172052	160053	BX109057
HSI007H08	DTL	Denticleless homolog (Drosophila)	Hs.126774	126650	BX094174
HSI007H09	GATA1	GATA binding protein 1 (globin transcription factor 1)	Hs.765	126368	BX090462
HSI046F10	TOP2A	Topoisomerase (DNA) II alpha 170kDa	Hs.156346	258953	BX099176
HSI073H03	CDC2	Cell division cycle 2, G1 to S and G2 to M	Hs.334562	742884	BX101218
HSI079F05	HMMR	Hyaluronan-mediated motility receptor (RHAMM)	Hs.72550	795932	AA460915
HSI120B07	ANKRD13D	Ankyrin repeat domain 13 family, member D	Hs.438673	129392	BX091581
HSI039H08	CSK	C-src tyrosine kinase	Hs.77793	206186	BX111061
HSI039A01	FKBP1A	FK506 binding protein 1A, 12kDa	Hs.471933	202475	CR742505
HSI022H12	ITGB4BP	Integrin beta 4 binding protein	Hs.534326	143521	BX089110
HSI020D06	PEMT	Phosphatidylethanolamine N-methyltransferase	Hs.287717	136643	BX097964
HSI182B01	E2F1	E2F transcription factor 1	Hs.96055	768260	AA424950
HSI054C04	ASF1B	ASF1 anti-silencing function 1 homolog B (S. cerevisiae)	Hs.26516	295710	BX094742
HSI183A10	E2F1	E2F transcription factor 1	Hs.96055	768260	AA424950
HSI009F02	ZNF581	Zinc finger protein 581	Hs.20768	129465	BX109714
HSI014H08	TUBB4	Tubulin, beta 4	Hs.110837	36590	BX098393
HSI034H05	KCNS1	Potassium voltage-gated channel, delayed-rectifier, subfamily S, member 1	Hs.117780	178872	BX103154
HSI070A09	WDR58	WD repeat domain 58	Hs.412304	725068	BX102472
HSI065E12	GPR172B	G protein-coupled receptor 172B	Hs.110128	417647	BX105196
HSI009E04	DNER	Delta-notch-like EGF repeat-containing transmembrane	Hs.234074	25810	BX114311
HSI014H02	TXNRD2	Thioredoxin reductase 2	Hs.443430	34689	BX116376
HSI038B03	AURKB	Aurora kinase B	Hs.442658	200181	BX113445
HSI038A12	TRIP13	Thyroid hormone receptor interactor 13	Hs.436187	198233	BX103795
HSI019E09	PLAC2	Placenta-specific 2	Hs.515575	134366	BX106036
HSI037C08	CDCA4	Cell division cycle associated 4	Hs.34045	193702	BX116790
HSI018F01	TMEM40	Transmembrane protein 40	Hs.475502	130243	BX091636
HSI014G04	ULBP2	UL16 binding protein 2	Hs.250618	36367	BX110568
HSI003H07	MKI67	Antigen identified by monoclonal antibody Ki-67	Hs.80976	108718	BX118911
HSI003G10	C15orf20	Chromosome 15 open reading frame 20	Hs.112160	109816	BX109827
HSI001H03	PPP1R14C	Protein phosphatase 1, regulatory (inhibitor) subunit 14C	Hs.486798	22259	BX112442
HSI009B09	C15orf42	Chromosome 15 open reading frame 42	Hs.441708	1693122	BX089227
HSI017F01	C20orf100	Chromosome 20 open reading frame 100	Hs.26608	41332	BX098850
HSI053G03	ADM	Adrenomedullin	Hs.441047	292808	BX099039
HSI040H08	MT1H	Metallothionein 1H	Hs.438462	214162	BX113499
HSI005G04	DIO3OS	Deiodinase, iodothyronine, type III opposite strand	Hs.525597	120431	BX093976
HSI012H10	C11orf9	Chromosome 11 open reading frame 9	Hs.473109	32174	BX115444
HSI008E08	WDR79	WD repeat domain 79	Hs.437460	128210	BX112684
HSI012D03	NLE1	Notchless homolog 1 (Drosophila)	Hs.85570	30853	BX118029
HSI163B11	EST	Transcribed locus	Hs.443239	753078	BX116169
HSI163C11	EST	Transcribed locus	Hs.547104	745372	BX104092
HSI013E05	PFN2	Profilin 2	Hs.91747	32232	BX102774
HSI012A06	UCHL1	Ubiquitin carboxyl-terminal esterase L1 (ubiquitin thiolesterase)	Hs.518731	32319	BX092068
HSI003F08	WDR1	WD repeat domain 1	Hs.128548	108671	CR736990
HSI002C11	GNAS	GNAS complex locus	Hs.125898	23019	BX101450
HSI046E07	CMAH	Cytidine monophosphate-N-acetylneuraminic acid hydroxylase (CMP-N-acetylneuraminate monooxygenase)	Hs.484918	257329	N29639
HSI001B02	CD59	CD59 antigen, complement regulatory protein	Hs.278573	22379	BX116252
HSI043B10	PIR	Pirin (iron-binding nuclear protein)	Hs.495728	234237	BX096127
HSI174H05	LOC388305	Hypothetical LOC388305	Hs.150856	1732824	BX119502
HSI025G05	PGD	Phosphogluconate dehydrogenase	Hs.464071	152466	BX099421
HSI116H12	EST	Transcribed locus	Hs.188491	120808	BX089289
HSI080E06	PSMC4	Proteasome (prosome, macropain) 26S subunit, ATPase, 4	Hs.211594	810558	AA464568
HSI159B02	C17orf49	Chromosome 17 open reading frame 49	Hs.511801	346448	BX105731
HSI082A08	FAM96B	Family with sequence similarity 96, member B	Hs.9825	824510	BX103861
HSI082D12	TRAP1	TNF receptor-associated protein 1	Hs.30345	897570	BX112202
HSI015F09	PCDHB15	Protocadherin beta 15	Hs.130757	37439	BX097908
HSI020D03	BAZ1B	Bromodomain adjacent to zinc finger domain, 1B	Hs.488671	132488	BX093970
HSI158C07	LRRC38	Leucine rich repeat containing 38	Hs.567672	325256	BX092246
HSI089A04	FLJ12505	Hypothetical protein FLJ12505	Hs.96885	1707965	BX098851
HSI004D08	CSTB	Cystatin B (stefin B)	Hs.695	113205	BX098141
HSI164C02	C22orf16	Chromosome 22 open reading frame 16	Hs.66915	755369	BX089131
HSI054G04	WDR4	WD repeat domain 4	Hs.248815	299036	BX098647
HSI131A08	C3orf21	Chromosome 3 open reading frame 21	Hs.478741	160607	BX115575
HSI159A07	EST	Transcribed locus	Hs.586567	344544	BX090593
HSI046A09	COL4A2	Collagen, type IV, alpha 2	Hs.508716	246782	BX093228
HSI181H07	ID3	Inhibitor of DNA binding 3, dominant negative helix-loop-helix protein	Hs.76884	3543936	BE277021
HSI140H11	STIM1	Stromal interaction molecule 1	Hs.501735	208703	BX099056
HSI140G11	EST	Transcribed locus	Hs.523414	207274	H59614
HSI034D06	CDKN1A	Cyclin-dependent kinase inhibitor 1A (p21, Cip1)	Hs.370771	166273	BX095995
HSI023E04	GDF15	Growth differentiation factor 15	Hs.515258	140997	BX096159
HSI155H06	ZNF75A	Zinc finger protein 75a	Hs.513292	297682	BX115863
HSI028A06	PSAP	Prosaposin (variant Gaucher disease and variant metachromatic leukodystrophy)	Hs.523004	156853	BX112824
HSI048A12	KLF7	Kruppel-like factor 7 (ubiquitous)	Hs.471221	268301	BX114911
HSI032A10	HLA-B	Major histocompatibility complex, class I, B	Hs.77961	47615	BX090262
HSI158D12	PTPRJ	Protein tyrosine phosphatase, receptor type, J	Hs.318547	343400	CR743203
HSI161E01	EST	Transcribed locus	Hs.57940	740660	BX109497
HSI032E09	SLC39A1	Solute carrier family 39 (zinc transporter), member 1	Hs.7854	51310	BX098508
HSI033H05	SLC35A2	Solute carrier family 35 (UDP-galactose transporter), member A2	Hs.21899	172415	BX099422
HSI148A09	EST	Transcribed locus	Hs.269576	246746	N57765
HSI160G04	EST	Transcribed locus	Hs.559290	728065	BX102277
HSI038A02	KIAA0251	KIAA0251 protein	Hs.370781	197792	BX108972
HSI117C02	CUTL1	Cut-like 1, CCAAT displacement protein (Drosophila)	Hs.191482	123582	BX093001
HSI056C03	CKAP4	Cytoskeleton-associated protein 4	Hs.74368	303159	BX105004
HSI150F06	EST	Transcribed locus	Hs.586314	272587	BX107346
HSI176F08	LOC654433	Hypothetical LOC654433	Hs.585970	1740862	BX112858
HSI096H03	RAB20	RAB20, member RAS oncogene family	Hs.508720	2365504	BX116686
HSI055A05	C17orf63	Chromosome 17 open reading frame 63	Hs.232197	297880	BX115583
HSI040F01	HSPA8	Heat shock 70kDa protein 8	Hs.180414	207837	BX107443
HSI048A10	SLC25A3	Solute carrier family 25 (mitochondrial carrier; phosphate carrier), member 3	Hs.290404	267717	BX112395
HSI158A10	EST	Transcribed locus	Hs.27278	341834	BX114967
HSI082F05	LDHA	Lactate dehydrogenase A	Hs.2795	897567	BX119447
HSI027G01	TEGT	Testis enhanced gene transcript (BAX inhibitor 1)	Hs.35052	160553	BX106453
HSI154H09	IGF1R	Insulin-like growth factor 1 receptor	Hs.20573	293386	BX118045
HSI045F02	NGRN	Neugrin, neurite outgrowth associated	Hs.513145	245460	BX096411
HSI154E03	DKFZp761B107	Hypothetical protein DKFZp761B107	Hs.106432	291587	BX109532
HSI150D07	EST	Transcribed locus	Hs.43741	268982	BX114913
HSI150F05	RGMB	RGM domain family, member B	Hs.526902	270667	BX109418
HSI019B06	PTMA	Prothymosin, alpha (gene sequence 28)	Hs.459927	42295	R60916
HSI045A07	K-ALPHA-1	Tubulin, alpha, ubiquitous	Hs.524390	243488	BX114111
HSI028H10	TUBA3	Tubulin, alpha 3	Hs.524395	43762	BX089709
HSI053E07	HNRPC	Heterogeneous nuclear ribonucleoprotein C (C1/C2)	Hs.449114	293942	BX118732
HSI160C01	EST	Transcribed locus	Hs.97661	726981	BX098847
HSI115E08	SLC39A13	Solute carrier family 39 (zinc transporter), member 13	Hs.523664	121175	BX099569
HSI121E03	SPRED2	Sprouty-related, EVH1 domain containing 2	Hs.59332	30385	BX114777
HSI101E01	EST	Transcribed locus	Hs.160711	1980712	BX097044
HSI082F03	RPL7A	Ribosomal protein L7a	Hs.499839	897581	BX089998
HSI020H07	RPLP1	Ribosomal protein, large, P1	Hs.356502	135576	BX090422
HSI054D03	RPS4X	Ribosomal protein S4, X-linked	Hs.446628	297837	BX104682
HSI042C10	RPS19	Ribosomal protein S19	Hs.438429	230363	BX105176
HSI078H05	SORBS1	Sorbin and SH3 domain containing 1	Hs.38621	786633	BX091640
HSI033G07	UBB	Ubiquitin B	Hs.356190	173474	BX091354
HSI118G03	C17orf45	Chromosome 17 open reading frame 45	Hs.368934	126328	CR748321
HSI045G09	RPL10	Ribosomal protein L10	Hs.401929	246474	CR742095
HSI087G11	RPL10L	Ribosomal protein L10-like	Hs.308332	1645431	BX095190
HSI037B03	ADH6	Alcohol dehydrogenase 6 (class V)	Hs.518892	195494	BX106466
HSI059E05	RPL12	RNA, U65 small nucleolar	Hs.408054	324254	CR743528
HSI118H08	CCDC72	Coiled-coil domain containing 72	Hs.356440	126823	BX095249
HSI120G06	KRTCAP2	Keratinocyte associated protein 2	Hs.516671	129371	BX092984
HSI117D07	MARF3	Membrane-associated ring finger (C3HC4) 3	Hs.132441	124042	BX109748
HSI167A10	ZNRF2	Zinc and ring finger 2	Hs.487869	795436	BX111299
HSI158F07	UNQ830	ASCL830	Hs.565319	327388	W02145
HSI157F12	EST	Transcribed locus	Hs.128298	321825	BX100192
HSI142E02	EST	Transcribed locus	Hs.348292	220471	BX105173
HSI033E03	RPS16	Ribosomal protein S16	Hs.397609	171917	BX106551
HSI145G12	SEPTIN7	Septin 7	Hs.191346	240200	BX090320
HSI101G10	NME1	Non-metastatic cells 1, protein (NM23A) expressed in	Hs.118638	1991778	BX115812
HSI055D12	NME1	Non-metastatic cells 1, protein (NM23A) expressed in	Hs.118638	300041	BX096629
HSI034A01	NME2	Methionine sulfoxide reductase B3	Hs.463456	172457	BX119210
HSI035E08	NDUFB9	NADH dehydrogenase (ubiquinone) 1 beta subcomplex, 9, 22kDa	Hs.15977	179044	BX091244
HSI055G09	NDUFS6	NADH dehydrogenase (ubiquinone) Fe-S protein 6, 13kDa (NADH-coenzyme Q reductase)	Hs.408257	307886	BX108253
HSI036E08	UBL5	Ubiquitin-like 5	Hs.534477	195794	BX117102
HSI046A05	COX5B	Cytochrome c oxidase subunit Vb	Hs.1342	247903	BX109014
HSI050A01	HINT1	Histidine triad nucleotide binding protein 1	Hs.483305	277193	BX098686
HSI074E01	NDUFC2	NADH dehydrogenase (ubiquinone) 1, subcomplex unknown, 2, 14.5kDa	Hs.407860	753696	BX111958
HSI084C01	MGC20983	Hypothetical protein MGC20983	Hs.124010	1390676	BX090543
HSI152B09	KIAA0460	KIAA0460	Hs.213666	277687	BX100723
HSI071B03	C14orf166B	Chromosome 14 open reading frame 166B	Hs.147276	728254	BX106373
HSI071A03	TDRD4	Tudor domain containing 4	Hs.97464	727843	BX093151
HSI071H03	C17orf62	Chromosome 17 open reading frame 62	Hs.163113	730968	BX116555
HSI071C03	KCNK4	Potassium channel, subfamily K, member 4	Hs.97174	727866	BX095668
HSI071E03	KCNJ10	Potassium inwardly-rectifying channel, subfamily J, member 10	Hs.408960	730016	BX113811
HSI071G03	C14orf148	Chromosome 14 open reading frame 148	Hs.97556	729401	AA399545
HSI046H06	APLP2	Amyloid beta (A4) precursor-like protein 2	Hs.370247	248618	BX109016
HSI141B06	GPC3	Glypican 3	Hs.567276	209840	BX095581
HSI160E12	ARRDC1	Arrestin domain containing 1	Hs.12999	727593	BX114715
HSI137G01	UTRN	Utrophin (homologous to dystrophin)	Hs.133135	197736	BX105422
HSI108D02	LONPL	Peroxisomal LON protease like	Hs.555994	381991	CR747969
HSI135A11	SETBP1	SET binding protein 1	Hs.435458	173957	BX100305
HSI065E04	C14orf43	Chromosome 14 open reading frame 43	Hs.509923	417240	BX107279
HSI065E05	PDSS2	Prenyl (decaprenyl) diphosphate synthase, subunit 2	Hs.486095	417175	BX119736
HSI044G11	PPAP2C	Phosphatidic acid phosphatase type 2C	Hs.465506	244297	BX091414
HSI155B02	PIK3C2G	Phosphoinositide-3-kinase, class 2, gamma polypeptide	Hs.22500	294611	BX093268
HSI139A09	RAD50	RAD50 homolog (S. cerevisiae)	Hs.242635	200847	BX098637
HSI131E05	IL7	Interleukin 7	Hs.536926	162107	BX094160
HSI137G12	NEK2	NIMA (never in mitosis gene a)-related kinase 2	Hs.153704	198104	BX096704
HSI097D02	PLOD3	Procollagen-lysine, 2-oxoglutarate 5-dioxygenase 3	Hs.153357	2393339	CR745471
HSI097F02	FLJ13639	Hypothetical protein FLJ13639	Hs.266728	2467402	BX091648
HSI097B02	THRSP	Thyroid hormone responsive (SPOT14 homolog, rat)	Hs.584812	2374415	BX118511
HSI097A02	VPREB3	Pre-B lymphocyte gene 3	Hs.136713	2388688	BX095988
HSI097C02	ALOX15B	Arachidonate 15-lipoxygenase, type B	Hs.111256	2408159	BX106451
HSI097G02	CD86	CD86 antigen (CD28 antigen ligand 2, B7-2 antigen)	Hs.171182	50214	BX093060
HSI161B06	SH3PXD2A	SH3 and PX domains 2A	Hs.567401	729414	BX115516
HSI146E06	EST	Transcribed locus	Hs.42009	243312	H95077
HSI034C07	COX8A	Cytochrome c oxidase subunit 8A (ubiquitous)	Hs.433901	173063	BX119271
HSI162H10	EST	Transcribed locus	Hs.371912	742889	BX093518
HSI097D01	C21orf52	Chromosome 21 open reading frame 52	Hs.436868	2398501	BX110236
HSI144C06	LOC401499	Hypothetical LOC401499	Hs.558930	231057	BX106626
HSI137E01	EST	Transcribed locus	Hs.34558	195820	BX089566
HSI034F02	BCAP31	B-cell receptor-associated protein 31	Hs.522817	172876	BX103787
HSI007G08	ATP6V1F	ATPase, H+ transporting, lysosomal 14kDa, V1 subunit F	Hs.78089	126278	BX093021
HSI043E10	POLR2J	Polymerase (RNA) II (DNA directed) polypeptide J, 13.3kDa	Hs.533383	232789	BX114877
HSI042G09	FIS1	NADH dehydrogenase (ubiquinone) 1 alpha subcomplex, 10, 42kDa	Hs.423968	229553	BX106251
HSI055H03	VAMP8	Vesicle-associated membrane protein 8 (endobrevin)	Hs.534373	301715	BX092149
HSI039H09	CLU	Clusterin	Hs.436657	205996	BX114057
HSI145C12	ZDHHC14	Zinc finger, DHHC-type containing 14	Hs.187459	233740	BX105382
HSI161C10	EST	Transcribed locus	Hs.575630	741035	BX113638
HSI004E06	FDFT1	Farnesyl-diphosphate farnesyltransferase 1	Hs.546253	112853	CR737663
HSI155D07	ATXN1	Ataxin 1	Hs.434961	294675	N71298
HSI040G05	GRB2	Growth factor receptor-bound protein 2	Hs.444356	210616	BX106569
HSI020C10	P4HB	Procollagen-proline, 2-oxoglutarate 4-dioxygenase (proline 4-hydroxylase), beta polypeptide	Hs.464336	132702	BX092023
HSI034D11	CAPNS1	Calpain, small subunit 1	Hs.515371	174796	BX104067
HSI110E08	FAM62B	Family with sequence similarity 62 (C2 domain containing) member B	Hs.490795	31343	BX095949
HSI099G12	FAM62B	Family with sequence similarity 62 (C2 domain containing) member B	Hs.490795	31343	BX095949
HSI073B08	UNQ501	MBC3205	Hs.8036	740322	BX091064
HSI033F06	COX6B1	Cytochrome c oxidase subunit Vib polypeptide 1 (ubiquitous)	Hs.431668	172748	BX106670
HSI011B02	FKBP4	N-myristoyltransferase 2	Hs.524183	28606	BX104658
HSI036B06	PCK2	Phosphoenolpyruvate carboxykinase 2 (mitochondrial)	Hs.75812	190917	BX090016
HSI183A08	SLC9A3R1	Solute carrier family 9 (sodium/hydrogen exchanger), member 3 regulator 1	Hs.396783	773286	AA425299
HSI047H12	IER3	Immediate early response 3	Hs.76095	259649	BX105139
HSI070E05	KRT19	Keratin 19	Hs.514167	724358	BX101953
HSI076C09	KRT8	Keratin 8	Hs.533782	757040	BX107596
HSI183C03	KRT18	Keratin 18	Hs.406013	855521	AA664179
HSI063H05	INSIG1	Insulin induced gene 1	Hs.520819	364082	BX094639
HSI117B10	EST	Transcribed locus	Hs.439558	124317	BX094046
HSI054A05	CGN	Cingulin	Hs.18376	296444	BX095062
HSI075D09	AP1M2	Adaptor-related protein complex 1, mu 2 subunit	Hs.18894	756621	BX097750
HSI129E04	LOC390508	Similar to MGC53446 protein	Hs.170853	152373	BX118822
HSI085H02	KCNIP4	Kv channel interacting protein 4	Hs.567595	1572838	BX099814
HSI166F06	KARCA1	Kelch/ankyrin repeat containing cyclin A1 interacting protein	Hs.507290	795597	BX097392
HSI049H08	CRIP1	Cysteine-rich protein 1 (intestinal)	Hs.70327	276798	N40545
HSI128F08	LOC440335	Hypothetical gene supported by BC022385; BC035868; BC048326	Hs.390599	149420	BX116633
HSI070H03	SYCP2	Synaptonemal complex protein 2	Hs.202676	728123	BX114874
HSI098D08	C10orf57	Chromosome 10 open reading frame 57	Hs.169982	150262	CR745743
HSI090H06	TRUB1	TruB pseudouridine (psi) synthase homolog 1 (E. coli)	Hs.21187	1837459	BX091117
HSI157C01	GSTO2	Glutathione S-transferase omega 2	Hs.203634	306063	BX119720
HSI131B04	C9orf152	Chromosome 9 open reading frame 152	Hs.125608	161036	BX117097
HSI074A02	MLPH	Melanophilin	Hs.102406	753240	BX089474
HSI045G05	FBP1	Fructose-1,6-bisphosphatase 1	Hs.494496	246631	BX089543
HSI096D05	FOXA1	Forkhead box A1	Hs.163484	2338773	BX105480
HSI096C05	KIAA1324	KIAA1324	Hs.262811	2346678	CR748056
HSI136C08	THSD4	Thrombospondin, type I, domain containing 4	Hs.387057	186337	BX095996
HSI182B10	GATA3	GATA binding protein 3	Hs.524134	214068	H72875
HSI042D09	DGAT2	Diacylglycerol O-acyltransferase homolog 2 (mouse)	Hs.334305	229425	BX092487
HSI135H03	TUSC5	Tumor suppressor candidate 5	Hs.146059	187593	BX103058
HSI002G10	PLIN	Perilipin	Hs.103253	108330	BX118818
HSI014E08	GYG2	Glycogenin 2	Hs.567381	35085	BX089551
HSI075C05	MOSC1	MOCO sulphurase C-terminal domain containing 1	Hs.497816	753991	BX111884
HSI028B02	SAA1	Serum amyloid A2	Hs.332053	161456	BX102362
HSI048C02	CAV1	Caveolin 1, caveolae protein, 22kDa	Hs.74034	269119	BX102138
HSI038C09	TF	Transferrin	Hs.518267	201154	BX115920
HSI093C04	AQP7P1	Aquaporin 7 pseudogene 2	Hs.567897	2029006	CR739662
HSI029B09	FABP4	Fatty acid binding protein 4, adipocyte	Hs.391561	162654	CR744520
HSI063H12	GPAM	Glycerol-3-phosphate acyltransferase, mitochondrial	Hs.42586	375570	BX109221
HSI071B08	ADH1B	Alcohol dehydrogenase IB (class I), beta polypeptide	Hs.4	727553	CR744170
HSI072A08	C14orf140	Chromosome 14 open reading frame 140	Hs.48642	731423	BX110341
HSI096G10	ADH1C	Alcohol dehydrogenase 1C (class I), gamma polypeptide	Hs.2523	2374344	BX092460
HSI021B08	PDK4	Pyruvate dehydrogenase kinase, isozyme 4	Hs.8364	138352	BX095607
HSI047A10	ITIH5	Inter-alpha (globulin) inhibitor H5	Hs.498586	252539	BX094469
HSI035H12	FABP4	Fatty acid binding protein 4, adipocyte	Hs.391561	187006	BX110917
HSI181E02	MID1	Midline 1 (Opitz/BBB syndrome)	Hs.27695	897865	AA598640
HSI029F12	TRIM2	Tripartite motif-containing 2	Hs.435711	46812	BX111049
HSI064G08	ELF5	E74-like factor 5 (ets domain transcription factor)	Hs.11713	377520	BX109917
HSI010D11	PROM1	Prominin 1	Hs.479220	27544	BX099263
HSI025F02	KRT23	Keratin 23 (histone deacetylase inducible)	Hs.9029	150109	BX115677
HSI183F10	KLK10	Kallikrein 10	Hs.275464	810960	AA459401
HSI052B11	KLK6	Kallikrein 6 (neurosin, zyme)	Hs.79361	283418	BX103658
HSI061E06	KLK5	Kallikrein 5	Hs.50915	344588	W73140
HSI183E07	KRT14	Keratin 14 (epidermolysis bullosa simplex, Dowling-Meara, Koebner)	Hs.355214	183602	H44051
HSI005B10	EST	Transcribed locus	Hs.524293	115351	T86967
HSI081E03	S100A2	S100 calcium binding protein A2	Hs.516484	810813	BX119419
HSI064D04	KRT6B	Keratin 6B	Hs.524438	366481	BX095511
HSI080G07	TRIM29	Tripartite motif-containing 29	Hs.504115	809810	BX091564
HSI027G05	KRT17	Keratin 17	Hs.2785	155730	BX107177
HSI159F05	IRX1	Iroquois homeobox protein 1	Hs.424156	359040	BX100124
HSI066D08	MMP7	Matrix metallopeptidase 7 (matrilysin, uterine)	Hs.2256	470393	BX118049
HSI107F10	HIVEP3	Human immunodeficiency virus type I enhancer binding protein 3	Hs.403972	1287882	BX101748
HSI137C08	ANKRD38	Ankyrin repeat domain 38	Hs.283398	194289	BX113154
HSI074D05	FLJ10781	Hypothetical protein FLJ10781	Hs.8395	752876	BX089734
HSI077A08	CCL18	Chemokine (C-C motif) ligand 18 (pulmonary and activation-regulated)	Hs.143961	768497	BX116770
HSI060D03	TDO2	Tryptophan 2,3-dioxygenase	Hs.183671	327488	BX113653
HSI046G04	KYNU	Kynureninase (L-kynurenine hydrolase)	Hs.470126	252515	BX118102
HSI025B05	DAPK1	Death-associated protein kinase 1	Hs.380277	148084	BX089556
HSI011D09	GPRC5B	G protein-coupled receptor, family C, group 5, member B	Hs.148685	30018	BX094988
HSI080D06	BACE2	Beta-site APP-cleaving enzyme 2	Hs.529408	809721	BX089777
HSI028C07	CHI3L1	Chitinase 3-like 1 (cartilage glycoprotein-39)	Hs.382202	156920	BX102071
HSI089C09	CHIT1	Chitinase 1 (chitotriosidase)	Hs.201688	1707107	BX099272
HSI076D05	GPR126	G protein-coupled receptor 126	Hs.318894	759187	BX097432
HSI027F09	ZCCHC11	Zinc finger, CCHC domain containing 11	Hs.476164	159441	BX095655
HSI053E06	MBP	Myelin basic protein	Hs.551713	294609	BX098495
HSI181C08	DHRS3	Dehydrogenase/reductase (SDR family) member 3	Hs.289347	594630	AA171606
HSI056D10	DHRS3	Dehydrogenase/reductase (SDR family) member 3	Hs.289347	306537	BX105725
HSI130A09	PI16	Peptidase inhibitor 16	Hs.25391	152602	BX114783
HSI008H11	CD36	CD36 antigen (collagen type I receptor, thrombospondin receptor)	Hs.120949	127648	BX104186
HSI182E10	IGFBP3	Insulin-like growth factor binding protein 3	Hs.450230	898218	AA598601
HSI115F12	DNAPTP6	DNA polymerase-transactivated protein 6	Hs.120323	121133	BX114333
HSI011H09	DOCK10	Dedicator of cytokinesis 10	Hs.46578	31145	BX100241
HSI005C05	ST3GAL5	ST3 beta-galactoside alpha-2,3-sialyltransferase 5	Hs.415117	120864	BX097059
HSI051F05	PAG1	Phosphoprotein associated with glycosphingolipid microdomains 1	Hs.266175	282779	BX110839
HSI181D04	PTPRU	Protein tyrosine phosphatase, receptor type, U	Hs.19718	744800	AA644448
HSI030A06	EYA2	Eyes absent homolog 2 (Drosophila)	Hs.472877	45134	BX091123
HSI030F04	TSPYL5	TSPY-like 5	Hs.173094	45177	BX117454
HSI087C10	LY6K	Lymphocyte antigen 6 complex, locus K	Hs.69517	1639103	BX118431
HSI140A08	C9orf3	Chromosome 9 open reading frame 3	Hs.434253	205327	BX107588
HSI005E11	C9orf3	Chromosome 9 open reading frame 3	Hs.434253	121505	BX099647
HSI019G05	NFIB	Nuclear factor I/B	Hs.370359	130995	BX112561
HSI056E11	PHKA1	Phosphorylase kinase, alpha 1 (muscle)	Hs.201379	306175	BX113174
HSI087D09	CSDA	Cold shock domain protein A	Hs.221889	1644706	CR737674
HSI042D08	CSDA	Cold shock domain protein A	Hs.221889	222151	BX090484
HSI166H03	EST	Transcribed locus	Hs.524340	795349	AA453261
HSI032G03	LMO4	LIM domain only 4	Hs.436792	50031	H17052
HSI060A10	FAT	FAT tumor suppressor homolog 1 (Drosophila)	Hs.481371	341304	BX103284
HSI182F05	ACTG2	Actin, gamma 2, smooth muscle, enteric	Hs.516105	81289	T60048
HSI094H01	HOMER1	Homer homolog 1 (Drosophila)	Hs.129051	2239822	BX099720
HSI032A08	HIVEP2	Human immunodeficiency virus type I enhancer binding protein 2	Hs.510172	51049	BX100491
HSI033E09	GABARAPL1	GABA(A) receptor-associated protein like 1	Hs.524250	52600	BX092073
HSI005B11	TNFSF13B	Tumor necrosis factor (ligand) superfamily, member 13b	Hs.525157	115371	BX110396
HSI010B02	PFKP	Phosphofructokinase, platelet	Hs.26010	26184	BX104332
HSI043E02	CDCA7L	Cell division cycle associated 7-like	Hs.520245	234392	BX112809
HSI038F05	FKBP5	FK506 binding protein 5	Hs.558328	202763	BX115688
HSI030A03	ADORA2A	Adenosine A2a receptor	Hs.197029	45788	BX112482
HSI020C11	SLC5A6	Solute carrier family 5 (sodium-dependent vitamin transporter), member 6	Hs.435735	135018	BX092867
HSI060G09	THOC3	THO complex 3	Hs.535769	341131	BX114549
HSI015F10	UFC1	Ubiquitin-fold modifier conjugating enzyme 1	Hs.301412	37242	BX108705
HSI032A09	LAPTM4B	Lysosomal associated protein transmembrane 4 beta	Hs.492314	48466	BX090335
HSI025E07	LRRC59	Leucine rich repeat containing 59	Hs.370927	153565	BX108233
HSI044H10	NP	Nucleoside phosphorylase	Hs.75514	245067	BX118679
HSI127F08	MFSD2	Major facilitator superfamily domain containing 2	Hs.75668	144059	BX101885
HSI098C11	FLJ22671	Hypothetical protein FLJ22671	Hs.193745	110668	BX101527
HSI040F07	SLC31A2	Solute carrier family 31 (copper transporters), member 2	Hs.24030	207516	BX095395
HSI130D09	LOC144501	Hypothetical protein LOC144501	Hs.140978	159285	BX117598
HSI045H02	BTG3	BTG family, member 3	Hs.473420	246304	BX105675
HSI046C04	BTG3	BTG family, member 3	Hs.473420	249547	BX107631
HSI056A10	MRPL13	Mitochondrial ribosomal protein L13	Hs.333823	302990	BX118069
HSI057D06	DECR1	2,4-dienoyl CoA reductase 1, mitochondrial	Hs.492212	320618	BX111970
HSI058A10	DLST	Dihydrolipoamide S-succinyltransferase (E2 component of 2-oxo-glutarate complex)	Hs.525459	310053	BX115643
HSI182F08	ENG	Endoglin (Osler-Rendu-Weber syndrome 1)	Hs.76753	774409	AA446108
HSI055C02	DNAJB5	DnaJ (Hsp40) homolog, subfamily B, member 5	Hs.237506	300369	N80249
HSI047F08	ZNF382	Zinc finger protein 382	Hs.567628	260622	H97563
HSI157B09	H6PD	Hexose-6-phosphate dehydrogenase (glucose 1-dehydrogenase)	Hs.463511	302392	BX105441
HSI093D07	ALDH1L1	Aldehyde dehydrogenase 1 family, member L1	Hs.434435	1635304	BX110684
HSI034B09	BRUNOL5	Bruno-like 5, RNA binding protein (Drosophila)	Hs.567561	173660	H22512
HSI093C08	CHRD	Chordin	Hs.166186	2048244	AI370796
HSI166E11	C17orf74	Chromosome 17 open reading frame 74	Hs.380704	795317	BX093638
HSI079F07	FLJ23588	CAP-binding protein complex interacting protein 1	Hs.368507	795170	BX102338
HSI079F06	EST	Transcribed locus	Hs.449351	795247	BX090528
HSI007D07	MEG3	Maternally expressed 3	Hs.568182	124565	BX111451
HSI055H02	RPL39	Ribosomal protein L39	Hs.300141	303008	BX103465
HSI182F10	CRYAB	Crystallin, alpha B	Hs.408767	839736	AA504891
HSI144D08	TCAM1	Testicular cell adhesion molecule 1 homolog (mouse)	Hs.514404	229234	BX099648
HSI144H08	STRBP	Spermatid perinuclear RNA binding protein	Hs.287659	233181	BX106482
HSI117C10	BAIAP2L1	BAI1-associated protein 2-like 1	Hs.584939	123318	BX100941
HSI144F08	CAMK2G	Calcium/calmodulin-dependent protein kinase (CaM kinase) II gamma	Hs.523045	232330	BX100695
HSI144G08	MT1B	Metallothionein 1B (functional)	Hs.36102	232772	BX118979
HSI119C02	MT1M	Metallothionein 1M	Hs.188518	126458	BX106746
HSI159A03	CHD7	Chromodomain helicase DNA binding protein 7	Hs.20395	346809	BX115873
HSI182G03	MT1X	Metallothionein 1X	Hs.374950	297392	N80129
HSI038F06	AFG3L1	AFG3 ATPase family gene 3-like 1 (yeast)	Hs.534773	202337	BX114649
HSI053A11	MRPS23	Mitochondrial ribosomal protein S23	Hs.5836	291791	BX118880
HSI038D06	HIST2H2BE	Histone 2, H2be	Hs.2178	201123	BX101066
HSI020G09	HIST1H2BK	Histone 1, H2bk	Hs.437275	135987	BX090468
HSI072G07	TAF6L	TAF6-like RNA polymerase II, p300/CBP-associated factor (PCAF)-associated factor, 65kDa	Hs.131846	731750	BX094616
HSI072G06	CEL	Carboxyl ester lipase (bile salt-stimulated lipase)	Hs.533258	742077	AA405728
HSI041B02	EST	Transcribed locus	Hs.458395	214006	BX100408
HSI085B01	HIST1H2BN	Histone 1, H2bn	Hs.534368	1473211	BX103372
HSI093D08	FLJ90086	Similar to AI661453 protein	Hs.444277	1637801	BX108590
HSI082H03	HIST1H3H	Histone 1, H3h	Hs.70937	965645	BX111537
HSI014B03	HIST1H4H	Histone 1, H4h	Hs.421737	1687361	BX117028
HSI168F07	EST	Transcribed locus	Hs.171806	1240503	BX089034
HSI181A09	CCL3L1	Chemokine (C-C motif) ligand 3-like 1	Hs.512683	153355	R47893
HSI049H10	ITPK1	Inositol 1,3,4-triphosphate 5/6 kinase	Hs.308122	277154	CR748214
HSI039G12	CSF1R	KIAA0194 protein	Hs.483829	204653	BX102016
HSI093E01	ITGAM	Integrin, alpha M (complement component 3 receptor 3 subunit)	Hs.172631	2056464	BX095806
HSI051H04	TREM2	Triggering receptor expressed on myeloid cells 2	Hs.435295	283746	BX106100
HSI018G08	SPP1	Secreted phosphoprotein 1 (osteopontin, bone sialoprotein I, early T-lymphocyte activation 1)	Hs.313	37796	BX102828
HSI008H07	MAFB	V-maf musculoaponeurotic fibrosarcoma oncogene homolog B (avian)	Hs.169487	129564	BX095138
HSI058G05	MGC16291	Hypothetical protein MGC16291	Hs.55977	324593	BX095260
HSI006F09	MRPL15	Mitochondrial ribosomal protein L15	Hs.18349	123529	BX096971
HSI010H04	SPARCL1	SPARC-like 1 (mast9, hevin)	Hs.62886	27956	BX112537
HSI011B09	VSIG4	V-set and immunoglobulin domain containing 4	Hs.8904	26928	BX117487
HSI006D10	SEC31L2	SEC31-like 2 (S. cerevisiae)	Hs.18889	123037	BX107827
HSI003D01	CD74	CD74 antigen (invariant polypeptide of major histocompatibility complex, class II antigen-associated)	Hs.436568	66999	BX090113
HSI004H02	C1QB	Complement component 1, q subcomponent, B chain	Hs.8986	112128	BX106434
HSI008H08	SLC15A3	Solute carrier family 15, member 3	Hs.237856	127958	BX099653
HSI026G07	TYROBP	TYRO protein tyrosine kinase binding protein	Hs.515369	152679	BX101840
HSI088A12	DDX6	DEAD (Asp-Glu-Ala-Asp) box polypeptide 6	Hs.408461	1660596	BX093577
HSI056A04	NAPSA	Napsin A aspartic peptidase	Hs.512843	302091	BX111968
HSI022A05	CENTA2	Centaurin, alpha 2	Hs.514063	140877	BX102751
HSI042C01	HLA-DQA1	Major histocompatibility complex, class II, DQ alpha 1	Hs.555872	221619	BX098086
HSI043G09	HPS5	Hermansky-Pudlak syndrome 5	Hs.437599	240655	CR736506
HSI043C08	APOC1	Apolipoprotein C-I	Hs.110675	234314	BX109900
HSI055E02	PLEKHO1	Pleckstrin homology domain containing, family O member 1	Hs.438824	301965	BX094120
HSI036D10	HLA-DRB1	Major histocompatibility complex, class II, DR beta 3	Hs.520049	186767	BX097674
HSI056E06	NHSL1	NHS-like 1	Hs.486596	308467	BX097367
HSI031A02	CDH5	Cadherin 5, type 2, VE-cadherin (vascular epithelium)	Hs.76206	46798	BX090581
HSI025H09	NOTCH4	Notch homolog 4 (Drosophila)	Hs.436100	153633	BX110771
HSI139C10	CXorf36	Chromosome X open reading frame 36	Hs.98321	201370	BX099144
HSI067D11	CD34	CD34 antigen	Hs.374990	487462	BX100546
HSI012F03	VWF	Von Willebrand factor	Hs.440848	32459	BX107276
HSI032F10	AQP1	Aquaporin 1 (Colton blood group)	Hs.76152	51950	BX092381
HSI033A04	ITGA7	Integrin, alpha 7	Hs.524484	49751	BX091156
HSI027C06	PLVAP	Plasmalemma vesicle associated protein	Hs.107125	153979	BX090987
HSI040E08	DUSP1	Dual specificity phosphatase 1	Hs.171695	210429	BX107375
HSI069H10	NFYC	Nuclear transcription factor Y, gamma	Hs.233458	723939	CR741785
HSI009G08	FOS	V-fos FBJ murine osteosarcoma viral oncogene homolog	Hs.25647	26474	BX091171
HSI036C05	EGR1	Early growth response 1	Hs.326035	182411	BX109721
HSI178F05	EST	Transcribed locus		1837432
HSI182C05	ATF3	Activating transcription factor 3	Hs.460	51448	H21042
HSI045C03	C10orf10	Chromosome 10 open reading frame 10	Hs.93675	245774	BX106254
HSI063E06	SOCS3	Suppressor of cytokine signaling 3	Hs.527973	362278	BX089600
HSI059G10	MMP1	Matrix metallopeptidase 1 (interstitial collagenase)	Hs.83169	325050	BX100055
HSI082H01	LOC151534	Hypothetical protein BC009264	Hs.516124	900743	BX103656
HSI059G01	ADFP	Adipose differentiation-related protein	Hs.3416	324282	BX108578
HSI183F09	COMP	Cartilage oligomeric matrix protein	Hs.1584	309515	N94385
HSI040G09	TIMP3	TIMP metallopeptidase inhibitor 3 (Sorsby fundus dystrophy, pseudoinflammatory)	Hs.297324	208744	BX103801
HSI183C10	MMP11	E2F transcription factor 1	Hs.143751	1722884	AI189375
HSI183E10	MMP11	Matrix metallopeptidase 11 (stromelysin 3)	Hs.143751	487296	AA045500
HSI028A12	ITGA11	Integrin, alpha 11	Hs.436416	159533	BX119665
HSI002C12	EFEMP2	EGF-containing fibulin-like extracellular matrix protein 2	Hs.381870	23448	BX109435
HSI042F04	BGN	Biglycan	Hs.821	229844	BX107816
HSI183F03	PCOLCE	Procollagen C-endopeptidase enhancer	Hs.202097	878652	AA670200
HSI039H11	COPZ2	Coatomer protein complex, subunit zeta 2	Hs.37482	205969	BX112761
HSI081C02	DCHS1	Dachsous 1 (Drosophila)	Hs.199850	813735	BX093477
HSI041F07	LRRC32	Leucine rich repeat containing 32	Hs.151641	214454	BX113451
HSI053H07	RNF144	Ring finger protein 144	Hs.22146	1656118	BX116787
HSI036C04	MYL9	Myosin, light polypeptide 9, regulatory	Hs.504687	187927	BX107180
HSI054C11	COL18A1	Collagen, type XVIII, alpha 1	Hs.517356	297060	BX111145
HSI071D02	IPO4	Importin 4	Hs.411865	728613	BX108373
HSI071H02	TAGLN	Transgelin	Hs.503998	728681	BX093514
HSI088A11	SPHK1	Sphingosine kinase 1	Hs.68061	1665736	BX106465
HSI077F06	TPM2	Tropomyosin 2 (beta)	Hs.300772	774468	BX100211
HSI182E07	PDGFRB	Platelet-derived growth factor receptor, beta polypeptide	Hs.509067	40643	R56294
HSI015A04	PDGFRB	Platelet-derived growth factor receptor, beta polypeptide	Hs.509067	35369	BX102743
HSI079H09	MFAP2	Microfibrillar-associated protein 2	Hs.389137	789257	BX094484
HSI076B09	C1QTNF6	C1q and tumor necrosis factor related protein 6	Hs.22011	756918	BX114161
HSI073H06	LOXL1	Lysyl oxidase-like 1	Hs.65436	742125	BX095328
HSI059F05	FBLIM1	Filamin binding LIM protein 1	Hs.530101	323193	BX096040
HSI056D06	C14orf78	Chromosome 14 open reading frame 78	Hs.441783	307670	BX098525
HSI027E08	SMO	Smoothened homolog (Drosophila)	Hs.437846	158237	BX101123
HSI048H10	ANGPTL4	Angiopoietin-like 4	Hs.9613	267100	BX091638
HSI183E02	ABCG1	ATP-binding cassette, sub-family G (WHITE), member 1	Hs.124649	503717	AA131527
HSI182D08	IGFBP6	Insulin-like growth factor binding protein 6	Hs.274313	753620	AA478724
HSI074E11	ARHGEF16	Rho guanine exchange factor (GEF) 16	Hs.87435	756373	BX110986
HSI039B11	RARRES2	Retinoic acid receptor responder (tazarotene induced) 2	Hs.521286	204264	BX112842
HSI013D01	CTSH	Cathepsin H	Hs.148641	33176	BX112934
HSI077D06	VEGFB	Vascular endothelial growth factor B	Hs.78781	770862	BX118028
HSI028G08	SERPING1	Serpin peptidase inhibitor, clade G (C1 inhibitor), member 1, (angioedema, hereditary)	Hs.384598	162959	H28585
HSI034A05	FXYD6	FXYD domain containing ion transport regulator 6	Hs.504031	166013	BX091445
HSI080H08	SUPT4H1	Suppressor of Ty 4 homolog 1 (S. cerevisiae)	Hs.439481	809833	BX118790
HSI030H10	PLXND1	Plexin D1	Hs.301685	47314	BX111074
HSI033A01	KIFC3	Kinesin family member C3	Hs.23131	50280	BX118043
HSI002B11	PLAUR	Plasminogen activator, urokinase receptor	Hs.466871	22790	BX105250
HSI097F04	MAPK10	Mitogen-activated protein kinase 10	Hs.125503	2404060	BX109996
HSI097G04	INPP4B	Inositol polyphosphate-4-phosphatase, type II, 105kDa	Hs.480837	165857	CR740166
HSI077E10	HEATR1	HEAT repeat containing 1	Hs.209958	771032	BX104236
HSI076D01	STK39	Serine threonine kinase 39 (STE20/SPS1 homolog, yeast)	Hs.276271	758508	BX112098
HSI028F12	SCCPDH	Saccharopine dehydrogenase (putative)	Hs.498397	43411	BX104892
HSI024B11	CAP2	CAP, adenylate cyclase-associated protein, 2 (yeast)	Hs.132902	148533	BX091852
HSI130D12	C1orf64	Chromosome 1 open reading frame 64	Hs.29190	155072	BX097668
HSI044C08	CYB5A	Cytochrome b5 type A (microsomal)	Hs.465413	240132	BX094731
HSI071E05	BRP44	Brain protein 44	Hs.517768	729331	BX117897
HSI057H01	GPR160	G protein-coupled receptor 160	Hs.231320	320332	BX089520
HSI098B01	CRNKL1	Crn, crooked neck-like 1 (Drosophila)	Hs.171342	40022	BX094199
HSI177E10	PSMA3	Proteasome (prosome, macropain) subunit, alpha type, 3	Hs.558799	1751295	BX094763
HSI098F04	ARHGEF3	Rho guanine nucleotide exchange factor (GEF) 3	Hs.476402	293745	BX111634
HSI058D12	IQGAP2	IQ motif containing GTPase activating protein 2	Hs.291030	321386	BX110936
HSI157B01	FLJ39370	Hypothetical protein FLJ39370	Hs.23439	306172	BX090360
HSI020E02	FLJ20152	Hypothetical protein FLJ20152	Hs.481704	135078	BX097075
HSI039E02	VAV3	Vav 3 oncogene	Hs.267659	203949	BX095038
HSI031B09	POLB	Polymerase (DNA directed), beta	Hs.521563	48629	BX115761
HSI055H08	SLC2A10	Solute carrier family 2 (facilitated glucose transporter), member 10	Hs.305971	304871	BX100500
HSI017E09	KIAA0644	KIAA0644 gene product	Hs.21572	41539	BX094991
HSI078D01	BCKDHB	Branched chain keto acid dehydrogenase E1, beta polypeptide (maple syrup urine disease)	Hs.436387	785338	BX094284
HSI024A02	MAP3K1	Mitogen-activated protein kinase kinase kinase 1	Hs.584779	146134	BX096276
HSI007H04	FAM111A	Family with sequence similarity 111, member A	Hs.150651	125240	BX091275
HSI047A01	PHF16	PHD finger protein 16	Hs.371977	258533	BX119692
HSI024C11	SOCS2	Suppressor of cytokine signaling 2	Hs.485572	148571	BX106270
HSI074D03	PTGER3	Prostaglandin E receptor 3 (subtype EP3)	Hs.445000	753211	BX104537
HSI062C02	NGFRAP1	Nerve growth factor receptor (TNFRSF16) associated protein 1	Hs.448588	347367	BX098297
HSI033B12	C1orf19	Chromosome 1 open reading frame 19	Hs.548197	52406	BX109628
HSI017G02	GPC1	Glypican 1	Hs.328232	40921	BX114689
HSI123H02	MCART1	Similar to mitochondrial carrier triple repeat 1	Hs.118394	40063	BX109268
HSI045D08	WDR32	WD repeat domain 32	Hs.522130	247635	BX102134
HSI034H04	TSPAN5	Tetraspanin 5	Hs.118118	178734	BX101060
HSI065B05	C3orf52	Chromosome 3 open reading frame 52	Hs.434247	417499	BX104180
HSI002F02	CHPT1	Choline phosphotransferase 1	Hs.293077	24193	BX095836
HSI024E05	GALNT3	UDP-N-acetyl-alpha-D-galactosamine:polypeptide N-acetylgalactosaminyltransferase 3 (GalNAc-T3)	Hs.170986	148225	BX094158
HSI138G04	ELL2	Elongation factor, RNA polymerase II, 2	Hs.192221	199528	BX114869
HSI075C06	C14orf161	Chromosome 14 open reading frame 161	Hs.131755	755895	BX110928
HSI031E08	FOXO3A	Forkhead box O3A	Hs.220950	1674286	BX110704
HSI018F12	PTPRK	Protein tyrosine phosphatase, receptor type, K	Hs.155919	42062	BX098620
HSI071H07	MAGEB1	Melanoma antigen family B, 1	Hs.73021	730710	BX105170
HSI071H08	NALP4	NACHT, leucine rich repeat and PYD containing 4	Hs.351637	731081	BX091036
HSI090B03	SLC12A2	Solute carrier family 12 (sodium/potassium/chloride transporters), member 2	Hs.162585	1738558	BX106574
HSI121H03	OACT2	O-acyltransferase (membrane bound) domain containing 2	Hs.467634	31494	BX095727
HSI060E04	OACT2	O-acyltransferase (membrane bound) domain containing 2	Hs.467634	342125	BX105652
HSI018A07	SLC19A2	Solute carrier family 19 (thiamine transporter), member 2	Hs.30246	130060	BX097042
HSI026G02	FLJ38379	Hypothetical protein FLJ38379	Hs.134090	1677144	BX089565
HSI012D09	GOSR2	Golgi SNAP receptor complex member 2	Hs.463278	30641	BX103019
HSI120C02	STEAP2	Six transmembrane epithelial antigen of the prostate 2	Hs.489051	127977	BX099453
HSI064C03	STEAP1	Six transmembrane epithelial antigen of the prostate 1	Hs.61635	375682	BX103101
HSI075G11	ITGB6	Integrin, beta 6	Hs.470399	759142	BX110513
HSI048G03	RP5-1022P6.2	Hypothetical protein KIAA1434	Hs.472044	270086	BX091262
HSI010B10	ATP1B1	ATPase, Na+/K+ transporting, beta 1 polypeptide	Hs.291196	25433	BX099376
HSI096H09	HSPD1	Cadherin 12, type 2 (N-cadherin 2)	Hs.113684	2366057	BX096573
HSI146B09	LOC389295	Hypothetical protein LOC153561	Hs.585171	243342	BX109350
HSI135H01	BIRC1	Baculoviral IAP repeat-containing 1	Hs.558359	189961	BX099973
HSI023E07	NBLA04196	Putative protein product of Nbla04196	Hs.260041	145638	BX094597
HSI031B02	MYRIP	Myosin VIIA and Rab interacting protein	Hs.371395	50781	BX107004
HSI079D02	AGL	Amylo-1, 6-glucosidase, 4-alpha-glucanotransferase (glycogen debranching enzyme, glycogen storage disease type III)	Hs.904	784756	BX092786
HSI044A01	GLYATL1	Glycine-N-acyltransferase-like 1	Hs.38085	240729	BX109415
HSI005E08	SH3BP4	SH3-domain binding protein 4	Hs.516777	120257	BX091683
HSI044F09	ERRFI1	ERBB receptor feedback inhibitor 1	Hs.11169	243725	BX107969
HSI108C12	ANKH	Ankylosis, progressive homolog (mouse)	Hs.156727	380392	BX094550
HSI077F03	BAHCC1	BAH domain and coiled-coil containing 1	Hs.514580	774065	AA441927
HSI152F12	CMTM4	CKLF-like MARVEL transmembrane domain containing 4	Hs.325825	279411	BX118789
HSI014C01	TRIB2	Tribbles homolog 2 (Drosophila)	Hs.467751	32292	BX112485
HSI017F02	LRRN1	Leucine rich repeat neuronal 1	Hs.163244	40606	BX116447
HSI183D01	MT3	Metallothionein 3 (growth inhibitory factor (neurotrophic))	Hs.73133	2104626	BX102639
HSI182H07	MT1B	Metallothionein 1B (functional)	Hs.36102	232772	BX118979
HSI061D05	CIDEA	Cell death-inducing DFFA-like effector a	Hs.249129	344384	BX096387
HSI061G05	PDE4DIP	Phosphodiesterase 4D interacting protein (myomegalin)	Hs.559117	347182	BX115587
HSI020C09	SLC16A1	AKR7 family pseudogene	Hs.75231	135007	BX091998
HSI023H05	LGR4	Leucine-rich repeat-containing G protein-coupled receptor 4	Hs.502176	140785	BX091920
HSI010B05	TM4SF18	Transmembrane 4 L six family member 18	Hs.22026	129610	BX110559
HSI071A11	LOC400741	Hypothetical LOC400741	Hs.465405	727174	BX115769
HSI079A04	PBX3	Pre-B-cell leukemia transcription factor 3	Hs.428027	786081	BX094842
HSI070A06	BEXL1	Brain expressed X-linked-like 1	Hs.184736	725108	CR741661
HSI104E08	SH3BGRL	SH3 domain binding glutamic acid-rich protein like	Hs.108029	488908	BX101360
HSI154H08	SORL1	Chromosome 11 open reading frame 32	Hs.368592	293363	BX115748
HSI080H07	NTN4	Netrin 4	Hs.201034	811841	BX097393
HSI052F05	EGFL5	EGF-like-domain, multiple 5	Hs.494977	291173	BX094496
HSI132H04	ZNF533	Zinc finger protein 533	Hs.470791	49796	BX094921
HSI009D04	HSPA2	Heat shock 70kDa protein 2	Hs.432648	129370	BX103401
HSI063C10	SYP	Synaptophysin	Hs.75667	363226	BX089443
HSI176G09	EST	Transcribed locus	Hs.444412	1742463	BX096899
HSI151G06	EST	Transcribed locus	Hs.22247	276571	BX107867
HSI181A12	GUCY1A3	Guanylate cyclase 1, soluble, alpha 3	Hs.24258	51011	H19242
HSI068F02	EST	Transcribed locus	Hs.335079	27716	BX104217
HSI070F02	TNC	Tenascin C (hexabrachion)	Hs.143250	725635	BX097798
HSI021H01	IL2RB	Interleukin 2 receptor, beta	Hs.474787	139073	BX093952
HSI021G01	EST	Transcribed locus	Hs.590719	138121	CR736419
HSI027G04	ST6GAL1	ST6 beta-galactosamide alpha-2,6-sialyltranferase 1	Hs.207459	161471	BX097294
HSI133F02	EST	Transcribed locus	Hs.537059	49752	BX114460
HSI068H08	CAMK2D	Calcium/calmodulin-dependent protein kinase (CaM kinase) II delta	Hs.144114	713271	BX111769
HSI081A11	RCBTB1	Regulator of chromosome condensation (RCC1) and BTB (POZ) domain containing protein 1	Hs.508021	810970	BX096679
HSI021F09	CASC4	Cancer susceptibility candidate 4	Hs.512867	138805	BX089235
HSI025A09	FNDC3A	Fibronectin type III domain containing 3A	Hs.508010	148349	BX108961
HSI022G07	RNF141	Ring finger protein 141	Hs.44685	140367	BX090220
HSI076G06	CLDN12	Claudin 12	Hs.258576	760076	BX101965
HSI036B10	ITGAV	Integrin, alpha V (vitronectin receptor, alpha polypeptide, antigen CD51)	Hs.436873	187999	BX089463
HSI076F06	IBTK	Inhibitor of Bruton agammaglobulinemia tyrosine kinase	Hs.306425	758592	BX093521
HSI081C03	SLC3A1	Prolyl endopeptidase-like	Hs.112916	813491	BX115015
HSI081C11	NCOA2	Nuclear receptor coactivator 2	Hs.446678	810036	BX113045
HSI112E06	EST	Transcribed locus	Hs.25318	25194	BX102329
HSI023C11	IL1F5	Interleukin 1 family, member 5 (delta)	Hs.516301	142518	BX091500
HSI026D07	RCOR3	REST corepressor 3	Hs.356399	150711	BX103052
HSI023D11	TBC1D9	TBC1 domain family, member 9	Hs.480819	145386	BX110497
HSI052A05	TMEM47	Transmembrane protein 47	Hs.8769	283398	BX115088
HSI076F07	OSBPL8	Oxysterol binding protein-like 8	Hs.430849	758491	BX116965
HSI052B02	NDP	Norrie disease (pseudoglioma)	Hs.522615	289576	BX109470
HSI042H07	DACH1	Dachshund homolog 1 (Drosophila)	Hs.129452	231130	BX091331
HSI083B11	ENPP5	Ectonucleotide pyrophosphatase/phosphodiesterase 5 (putative function)	Hs.35198	1031271	BX095051
HSI158E09	PPP1R3B	Hypothetical protein LOC286044	Hs.458513	341845	BX119060
HSI029A11	ITPR1	Inositol 1,4,5-triphosphate receptor, type 1	Hs.567295	43783	BX090259
HSI062B02	ZNF211	Zinc finger protein 211	Hs.469694	346947	BX101384
HSI063B02	CCDC74A	Coiled-coil domain containing 74A	Hs.351461	347774	BX105191
HSI063A02	C1orf105	Chromosome 1 open reading frame 105	Hs.517991	347725	BX104688
HSI005E01	SLC40A1	Solute carrier family 40 (iron-regulated transporter), member 1	Hs.529285	121430	BX114539
HSI063C02	RHOJ	Ras homolog gene family, member J	Hs.525389	359722	BX102886
HSI061B07	KRT13	Keratin 13	Hs.463032	342008	BX101463
HSI061A07	SEPTIN4	Septin 4	Hs.287518	343487	BX112955
HSI176B02	EST	Transcribed locus	Hs.579151	1737181	BX096620
HSI097G09	ZNF41	Zinc finger protein 41	Hs.496074	35543	BX106891
HSI022A08	GBP3	Guanylate binding protein 3	Hs.534284	137458	BX108799
HSI078E04	C6orf115	Chromosome 6 open reading frame 115	Hs.238205	788657	BX110370
HSI021D07	OLR1	Oxidised low density lipoprotein (lectin-like) receptor 1	Hs.412484	135699	BX114403
HSI021H05	C12orf35	Chromosome 12 open reading frame 35	Hs.445129	138176	BX105022
HSI051E02	SUHW4	Suppressor of hairy wing homolog 4 (Drosophila)	Hs.511477	281828	BX119020
HSI022E04	MS4A7	Membrane-spanning 4-domains, subfamily A, member 7	Hs.530735	140263	BX115423
HSI025F07	MAF	V-maf musculoaponeurotic fibrosarcoma oncogene homolog (avian)	Hs.134859	150548	BX089740
HSI023D03	GPR34	G protein-coupled receptor 34	Hs.495989	142865	BX091589
HSI006B06	ADRBK2	Adrenergic, beta, receptor kinase 2	Hs.584740	121618	BX091490
HSI054F10	C6orf85	Chromosome 6 open reading frame 85	Hs.132340	298711	BX092147
HSI028D08	FAH	Fumarylacetoacetate hydrolase (fumarylacetoacetase)	Hs.73875	162706	BX113482
HSI034E08	SYT17	Synaptotagmin XVII	Hs.258326	52226	BX106395
HSI080F08	BST2	Bone marrow stromal cell antigen 2	Hs.118110	811024	BX108532
HSI059F09	RARRES3	Retinoic acid receptor responder (tazarotene induced) 3	Hs.17466	324225	BX103823
HSI062E08	TGFB3	Transforming growth factor, beta 3	Hs.2025	347131	BX111975
HSI047G11	OLFML3	Olfactomedin-like 3	Hs.9315	259578	BX115666
HSI004A12	YIPF1	Yip1 domain family, member 1	Hs.11923	108417	BX103263
HSI043C07	SLC1A4	Solute carrier family 1 (glutamate/neutral amino acid transporter), member 4	Hs.323878	233144	BX110987
HSI167G06	RTN4RL1	Reticulon 4 receptor-like 1	Hs.22917	813733	BX091346
HSI025A03	FGD3	FYVE, RhoGEF and PH domain containing 3	Hs.411081	146897	BX111118
HSI009H12	C4A	Complement component 4B (Childo blood group)	Hs.534847	26063	CR741408
HSI007E07	GCN5L2	GCN5 general control of amino-acid synthesis 5-like 2 (yeast)	Hs.463045	123136	BX092963
HSI031G06	CYFIP2	Cytoplasmic FMR1 interacting protein 2	Hs.519702	47475	BX099029
HSI057B01	KIAA1467	KIAA1467	Hs.132660	321706	BX106307
HSI022D02	SLC7A8	Solute carrier family 7 (cationic amino acid transporter, y+ system), member 8	Hs.22891	141738	BX118833
HSI131A04	CYP4Z1	Cytochrome P450 4Z1	Hs.176588	161526	BX094680
HSI027H07	SFMBT2	Scm-like with four mbt domains 2	Hs.407983	157856	BX111766
HSI131A03	C17orf55	Chromosome 17 open reading frame 55	Hs.337496	156877	BX089354
HSI017B11	NFIA	Nuclear factor I/A	Hs.191911	40175	BX100585
HSI031B12	C16orf45	Chromosome 16 open reading frame 45	Hs.460095	49171	BX109797
HSI057F03	ZNF238	Zinc finger protein 238	Hs.69997	308011	BX114545
HSI017B05	PIK3R3	Phosphoinositide-3-kinase, regulatory subunit 3 (p55, gamma)	Hs.170510	42263	BX119619
HSI003F07	HMGCS2	3-hydroxy-3-methylglutaryl-Coenzyme A synthase 2 (mitochondrial)	Hs.59889	108692	BX101808
HSI060G10	S100A13	S100 calcium binding protein A13	Hs.516505	342237	BX117925
HSI087E10	C20orf114	Chromosome 20 open reading frame 114	Hs.65551	1641719	BX096407
HSI028G06	FMOD	Fibromodulin	Hs.519168	44276	BX108762
HSI181F03	SCGB2A2	Secretoglobin, family 2A, member 2	Hs.46452	1609005	AA991451
HSI070F10	SCGB2A1	Secretoglobin, family 2A, member 1	Hs.97644	727995	BX089468
HSI046F05	TncRNA	Trophoblast-derived noncoding RNA	Hs.433995	252491	BX092208
HSI058D11	TncRNA	Trophoblast-derived noncoding RNA	Hs.433995	320468	BX095600
HSI015D01	CPE	Carboxypeptidase E	Hs.75360	36500	BX115789
HSI082D02	HOP	Homeodomain-only protein	Hs.121443	825223	BX113686
HSI058F08	SSBP2	Single-stranded DNA binding protein 2	Hs.102735	324788	BX114664
HSI020F02	LAMA3	Laminin, alpha 3	Hs.436367	138209	BX101940
HSI029G10	AMPH	Amphiphysin (Stiff-Man syndrome with breast cancer 128kDa autoantigen)	Hs.173034	45778	BX106014
HSI081F07	ALDH3A2	Aldehyde dehydrogenase 3 family, member A2	Hs.499886	813624	BX090531
HSI093E02	NBPF3	Neuroblastoma breakpoint family, member 3	Hs.325422	2064214	AI378933
HSI080E12	ITGA2	Integrin, alpha 2 (CD49B, alpha 2 subunit of VLA-2 receptor)	Hs.482077	811740	BX118387
HSI178C02	EST	Transcribed locus	Hs.149504	1756654	BX118140
HSI087D10	SLC4A8	Solute carrier family 4, sodium bicarbonate cotransporter, member 8	Hs.370636	1643811	BX101329
HSI055B01	SOX9	SRY (sex determining region Y)-box 9 (campomelic dysplasia, autosomal sex-reversal)	Hs.2316	300419	BX118151
HSI182D07	KRT5	Keratin 5 (epidermolysis bullosa simplex, Dowling-Meara/Kobner/Weber-Cockayne types)	Hs.433845	592540	AA160507
HSI033D02	EFNB3	Ephrin-B3	Hs.26988	51941	BX102919
HSI028G10	DST	Dystonin	Hs.485616	161967	BX116456
HSI046C11	COL17A1	Collagen, type XVII, alpha 1	Hs.117938	252259	BX117940
HSI174A07	TARBP2	Tar (HIV-1) RNA binding protein 2	Hs.326	1876634	BX116356
HSI027G11	MYH11	Myosin, heavy polypeptide 11, smooth muscle	Hs.460109	156324	BX093243
HSI092E09	TNN	Tenascin N	Hs.156369	1938827	BX095893
HSI031C01	TMEPAI	Transmembrane, prostate androgen induced RNA	Hs.517155	48529	BX095313
HSI102D09	GLTSCR2	Glioma tumor suppressor candidate region gene 2	Hs.421907	488927	BX107582
HSI056B02	PRSS16	Protease, serine, 16 (thymus)	Hs.274407	308024	BX108876
HSI059H12	PDLIM4	PDZ and LIM domain 4	Hs.424312	324332	BX093170
HSI116E06	EST	Transcribed locus	Hs.18849	123412	BX098521
HSI082E05	FLJ20920	Hypothetical protein FLJ20920	Hs.288959	897529	BX101774
HSI047A05	TGIF	TGFB-induced factor (TALE family homeobox)	Hs.373550	258549	BX118263
HSI019B04	GPR162	G protein-coupled receptor 162	Hs.418105	41811	BX102192
HSI122E05	TGFB2	Transforming growth factor, beta 2	Hs.133379	36472	BX113398
HSI060E09	COL7A1	Collagen, type VII, alpha 1 (epidermolysis bullosa, dystrophic, dominant and recessive)	Hs.476218	342570	BX117048
HSI051E12	C20orf103	Chromosome 20 open reading frame 103	Hs.22920	280814	BX090388
HSI145C09	OSBP2	Oxysterol binding protein 2	Hs.517546	234468	BX103542
HSI053A03	LYST	Lysosomal trafficking regulator	Hs.532411	1660458	BX100814
HSI020F04	CKAP2	Cytoskeleton associated protein 2	Hs.444028	135943	BX112690
HSI012E07	ARHGAP29	Rho GTPase activating protein 29	Hs.483238	30337	BX110004
HSI013C07	GNAI1	Guanine nucleotide binding protein (G protein), alpha inhibiting activity polypeptide 1	Hs.134587	33171	BX119570
HSI004B01	CYTL1	Cytokine-like 1	Hs.13872	110293	BX107819
HSI076C12	MMRN1	Multimerin 1	Hs.268107	759865	BX117547
HSI048F01	CYP1B1	Cytochrome P450, family 1, subfamily B, polypeptide 1	Hs.154654	268878	BX104039
HSI081E12	ALDH1A3	Aldehyde dehydrogenase 1 family, member A3	Hs.459538	814798	BX090914
HSI059H01	HIF1A	Hypoxia-inducible factor 1, alpha subunit (basic helix-loop-helix transcription factor)	Hs.509554	325117	BX099462
HSI067C01	PAQR7	Progestin and adipoQ receptor family member VII	Hs.523652	1642556	BX114317
HSI145E09	LOC400047	Hypothetical LOC400047	Hs.368986	233512	BX089999
HSI025C02	SDC2	Syndecan 2 (heparan sulfate proteoglycan 1, cell surface-associated, fibroglycan)	Hs.1501	148804	BX098040
HSI080D11	PGCP	Plasma glutamate carboxypeptidase	Hs.156178	796263	BX091504
HSI183B07	IL1B	Interleukin 1, beta	Hs.126256	324655	BX108825
HSI067D07	SULF2	Sulfatase 2	Hs.162016	486874	BX094219
HSI002B10	MMP9	Matrix metallopeptidase 9 (gelatinase B, 92kDa gelatinase, 92kDa type IV collagenase)	Hs.297413	22040	BX101214
HSI057G01	BSPRY	B-box and SPRY domain containing	Hs.494870	320815	BX106172
HSI082G02	LRRC8E	Leucine rich repeat containing 8 family, member E	Hs.501511	925342	BX117781
HSI036E01	CEACAM1	Carcinoembryonic antigen-related cell adhesion molecule 1 (biliary glycoprotein)	Hs.512682	194645	BX112832
HSI081E04	ZD52F10	Dermokine	Hs.417795	810728	BX093557
HSI181H09	CD24	CD24 antigen (small cell lung carcinoma cluster 4 antigen)	Hs.375108	3140671	BE271613
HSI182H12	CD24	CD24 antigen (small cell lung carcinoma cluster 4 antigen)	Hs.375108	204335	H59916
HSI065G03	EST	Transcribed locus	Hs.454906	2061465	BX113432
HSI180H12	CD24	#N/A	#N/A	#N/A	#N/A
HSI076E10	ZAK	Hypothetical protein LOC339751	Hs.444451	757764	BX116095
HSI028F04	BCL6	B-cell CLL/lymphoma 6 (zinc finger protein 51)	Hs.478588	44787	BX111046
HSI015C12	CTNNAL1	Catenin (cadherin-associated protein), alpha-like 1	Hs.58488	36498	BX100018
HSI009D08	ELF2	E74-like factor 2 (ets domain transcription factor)	Hs.480763	26130	CR737168
HSI003B10	NELL2	NEL-like 2 (chicken)	Hs.505326	23626	BX116024
HSI130E01	EST	Transcribed locus	Hs.445414	153617	BX093079
HSI056E09	THBS4	Thrombospondin 4	Hs.211426	300702	BX116828
HSI009F05	SIN3A	SIN3 homolog A, transcription regulator (yeast)	Hs.513039	26455	BX096938
HSI037G03	DNAJC19	DnaJ (Hsp40) homolog, subfamily C, member 19	Hs.230601	195845	BX092380
HSI011F12	GARNL3	GTPase activating Rap/RanGAP domain-like 3	Hs.29304	26740	BX096154
HSI035E09	GABBR1	Gamma-aminobutyric acid (GABA) B receptor, 1	Hs.167017	179453	BX095388
HSI182D01	DKFZp547E087	Hypothetical gene LOC283846	Hs.531664	785605	AA449463
HSI073D05	EST	Transcribed locus		1643498
HSI044E03	DSP	Desmoplakin	Hs.519873	240961	BX097167
HSI080G12	E2F5	E2F transcription factor 5, p130-binding	Hs.445758	809828	BX091085
HSI004G12	ADHFE1	Alcohol dehydrogenase, iron containing, 1	Hs.268869	112218	BX096479
HSI125F01	EST	Transcribed locus	Hs.503719	1618653	BX095271
HSI111H08	LOC441027	Similar to hypothetical protein LOC231503	Hs.507676	66683	BX089123
HSI057B06	PPFIBP2	PTPRF interacting protein, binding protein 2 (liprin beta 2)	Hs.16019	320553	BX109147
HSI056E02	KDELR3	KDEL (Lys-Asp-Glu-Leu) endoplasmic reticulum protein retention receptor 3	Hs.554798	307696	BX095409
HSI036A03	CYB5R2	Cytochrome b5 reductase 2	Hs.414362	183563	BX117979
HSI037D05	RGNEF	Rho-guanine nucleotide exchange factor	Hs.482521	194167	BX100309
HSI064A03	PLXNA3	Plexin A3	Hs.21432	365179	AA024868
HSI031F12	PAQR6	Progestin and adipoQ receptor family member VI	Hs.235873	50487	BX105713
HSI021F01	S100P	S100 calcium binding protein P	Hs.2962	135221	BX092848
HSI040B10	ABCC3	ATP-binding cassette, sub-family C (CFTR/MRP), member 3	Hs.463421	208097	BX117891
HSI068H03	EIF4EBP1	Eukaryotic translation initiation factor 4E binding protein 1	Hs.411641	713608	BX089815
HSI037F03	C8orf13	Chromosome 8 open reading frame 13	Hs.124299	199228	BX117605
HSI055E04	PLA2G2A	Phospholipase A2, group IIA (platelets, synovial fluid)	Hs.466804	297804	BX098088
HSI115A04	ZNF135	Zinc finger protein 78-like 1 (pT3)	Hs.85863	112634	BX118276
HSI033A11	H2AFY2	H2A histone family, member Y2	Hs.499953	51182	BX095931
HSI182A04	S100A9	S100 calcium binding protein A9 (calgranulin B)	Hs.112405	1459376	AA864554
HSI117B06	DNAPTP6	DNA polymerase-transactivated protein 6	Hs.120323	124328	BX093919
HSI183G06	S100A8	S100 calcium binding protein A8 (calgranulin A)	Hs.416073	562729	AA086471
HSI044G07	ASS	Argininosuccinate synthetase	Hs.160786	243034	BX100935
HSI072E02	LCN2	Lipocalin 2 (oncogene 24p3)	Hs.204238	741497	BX107907
HSI181E07	S100A7	S100 calcium binding protein A7 (psoriasin 1)	Hs.112408	1088345	AA583574
HSI057F12	PSMA6	Proteasome (prosome, macropain) subunit, alpha type, 6	Hs.446260	310485	BX110574
HSI018G04	APOD	Apolipoprotein D	Hs.522555	130279	BX095250
HSI181B12	SBEM	Small breast epithelial mucin	Hs.348419	344806	W72838
HSI182E03	KRT7	Keratin 7	Hs.411501	843321	AA485959
HSI158H10	PYDC1	PYD (pyrin domain) containing 1	Hs.58314	344505	BX100966
HSI033C03	SHMT2	Serine hydroxymethyltransferase 2 (mitochondrial)	Hs.75069	51583	BX112344
HSI052C04	SRA1	Steroid receptor RNA activator 1	Hs.32587	288900	BX092267
HSI074D12	ICAM3	Intercellular adhesion molecule 3	Hs.353214	754080	BX100113
HSI066H08	PDXK	Pyridoxal (pyridoxine, vitamin B6) kinase	Hs.284491	471254	BX117180
HSI080B11	GALT	Galactose-1-phosphate uridylyltransferase	Hs.522090	789301	BX103316
HSI031A08	CGREF1	Cell growth regulator with EF-hand domain 1	Hs.159525	48940	BX105549
HSI085H06	ZNF653	Zinc finger protein 653	Hs.465928	1566573	BX116908
HSI018H06	GRB7	Growth factor receptor-bound protein 7	Hs.86859	130323	BX094412
HSI070G03	THRAP4	Thyroid hormone receptor associated protein 4	Hs.462983	727721	BX108117
HSI182F04	STARD3	START domain containing 3	Hs.77628	825577	AA504615
HSI183F04	ERBB2	V-erb-b2 erythroblastic leukemia viral oncogene homolog 2, neuro/glioblastoma derived oncogene homolog (avian)	Hs.446352	141768	R70549
HSI117H12	PQLC3	PQ loop repeat containing 3	Hs.274415	124569	BX111578
HSI078E08	ERBB2	V-erb-b2 erythroblastic leukemia viral oncogene homolog 2, neuro/glioblastoma derived oncogene homolog (avian)	Hs.446352	783729	BX113765
HSI065A12	FAM113A	Family with sequence similarity 113, member A	Hs.29341	417314	BX094558
HSI011H08	MLLT6	Myeloid/lymphoid or mixed-lineage leukemia (trithorax homolog, Drosophila); translocated to, 6	Hs.91531	31982	BX091676
HSI031G04	SPRY4	Sprouty homolog 4 (Drosophila)	Hs.323308	49536	BX101620
HSI030F09	PRKCD	Protein kinase C, delta	Hs.155342	47306	BX116765
HSI032A07	FLOT2	Flotillin 2	Hs.514038	48811	BX108412
HSI161C08	DKFZp547K054	Hypothetical protein DKFZp547K054	Hs.112668	731410	BX105252
HSI181C01	EST	Transcribed locus	Hs.540839	344988	W72909
HSI131G09	KRT8L2	Keratin 8-like 2	Hs.101651	44292	BX106245
HSI074F12	SLC3A2	Solute carrier family 3 (activators of dibasic and neutral amino acid transport), member 2	Hs.502769	754881	BX101224
HSI181D12	SLC3A2	Solute carrier family 3 (activators of dibasic and neutral amino acid transport), member 2	Hs.502769	856454	AA630794
HSI089A11	RDHE2	Retinal short chain dehydrogenase reductase isoform 1	Hs.170673	1708791	BX118293
HSI181H08	S100A14	S100 calcium binding protein A14	Hs.288998	3640899	BE736484
HSI078B05	TLCD1	TLC domain containing 1	Hs.499952	782735	BX106421
HSI053B09	HSPB8	Heat shock 22kDa protein 8	Hs.400095	295227	BX111271
HSI031G03	MGLL	Monoglyceride lipase	Hs.277035	49200	BX115464
HSI043F07	SCD	Stearoyl-CoA desaturase (delta-9-desaturase)	Hs.558396	233279	BX116813
HSI182D06	LDLR	Low density lipoprotein receptor (familial hypercholesterolemia)	Hs.213289	825295	AA504461
HSI069D05	TFAP4	Transcription factor AP-4 (activating enhancer binding protein 4)	Hs.513305	713839	BX112687
HSI069E05	SCYL3	SCY1-like 3 (S. cerevisiae)	Hs.435560	724367	BX106893
HSI020D10	IFITM2	Interferon induced transmembrane protein 2 (1-8D)	Hs.174195	133174	BX098117
HSI069H05	ZNF292	Zinc finger protein 292	Hs.485892	725423	BX106217
HSI069A05	SF3A2	Splicing factor 3a, subunit 2, 66kDa	Hs.115232	713621	BX114140
HSI069C05	KIAA0409	KIAA0409	Hs.511948	713274	BX104526
HSI183A06	PPM1D	Protein phosphatase 1D magnesium-dependent, delta isoform	Hs.286073	243882	BX104973
HSI003D02	UBE2L6	Ubiquitin-conjugating enzyme E2L 6	Hs.425777	24277	BX115401
HSI003H02	ATF2	Activating transcription factor 2	Hs.425104	110999	BX114656
HSI008D11	PSMB8	Proteasome (prosome, macropain) subunit, beta type, 8 (large multifunctional peptidase 7)	Hs.180062	128146	BX105966
HSI005F05	HERC6	Hect domain and RLD 6	Hs.529317	120358	BX116335
HSI048E06	RTP4	Receptor transporter protein 4	Hs.43388	268385	BX098486
HSI077A02	IFITM1	Interferon induced transmembrane protein 1 (9-27)	Hs.458414	770987	BX094276
HSI072F12	MX1	Myxovirus (influenza virus) resistance 1, interferon-inducible protein p78 (mouse)	Hs.517307	739462	BX096449
HSI072G12	PARVA	Parvin, alpha	Hs.436319	741358	BX105624
HSI045G08	PARP9	Poly (ADP-ribose) polymerase family, member 9	Hs.518200	248145	BX103645
HSI044A08	PARP14	Poly (ADP-ribose) polymerase family, member 14	Hs.518203	240703	BX096410
HSI154G01	EST	Transcribed locus		293264
HSI154G02	SCIN	Scinderin	Hs.326941	292127	BX113542
HSI023D10	SLC38A1	Solute carrier family 38, member 1	Hs.533770	143656	BX105156
HSI028F11	CTNND2	Catenin (cadherin-associated protein), delta 2 (neural plakophilin-related arm-repeat protein)	Hs.314543	43743	BX118802
HSI045C01	RNF43	Ring finger protein 43	Hs.584916	245258	BX102055
HSI132H10	HS6ST3	Heparan sulfate 6-O-sulfotransferase 3	Hs.171001	49795	CR747942
HSI021B04	GSTM3	Glutathione S-transferase M3 (brain)	Hs.2006	137940	BX095360
HSI024G05	GATA2	GATA binding protein 2	Hs.367725	149809	BX100951
HSI126F12	C9orf150	Chromosome 9 open reading frame 150	Hs.445356	140635	BX095312
HSI101G04	DHRS2	Dehydrogenase/reductase (SDR family) member 2	Hs.272499	1990777	BX116452
HSI097H11	CA8	Carbonic anhydrase VIII	Hs.491813	38740	BX119623
HSI064B07	HOXC13	Homeobox C13	Hs.118608	365243	BX094352
HSI085H09	HOXC11	Homeobox C11	Hs.127562	1561976	BX095756
HSI116A08	EST	Transcribed locus		121666
HSI134G06	EST	Transcribed locus	Hs.570058	165807	BX117025
HSI098B03	PLCL3	Phospholipase C-like 3	Hs.567423	40846	BX110375
HSI150B04	NANOS1	Nanos homolog 1 (Drosophila)	Hs.351851	264518	BX094286
HSI036E09	DNAJA4	DnaJ (Hsp40) homolog, subfamily A, member 4	Hs.513053	195760	BX115622
HSI078G09	TOB1	Transducer of ERBB2, 1	Hs.531550	788239	BX117948
HSI041C01	CYP2J2	Cytochrome P450, family 2, subfamily J, polypeptide 2	Hs.152096	213040	BX089976
HSI008F02	HGD	Homogentisate 1,2-dioxygenase (homogentisate oxidase)	Hs.368254	127783	BX101754
HSI178C07	EPN2	Epsin 2	Hs.514728	1851030	BX114376
HSI037H11	FETUB	Fetuin B	Hs.81073	198980	BX115543
HSI037G12	HPX	Hemopexin	Hs.426485	200036	BX117663
HSI181C04	MGP	Matrix Gla protein	Hs.365706	590264	AA155913
HSI045B04	ARHGDIB	Rho GDP dissociation inhibitor (GDI) beta	Hs.504877	243686	BX099032
HSI046A01	MEST	Mesoderm specific transcript homolog (mouse)	Hs.270978	245851	BX108520
HSI002A07	INSM1	Insulinoma-associated 1	Hs.89584	22895	BX115059
HSI153A03	LOC441434	LOC441434	Hs.351215	281111	BX094066
HSI068C11	EST	Transcribed locus		28461
HSI086B05	RP5-860F19.3	KIAA1442 protein	Hs.471955	1585518	BX094782
HSI028G02	ELOVL2	Elongation of very long chain fatty acids (FEN1/Elo2, SUR4/Elo3, yeast)-like 2	Hs.408557	44387	CR741246
HSI044C06	SERPINA5	Serpin peptidase inhibitor, clade A (alpha-1 antiproteinase, antitrypsin), member 5	Hs.510334	240122	BX092258
HSI057E10	CREBBP	CREB binding protein (Rubinstein-Taybi syndrome)	Hs.459759	309981	BX109280
HSI060A11	TMEM30B	Transmembrane protein 30B	Hs.146180	322511	BX118994
HSI034E05	ASAH1	N-acylsphingosine amidohydrolase (acid ceramidase) 1	Hs.527412	173599	BX112574
HSI031F11	KIF5C	Kinesin family member 5C	Hs.435557	48911	BX113455
HSI023A02	NPY1R	Neuropeptide Y receptor Y1	Hs.519057	145549	BX103674
HSI152D11	C3orf15	Chromosome 3 open reading frame 15	Hs.341906	278516	BX098489
HSI082C02	TPD52	Tumor protein D52	Hs.368433	814306	BX100509
HSI020D05	TFAP2A	Transcription factor AP-2 alpha (activating enhancer binding protein 2 alpha)	Hs.519880	136207	BX097101
HSI124B08	KIAA1244	KIAA1244	Hs.194408	41826	BX094749
HSI051E09	MAP7	Microtubule-associated protein 7	Hs.486548	281995	BX098491
HSI057H08	GRIP1	Glutamate receptor interacting protein 1	Hs.505946	322673	BX097628
HSI064H11	CARD15	Caspase recruitment domain family, member 15	Hs.135201	378332	AA775466
HSI042B05	KIAA1370	KIAA1370	Hs.152385	221551	BX117194
HSI023B11	ABCD3	ATP-binding cassette, sub-family D (ALD), member 3	Hs.76781	143221	BX114587
HSI063D12	PLXDC1	Plexin domain containing 1	Hs.125036	362921	CR739463
HSI031C10	NEBL	Nebulette	Hs.5025	49731	BX104837
HSI057H11	AUH	AU RNA binding protein/enoyl-Coenzyme A hydratase	Hs.175905	321166	BX097370
HSI098F08	TRPS1	Trichorhinophalangeal syndrome I	Hs.253594	365085	BX093075
HSI066C08	SHRM	Shroom	Hs.432504	1645749	BX108170
HSI172B12	EST	Transcribed locus	Hs.144479	1557637	BX092501
HSI071F10	DECR2	2,4-dienoyl CoA reductase 2, peroxisomal	Hs.513233	730942	BX096361
HSI071G10	MRPS30	Mitochondrial ribosomal protein S30	Hs.124165	730337	BX115772
HSI079B09	C6orf211	Chromosome 6 open reading frame 211	Hs.15929	785795	BX103314
HSI033E01	SLC39A6	Solute carrier family 39 (zinc transporter), member 6	Hs.79136	166966	BX118824
HSI020H05	PKIB	Protein kinase (cAMP-dependent, catalytic) inhibitor beta	Hs.486354	134059	BX091692
HSI060D07	MAGED2	Melanoma antigen family D, 2	Hs.522665	342195	BX090499
HSI011C02	TSPAN13	Tetraspanin 13	Hs.364544	27811	BX098389
HSI100A07	FLJ20054	Hypothetical protein FLJ20054	Hs.567751	147855	BX091956
HSI098A11	FLJ20054	Hypothetical protein FLJ20054	Hs.567751	147855	BX091956
HSI073C10	PCGF4	Polycomb group ring finger 4	Hs.380403	740457	BX091302
HSI046C06	COMMD3	COMM domain containing 3	Hs.534398	252359	BX106099
HSI182C03	CA2	Carbonic anhydrase II	Hs.155097	51865	H23187
HSI181F11	ERBB4	V-erb-a erythroblastic leukemia viral oncogene homolog 4 (avian)	Hs.390729	2029080	AI793236
HSI157B11	EST	Transcribed locus	Hs.587035	305458	BX113573
HSI067C05	GPR81	G protein-coupled receptor 81	Hs.524811	486096	BX091444
HSI034B10	NRIP3	Nuclear receptor interacting protein 3	Hs.523467	165841	BX117508
HSI096D12	TCEAL6	Transcription elongation factor A (SII)-like 6	Hs.447815	2350376	BX096480
HSI070G09	LOC51145	Erythrocyte transmembrane protein	Hs.104671	728540	BX095101
HSI042B01	USP18	Ubiquitin specific peptidase 18	Hs.38260	229295	BX096085
HSI032C04	PTP4A2	Protein tyrosine phosphatase type IVA, member 2	Hs.470477	50232	BX107006
HSI050E09	HPCAL4	Hippocalcin like 4	Hs.524688	280270	BX099411
HSI049B09	CXorf44	Chromosome X open reading frame 44	Hs.415414	271039	BX100076
HSI049D09	LRBA	LPS-responsive vesicle trafficking, beach and anchor containing	Hs.480938	274530	BX114696
HSI023G09	GLCE	Glucuronyl C5-epimerase	Hs.183006	145368	BX102359
HSI024B10	DYNC1I2	Dynein, cytoplasmic 1, intermediate chain 2	Hs.546250	147736	BX117871
HSI116H07	PFTK1	PFTAIRE protein kinase 1	Hs.430742	121874	BX118283
HSI058D10	ACSL3	Acyl-CoA synthetase long-chain family member 3	Hs.471461	310493	BX095257
HSI183A03	CDKN1B	Cyclin-dependent kinase inhibitor 1B (p27, Kip1)	Hs.238990	854668	AA630082
HSI023B03	BZW1	Basic leucine zipper and W2 domains 1	Hs.355983	144000	BX093318
HSI083E01	CLGN	Calmegin	Hs.86368	1049033	AA778675
HSI016F08	GFPT1	Glutamine-fructose-6-phosphate transaminase 1	Hs.468864	39658	BX091439
HSI124C04	EST	Transcribed locus	Hs.172749	42800	R60012
HSI018E08	STC2	Stanniocalcin 2	Hs.233160	130057	BX090587
HSI182A08	STC2	Stanniocalcin 2	Hs.233160	3347440	BE274022
HSI140B12	MEG3	Maternally expressed 3	Hs.525589	206594	BX101141
HSI002F01	FLNB	Filamin B, beta (actin binding protein 278)	Hs.476448	24965	R38961
HSI098H09	CXCL5	Chemokine (C-X-C motif) ligand 5	Hs.89714	198699	BX108729
HSI032F06	RBBP8	Retinoblastoma binding protein 8	Hs.546282	51737	BX091124
HSI031F07	GOLPH2	Golgi phosphoprotein 2	Hs.494337	49413	BX092993
HSI033H07	ABAT	4-aminobutyrate aminotransferase	Hs.336768	171774	BX113001
HSI081F10	LOC440600	Hypothetical gene supported by BC053344	Hs.559000	814376	BX101992
HSI041C06	LOC90355	Hypothetical gene supported by AF038182; BC009203	Hs.482976	212456	BX094618
HSI181H05	TSG101	Tumor susceptibility gene 101	Hs.523512	3350039	BE258692
HSI025A12	FLJ20366	Hypothetical protein FLJ20366	Hs.390738	149549	BX094310
HSI011E07	ELOVL5	ELOVL family member 5, elongation of long chain fatty acids (FEN1/Elo2, SUR4/Elo3-like, yeast)	Hs.520189	28425	BX103707
HSI125A11	SLC7A2	Solute carrier family 7 (cationic amino acid transporter, y+ system), member 2	Hs.448520	135500	BX106180
HSI127D08	EST	Transcribed locus	Hs.7413	142890	BX097190
HSI012A04	CLSTN2	Calsyntenin 2	Hs.158529	30930	BX116606
HSI012A10	CDH10	Cadherin 10, type 2 (T2-cadherin)	Hs.92489	32431	BX116257
HSI061F08	LTA	Lymphotoxin alpha (TNF superfamily, member 1)	Hs.36	345232	BX108399
HSI061G08	STK32B	Serine/threonine kinase 32B	Hs.133062	344959	BX091542
HSI155F01	AIG1	Androgen-induced 1	Hs.567501	299427	BX106709
HSI155E02	PCSK6	Proprotein convertase subtilisin/kexin type 6	Hs.498494	295941	BX103867
HSI039B09	PCSK6	Proprotein convertase subtilisin/kexin type 6	Hs.498494	201829	BX092294
HSI096A08	TTC12	Tetratricopeptide repeat domain 12	Hs.288772	2321428	BX109271
HSI054B04	SLC25A4	Solute carrier family 25 (mitochondrial carrier; adenine nucleotide translocator), member 6	Hs.246506	296111	BX119262
HSI047G01	HIST1H2AC	Histone 1, H2ac	Hs.484950	264384	N20262
HSI055C12	ATP1A1	ATPase, Na+/K+ transporting, alpha 1 polypeptide	Hs.371889	298135	N70783
HSI113E04	NINJ2	Ninjurin 2	Hs.504422	110220	BX090692
HSI020F12	TTC19	Tetratricopeptide repeat domain 19	Hs.462316	136366	BX114627
HSI029F03	ATPAF1	ATP synthase mitochondrial F1 complex assembly factor 1	Hs.10964	47558	CR736995
HSI024A10	MAOA	Monoamine oxidase A	Hs.183109	147377	BX104397
HSI022H03	EPB41L4B	Erythrocyte membrane protein band 4.1 like 4B	Hs.269180	140167	BX097076
HSI019H05	FLJ20160	FLJ20160 protein	Hs.418581	131402	BX094218
HSI045H09	RHOBTB3	Rho-related BTB domain containing 3	Hs.445030	246377	BX097130
HSI050H09	MGC33584	Hypothetical protein MGC33584	Hs.585116	279741	BX102843
HSI049F09	RHOBTB3	Rho-related BTB domain containing 3	Hs.445030	273198	CR744620
HSI012F01	PCSK1	Proprotein convertase subtilisin/kexin type 1	Hs.78977	31072	BX097162
HSI058G09	CHGB	Chromogranin B (secretogranin 1)	Hs.516874	322148	BX110297
HSI010H08	DCAMKL1	Doublecortin and CaM kinase-like 1	Hs.507755	28587	BX097107
HSI015E09	RGS5	Regulator of G-protein signalling 5	Hs.24950	37225	BX089400
HSI163E08	FAM79B	Family with sequence similarity 79, member B	Hs.338851	754360	BX116892
HSI116C02	ZNF331	Zinc finger protein 331	Hs.185674	121726	BX114572
HSI019B08	RTN1	Reticulon 1	Hs.368626	41992	BX111963
HSI014A09	CACNA2D3	Calcium channel, voltage-dependent, alpha 2/delta 3 subunit	Hs.128594	32708	BX093834
HSI095H09	C6orf97	Chromosome 6 open reading frame 97	Hs.130239	1637829	BX101711
HSI130C02	FLJ23834	Hypothetical protein FLJ23834	Hs.202120	153072	BX115477
HSI097C03	MAST4	Microtubule associated serine/threonine kinase family member 4	Hs.133539	1634594	BX091103
HSI056G06	MAST4	Microtubule associated serine/threonine kinase family member 4	Hs.133539	306997	BX111895
HSI175G05	CHN2	Chimerin (chimaerin) 2	Hs.584746	1736507	AI125252
HSI032E07	MAST4	Microtubule associated serine/threonine kinase family member 4	Hs.133539	1674288	BX101442
HSI011C04	MAST4	Microtubule associated serine/threonine kinase family member 4	Hs.133539	29120	CR741742
HSI007G06	STEAP4	STEAP family member 4	Hs.521008	126266	BX104933
HSI079F03	UBE2Z	Ubiquitin-conjugating enzyme E2Z (putative)	Hs.514297	795951	BX108049
HSI067E09	PRKACB	Protein kinase, cAMP-dependent, catalytic, beta	Hs.487325	486136	BX097344
HSI150G07	FLJ37464	Hypothetical protein FLJ37464	Hs.346947	272950	BX095055
HSI056B08	SLC22A17	Solute carrier family 22 (organic cation transporter), member 17	Hs.373498	306810	BX098469
HSI043C03	CYB5D1	Cytochrome b5 domain containing 1	Hs.27475	229640	BX104571
HSI033A06	ARNT2	Aryl-hydrocarbon receptor nuclear translocator 2	Hs.459070	51430	BX095185
HSI182E08	PLAT	Plasminogen activator, tissue	Hs.491582	813841	AA447797
HSI002F05	QDPR	Quinoid dihydropteridine reductase	Hs.75438	23776	BX116990
HSI024C02	PROCR	Protein C receptor, endothelial (EPCR)	Hs.82353	147048	BX103782
HSI149D10	NUCB2	Nucleobindin 2	Hs.128686	257478	BX111847
HSI129E06	EST	Transcribed locus		150293
HSI089B05	LFNG	Lunatic fringe homolog (Drosophila)	Hs.159142	1708502	CR740267
HSI054G09	SNRPN	Small nuclear ribonucleoprotein polypeptide N	Hs.564847	298437	BX095078
HSI020C05	C1orf115	Chromosome 1 open reading frame 115	Hs.519839	131887	BX091982
HSI152E02	P15RS	Hypothetical protein FLJ10656	Hs.464912	280407	BX095372
HSI004C09	COX6C	Cytochrome c oxidase subunit VIc	Hs.351875	111192	BX091859
HSI070B01	CAMK2B	Calcium/calmodulin-dependent protein kinase (CaM kinase) II beta	Hs.351887	726666	BX118291
HSI029C10	SYT13	Synaptotagmin XIII	Hs.436643	44966	BX102685
HSI045F06	DNAJC12	DnaJ (Hsp40) homolog, subfamily C, member 12	Hs.260720	246991	BX091336
HSI098H04	AQP3	Aquaporin 3 (Gill blood group)	Hs.234642	196005	BX091905
HSI100H06	AQP3	Aquaporin 3 (Gill blood group)	Hs.234642	196005	BX091905
HSI181G03	BCAS1	Breast carcinoma amplified sequence 1	Hs.400556	2305976	AI825504
HSI181C11	TRIB1	Tribbles homolog 1 (Drosophila)	Hs.444947	669266	AA236455
HSI019C02	ABLIM3	Actin binding LIM protein family, member 3	Hs.49688	43063	BX109810
HSI053F06	FBXL7	F-box and leucine-rich repeat protein 7	Hs.433057	293234	BX096020
HSI094F09	HDC	Histidine decarboxylase	Hs.1481	2238235	BX107942
HSI072G04	SLC27A2	Solute carrier family 27 (fatty acid transporter), member 2	Hs.11729	731721	BX100106
HSI055E08	DNAJC1	DnaJ (Hsp40) homolog, subfamily C, member 1	Hs.499000	300346	N79786
HSI027G12	UNC13B	Unc-13 homolog B (C. elegans)	Hs.493791	156879	BX095385
HSI018C02	NOVA1	Neuro-oncological ventral antigen 1	Hs.31588	37855	BX113143
HSI138A04	LOC145842	Hypothetical protein LOC145842	Hs.532698	199349	BX101133
HSI156C04	LOC130576	Hypothetical protein LOC130576	Hs.357567	301652	BX113570
HSI045E09	EST	Transcribed locus	Hs.586787	247238	BX097523
HSI163G12	HIVEP3	Human immunodeficiency virus type I enhancer binding protein 3	Hs.403972	745941	BX091660
HSI055F08	DNALI1	Dynein, axonemal, light intermediate polypeptide 1	Hs.406050	298583	CR746311
HSI014C12	DNALI1	Dynein, axonemal, light intermediate polypeptide 1	Hs.406050	35498	BX116260
HSI043D05	ACADSB	Acyl-Coenzyme A dehydrogenase, short/branched chain	Hs.81934	234370	BX100961
HSI029G11	BTRC	Beta-transducin repeat containing	Hs.500812	45660	BX105032
HSI030E08	IMPDH2	IMP (inosine monophosphate) dehydrogenase 2	Hs.476231	47838	BX096999
HSI040E02	PPP2R5A	Protein phosphatase 2, regulatory subunit B (B56), alpha isoform	Hs.497684	208567	BX100107
HSI119G07	CDC42EP3	CDC42 effector protein (Rho GTPase binding) 3	Hs.369574	127892	CR738235
HSI008F05	TPR	Translocated promoter region (to activated MET oncogene)	Hs.279640	128159	BX102748
HSI084B02	RASGEF1A	RasGEF domain family, member 1A	Hs.125293	1390162	BX097845
HSI116B04	EIF4EBP2	Eukaryotic translation initiation factor 4E binding protein 2	Hs.522995	122062	BX107165
HSI051G11	NTRK2	Neurotrophic tyrosine kinase, receptor, type 2	Hs.584783	289428	BX106263
HSI094A10	IRS2	Insulin receptor substrate 2	Hs.442344	502436	BX106460
HSI023H07	LRP2	Low density lipoprotein-related protein 2	Hs.470538	143846	BX092849
HSI022C03	KIAA1946	KIAA1946	Hs.28872	137541	BX118874
HSI005C04	C11orf1	Chromosome 11 open reading frame 1	Hs.17546	120460	BX097021
HSI008G05	SIAE	Sialic acid acetylesterase	Hs.10056	128975	BX113872
HSI084H02	CTF1	Cardiotrophin 1	Hs.483811	1461737	BX102298
HSI059E12	FHL2	Four and a half LIM domains 2	Hs.443687	324636	BX094449
HSI081D03	PRSS23	Protease, serine, 23	Hs.25338	810829	BX115823
HSI061G09	TBC1D13	TBC1 domain family, member 13	Hs.3376	345011	BX094346
HSI062A04	PRSS23	Protease, serine, 23	Hs.25338	345012	CR743706
HSI058E04	ASPH	Aspartate beta-hydroxylase	Hs.332422	323597	CR735834
HSI058F06	G1P3	Interferon, alpha-inducible protein (clone IFI-6-16)	Hs.523847	324912	BX091394
HSI081F03	PSCDBP	Pleckstrin homology, Sec7 and coiled-coil domains, binding protein	Hs.270	824531	BX113683
HSI003A03	SLC7A11	Solute carrier family 7, (cationic amino acid transporter, y+ system) member 11	Hs.390594	23412	BX104317
HSI032E06	C8orf4	Chromosome 8 open reading frame 4	Hs.283683	50562	BX090280
HSI157C05	EST	Transcribed locus	Hs.573180	302841	N90910
HSI082H12	FOXA1	Forkhead box A1	Hs.163484	954694	BX089258
HSI096F08	TTC6	Tetratricopeptide repeat domain 6	Hs.209293	2359341	BX090251
HSI011C10	LASP1	LIM and SH3 protein 1	Hs.334851	27889	BX115458
HSI038A09	FMO5	Flavin containing monooxygenase 5	Hs.303476	197525	BX114053
HSI073G04	SLC25A12	Solute carrier family 25 (mitochondrial carrier, Aralar), member 12	Hs.470608	740159	BX106378
HSI089F11	NOSTRIN	Nitric oxide synthase trafficker	Hs.189780	1736045	BX092715
HSI123E04	UNC5C	Unc-5 homolog C (C. elegans)	Hs.584831	40641	BX109680
HSI021D11	SFRS5	Splicing factor, arginine/serine-rich 5	Hs.166975	133843	BX112282
HSI051C02	DLL3	Delta-like 3 (Drosophila)	Hs.127792	279491	BX094150
HSI070G10	KIAA0999	KIAA0999 protein	Hs.167451	726936	AA398438
HSI030A05	TGFBR3	Transforming growth factor, beta receptor III (betaglycan, 300kDa)	Hs.482390	45133	BX090279
HSI058H12	MRAS	Muscle RAS oncogene homolog	Hs.527021	323618	BX090498
HSI047B02	CYBRD1	Cytochrome b reductase 1	Hs.221941	257425	BX095008
HSI111E03	EST	Transcribed locus	Hs.585736	22598	BX105381
HSI040A02	EST	Transcribed locus	Hs.134650	1658311	BX098487
HSI157A09	IRX2	Iroquois homeobox protein 2	Hs.282089	302269	BX113837
HSI083B01	PIP	Prolactin-induced protein	Hs.99949	985457	BX105835
HSI037G10	PON3	Paraoxonase 3	Hs.440967	199180	BX094511
HSI086H05	CART	Cocaine- and amphetamine-regulated transcript	Hs.1707	1622957	BX089832
HSI046E01	DUSP4	Dual specificity phosphatase 4	Hs.417962	252443	BX106858
HSI053C03	ENPP1	Ectonucleotide pyrophosphatase/phosphodiesterase 1	Hs.527295	293381	BX113968
HSI081E01	SCNN1A	Sodium channel, nonvoltage-gated 1 alpha	Hs.130989	810873	BX104241
HSI064C12	KCNS3	Potassium voltage-gated channel, delayed-rectifier, subfamily S, member 3	Hs.414489	364997	AA024835
HSI040F09	ACOX2	Acyl-Coenzyme A oxidase 2, branched chain	Hs.444959	207992	BX105994
HSI027G09	FCGBP	Fc fragment of IgG binding protein	Hs.111732	153361	BX113070
HSI006D11	TFR2	Transferrin receptor 2	Hs.544932	121746	BX119458
HSI026F09	CCDC68	Coiled-coil domain containing 68	Hs.120790	150788	BX096279
HSI007A09	ABHD5	Abhydrolase domain containing 5	Hs.19385	124022	BX109879
HSI054D05	ADCK4	AarF domain containing kinase 4	Hs.130712	296669	BX097178
HSI053B05	KCTD13	Potassium channel tetramerisation domain containing 13	Hs.534590	1656929	BX095468
HSI061A02	LOC388526	Similar to CG14939-PA	Hs.567934	1646316	BX117332
HSI023E09	RAB3B	RAB3B, member RAS oncogene family	Hs.123072	143705	BX091219
HSI052A02	MGC3207	Hypothetical protein MGC3207	Hs.439370	288719	BX098415
HSI027F11	CKAP1	Cytoskeleton associated protein 1	Hs.31053	159467	BX094055
HSI047E09	KIAA1909	KIAA1909 protein	Hs.535800	258918	N31625
HSI036F03	INADL	InaD-like (Drosophila)	Hs.478125	193882	BX119721
HSI179B03	EST	Transcribed locus	Hs.127718	1836893	BX089868
HSI057B10	FAM82B	Family with sequence similarity 82, member B	Hs.145386	307626	BX103908
HSI063C07	FLJ32224	Hypothetical gene supported by AK056786	Hs.558997	1646544	BX089723
HSI030E09	SMARCAD1	SWI/SNF-related, matrix-associated actin-dependent regulator of chromatin, subfamily a, containing DEAD/H box 1	Hs.410406	45498	BX112192
HSI114G10	EST	Transcribed locus	Hs.570589	112943	BX104651
HSI031C02	SLC35F2	Solute carrier family 35, member F2	Hs.524014	47784	BX099502
HSI015H10	CNAP1	Chromosome condensation-related SMC-associated protein 1	Hs.5719	38736	R50913
HSI173F10	LOC440030	LOC440030	Hs.153408	1578192	BX102403
HSI180B06	SLC2A14	Solute carrier family 2 (facilitated glucose transporter), member 14	Hs.210227	1847178	BX114298
HSI107F06	C1orf62	Chromosome 1 open reading frame 62	Hs.514662	1858985	BX119529
HSI174A01	PANK2	Pantothenate kinase 2 (Hallervorden-Spatz syndrome)	Hs.516859	1870428	BX090197
HSI176C08	EST	Transcribed locus	Hs.572363	1744230	BX093742
HSI025G04	LOC401151	Hypothetical gene supported by BC062741	Hs.534794	1680274	BX108691
HSI021C01	FLJ37266	Hypothetical protein LOC283225	Hs.503453	1678541	CR740375
HSI064C07	PCTK2	PCTAIRE protein kinase 2	Hs.506415	364197	BX109776
HSI173B07	IL17RB	Interleukin 17 receptor B	Hs.558512	1569921	BX117618
HSI173F07	EST	Transcribed locus	Hs.513013	1580878	BX089894
HSI067G12	EST	Transcribed locus	Hs.122933	1644476	BX090187
HSI016A08	OLFM2	Olfactomedin 2	Hs.169743	38433	R35832
HSI063D09	EST	Transcribed locus		1648398
HSI025G03	EST	Transcribed locus	Hs.587768	1679622	BX107029
HSI070C04	NFKBIL2	Nuclear factor of kappa light polypeptide gene enhancer in B-cells inhibitor-like 2	Hs.459376	726311	BX115686
HSI173D07	TGDS	TDP-glucose 4,6-dehydratase	Hs.12393	1567660	BX109198
HSI173G07	RORA	RAR-related orphan receptor A	Hs.511626	1580149	BX095512
HSI017D02	SGEF	Src homology 3 domain-containing guanine nucleotide exchange factor	Hs.240845	41305	BX093031
HSI004C05	KIAA1276	KIAA1276 protein	Hs.18861	110356	BX118427
HSI037B06	CORO1C	Coronin, actin binding protein, 1C	Hs.330384	1674514	BX117380
HSI037A11	KIAA0960	KIAA0960 protein	Hs.120855	1675693	BX103061
HSI003F06	LOC388291	Hypothetical LOC388291	Hs.528849	109082	BX100871
HSI009E12	LOC400713	Zinc finger-like	Hs.502314	1696463	BX110982
HSI007C09	ZNF200	Zinc finger protein 200	Hs.513288	124575	BX104234
HSI003A04	PSMD13	Proteasome (prosome, macropain) 26S subunit, non-ATPase, 13	Hs.134688	1690464	BX103348
HSI033C01	HIRA	HIR histone cell cycle regulation defective homolog A (S. cerevisiae)	Hs.474206	52327	BX092040
HSI045A05	APH1A	Anterior pharynx defective 1 homolog A (C. elegans)	Hs.108408	244346	BX118726
HSI025G02	SHARPIN	SHANK-associated RH domain interactor	Hs.529755	153209	BX090986
HSI071E09	SRC	V-src sarcoma (Schmidt-Ruppin A-2) viral oncogene homolog (avian)	Hs.195659	729902	AA399627
HSI049A02	ERGIC1	Endoplasmic reticulum-golgi intermediate compartment (ERGIC) 1	Hs.509163	266369	BX089405
HSI053D08	PEX26	Peroxisome biogenesis factor 26	Hs.517400	291749	BX102351
HSI070B06	AP1S1	Adaptor-related protein complex 1, sigma 1 subunit	Hs.489365	725768	BX115238
HSI079D08	C9orf9	Chromosome 9 open reading frame 9	Hs.62595	785879	BX106528
HSI079D09	CTNNBIP1	Catenin, beta interacting protein 1	Hs.463759	788187	BX097270
HSI048F12	CCND1	Cyclin D1	Hs.523852	268927	BX089544
HSI075B10	LLGL2	Lethal giant larvae homolog 2 (Drosophila)	Hs.514477	756181	BX107913
HSI064G10	EVPL	Envoplakin	Hs.500635	366834	BX114092
HSI027F01	LRP5	Family with sequence similarity 101, member B	Hs.6347	157804	BX102265
HSI173B02	EST	Transcribed locus	Hs.586709	1556895	BX096736
HSI009A07	KIAA0182	KIAA0182	Hs.461647	128784	BX108546
HSI016C10	RICS	Rho GTPase-activating protein	Hs.440379	37603	BX112446
HSI176D01	EST	Transcribed locus		1738055
HSI177A10	TULP4	Tubby like protein 4	Hs.486993	1751418	BX115699
HSI059H06	ARHGAP8	Rho GTPase activating protein 8	Hs.102336	321271	CR745363
HSI027H03	POLR2E	Polymerase (RNA) II (DNA directed) polypeptide E, 25kDa	Hs.24301	156418	BX116715
HSI035C01	ARSA	Arylsulfatase A	Hs.88251	183440	BX101125
HSI043H12	BSG	Basigin (Ok blood group)	Hs.501293	239891	BX103222
HSI078A07	FAM107B	Family with sequence similarity 107, member B	Hs.446315	781505	CR746315
HSI061G01	NPAL2	NIPA-like domain containing 2	Hs.309489	346418	BX119640
HSI037C06	LYST	Lysosomal trafficking regulator	Hs.532411	194123	BX108784
HSI071C02	C17orf49	Chromosome 17 open reading frame 49	Hs.511801	1642304	CR737132
HSI018F04	EXTL3	Exostoses (multiple)-like 3	Hs.491354	42254	BX095042
HSI112D07	SDK1	Sidekick homolog 1 (chicken)	Hs.155959	24533	BX099944
HSI027A12	SH2B	SH2-B homolog	Hs.15744	156354	BX099348
HSI089B09	EST	Transcribed locus	Hs.447449	1710068	BX096446
HSI002D12	TP53	Tumor protein p53 (Li-Fraumeni syndrome)	Hs.408312	24415	BX111932
HSI073E07	GTSE1	G-2 and S-phase expressed 1	Hs.386189	740491	BX114954
HSI165F08	PRR11	Proline rich 11	Hs.274448	760061	BX089736
HSI093D12	UBA52	Ubiquitin A-52 residue ribosomal protein fusion product 1	Hs.5308	2066423	AI802408
HSI094F07	SPBC24	Spindle pole body component 24 homolog (S. cerevisiae)	Hs.381225	2166352	BX100406
HSI043B08	FADS1	Fatty acid desaturase 1	Hs.503546	234149	BX096713
HSI044D03	SLC7A5	Solute carrier family 7 (cationic amino acid transporter, y+ system), member 5	Hs.513797	239754	BX112595
HSI065F11	CHD7	Chromodomain helicase DNA binding protein 7	Hs.20395	429421	BX099114
HSI182G04	LOC441773	Similar to Group X secretory phospholipase A2 precursor (Phosphatidylcholine 2-acylhydrolase GX) (GX sPLA2) (sPLA2-X)	Hs.448833	275180	R85840
HSI021H06	GPR56	G protein-coupled receptor 56	Hs.513633	138246	R56831
HSI030F06	PHGDH	Phosphoglycerate dehydrogenase	Hs.487296	45942	CR745850
HSI073G12	ZNRF1	Zinc and ring finger 1	Hs.427284	742882	BX104196
[truncated: 419 more rows]
