# Supplementary material for: Molecular response to aromatase inhibitor treatment in primary breast cancer
Source: Breast Cancer Res. 2007 Jun 7;9(3):R37. doi: 10.1186/bcr1732 (PMC1929101; doi:10.1186/bcr1732)
Supplement: Additional file 3 — A table of individual results used to plot GIDE correlations in figure 2 [file bcr1732-S3.xls]

## Sheet: Sheet1
Sample	Change in ki67 IHC (% decrease)	GIDE	ESR1	ERBB2	ER-Pre Allred	PgR-Pre Allred
17	73.503	1677	5.27611	-2.25474	8	2
21	92.9464	2403	2.8952	-1.32759	8	5
30	63.4851	577	4.36692	-2.062	8	3
39	13.1403	362	-1.27434	-2.01818	3	0
61	80.7716	1055	4.2242	-2.0873	8	7
64	99.6	185	-2.18318	1.19604	2	0
67	100	1432	4.51011	-1.50662	8	8
70	95.8468	294	2.28256	-0.971965	8	5
90	84.955	508	3.24001	-1.50887	8	3
117	100	705	5.03435	-1.15358	8	8
123	74.053	510	4.11263	-1.68158	8	8
125	96.5158	1823	1.14225	-1.87896	8	5
138	13.1	941	-2.29013	-1.51144	2	0
141	90.3246	212	5.69203	-2.32376	8	0
145	99.228	3304	2.91757	-1.45405	8	0
146	94.8312	447	3.47758	-1.88998	8	8
148	97.8266	1403	2.01131	0.198819	8	0
149	95.1822	801	3.63167	-1.50789	7	0
151	87.574	1154	4.73346	-1.43409	8	3
152	78.8472	306	3.39508	-1.29245	6	0
155	49.7141	480	5.30112	-2.56868	8	8
175	100	1414	3.65377	-1.42079	7	0
201	94.8212	1158	5.20263	-2.19531	7	7
202	56.5394	1352	5.64869	-2.2153	7	4
203	62.3256	105	4.314	0.841012	7	3
216	51.9401	428	0.408026	2.02179	8	5
217	93.7554	896	2.80409	-1.67186	8	8
218	95.6024	1701	4.12713	-1.53882	7	7
223	84.333	1471	3.57608	-1.65087	8	8
227	85.1285	2122	4.17055	-2.52298	8	8
228	65.2496	494	0.0415243	0.857354	7	0
262	97.7139	2511	4.72898	-2.37016	8	8
263	100	3127	5.02586	-2.32632	8	7
P3	83.0065	134	2.41249	-1.62133	7	NA
