# Supplementary material for: Molecular response to aromatase inhibitor treatment in primary breast cancer
Source: Breast Cancer Res. 2007 Jun 7;9(3):R37. doi: 10.1186/bcr1732 (PMC1929101; doi:10.1186/bcr1732)
Supplement: Additional file 4 — An excel sheet listing all genes significantly up- and downregulated by AI treatment [file bcr1732-S4.xls]

## Sheet: Sheet1
1264 Genes Down-regulated by AI Treatment									1395 Genes Up-regulated by AI Treatment
ID	SYMBOL	DESCRIPTION	UNIGENE (189)	IMAGE ID	GENBANK	Fold Change	localfdr(%)		ID	SYMBOL	DESCRIPTION	UNIGENE (189)	IMAGE ID	GENBANK	Fold Change	localfdr(%)
HSI182A05	TFF1	Trefoil factor 1 (breast cancer, estrogen-inducible sequence expressed in)	Hs.162807	5186922	BI765761	0.260931	0.0879057		HSI022G08	LUM	Lumican	Hs.406475	141559	BX118443	2.86746	0.10671
HSI054D07	HBB	Hemoglobin, beta	Hs.523443	294714	BX097754	0.305224	0		HSI101E05	ODF2L	Outer dense fiber of sperm tails 2-like	Hs.149360	1986218	BX092043	2.80358	0.0668818
HSI047B01	PDZK1	PDZ domain containing 1	Hs.444751	248651	BX096667	0.348106	0		HSI027H04	IGJ	Immunoglobulin J polypeptide, linker protein for immunoglobulin alpha and mu polypeptides	Hs.381568	161023	BX119629	2.7259	0.065629
HSI035H02	CYP2B6	Cytochrome P450, family 2, subfamily B, polypeptide 6	Hs.1360	182295	BX111410	0.405868	0.0408233		HSI082D05	RNH1	Ribonuclease/angiogenin inhibitor 1	Hs.530687	897565	BX108436	2.50903	0
HSI075H09	AGR2	Anterior gradient 2 homolog (Xenopus laevis)	Hs.530009	760230	BX095683	0.40949	0.0785876		HSI056B04	COL3A1	Collagen, type III, alpha 1 (Ehlers-Danlos syndrome type IV, autosomal dominant)	Hs.443625	307196	BX092496	2.50336	0
HSI031E07	STARD10	START domain containing 10	Hs.188606	50607	BX089281	0.41961	0		HSI182D05	MRC1L1	Mannose receptor, C type 1	Hs.461247	48886	H16389	2.45275	0.061225
HSI183G10	TFF3	Trefoil factor 3 (intestinal)	Hs.82961	298417	N74131	0.433196	0		HSI067F08	C21orf70	Chromosome 21 open reading frame 70	Hs.410830	485143	BX106951	2.44088	0
HSI147F09	ZBTB20	Zinc finger and BTB domain containing 20	Hs.570657	247709	BX104036	0.453405	0		HSI127E04	CALD1	Caldesmon 1	Hs.490203	143246	BX113687	2.37248	0.105577
HSI182A08	STC2	Stanniocalcin 2	Hs.233160	3347440	BE274022	0.469387	0		HSI030C06	PTPRC	Protein tyrosine phosphatase, receptor type, C	Hs.192039	46644	CR741806	2.35964	0.106144
HSI147F08	KTN1	Kinectin 1 (kinesin receptor)	Hs.509414	246684	BX100210	0.470633	0		HSI067H02	ASPN	Asporin (LRR class 1)	Hs.435655	485070	BX104662	2.34272	0
HSI059H10	LOC143381	Hypothetical protein LOC143381	Hs.388347	322210	BX106828	0.473322	0		HSI066B08	COL14A1	Collagen, type XIV, alpha 1 (undulin)	Hs.409662	429561	BX102572	2.28355	0.106352
HSI147F10	MSI2	Musashi homolog 2 (Drosophila)	Hs.134470	247168	BX093299	0.48717	0		HSI049B12	COL1A2	Collagen, type I, alpha 2	Hs.489142	271448	BX095546	2.27903	0
HSI177G07	EST	Transcribed locus	Hs.443277	1755598	BX107597	0.500145	0.102835		HSI049G07	DCN	Decorin	Hs.156316	274397	BX089624	2.27539	0
HSI053H02	UBE2C	Ubiquitin-conjugating enzyme E2C	Hs.93002	295286	BX097753	0.522426	0.0950659		HSI067E05	MRC1L1	Mannose receptor, C type 1	Hs.461247	486598	BX114787	2.2211	0.0459868
HSI096C06	MAPT	Microtubule-associated protein tau	Hs.101174	2340088	BX097824	0.524924	0		HSI101D05	IFT122	Intraflagellar transport 122 homolog (Chlamydomonas)	Hs.477537	1964512	BX118667	2.17097	0.0345554
HSI049A02	ERGIC1	Endoplasmic reticulum-golgi intermediate compartment (ERGIC) 1	Hs.509163	266369	BX089405	0.532081	0.0940832		HSI183E05	PDGFRA	Platelet-derived growth factor receptor, alpha polypeptide	Hs.74615	52096	H23235	2.13611	0.0932763
HSI040C08	AZGP1	Alpha-2-glycoprotein 1, zinc	Hs.546239	208869	BX109131	0.545627	0		HSI031A12	FSTL1	Follistatin-like 1	Hs.269512	48303	BX111281	2.11645	0
HSI133F06	EST	Transcribed locus	Hs.159264	49567	BX092674	0.552566	0		HSI183H01	COL5A2	Collagen, type V, alpha 2	Hs.445827	796613	AA461456	2.10678	0
HSI182E08	PLAT	Plasminogen activator, tissue	Hs.491582	813841	AA447797	0.553891	0		HSI055A11	ECM2	Extracellular matrix protein 2, female organ and adipocyte specific	Hs.117060	300323	BX103012	2.07978	0.089561
HSI033B05	LY6E	Lymphocyte antigen 6 complex, locus E	Hs.521903	51654	BX117765	0.557753	0		HSI018G02	SPON1	Spondin 1, extracellular matrix protein	Hs.445818	42480	BX118037	2.05538	0
HSI048F12	CCND1	Cyclin D1	Hs.523852	268927	BX089544	0.563851	0.102645		HSI183B01	PDGFRA	Platelet-derived growth factor receptor, alpha polypeptide	Hs.74615	52096	H23235	2.0385	0.0111059
HSI085G12	KCNK15	Potassium channel, subfamily K, member 15	Hs.528664	1566658	BX106604	0.569075	0		HSI037C02	CPVL	Carboxypeptidase, vitellogenic-like	Hs.233389	195336	BX089502	2.02605	0.0591402
HSI177H07	PCBP3	Poly(rC) binding protein 3	Hs.474049	1754544	BX108626	0.569228	0.10129		HSI062B08	SAS10	Disrupter of silencing 10	Hs.322901	345379	BX095264	2.00993	0
HSI032D02	ABCA3	ATP-binding cassette, sub-family A (ABC1), member 3	Hs.26630	52741	BX101771	0.570541	0		HSI129E10	ADAM12	ADAM metallopeptidase domain 12 (meltrin alpha)	Hs.386283	150855	BX098286	2.00152	0
HSI182A02	TFF3	Trefoil factor 3 (intestinal)	Hs.82961	298417	N74131	0.577977	0.0441642		HSI183G08	RGS1	Regulator of G-protein signalling 1	Hs.75256	361323	AA017544	1.97653	0.179466
HSI025A03	FGD3	FYVE, RhoGEF and PH domain containing 3	Hs.411081	146897	BX111118	0.580427	0		HSI054F01	VIM	Vimentin	Hs.533317	298677	BX111296	1.97256	0
HSI070B06	AP1S1	Adaptor-related protein complex 1, sigma 1 subunit	Hs.489365	725768	BX115238	0.58246	0.0805563		HSI048C08	CTGF	Connective tissue growth factor	Hs.410037	267256	BX118949	1.97024	0
HSI057H12	GNB2	Guanine nucleotide binding protein (G protein), beta polypeptide 2	Hs.185172	308856	BX117548	0.584506	0		HSI183G05	SPARC	Secreted protein, acidic, cysteine-rich (osteonectin)	Hs.111779	250654	H95960	1.96	0
HSI080H11	SEMA3F	Sema domain, immunoglobulin domain (Ig), short basic domain, secreted, (semaphorin) 3F	Hs.32981	809526	BX092687	0.586631	0		HSI139G09	ADAMTS2	ADAM metallopeptidase with thrombospondin type 1 motif, 2	Hs.23871	204522	BX109323	1.95687	0
HSI054G06	NUSAP1	Nucleolar and spindle associated protein 1	Hs.511093	299485	BX100702	0.58737	0		HSI018D05	FBLN1	Fibulin 1	Hs.24601	130212	BX112601	1.95177	0
HSI124D07	RIMS4	Regulating synaptic membrane exocytosis 4	Hs.517065	43027	BX090258	0.590026	0		HSI040E08	DUSP1	Dual specificity phosphatase 1	Hs.171695	210429	BX107375	1.95135	0
HSI065C09	CNNM2	Cyclin M2	Hs.500903	417445	BX113753	0.592384	0		HSI082C05	MAN1A1	Mannosidase, alpha, class 1A, member 1	Hs.102788	823688	BX102630	1.93989	0.0124545
HSI080F02	PREX1	Phosphatidylinositol 3,4,5-trisphosphate-dependent RAC exchanger 1	Hs.153310	813668	BX116692	0.592434	0		HSI098G12	RARRES1	Retinoic acid receptor responder (tazarotene induced) 1	Hs.131269	309583	BX114865	1.93501	0
HSI095H09	C6orf97	Chromosome 6 open reading frame 97	Hs.130239	1637829	BX101711	0.593715	0		HSI044C09	SAT	Spermidine/spermine N1-acetyltransferase	Hs.28491	241123	BX098824	1.91972	0.0907994
HSI161G02	EST	Transcribed locus	Hs.570637	731616	BX112219	0.600529	0		HSI030F05	HTRA1	HtrA serine peptidase 1	Hs.501280	45354	BX119431	1.91724	0
HSI045G02	UBE2T	Ubiquitin-conjugating enzyme E2T (putative)	Hs.5199	245431	BX091236	0.601447	0		HSI088D11	CILP	Cartilage intermediate layer protein, nucleotide pyrophosphohydrolase	Hs.442180	1691650	BX110257	1.9119	0
HSI046F10	TOP2A	Topoisomerase (DNA) II alpha 170kDa	Hs.156346	258953	BX099176	0.604932	0		HSI040E09	MME	Membrane metallo-endopeptidase (neutral endopeptidase, enkephalinase, CALLA, CD10)	Hs.307734	209758	BX118973	1.90702	0
HSI183D04	AR	Androgen receptor (dihydrotestosterone receptor; testicular feminization; spinal and bulbar muscular atrophy; Kennedy disease)	Hs.496240	954356	AA524966	0.607886	0.0133318		HSI028G12	PDGFRA	Platelet-derived growth factor receptor, alpha polypeptide	Hs.74615	43817	BX111508	1.88749	0
HSI183A08	SLC9A3R1	Solute carrier family 9 (sodium/hydrogen exchanger), member 3 regulator 1	Hs.396783	773286	AA425299	0.609509	0		HSI060C05	FN1	Fibronectin 1	Hs.203717	340913	BX094184	1.88514	0
HSI025G02	SHARPIN	SHANK-associated RH domain interactor	Hs.529755	153209	BX090986	0.610074	0.0843972		HSI045G12	CXCL12	Chemokine (C-X-C motif) ligand 12 (stromal cell-derived factor 1)	Hs.522891	245959	BX113123	1.88466	0
HSI037G07	ZNF703	Zinc finger protein 703	Hs.288042	200137	BX118622	0.610314	0		HSI065C01	ZFP36L2	Zinc finger protein 36, C3H type-like 2	Hs.503093	418172	BX117763	1.88089	0.0445557
HSI021E01	KIAA0101	KIAA0101	Hs.81892	136876	BX094416	0.613018	0.0336267		HSI131G11	EST	Transcribed locus	Hs.538782	1612797	BX115656	1.87353	0
HSI090B08	AFF3	AF4/FMR2 family, member 3	Hs.444414	1742468	BX107035	0.61406	0		HSI074A06	FNDC1	Fibronectin type III domain containing 1	Hs.520525	754126	BX099512	1.86356	0
HSI028G02	ELOVL2	Elongation of very long chain fatty acids (FEN1/Elo2, SUR4/Elo3, yeast)-like 2	Hs.408557	44387	CR741246	0.615959	0		HSI135A09	TMSB4X	Thymosin, beta 4, X-linked	Hs.522584	173784	BX098216	1.85918	0
HSI021F02	EML2	Echinoderm microtubule associated protein like 2	Hs.24178	134523	BX092868	0.619198	0		HSI159F07	FYB	FYN binding protein (FYB-120/130)	Hs.370503	358620	BX095265	1.85678	0.074373
HSI002H12	CRADD	CASP2 and RIPK1 domain containing adaptor with death domain	Hs.38533	24032	BX090696	0.623607	0		HSI112C11	EST	Transcribed locus	Hs.12257	23041	BX094031	1.85015	0
HSI117D03	LOC130940	Hypothetical protein BC015395	Hs.100743	122852	BX114659	0.625182	0		HSI043A02	F13A1	Coagulation factor XIII, A1 polypeptide	Hs.335513	229942	BX106084	1.84874	0
HSI048H12	TIMM17B	Translocase of inner mitochondrial membrane 17 homolog B (yeast)	Hs.30570	267102	BX093716	0.626623	0		HSI011E06	GEM	GTP binding protein overexpressed in skeletal muscle	Hs.345139	27899	BX089578	1.84728	0.0815054
HSI115C11	AFF3	AF4/FMR2 family, member 3	Hs.444414	120178	T95591	0.629793	0		HSI038E11	CAV1	Caveolin 1, caveolae protein, 22kDa	Hs.74034	200862	CR740338	1.84425	0
HSI047C01	TOMM40	Translocase of outer mitochondrial membrane 40 homolog (yeast)	Hs.310542	264573	BX101036	0.62984	0		HSI048F10	THBS2	Thrombospondin 2	Hs.371147	267065	BX114562	1.84408	0
HSI055E12	LPHN1	Latrophilin 1	Hs.565302	301114	BX101080	0.633488	0		HSI142G02	PIP5K2A	Phosphatidylinositol-4-phosphate 5-kinase, type II, alpha	Hs.57079	214805	BX116459	1.8233	0.05617
HSI014D12	PIGQ	Phosphatidylinositol glycan, class Q	Hs.18079	35295	BX089809	0.633624	0		HSI021B08	PDK4	Pyruvate dehydrogenase kinase, isozyme 4	Hs.8364	138352	BX095607	1.82168	0
HSI032H07	FADS2	Fatty acid desaturase 2	Hs.502745	51069	BX119688	0.634479	0		HSI040E07	MS4A6A	Membrane-spanning 4-domains, subfamily A, member 6A	Hs.523702	210498	BX104965	1.81049	0
HSI061F05	ADCY1	Adenylate cyclase 1 (brain)	Hs.192215	344141	BX101242	0.63462	0		HSI036F01	COL6A3	Collagen, type VI, alpha 3	Hs.233240	193084	BX093332	1.80806	0
HSI004C12	NINJ1	Ninjurin 1	Hs.494457	110423	BX092853	0.63493	0		HSI043E12	HLA-DRA	Major histocompatibility complex, class II, DR alpha	Hs.520048	233265	BX108985	1.80581	0
HSI073D07	C10orf53	Chromosome 10 open reading frame 53	Hs.131287	1641903	BX102324	0.635042	0		HSI058D12	IQGAP2	IQ motif containing GTPase activating protein 2	Hs.291030	321386	BX110936	1.79654	0
HSI136C08	THSD4	Thrombospondin, type I, domain containing 4	Hs.387057	186337	BX095996	0.635666	0		HSI042E05	HLA-E	Major histocompatibility complex, class I, E	Hs.381008	220196	BX116808	1.79561	0
HSI011B02	FKBP4	N-myristoyltransferase 2	Hs.524183	28606	BX104658	0.638706	0		HSI082A07	GGTA1	Glycoprotein, alpha-galactosyltransferase 1	Hs.97469	823690	BX101112	1.79466	0
HSI008E12	SIAH2	Seven in absentia homolog 2 (Drosophila)	Hs.477959	127789	BX110898	0.638987	0		HSI037C07	SGK	Serum/glucocorticoid regulated kinase	Hs.510078	194514	BX114864	1.7929	0.0667463
HSI015B04	SYT1	Synaptotagmin I	Hs.310545	35141	BX091153	0.641334	0		HSI009G08	FOS	V-fos FBJ murine osteosarcoma viral oncogene homolog	Hs.25647	26474	BX091171	1.7912	0.579128
HSI085E09	KIAA1618	KIAA1618	Hs.584948	1551341	BX094717	0.642175	0		HSI025E01	CSF2RB	Colony stimulating factor 2 receptor, beta, low-affinity (granulocyte-macrophage)	Hs.285401	152102	BX107310	1.78987	0
HSI015B01	JMJD2B	Jumonji domain containing 2B	Hs.371013	34071	BX113660	0.643162	0		HSI048C05	SRPX	Sushi-repeat-containing protein, X-linked	Hs.15154	267625	BX115010	1.7721	0
HSI107G11	DYNC1I1	Dynein, cytoplasmic 1, intermediate chain 1	Hs.440364	1341973	AA724927	0.648587	0		HSI055C08	C1R	Complement component 1, r subcomponent	Hs.524224	299611	BX098523	1.77009	0
HSI072C02	FZD10	Frizzled homolog 10 (Drosophila)	Hs.31664	740412	BX096836	0.65015	0.0619278		HSI038F09	IRF8	Interferon regulatory factor 8	Hs.137427	202380	BX118896	1.7623	0
HSI093D05	RABEP1	Rabaptin, RAB GTPase binding effector protein 1	Hs.462086	2043091	CR744611	0.652732	0		HSI010H04	SPARCL1	SPARC-like 1 (mast9, hevin)	Hs.62886	27956	BX112537	1.76118	0
HSI064G11	MYBL2	V-myb myeloblastosis viral oncogene homolog (avian)-like 2	Hs.179718	377537	BX115559	0.65459	0		HSI055C06	CPA3	Carboxypeptidase A3 (mast cell)	Hs.646	301962	BX105358	1.7592	0
HSI080F03	FOXP1	Forkhead box P1	Hs.431498	811919	CR736342	0.65493	0		HSI027E10	CFI	Complement factor I	Hs.312485	160600	BX109425	1.75894	0
HSI015F04	RP11-484I6.3	Hypothetical protein BC015148	Hs.398111	38605	BX102489	0.655981	0		HSI074F07	CXCL13	Chemokine (C-X-C motif) ligand 13 (B-cell chemoattractant)	Hs.100431	753794	BX089511	1.7558	0
HSI065E10	RRM2	Ribonucleotide reductase M2 polypeptide	Hs.226390	417504	BX100416	0.656598	0		HSI172G02	EST	Transcribed locus	Hs.439064	1573913	BX108139	1.75129	0
HSI028H05	TTC3	Tetratricopeptide repeat domain 3	Hs.368214	44392	BX092935	0.656883	0		HSI131A04	CYP4Z1	Cytochrome P450 4Z1	Hs.176588	161526	BX094680	1.74355	0.991302
HSI010E04	ADORA1	Adenosine A1 receptor	Hs.77867	30159	BX111565	0.657332	0		HSI148B02	DDX17	DEAD (Asp-Glu-Ala-Asp) box polypeptide 17	Hs.528305	247149	BX093380	1.74117	0
HSI004C09	COX6C	Cytochrome c oxidase subunit VIc	Hs.351875	111192	BX091859	0.657576	0		HSI098A08	CLEC2B	C-type lectin domain family 2, member B	Hs.85201	47481	BX119769	1.74078	0
HSI181H08	S100A14	S100 calcium binding protein A14	Hs.288998	3640899	BE736484	0.658895	0		HSI158G07	LOC338328	High density lipoprotein-binding protein	Hs.426410	345635	BX107932	1.72806	0.0826506
HSI080A02	MELK	Maternal embryonic leucine zipper kinase	Hs.184339	796122	BX105144	0.659251	0		HSI024E06	CTSC	Cathepsin C	Hs.128065	149370	BX096068	1.72573	0
HSI018C10	YWHAE	Tyrosine 3-monooxygenase/tryptophan 5-monooxygenase activation protein, epsilon polypeptide	Hs.513851	43093	R59710	0.660711	0		HSI077D04	LCP1	Lymphocyte cytosolic protein 1 (L-plastin)	Hs.381099	770078	BX094571	1.72341	0
HSI040G12	H1F0	H1 histone family, member 0	Hs.226117	209516	BX093093	0.661167	0		HSI137G07	EST	Transcribed locus	Hs.570772	1618456	BX101321	1.7177	0
HSI089G06	ATAD2	ATPase family, AAA domain containing 2	Hs.370834	1735742	CR740743	0.661254	0		HSI027G04	ST6GAL1	ST6 beta-galactosamide alpha-2,6-sialyltranferase 1	Hs.207459	161471	BX097294	1.70556	0.105046
HSI073H05	C20orf98	Chromosome 20 open reading frame 98	Hs.416024	740205	BX093209	0.662568	0		HSI133B01	TCF4	Transcription factor 4	Hs.200285	50994	BX096946	1.7024	0.00855589
HSI044C06	SERPINA5	Serpin peptidase inhibitor, clade A (alpha-1 antiproteinase, antitrypsin), member 5	Hs.510334	240122	BX092258	0.662984	0		HSI182C05	ATF3	Activating transcription factor 3	Hs.460	51448	H21042	1.70179	0
HSI143F10	ADCY1	Adenylate cyclase 1 (brain)	Hs.192215	221675	BX095677	0.66371	0.688746		HSI061G02	SFN	Stratifin	Hs.523718	346610	BX109990	1.69162	0
HSI023G01	SAMD1	Sterile alpha motif domain containing 1	Hs.140309	143756	BX118116	0.664033	0		HSI023A12	MBNL1	Muscleblind-like (Drosophila)	Hs.478000	143171	BX107170	1.69105	0.0922704
HSI159F09	C9orf75	Chromosome 9 open reading frame 75	Hs.323445	358936	BX108324	0.664444	0		HSI141F05	C10orf56	Chromosome 10 open reading frame 56	Hs.523080	210588	BX104602	1.68977	0
HSI073C05	FAM7A2	Family with sequence similarity 7, member A2	Hs.444306	1643101	BX119403	0.665079	0		HSI031E06	DOCK11	Dedicator of cytokinesis 11	Hs.368203	49499	BX102345	1.68515	0.0369319
HSI048E04	SNRK	SNF related kinase	Hs.476052	268073	BX116690	0.666354	0		HSI077B07	OLFML2B	Olfactomedin-like 2B	Hs.507515	773477	AA427898	1.68468	0
HSI007H08	DTL	Denticleless homolog (Drosophila)	Hs.126774	126650	BX094174	0.66709	0		HSI038E10	CD53	CD53 antigen	Hs.443057	201570	BX117664	1.67833	0
HSI005A02	HOOK1	Hook homolog 1 (Drosophila)	Hs.378836	113403	BX118356	0.667555	0		HSI133G07	ATP9B	ATPase, Class II, type 9B	Hs.465475	50973	H17238	1.67504	0
HSI055D09	C19orf22	Chromosome 19 open reading frame 22	Hs.557655	301014	BX094770	0.667897	0		HSI133G04	DKFZP564J0863	DKFZP564J0863 protein	Hs.356719	50647	BX112516	1.67328	0
HSI066B10	ARFIP2	ADP-ribosylation factor interacting protein 2 (arfaptin 2)	Hs.75139	429547	BX094200	0.669031	0		HSI133E03	EST	Transcribed locus	Hs.517821	47508	BX100141	1.67133	0
HSI075D04	PYCRL	Pyrroline-5-carboxylate reductase-like	Hs.165186	754617	BX090411	0.669088	0		HSI074G11	CTHRC1	Collagen triple helix repeat containing 1	Hs.405614	753428	BX114800	1.66918	0
HSI030C08	DHCR7	7-dehydrocholesterol reductase	Hs.503134	46546	BX091206	0.670862	0		HSI039F01	LOX	Lysyl oxidase	Hs.102267	204377	BX097300	1.66887	0
HSI011F10	EST	Transcribed locus	Hs.589943	27471	CR745521	0.671834	0		HSI089A06	CD2	CD2 antigen (p50), sheep red blood cell receptor	Hs.523500	1709513	BX100790	1.66851	0
HSI044G12	SPBC25	Spindle pole body component 25 homolog (S. cerevisiae)	Hs.421956	245381	BX105588	0.672408	0		HSI183E03	RASA1	RAS p21 protein activator (GTPase activating protein) 1	Hs.553501	309970	N99098	1.66365	0
HSI073G05	CREB1	CAMP responsive element binding protein 1	Hs.584750	743251	BX116954	0.672748	0		HSI087F09	EST	Transcribed locus	Hs.459132	1644852	CR743991	1.65848	0.0974427
HSI062A02	KCNK6	Potassium channel, subfamily K, member 6	Hs.240395	346511	BX096313	0.675074	0		HSI015G11	AKR1B1	Aldo-keto reductase family 1, member B1 (aldose reductase)	Hs.521212	39672	BX118799	1.6521	0.0940367
HSI009D02	CDC20	CDC20 cell division cycle 20 homolog (S. cerevisiae)	Hs.524947	129381	BX117893	0.675825	0		HSI134G11	TGOLN2	Trans-golgi network protein 2	Hs.14894	172503	BX095311	1.6519	0
HSI056C08	GAMT	Guanidinoacetate N-methyltransferase	Hs.81131	307133	BX112038	0.675854	0		HSI077A08	CCL18	Chemokine (C-C motif) ligand 18 (pulmonary and activation-regulated)	Hs.143961	768497	BX116770	1.65085	0
HSI054C04	ASF1B	ASF1 anti-silencing function 1 homolog B (S. cerevisiae)	Hs.26516	295710	BX094742	0.676413	0		HSI067G09	EDNRA	Endothelin receptor type A	Hs.183713	487341	BX109539	1.64977	0
HSI048G06	MLF2	Myeloid leukemia factor 2	Hs.524214	266329	BX096016	0.676497	0		HSI020E01	PAM	Peptidylglycine alpha-amidating monooxygenase	Hs.369430	136657	BX092970	1.64899	0
HSI098E11	KIFC1	Kinesin family member C1	Hs.436912	292933	BX101402	0.676983	0.102831		HSI159D03	EST	Transcribed locus	Hs.22380	346915	BX093171	1.64874	0
HSI064E07	SH3GLB2	SH3-domain GRB2-like endophilin B2	Hs.460238	365685	BX096394	0.677105	0		HSI131B05	ARID5B	AT rich interactive domain 5B (MRF1-like)	Hs.535297	160655	BX105043	1.64309	0
HSI178G02	EST	Transcribed locus	Hs.167176	1838235	BX101454	0.677558	0		HSI041D10	C5orf13	Chromosome 5 open reading frame 13	Hs.483067	212713	BX117501	1.64067	0
HSI112G11	EST	Transcribed locus		24047		0.679846	0		HSI006D10	SEC31L2	SEC31-like 2 (S. cerevisiae)	Hs.18889	123037	BX107827	1.63938	0
HSI005H12	EST	Transcribed locus	Hs.18343	122042	BX104901	0.680034	0		HSI158G06	MCF2L	MCF.2 cell line derived transforming sequence-like	Hs.170422	346682	BX111900	1.63883	0
HSI027A08	RP11-138L21.1	Similar to cell recognition molecule CASPR3	Hs.534689	1676792	BX098219	0.680424	0		HSI149A01	EST	Transcribed locus	Hs.28625	258815	BX110180	1.63816	0
HSI009C02	SEZ6L2	Seizure related 6 homolog (mouse)-like 2	Hs.6314	128891	BX092022	0.680677	0		HSI029C01	CD93	CD93 antigen	Hs.97199	162619	BX118203	1.63628	0
HSI105G02	CCNB2	Cyclin B2	Hs.194698	501810	BX102366	0.680803	0		HSI111H05	LOC157503	Hypothetical protein LOC157503	Hs.103535	53332	BX097235	1.63381	0
HSI082B02	BPNT1	3'(2'), 5'-bisphosphate nucleotidase 1	Hs.406134	824544	BX116536	0.681053	0		HSI169G06	LOC389702	Hypothetical LOC389702	Hs.122239	1391461	BX089094	1.63326	0
HSI052F06	C20orf129	Chromosome 20 open reading frame 129	Hs.472716	292241	BX092172	0.681075	0		HSI048C07	MYO5A	Myosin VA (heavy polypeptide 12, myoxin)	Hs.21213	265703	BX089798	1.63213	0
HSI177A04	LOC387884	Hypothetical LOC387884	Hs.143843	1752482	BX107914	0.681937	0		HSI181E05	SPARC	Secreted protein, acidic, cysteine-rich (osteonectin)	Hs.111779	1073182	AA576530	1.63135	0
HSI113A12	FLJ39739	FLJ39739 protein	Hs.406990	109123	BX098029	0.682007	0		HSI149A09	IPO8	Importin 8	Hs.505136	264921	BX092121	1.63062	0.0810441
HSI045A05	APH1A	Anterior pharynx defective 1 homolog A (C. elegans)	Hs.108408	244346	BX118726	0.682143	0.137204		HSI098E04	CYYR1	Cysteine/tyrosine-rich 1	Hs.37445	162308	CR742942	1.63029	0
HSI015G04	MGC2752	Hypothetical protein MGC2752	Hs.467409	38175	BX093738	0.683135	0		HSI099B07	LAMP1	Lysosomal-associated membrane protein 1	Hs.494419	1703400	BX101642	1.62915	0
HSI063E08	PDPK1	3-phosphoinositide dependent protein kinase-1	Hs.459691	362514	BX095508	0.683642	0		HSI095G06	FCER1A	Fc fragment of IgE, high affinity I, receptor for; alpha polypeptide	Hs.897	2314294	BX110472	1.62898	0
HSI094E01	MED8	Mediator of RNA polymerase II transcription, subunit 8 homolog (yeast)	Hs.301756	2150134	BX116318	0.68393	0		HSI046G09	NDRG1	N-myc downstream regulated gene 1	Hs.372914	249745	BX112067	1.62874	0
HSI048D12	CHCHD5	Coiled-coil-helix-coiled-coil-helix domain containing 5	Hs.375707	269219	BX115079	0.684207	0		HSI066B09	GZMK	Granzyme K (granzyme 3; tryptase II)	Hs.277937	428412	BX091409	1.62628	0
HSI096F06	C16orf50	Chromosome 16 open reading frame 50	Hs.513635	2357800	BX109691	0.685051	0		HSI099B05	LAMP1	Lysosomal-associated membrane protein 1	Hs.494419	1703400	BX101642	1.62453	0
HSI176D01	EST	Transcribed locus		1738055		0.685066	0		HSI027B10	FUCA1	Fucosidase, alpha-L- 1, tissue	Hs.370858	159308	BX109121	1.62319	0
HSI085D08	BRWD1	Bromodomain and WD repeat domain containing 1	Hs.190548	1541022	BX093695	0.685855	0		HSI029A11	ITPR1	Inositol 1,4,5-triphosphate receptor, type 1	Hs.567295	43783	BX090259	1.62306	0
HSI044D11	FAM40B	Family with sequence similarity 40, member B	Hs.489988	239692	BX098250	0.685865	0		HSI157D11	MYO15B	Myosin XVB pseudogene	Hs.390817	309113	BX110524	1.62303	0
HSI140E12	CARKL	Carbohydrate kinase-like	Hs.268606	204114	BX117112	0.68622	0		HSI183B03	SERPINE2	Serpin peptidase inhibitor, clade E (nexin, plasminogen activator inhibitor type 1), member 2	Hs.38449	246722	N59721	1.61971	0
HSI181E04	EST	Transcribed locus	Hs.100691	1030476	AA555029	0.686668	0		HSI182E04	DPYSL2	Dihydropyrimidinase-like 2	Hs.173381	841620	AA487460	1.61827	0
HSI006A02	JUNB	Jun B proto-oncogene	Hs.25292	122428	BX100858	0.687227	0		HSI134D11	C10orf38	Chromosome 10 open reading frame 38	Hs.66762	171994	BX114941	1.61704	0
HSI061G01	NPAL2	NIPA-like domain containing 2	Hs.309489	346418	BX119640	0.687326	0.043449		HSI026F08	FLJ22662	Hypothetical protein FLJ22662	Hs.131933	151871	BX116782	1.61262	0.0441767
HSI053F12	EST	Transcribed locus		1654305		0.687602	0		HSI006B01	TNRC9	Trinucleotide repeat containing 9	Hs.460789	121392	BX098323	1.61169	0
HSI073D06	HSPBP1	Hsp70-interacting protein	Hs.53066	743114	BX098188	0.687723	0		HSI003A10	ANGPTL2	Angiopoietin-like 2	Hs.521731	23782	BX096994	1.60593	0
HSI046C10	BMPR1A	Bone morphogenetic protein receptor, type IA	Hs.524477	1655628	BX100162	0.688414	0		HSI183E04	SERPINE2	Serpin peptidase inhibitor, clade E (nexin, plasminogen activator inhibitor type 1), member 2	Hs.38449	246722	N59721	1.60127	0
HSI070D06	ZWINT	ZW10 interactor antisense	Hs.42650	726332	BX105168	0.689462	0		HSI036F11	P2RY5	Purinergic receptor P2Y, G-protein coupled, 5	Hs.123464	196488	BX097414	1.59666	0
HSI081E01	SCNN1A	Sodium channel, nonvoltage-gated 1 alpha	Hs.130989	810873	BX104241	0.690162	0		HSI181A12	GUCY1A3	Guanylate cyclase 1, soluble, alpha 3	Hs.24258	51011	H19242	1.59344	0
HSI032F06	RBBP8	Retinoblastoma binding protein 8	Hs.546282	51737	BX091124	0.690357	0		HSI152B01	COL8A1	Collagen, type VIII, alpha 1	Hs.134830	278753	BX096100	1.59274	0
HSI034C04	GNA11	Guanine nucleotide binding protein (G protein), alpha 11 (Gq class)	Hs.515056	166531	BX110810	0.69129	0		HSI028E06	VCAM1	Vascular cell adhesion molecule 1	Hs.109225	44477	BX114074	1.59193	0
HSI007B12	DDB2	LIM homeobox 3	Hs.446564	124428	BX117885	0.691438	0		HSI138G11	HLA-DOA	Major histocompatibility complex, class II, DO alpha	Hs.351874	200842	BX108461	1.59142	0
HSI003H07	MKI67	Antigen identified by monoclonal antibody Ki-67	Hs.80976	108718	BX118911	0.691526	0		HSI120H08	HEG1	HEG homolog 1 (zebrafish)	Hs.477420	25297	BX114775	1.58822	0
HSI007H09	GATA1	GATA binding protein 1 (globin transcription factor 1)	Hs.765	126368	BX090462	0.692103	0		HSI043A09	LGMN	Legumain	Hs.18069	234908	BX099400	1.58656	0
HSI034G03	C9orf86	Chromosome 9 open reading frame 86	Hs.558729	175199	BX089670	0.692116	0		HSI164D03	EST	Transcribed locus	Hs.188825	755800	BX109592	1.5859	0
HSI032B07	TETRAN	Tetracycline transporter-like protein	Hs.584848	49666	BX096027	0.692301	0		HSI123E06	EST	Transcribed locus	Hs.155736	40842	BX095438	1.58547	0
HSI054B06	SMG1	PI-3-kinase-related kinase SMG-1	Hs.460179	296166	CR741867	0.692302	0		HSI004D07	EFEMP1	EGF-containing fibulin-like extracellular matrix protein 1	Hs.76224	111647	BX098995	1.58296	0.762635
HSI027A06	NCOA6IP	Nuclear receptor coactivator 6 interacting protein	Hs.335068	155079	BX103150	0.69253	0		HSI079B06	CD83	CD83 antigen (activated B lymphocytes, immunoglobulin superfamily)	Hs.484703	784706	BX097216	1.58128	0.0804114
HSI069B01	THTPA	Thiamine triphosphatase	Hs.15098	711436	BX101363	0.692562	0		HSI008E07	CDH11	Cadherin 11, type 2, OB-cadherin (osteoblast)	Hs.116471	127515	BX100874	1.57969	0
HSI004H11	CEP27	Centrosomal protein 27kDa	Hs.14347	113451	BX110393	0.692576	0		HSI035A02	HEPH	Hephaestin	Hs.31720	179109	BX110441	1.57958	0
HSI053H01	LOC441149	Hypothetical gene supported by AF086309	Hs.556116	295618	BX092400	0.693726	0		HSI054F09	RCBTB2	Regulator of chromosome condensation (RCC1) and BTB (POZ) domain containing protein 2	Hs.25447	299953	BX105551	1.57745	0.104019
HSI059D10	SMPDL3B	Sphingomyelin phosphodiesterase, acid-like 3B	Hs.123659	321949	BX091309	0.693862	0		HSI076D06	C7	Complement component 7	Hs.78065	757712	BX092393	1.57701	0
HSI079B12	PRC1	Protein regulator of cytokinesis 1	Hs.567385	784720	BX102974	0.694098	0		HSI001A06	RGS2	Regulator of G-protein signalling 2, 24kDa	Hs.78944	21531	BX114059	1.5728	0
HSI064G10	EVPL	Envoplakin	Hs.500635	366834	BX114092	0.694362	0		HSI024C11	SOCS2	Suppressor of cytokine signaling 2	Hs.485572	148571	BX106270	1.57226	0
HSI030H05	MAN2B2	Mannosidase, alpha, class 2B, member 2	Hs.188464	47225	BX099991	0.695397	0		HSI158A01	LRRC37A	Leucine rich repeat containing 37A	Hs.565013	344068	BX102203	1.56942	0
HSI027F11	CKAP1	Cytoskeleton associated protein 1	Hs.31053	159467	BX094055	0.695637	0		HSI123D12	LOC389203	Hypothetical gene supported by BC032431	Hs.479386	40337	BX091175	1.56928	0
HSI061A04	DNAL4	Dynein, axonemal, light polypeptide 4	Hs.474848	343853	BX109838	0.695688	0		HSI115F12	DNAPTP6	DNA polymerase-transactivated protein 6	Hs.120323	121133	BX114333	1.56694	0
HSI041H07	SLC25A22	Solute carrier family 25 (mitochondrial carrier: glutamate), member 22	Hs.99486	220302	BX106572	0.695959	0		HSI078D06	C6orf192	Chromosome 6 open reading frame 192	Hs.347144	785469	BX096198	1.56657	0.0436081
HSI048B10	NELF	Nasal embryonic LHRH factor	Hs.455336	266821	BX093123	0.697078	0		HSI057D09	ITGB1	Integrin, beta 1 (fibronectin receptor, beta polypeptide, antigen CD29 includes MDF2, MSK12)	Hs.429052	309944	BX095689	1.56596	0
HSI078B07	KIAA1377	KIAA1377	Hs.156352	784241	BX095711	0.697352	0		HSI149C09	SLC6A15	Solute carrier family 6, member 15	Hs.44424	258404	BX090617	1.56488	0
HSI174B04	PCBP2	Poly(rC) binding protein 2	Hs.546271	1734308	BX109325	0.697387	0		HSI131F10	SSPN	Sarcospan (Kras oncogene-associated gene)	Hs.183428	44070	BX091176	1.56468	0.0851471
HSI117D01	EST	Transcribed locus	Hs.18857	122875	BX113869	0.697414	0		HSI150F06	EST	Transcribed locus	Hs.586314	272587	BX107346	1.56393	0
HSI051C07	CA11	Carbonic anhydrase XI	Hs.428446	282587	BX093130	0.697482	0		HSI023D11	TBC1D9	TBC1 domain family, member 9	Hs.480819	145386	BX110497	1.56363	0
HSI071G11	LOC92689	Hypothetical protein BC001096	Hs.476517	730035	BX117651	0.697772	0		HSI022A01	LIMA1	LIM domain and actin binding 1	Hs.525419	139718	BX100978	1.5635	0.10574
HSI033C08	HMP19	HMP19 protein	Hs.559412	50307	BX102193	0.697889	0		HSI116H02	SLC36A1	Solute carrier family 36 (proton/amino acid symporter), member 1	Hs.269004	122349	BX114440	1.56258	0
HSI014C04	CD151	CD151 antigen (Raph blood group)	Hs.512857	33871	BX100017	0.698043	0		HSI112B10	ATP8A1	ATPase, aminophospholipid transporter (APLT), Class I, type 8A, member 1	Hs.435052	23877	BX089396	1.561	0
HSI070B10	WDR34	WD repeat domain 34	Hs.495240	714070	BX097489	0.698145	0		HSI131A10	SYNPO2	Synaptopodin 2	Hs.480615	156465	BX105983	1.56047	0.0977576
HSI053D08	PEX26	Peroxisome biogenesis factor 26	Hs.517400	291749	BX102351	0.698354	0		HSI045E10	PPAP2B	Phosphatidic acid phosphatase type 2B	Hs.405156	247806	BX118644	1.5604	0
HSI041H05	INSR	Insulin receptor	Hs.465744	214921	BX100039	0.698424	0		HSI123A10	EST	Transcribed locus	Hs.434957	39302	BX091925	1.55941	0
HSI071C02	C17orf49	Chromosome 17 open reading frame 49	Hs.511801	1642304	CR737132	0.698544	0		HSI021D08	IFNGR1	Interferon gamma receptor 1	Hs.520414	136478	BX114443	1.55685	0.0646647
HSI036G05	DKFZp762E1312	Hypothetical protein DKFZp762E1312	Hs.532968	194621	BX114945	0.698623	0		HSI164A11	ADAMTS9	ADAM metallopeptidase with thrombospondin type 1 motif, 9	Hs.559387	754163	BX094698	1.55666	0
HSI076G03	CIZ1	CDKN1A interacting zinc finger protein 1	Hs.212395	758643	BX100467	0.698682	0		HSI051A10	GOLGA8A	Golgi autoantigen, golgin subfamily a, 8A	Hs.182982	278660	BX094148	1.55599	0
HSI048C03	MLANA	Melan-A	Hs.154069	269124	BX106334	0.698869	0		HSI156H01	RAB6B	RAB6B, member RAS oncogene family	Hs.12152	306198	BX103999	1.55569	0
HSI026F12	PTOV1	Prostate tumor overexpressed gene 1	Hs.515540	154200	BX102458	0.698953	0		HSI132B02	PDLIM5	PDZ and LIM domain 5	Hs.480311	44445	BX104784	1.55329	0
HSI178B09	PROSC	Proline synthetase co-transcribed homolog (bacterial)	Hs.304792	1760041	BX106152	0.699119	0		HSI149E12	LOC286170	Hypothetical protein LOC286170	Hs.573444	260208	BX096052	1.55304	0
HSI006B08	PPP2R2A	Protein phosphatase 2 (formerly 2A), regulatory subunit B (PR 52), alpha isoform	Hs.146339	121794	BX117882	0.69923	0		HSI116G09	RBPMS	RNA binding protein with multiple splicing	Hs.334587	121476	BX111450	1.55077	0
HSI070B11	TJP3	Tight junction protein 3 (zona occludens 3)	Hs.25527	725760	BX110112	0.69958	0		HSI036G11	C3AR1	Complement component 3a receptor 1	Hs.567242	196176	BX095575	1.54701	0
HSI030G01	RFX1	Regulatory factor X, 1 (influences HLA class II expression)	Hs.73677	46831	BX117914	0.699649	0		HSI147G11	RBMS1	RNA binding motif, single stranded interacting protein 1	Hs.470412	247219	BX097389	1.54654	0
HSI180E05	ANKRD12	Ankyrin repeat domain 12	Hs.464585	1849750	BX107552	0.700599	0		HSI020F06	NCKAP1	NCK-associated protein 1	Hs.516633	135176	BX112791	1.54654	0
HSI020D12	GIPC1	GIPC PDZ domain containing family, member 1	Hs.6454	135843	BX097007	0.700807	0		HSI043A06	ZNFN1A1	Zinc finger protein, subfamily 1A, 1 (Ikaros)	Hs.435949	233031	BX101853	1.54594	0
HSI051D07	TMPRSS5	Transmembrane protease, serine 5 (spinesin)	Hs.46720	280696	BX090051	0.701616	0		HSI145G12	SEPTIN7	Septin 7	Hs.191346	240200	BX090320	1.54434	0
HSI073A03	CTSL2	Cathepsin L2	Hs.87417	740418	BX097805	0.702038	0		HSI080D08	CYBB	Cytochrome b-245, beta polypeptide (chronic granulomatous disease)	Hs.292356	796984	BX118931	1.54314	0
HSI052H08	MYO5A	Myosin VA (heavy polypeptide 12, myoxin)	Hs.21213	291287	BX094384	0.702071	0		HSI039A09	EMP1	Epithelial membrane protein 1	Hs.436298	202536	BX097088	1.54072	0
HSI017E03	THNSL1	Threonine synthase-like 1 (bacterial)	Hs.534486	40150	BX116415	0.702255	0		HSI168E04	SFMBT2	Scm-like with four mbt domains 2	Hs.407983	1187878	BX116934	1.53969	0.106739
HSI010E11	ETNK2	Ethanolamine kinase 2	Hs.497469	29797	BX091837	0.702285	0		HSI003D07	CAPN2	Calpain 2, (m/II) large subunit	Hs.350899	23643	BX118575	1.53932	0
HSI082G03	LMLN	Leishmanolysin-like (metallopeptidase M8 family)	Hs.518540	910100	AA483603	0.702654	0		HSI082C07	NRP2	Neuropilin 2	Hs.471200	823811	BX105686	1.53894	0
HSI001C03	BAT2	HLA-B associated transcript 2	Hs.436093	22479	T73997	0.702802	0		HSI156C06	EST	Transcribed locus	Hs.549528	299690	BX116522	1.53806	0
HSI076A04	SFXN2	Sideroflexin 2	Hs.44070	757192	BX090573	0.703199	0		HSI061C05	NID2	Nidogen 2 (osteonidogen)	Hs.369840	344234	BX112956	1.53767	0
HSI017E05	MFSD4	Major facilitator superfamily domain containing 4	Hs.567714	39725	BX104245	0.703454	0		HSI009E03	MARCKS	Myristoylated alanine-rich protein kinase C substrate	Hs.519909	26572	BX106699	1.5366	0
HSI079D12	PTHLH	Parathyroid hormone-like hormone	Hs.89626	788192	BX104238	0.703636	0		HSI075A09	FAS	Fas (TNF receptor superfamily, member 6)	Hs.244139	754597	BX113824	1.53568	0
HSI039E09	Pfs2	DNA replication complex GINS protein PSF2	Hs.433180	205460	BX118899	0.703788	0		HSI026G02	FLJ38379	Hypothetical protein FLJ38379	Hs.134090	1677144	BX089565	1.53557	0
HSI030D04	SULT4A1	Sulfotransferase family 4A, member 1	Hs.189810	46958	BX114505	0.703922	0		HSI044D04	FMO1	Flavin containing monooxygenase 1	Hs.1424	239807	BX105070	1.53255	0
HSI027D08	TAT	Tyrosine aminotransferase	Hs.161640	155619	BX100092	0.704341	0		HSI006B06	ADRBK2	Adrenergic, beta, receptor kinase 2	Hs.584740	121618	BX091490	1.53237	0
HSI051G01	PALM2-AKAP2	Paralemmin 2	Hs.259461	282108	BX112910	0.704545	0		HSI017A05	KIAA2002	KIAA2002 protein	Hs.9587	40429	BX097110	1.53176	0.106293
HSI150E06	LOC92312	Hypothetical protein LOC92312	Hs.406056	269968	BX117945	0.70482	0		HSI138D04	RAD52	RAD52 homolog (S. cerevisiae)	Hs.560083	197155	BX097349	1.53016	0
HSI049H08	CRIP1	Cysteine-rich protein 1 (intestinal)	Hs.70327	276798	N40545	0.70489	0		HSI023D09	MNDA	Myeloid cell nuclear differentiation antigen	Hs.153837	145130	BX111714	1.53008	0
HSI171D07	EST	Transcribed locus		1558664		0.705239	0		HSI152B04	SLC1A2	Solute carrier family 1 (glial high affinity glutamate transporter), member 2	Hs.502338	277613	BX093479	1.5284	0
HSI012A11	CLSTN1	Calsyntenin 1	Hs.29665	32097	BX093934	0.705509	0		HSI046E08	TLR7	Toll-like receptor 7	Hs.443036	257746	BX114029	1.52758	0
HSI002A03	AGTRAP	Angiotensin II receptor-associated protein	Hs.464438	21816	BX098744	0.705555	0		HSI096A11	LY86	Lymphocyte antigen 86	Hs.170081	2333826	BX105581	1.52722	0
HSI070D09	PPP1R16A	Protein phosphatase 1, regulatory (inhibitor) subunit 16A	Hs.521937	725212	BX089726	0.705998	0		HSI111A11	MYH10	Myosin, heavy polypeptide 10, non-muscle	Hs.16355	22062	BX105953	1.52438	0
HSI079C12	GOLGB1	Golgi autoantigen, golgin subfamily b, macrogolgin (with transmembrane signal), 1	Hs.213389	785092	BX096135	0.706076	0		HSI104E08	SH3BGRL	SH3 domain binding glutamic acid-rich protein like	Hs.108029	488908	BX101360	1.52355	0
HSI055H05	VPS36	Vacuolar protein sorting 36 (yeast)	Hs.109520	303040	BX107681	0.706128	0		HSI069C02	ZNF403	Zinc finger protein 403	Hs.514116	704431	BX112215	1.52349	0
HSI035G10	RANGAP1	Ran GTPase activating protein 1	Hs.183800	180780	BX101006	0.706501	0		HSI142H04	BAT2D1	BAT2 domain containing 1	Hs.494614	214450	BX109766	1.52174	0
HSI055F04	POMGNT1	Chromosome 1 open reading frame 190	Hs.525134	302011	BX118302	0.706832	0		HSI023C01	TARP	TCR gamma alternate reading frame protein	Hs.534032	145105	BX112931	1.52076	0
HSI172D10	EST	Transcribed locus	Hs.572707	1558451	BX105280	0.707136	0		HSI126A08	TAOK1	TAO kinase 1	Hs.399763	138532	BX092883	1.51942	0
HSI090A04	EST	Transcribed locus	Hs.569975	1743091	BX114065	0.707249	0		HSI128F06	EST	Transcribed locus	Hs.571138	150085	BX113618	1.51566	0
HSI017E06	EST	Transcribed locus	Hs.449191	40880	BX106086	0.707265	0		HSI020C07	CD164	CD164 antigen, sialomucin	Hs.520313	131928	BX102260	1.51321	0
HSI044B02	TTC22	Tetratricopeptide repeat domain 22	Hs.16230	235070	BX101178	0.707448	0		HSI181A09	CCL3L1	Chemokine (C-C motif) ligand 3-like 1	Hs.512683	153355	R47893	1.51203	0
HSI014G01	PARD6A	Par-6 partitioning defective 6 homolog alpha (C.elegans)	Hs.112933	36707	BX116430	0.707717	0		HSI176B02	EST	Transcribed locus	Hs.579151	1737181	BX096620	1.51114	0
HSI017B08	APBA2BP	Amyloid beta (A4) precursor protein-binding, family A, member 2 binding protein	Hs.516986	39908	R52646	0.707745	0		HSI066G09	PRNP	Prion protein (p27-30) (Creutzfeld-Jakob disease, Gerstmann-Strausler-Scheinker syndrome, fatal familial insomnia)	Hs.472010	470074	BX092281	1.51053	0
HSI017B06	ST6GALNAC5	ST6 (alpha-N-acetyl-neuraminyl-2,3-beta-galactosyl-1,3)-N-acetylgalactosaminide alpha-2,6-sialyltransferase 5	Hs.303609	42035	BX116155	0.707777	0		HSI009F07	A2M	Alpha-2-macroglobulin	Hs.212838	25715	BX114556	1.50957	0
HSI065B11	KIAA1529	KIAA1529	Hs.435629	428527	BX115805	0.707912	0		HSI038F04	CSPG2	Chondroitin sulfate proteoglycan 2 (versican)	Hs.443681	201932	BX112621	1.50949	0
HSI033G02	BSCL2	Bernardinelli-Seip congenital lipodystrophy 2 (seipin)	Hs.533709	171661	CR739949	0.707987	0		HSI016G11	TMEM123	Transmembrane protein 123	Hs.503709	39986	BX100656	1.50864	0
HSI027D10	C18orf8	Chromosome 18 open reading frame 8	Hs.529006	155933	BX102160	0.708164	0		HSI025A07	CLIC4	Chloride intracellular channel 4	Hs.440544	149203	BX107794	1.50816	0
HSI171C07	PTGER3	Prostaglandin E receptor 3 (subtype EP3)	Hs.445000	1535449	BX095071	0.708189	0		HSI051H09	UBL3	Ubiquitin-like 3	Hs.145575	287703	BX109420	1.50609	0
HSI067C03	HOM-TES-103	HOM-TES-103 tumor antigen-like	Hs.15243	486049	BX089461	0.708392	0		HSI030G03	C1orf63	Chromosome 1 open reading frame 63	Hs.259412	48297	BX095625	1.50551	0
HSI063H08	ZNF594	Zinc finger protein 594	Hs.458408	365955	BX102213	0.70867	0		HSI154G08	XIST	X (inactive)-specific transcript	Hs.529901	292997	BX104511	1.50474	0
HSI056G06	MAST4	Microtubule associated serine/threonine kinase family member 4	Hs.133539	306997	BX111895	0.708844	0		HSI079E05	OMD	Osteomodulin	Hs.94070	789355	BX097827	1.50369	0
HSI006C05	HSPC111	Hypothetical protein HSPC111	Hs.529475	121755	BX098478	0.708847	0		HSI126G08	FLJ31033	Hypothetical protein FLJ31033	Hs.535011	139232	BX106755	1.50363	0
HSI027H03	POLR2E	Polymerase (RNA) II (DNA directed) polypeptide E, 25kDa	Hs.24301	156418	BX116715	0.710437	0		HSI160A12	EST	Transcribed locus	Hs.40289	726194	BX103433	1.50227	0
HSI015G08	SPRYD3	SPRY domain containing 3	Hs.343334	38937	BX109036	0.710652	0		HSI111D10	PRKXP1	Protein kinase, X-linked, pseudogene 1	Hs.12250	22932	R43659	1.50159	0.105414
HSI013D05	TAGLN2	Transgelin 2	Hs.517168	33386	BX089906	0.710671	0		HSI018D04	TCF8	Transcription factor 8 (represses interleukin 2 expression)	Hs.124503	42721	BX100730	1.50138	0
HSI016E10	CNTNAP2	Contactin associated protein-like 2	Hs.190621	39204	BX092078	0.710711	0		HSI181D11	LGALS3	Lectin, galactoside-binding, soluble, 3 (galectin 3)	Hs.531081	855910	AA630328	1.50108	0
HSI045E03	BAZ2B	Bromodomain adjacent to zinc finger domain, 2B	Hs.470369	247281	BX093469	0.710741	0		HSI036A10	HLA-DPA1	Major histocompatibility complex, class II, DP alpha 1	Hs.347270	191881	H38801	1.50084	0
HSI013B09	PPP1CA	Protein phosphatase 1, catalytic subunit, alpha isoform	Hs.183994	31988	BX106006	0.710972	0		HSI148E06	BFSP2	Beaded filament structural protein 2, phakinin	Hs.570548	257342	BX115818	1.49912	0
HSI081F10	LOC440600	Hypothetical gene supported by BC053344	Hs.559000	814376	BX101992	0.711169	0		HSI077D01	LAMB1	Laminin, beta 1	Hs.489646	771144	BX110159	1.49845	0
HSI054B02	BHMT2	Betaine-homocysteine methyltransferase 2	Hs.114172	295324	BX115089	0.711179	0		HSI023C04	PDZRN3	PDZ domain containing RING finger 3	Hs.434900	142812	BX112613	1.49812	0
HSI061H05	SELM	Selenoprotein M	Hs.55940	344245	BX111830	0.71129	0		HSI076F07	OSBPL8	Oxysterol binding protein-like 8	Hs.430849	758491	BX116965	1.49795	0
HSI037B04	ZAK	Sterile alpha motif and leucine zipper containing kinase AZK	Hs.444451	195110	CR741411	0.711455	0		HSI072H11	MXRA5	Matrix-remodelling associated 5	Hs.369422	742056	BX089471	1.49789	0.135903
HSI012H09	NARFL	Nuclear prelamin A recognition factor-like	Hs.513247	31744	BX106385	0.711587	0		HSI011B09	VSIG4	V-set and immunoglobulin domain containing 4	Hs.8904	26928	BX117487	1.49728	0
HSI030C02	PCTK1	PCTAIRE protein kinase 1	Hs.496068	45889	BX094080	0.711625	0		HSI124E03	ELOVL2	Elongation of very long chain fatty acids (FEN1/Elo2, SUR4/Elo3, yeast)-like 2	Hs.408557	41873	R67267	1.49546	0
HSI137E07	HECTD1	HECT domain containing 1	Hs.210850	195333	BX095152	0.711715	0		HSI084A05	TTTY11	Testis-specific transcript, Y-linked 11	Hs.122396	1391626	BX088819	1.4943	0
HSI017D11	SEPTIN11	Septin 11	Hs.128199	41144	BX115651	0.711901	0		HSI026F04	PROS1	Protein S (alpha)	Hs.64016	151134	BX096589	1.49418	0
HSI047E12	CORO2A	Coronin, actin binding protein, 2A	Hs.113094	259335	BX095362	0.712348	0		HSI077A07	MOXD1	Monooxygenase, DBH-like 1	Hs.6909	767181	BX096257	1.49415	0
HSI027D09	FLJ13848	Hypothetical protein FLJ13848	Hs.523753	156326	BX116070	0.712514	0		HSI044H04	ACSL1	Acyl-CoA synthetase long-chain family member 1	Hs.406678	243824	BX092207	1.49364	0
HSI057G06	DKK1	Dickkopf homolog 1 (Xenopus laevis)	Hs.40499	309678	BX102027	0.712698	0.591306		HSI075B03	EPS15	Epidermal growth factor receptor pathway substrate 15	Hs.83722	753976	BX105794	1.49295	0.100809
HSI075G03	REEP6	Receptor accessory protein 6	Hs.76277	757143	BX107670	0.713408	0		HSI062C08	TP73L	Tumor protein p73-like	Hs.137569	357801	BX103828	1.48987	0
HSI018C03	BAI2	Brain-specific angiogenesis inhibitor 2	Hs.524138	42870	BX106011	0.713833	0.542065		HSI056E01	ATP5D	ATP synthase, H+ transporting, mitochondrial F1 complex, delta subunit	Hs.418668	307720	N92990	1.48904	0
HSI046A03	RALY	RNA binding protein, autoantigenic (hnRNP-associated with lethal yellow homolog (mouse))	Hs.136947	246731	BX105074	0.713935	0		HSI020E10	BHLHB3	Basic helix-loop-helix domain containing, class B, 3	Hs.177841	137785	BX100861	1.48898	0
HSI017F11	LFNG	Lunatic fringe homolog (Drosophila)	Hs.159142	40887	BX100485	0.713948	0		HSI166H03	EST	Transcribed locus	Hs.524340	795349	AA453261	1.48847	0
HSI076C01	KIF4A	Kinesin family member 4A	Hs.279766	759940	BX102383	0.713999	0		HSI038H11	RASA1	RAS p21 protein activator (GTPase activating protein) 1	Hs.553501	201797	BX119633	1.48821	0
HSI058C10	TSTA3	Tissue specific transplantation antigen P35B	Hs.404119	309756	BX092406	0.714084	0		HSI024E02	ATP10D	ATPase, Class V, type 10D	Hs.437241	148974	BX095565	1.48708	0
HSI047A12	SYT7	Synaptotagmin VII	Hs.502730	252385	BX094140	0.714177	0		HSI153A04	PAPLN	Papilin, proteoglycan-like sulfated glycoprotein	Hs.458428	279572	BX117708	1.48682	0
HSI078C03	ZNF226	Zinc finger protein 226	Hs.145956	788692	AA449915	0.714722	0		HSI164C03	ZNF135	Zinc finger protein 78-like 1 (pT3)	Hs.85863	754529	BX090120	1.48649	0
HSI031A01	ZNF264	Zinc finger protein 264	Hs.515634	47329	BX112672	0.714882	0		HSI130B12	IL6ST	Interleukin 6 signal transducer (gp130, oncostatin M receptor)	Hs.532082	152305	BX105322	1.48595	0.0537235
HSI061F12	EST	Transcribed locus	Hs.563071	1648492	BX094509	0.714966	0		HSI102C10	CYYR1	Cysteine/tyrosine-rich 1	Hs.37445	501987	BX100308	1.48539	0
HSI033H03	KCNC1	Potassium voltage-gated channel, Shaw-related subfamily, member 1	Hs.303870	172722	BX090988	0.715184	0		HSI003E02	PPT1	Palmitoyl-protein thioesterase 1 (ceroid-lipofuscinosis, neuronal 1, infantile)	Hs.3873	24177	BX115398	1.4849	0
HSI017D05	ATRX	Alpha thalassemia/mental retardation syndrome X-linked (RAD54 homolog, S. cerevisiae)	Hs.533526	39819	BX093476	0.715486	0		HSI075C09	MGC13114	Hypothetical protein MGC13114	Hs.239500	753472	BX104467	1.48478	0
HSI065C07	CLTC	Clathrin, heavy polypeptide (Hc)	Hs.491351	418014	BX105483	0.715602	0		HSI081C11	NCOA2	Nuclear receptor coactivator 2	Hs.446678	810036	BX113045	1.48406	0
HSI015H12	EST	Transcribed locus	Hs.269783	1691326	BX107805	0.715901	0		HSI021F04	SLC1A3	Solute carrier family 1 (glial high affinity glutamate transporter), member 3	Hs.481918	136088	BX093926	1.48244	0
HSI055E09	PABPN1	Poly(A) binding protein, nuclear 1	Hs.117176	300868	BX099284	0.715973	0		HSI121H08	EST	Transcribed locus	Hs.26261	31417	BX091312	1.48229	0
HSI071B03	C14orf166B	Chromosome 14 open reading frame 166B	Hs.147276	728254	BX106373	0.716072	0		HSI150E05	EIF4B	Eukaryotic translation initiation factor 4B	Hs.556281	273714	BX113532	1.4821	0
HSI075D09	AP1M2	Adaptor-related protein complex 1, mu 2 subunit	Hs.18894	756621	BX097750	0.716078	0		HSI071F02	CENTB2	Centaurin, beta 2	Hs.478746	730859	AA416865	1.48198	0.0553548
HSI054G07	B4GALT2	UDP-Gal:betaGlcNAc beta 1,4- galactosyltransferase, polypeptide 2	Hs.474083	300300	BX109217	0.716543	0		HSI183F03	PCOLCE	Procollagen C-endopeptidase enhancer	Hs.202097	878652	AA670200	1.48083	0
HSI033H12	MAST3	Microtubule associated serine/threonine kinase 3	Hs.466184	167034	BX108363	0.716891	0		HSI079D07	AKAP12	A kinase (PRKA) anchor protein (gravin) 12	Hs.371240	784772	BX103040	1.48076	0
HSI079F05	HMMR	Hyaluronan-mediated motility receptor (RHAMM)	Hs.72550	795932	AA460915	0.716972	0		HSI108E04	CLTCL1	Clathrin, heavy polypeptide-like 1	Hs.368266	384851	BX117519	1.48044	0
HSI053A08	GPLD1	Glycosylphosphatidylinositol specific phospholipase D1	Hs.512001	293696	BX105085	0.717081	0		HSI148D06	SYNCRIP	Synaptotagmin binding, cytoplasmic RNA interacting protein	Hs.485877	258073	BX090444	1.48009	0
HSI040D09	LOC440606	Similar to dJ871G17.4 (novel 3-beta hydroxysteroid dehydrogenase/isomerase family member)	Hs.534955	209838	CR739132	0.717165	0		HSI041E07	LDB2	LIM domain binding 2	Hs.23748	214858	BX100960	1.47884	0
HSI056B08	SLC22A17	Solute carrier family 22 (organic cation transporter), member 17	Hs.373498	306810	BX098469	0.717213	0		HSI164A03	CEBPD	CCAAT/enhancer binding protein (C/EBP), delta	Hs.440829	754332	BX095334	1.4785	0.328812
HSI036H09	TADA2L	Transcriptional adaptor 2 (ADA2 homolog, yeast)-like	Hs.500066	193570	BX104996	0.717392	0		HSI037B12	RHOA	Ras homolog gene family, member A	Hs.247077	193725	BX116719	1.47835	0
HSI045A06	NAT8	N-acetyltransferase 8 (camello like)	Hs.14637	244348	BX090614	0.7176	0		HSI007B04	SENP8	SUMO/sentrin specific peptidase family member 8	Hs.513002	123692	BX110934	1.47795	0
HSI033F01	EST	Transcribed locus	Hs.122434	1673485	BX095577	0.717741	0		HSI022G10	PRKCH	Protein kinase C, eta	Hs.333907	138849	BX118538	1.47731	0
HSI071A03	TDRD4	Tudor domain containing 4	Hs.97464	727843	BX093151	0.718394	0		HSI019F09	FRZB	Frizzled-related protein	Hs.128453	131669	BX109993	1.47621	0
HSI064A01	ERGIC2	ERGIC and golgi 2	Hs.339453	363556	CR740448	0.718562	0		HSI161E09	NPAL2	NIPA-like domain containing 2	Hs.309489	731603	BX101014	1.47596	0
HSI019C04	APBA2BP	Amyloid beta (A4) precursor protein-binding, family A, member 2 binding protein	Hs.516986	42947	BX090970	0.718896	0		HSI113G02	THSD1P	Thrombospondin, type I, domain containing 1 pseudogene	Hs.553878	108374	BX103448	1.47587	0.0927372
HSI038F03	LIPC	Lipase, hepatic	Hs.188630	201995	BX094318	0.719178	0		HSI150D01	EST	Transcribed locus	Hs.439682	267465	BX104636	1.47572	0.0454625
HSI057H02	CXorf34	Chromosome X open reading frame 34	Hs.496501	322652	BX091538	0.719284	0		HSI125G05	MBNL1	Muscleblind-like (Drosophila)	Hs.478000	136114	BX115270	1.47379	0
HSI162B03	EST	Transcribed locus	Hs.570560	743277	BX107377	0.719374	0		HSI141A04	CCDC75	Coiled-coil domain containing 75	Hs.546523	208844	BX111461	1.47243	0
HSI022F07	PPP4C	Protein phosphatase 4 (formerly X), catalytic subunit	Hs.534338	139213	BX114444	0.719587	0		HSI182H05	CMKOR1	Chemokine orphan receptor 1	Hs.471751	246786	N53172	1.47062	0
HSI015C10	EEF1A1	WD repeats and SOF1 domain containing	Hs.439552	35064	CR746279	0.719727	0		HSI128E07	SOD2	Superoxide dismutase 2, mitochondrial	Hs.487046	149279	BX106788	1.47047	0
HSI069G03	SEH1L	SEH1-like (S. cerevisiae)	Hs.301048	726545	AA398109	0.719939	0		HSI044H12	ARHGAP15	Rho GTPase activating protein 15	Hs.171011	243539	BX094274	1.47037	0
HSI030H09	PMVK	Phosphomevalonate kinase	Hs.30954	46897	BX102917	0.720212	0		HSI061H04	ELTD1	EGF, latrophilin and seven transmembrane domain containing 1	Hs.132314	345051	BX112107	1.46974	0
HSI047H10	DGKH	Diacylglycerol kinase, eta	Hs.558670	258659	BX101107	0.720263	0		HSI094B04	EST	Transcribed locus	Hs.536735	2119876	BX107885	1.46973	0
HSI155E12	TXNDC6	Thioredoxin domain containing 6	Hs.585141	298681	BX101079	0.720312	0		HSI166B03	MAN1A2	Mannosidase, alpha, class 1A, member 2	Hs.435938	786109	BX102058	1.46874	0
HSI012H07	SPTAN1	Spectrin, alpha, non-erythrocytic 1 (alpha-fodrin)	Hs.372331	29624	BX111658	0.720564	0		HSI149F12	C10orf104	Chromosome 10 open reading frame 104	Hs.426296	266378	BX108214	1.46669	0
HSI081D08	MGC15875	Hypothetical protein LOC85007, isoform 2	Hs.584995	810050	BX115530	0.721009	0.64718		HSI108F04	KLHL11	Kelch-like 11 (Drosophila)	Hs.13268	397637	BX092160	1.46532	0
HSI078C01	OIP5	Opa interacting protein 5	Hs.567421	785303	BX089853	0.721045	0		HSI090H05	NMI	N-myc (and STAT) interactor	Hs.54483	704532	BX113977	1.46447	0
HSI098F11	TULP4	Tubby like protein 4	Hs.486993	240067	BX098968	0.72178	0		HSI154F02	TIA1	TIA1 cytotoxic granule-associated RNA binding protein	Hs.516075	289358	BX105084	1.46432	0
HSI084E12	FAM57B	Family with sequence similarity 57, member B	Hs.558560	1392508	BX089025	0.721848	0		HSI019F01	TNS3	Tensin 3	Hs.520814	132787	BX106179	1.46347	0
HSI026F09	CCDC68	Coiled-coil domain containing 68	Hs.120790	150788	BX096279	0.722379	0		HSI046G04	KYNU	Kynureninase (L-kynurenine hydrolase)	Hs.470126	252515	BX118102	1.46317	0
HSI040F09	ACOX2	Acyl-Coenzyme A oxidase 2, branched chain	Hs.444959	207992	BX105994	0.722533	0		HSI062H11	CA4	Carbonic anhydrase IV	Hs.89485	359250	BX098866	1.46215	0
HSI063A09	EST	Transcribed locus	Hs.16732	1650072	AI031653	0.723164	0		HSI056D10	DHRS3	Dehydrogenase/reductase (SDR family) member 3	Hs.289347	306537	BX105725	1.46089	0
HSI075F01	STK11IP	Serine/threonine kinase 11 interacting protein	Hs.22410	757437	BX112702	0.723373	0		HSI062B03	RPL27A	Ribosomal protein L27a	Hs.523463	346521	BX093755	1.4602	0
HSI054A04	E2F8	E2F transcription factor 8	Hs.523526	297178	BX111743	0.723567	0		HSI150G11	PAFAH1B2	Platelet-activating factor acetylhydrolase, isoform Ib, beta subunit 30kDa	Hs.188501	270114	BX118105	1.45994	0
HSI057C03	C10orf72	Chromosome 10 open reading frame 72	Hs.522928	1649524	BX119016	0.724088	0		HSI033E05	DGKZ	Diacylglycerol kinase, zeta 104kDa	Hs.502461	165780	BX115617	1.45772	0
HSI079B04	GAS8	Growth arrest-specific 8	Hs.431792	788827	BX089214	0.724425	0		HSI146B01	BRD3	Bromodomain containing 3	Hs.522472	241416	BX108518	1.45583	0
HSI171A07	EST	Transcribed locus	Hs.179213	1543885	BX105190	0.724448	0		HSI116A09	C6orf148	Chromosome 6 open reading frame 147	Hs.433062	121625	BX113729	1.4558	0
HSI009A06	LRRC51	Leucine rich repeat containing 51	Hs.317243	128035	CR743538	0.724671	0		HSI116D03	EST	Transcribed locus		121070		1.45549	0
HSI070D12	RACGAP1	Rac GTPase activating protein 1	Hs.505469	726783	BX091454	0.724865	0		HSI131B10	PRELP	Proline/arginine-rich end leucine-rich repeat protein	Hs.76494	160373	CR746084	1.45454	0
HSI075E12	HMGA1	High mobility group AT-hook 1	Hs.518805	756305	BX117278	0.725269	0		HSI040G02	MPP1	Membrane protein, palmitoylated 1, 55kDa	Hs.496984	207947	BX109765	1.4545	0
HSI018D10	HM13	Histocompatibility (minor) 13	Hs.373741	130195	BX113738	0.725716	0		HSI181E02	MID1	Midline 1 (Opitz/BBB syndrome)	Hs.27695	897865	AA598640	1.45406	0
HSI128F08	LOC440335	Hypothetical gene supported by BC022385; BC035868; BC048326	Hs.390599	149420	BX116633	0.725817	0.0579286		HSI137H12	LOC401152	HCV F-transactivated protein 1	Hs.173705	197431	BX100916	1.45363	0
HSI011A09	EST	Transcribed locus		1694199		0.725849	0		HSI148C08	MGC26744	Hypothetical protein MGC26744	Hs.339646	250807	BX111920	1.45351	0
HSI018B02	PSCD2	Pleckstrin homology, Sec7 and coiled-coil domains 2 (cytohesin-2)	Hs.8517	130552	R22505	0.725876	0		HSI149A05	PSPC1	Paraspeckle component 1	Hs.213198	259159	BX105138	1.45312	0
HSI060B01	KLK11	Kallikrein 11	Hs.57771	342025	BX109836	0.726032	0.568068		HSI098F04	ARHGEF3	Rho guanine nucleotide exchange factor (GEF) 3	Hs.476402	293745	BX111634	1.45303	0
HSI035E05	AURKAIP1	Aurora kinase A interacting protein 1	Hs.472535	172995	BX093247	0.726102	0		HSI153E08	DCP1A	DCP1 decapping enzyme homolog A (S. cerevisiae)	Hs.476353	284480	BX101875	1.45293	0.0710977
HSI015E11	CHD8	Chromodomain helicase DNA binding protein 8	Hs.530698	40244	BX100654	0.726103	0		HSI090F05	GIMAP6	GTPase, IMAP family member 6	Hs.105468	1757608	BX098893	1.4525	0
HSI004C06	NDUFS8	NADH dehydrogenase (ubiquinone) Fe-S protein 8, 23kDa (NADH-coenzyme Q reductase)	Hs.90443	108852	BX089200	0.726253	0		HSI123C02	DICER1	Dicer1, Dcr-1 homolog (Drosophila)	Hs.87889	39083	BX090574	1.45236	0
HSI155A08	EST	Transcribed locus		295488		0.726571	0		HSI089A09	KRT24	Keratin 24	Hs.87383	1712317	BX100314	1.45175	0
HSI171E07	EST	Transcribed locus	Hs.127406	1552093	BX100611	0.726633	0		HSI140H11	STIM1	Stromal interaction molecule 1	Hs.501735	208703	BX099056	1.44978	0
HSI107B03	CCDC37	Coiled-coil domain containing 37	Hs.458306	2453217	BX103657	0.726658	0		HSI053G10	MGEA5	Meningioma expressed antigen 5 (hyaluronidase)	Hs.500842	298050	N69026	1.44953	0
HSI047E09	KIAA1909	KIAA1909 protein	Hs.535800	258918	N31625	0.726693	0		HSI015H02	ITM2B	Integral membrane protein 2B	Hs.446450	38123	CR740444	1.44862	0
HSI011G03	ADRM1	Adhesion regulating molecule 1	Hs.90107	28126	BX116625	0.726834	0		HSI151E09	FBN1	Fibrillin 1 (Marfan syndrome)	Hs.146447	276523	BX109241	1.44671	0
HSI046B04	SAFB2	Scaffold attachment factor B2	Hs.465690	248048	N77965	0.726924	0		HSI182E10	IGFBP3	Insulin-like growth factor binding protein 3	Hs.450230	898218	AA598601	1.44584	0
HSI027C05	SRM	Spermidine synthase	Hs.76244	154037	BX116879	0.72693	0		HSI181A05	EPAS1	Endothelial PAS domain protein 1	Hs.468410	131979	R32440	1.4451	0
HSI073H03	CDC2	Cell division cycle 2, G1 to S and G2 to M	Hs.334562	742884	BX101218	0.726946	0		HSI120H07	TCEA1	Transcription elongation factor A (SII), 1	Hs.491745	26531	BX102892	1.44493	0
HSI055A01	C6orf108	Chromosome 6 open reading frame 108	Hs.109752	298414	BX107743	0.727031	0		HSI146C04	PIK3R5	Phosphoinositide-3-kinase, regulatory subunit 5, p101	Hs.278901	241888	BX110541	1.44455	0
HSI031D01	KIAA0555	Jak and microtubule interacting protein 2	Hs.184323	47580	BX118477	0.727037	0		HSI025F07	MAF	V-maf musculoaponeurotic fibrosarcoma oncogene homolog (avian)	Hs.134859	150548	BX089740	1.4434	0
HSI177G05	LOC440079	Hypothetical LOC389634	Hs.434403	1756828	BX103450	0.727624	0.339435		HSI081F12	ZFHX1B	Zinc finger homeobox 1b	Hs.34871	824109	BX101266	1.44297	0
HSI110H08	SVIL	Supervillin	Hs.499209	35465	R45548	0.727765	0		HSI076C06	ARHGAP12	Rho GTPase activating protein 12	Hs.499264	758056	BX108249	1.44272	0
HSI182D02	PDGFB	Platelet-derived growth factor beta polypeptide (simian sarcoma viral (v-sis) oncogene homolog)	Hs.1976	67654	T49540	0.727974	0		HSI159E10	ANKRD31	Ankyrin repeat domain 31	Hs.482533	359440	BX119806	1.44218	0
HSI005B12	RASIP1	Ras interacting protein 1	Hs.233955	115454	BX089325	0.728275	0		HSI020A03	ECHDC1	Enoyl Coenzyme A hydratase domain containing 1	Hs.486410	131825	BX099655	1.44202	0
HSI052F04	KIAA1287	KIAA1287	Hs.279646	291062	BX098692	0.728816	0.0410727		HSI077F09	EGR2	Early growth response 2 (Krox-20 homolog, Drosophila)	Hs.1395	781017	BX108422	1.44052	0
HSI038H07	SNCA	Synuclein, alpha (non A4 component of amyloid precursor)	Hs.271771	202700	BX096525	0.728899	0		HSI127A04	FLJ25371	Hypothetical protein FLJ25371	Hs.415576	138813	BX112315	1.44002	0
HSI025F11	STC1	Stanniocalcin 1	Hs.25590	153589	BX092140	0.729427	0		HSI001E09	ANXA5	Annexin A5	Hs.480653	66470	BX117629	1.43929	0
HSI053B12	CDKN3	Cyclin-dependent kinase inhibitor 3 (CDK2-associated dual specificity phosphatase)	Hs.84113	293274	BX095212	0.729554	0		HSI012G04	C1orf108	Chromosome 1 open reading frame 108	Hs.293563	29982	CR744256	1.43806	0
HSI181F07	EST	Transcribed locus	Hs.569975	1743091	BX114065	0.729667	0.485533		HSI117E04	EST	Transcribed locus	Hs.268653	122913	BX091274	1.43748	0
HSI180E04	UBE2D3	Ubiquitin-conjugating enzyme E2D 3 (UBC4/5 homolog, yeast)	Hs.518773	1850010	BX090147	0.72999	0		HSI039B10	FGL2	Fibrinogen-like 2	Hs.520989	203732	BX095475	1.43708	0
HSI014A12	OGFOD1	2-oxoglutarate and iron-dependent oxygenase domain containing 1	Hs.231883	34187	BX117141	0.730064	0		HSI002C01	HECA	Headcase homolog (Drosophila)	Hs.197644	22579	BX090965	1.43639	0
HSI174A09	EST	Transcribed locus	Hs.131034	1732905	BX105717	0.730077	0.490321		HSI161G10	EST	Transcribed locus	Hs.172119	731751	BX105531	1.43559	0
HSI011E05	TMEM48	Transmembrane protein 48	Hs.476525	27569	BX106712	0.730425	0		HSI034C10	MAT2B	Methionine adenosyltransferase II, beta	Hs.54642	52746	BX103723	1.43522	0
HSI107D03	CCL18	Chemokine (C-C motif) ligand 18 (pulmonary and activation-regulated)	Hs.143961	1883019	BX111172	0.730667	0		HSI165C10	PEAR1	Platelet endothelial aggregation receptor 1	Hs.142003	757323	BX090671	1.43447	0
HSI173E08	RBM4B	RNA binding motif protein 4B	Hs.567606	1568373	BX102037	0.730772	0		HSI158H06	SLC9A9	Solute carrier family 9 (sodium/hydrogen exchanger), member 9	Hs.302257	346586	BX119727	1.43227	0.0373071
HSI098A04	C21orf55	Chromosome 21 open reading frame 55	Hs.458308	110267	BX092464	0.730818	0		HSI033B11	SEPTIN15	15 kDa selenoprotein	Hs.362728	51486	BX110657	1.43177	0
HSI015C09	EIF4G1	Eukaryotic translation initiation factor 4 gamma, 1	Hs.433750	35382	BX113546	0.730972	0		HSI028F03	LYSMD4	LysM, putative peptidoglycan-binding, domain containing 4	Hs.558635	44478	BX089404	1.42923	0
HSI015F08	NR4A2	Nuclear receptor subfamily 4, group A, member 2	Hs.165258	38452	BX111655	0.731398	0		HSI160H07	PLEKHH2	Pleckstrin homology domain containing, family H (with MyTH4 domain) member 2	Hs.164162	728054	BX117032	1.42921	0
HSI043D04	LOC402539	Similar to Williams-Beuren syndrome critical region protein 19	Hs.447768	234344	BX105629	0.731536	0		HSI082C08	ADA	Adenosine deaminase	Hs.255479	824678	BX104044	1.42915	0
HSI032B11	DIXDC1	DIX domain containing 1	Hs.116796	49549	H15487	0.731607	0		HSI030H12	DOCK2	Dedicator of cytokinesis 2	Hs.325528	48347	BX089838	1.42897	0
HSI027A10	NR1H2	Nuclear receptor subfamily 1, group H, member 2	Hs.432976	155466	BX101626	0.731815	0		HSI124C09	NAPA	N-ethylmaleimide-sensitive factor attachment protein, alpha	Hs.126938	37696	R61534	1.42702	0
HSI031D06	SUPT7L	Suppressor of Ty 7 (S. cerevisiae)-like	Hs.6232	49017	BX099949	0.732028	0		HSI082B05	MEOX2	Mesenchyme homeobox 2	Hs.527007	823709	BX090450	1.42608	0
HSI046D09	PRO1853	Hypothetical protein PRO1853	Hs.433466	256975	BX099075	0.732132	0		HSI021E02	ANXA4	Annexin A4	Hs.422986	138751	BX110594	1.42602	0
HSI026B04	DENND1C	DENN/MADD domain containing 1C	Hs.236449	1682616	BX100243	0.732345	0.860954		HSI038D05	COL15A1	Collagen, type XV, alpha 1	Hs.409034	200763	BX090347	1.42561	0
HSI182E02	MYLK	Myosin, light polypeptide kinase	Hs.477375	841308	AA487215	0.732401	0		HSI174F08	TLR4	Toll-like receptor 4	Hs.174312	1724697	BX112257	1.42535	0
HSI051E06	SNRPN	Small nuclear ribonucleoprotein polypeptide N	Hs.564847	280736	BX090300	0.732471	0		HSI001E10	LAP3	Leucine aminopeptidase 3	Hs.479264	66476	BX095649	1.42533	0
HSI073E05	CD96	CD96 antigen	Hs.142023	740927	BX110925	0.732497	0.500539		HSI040D05	RBMS1	RNA binding motif, single stranded interacting protein 1	Hs.470412	207351	BX114653	1.42412	0
HSI095E01	ANKRD17	Ankyrin repeat domain 17	Hs.518804	2303491	BX110720	0.732653	0		HSI130E10	FRMD6	FERM domain containing 6	Hs.434914	160100	BX100394	1.424	0
HSI182A03	AR	Androgen receptor (dihydrotestosterone receptor; testicular feminization; spinal and bulbar muscular atrophy; Kennedy disease)	Hs.496240	1203148	AA659567	0.732822	0		HSI125A12	EST	Transcribed locus		137786		1.42383	0
HSI064H05	MAK	Male germ cell-associated kinase	Hs.446125	381786	BX105286	0.732854	0		HSI078F09	DACT1	Dapper, antagonist of beta-catenin, homolog 1 (Xenopus laevis)	Hs.48950	785457	BX112130	1.42369	0
HSI116C05	CD53	CD53 antigen	Hs.443057	122020	BX113477	0.733006	0		HSI149C08	EST	Transcribed locus	Hs.537004	258964	BX118727	1.42355	0
HSI052C09	RFPL1	Ret finger protein-like 1	Hs.167750	289221	BX096264	0.733136	0		HSI158D12	PTPRJ	Protein tyrosine phosphatase, receptor type, J	Hs.318547	343400	CR743203	1.4227	0
HSI172F09	SNTG2	Syntrophin, gamma 2	Hs.148819	1565090	BX114814	0.733149	0		HSI149E04	LOC285148	Hypothetical protein LOC285148	Hs.570177	262141	BX111993	1.41994	0
HSI031H12	KIAA1737	KIAA1737	Hs.22452	48063	BX093355	0.733309	0.110316		HSI085D10	PDHA2	Pyruvate dehydrogenase (lipoamide) alpha 2	Hs.131361	1542260	BX110409	1.41811	0
HSI073F05	PDK1	Pyruvate dehydrogenase kinase, isozyme 1	Hs.470633	743576	BX116008	0.734032	0		HSI011D09	GPRC5B	G protein-coupled receptor, family C, group 5, member B	Hs.148685	30018	BX094988	1.4175	0
HSI180B07	EST	Transcribed locus	Hs.552136	1854319	BX119528	0.734113	0		HSI023D03	GPR34	G protein-coupled receptor 34	Hs.495989	142865	BX091589	1.41547	0
HSI014E11	SNAPC2	Small nuclear RNA activating complex, polypeptide 2, 45kDa	Hs.557654	36582	BX103456	0.734306	0		HSI108C01	INSM2	Insulinoma-associated 2	Hs.62813	381932	BX089149	1.41438	0
HSI061H09	AKT1S1	AKT1 substrate 1 (proline-rich)	Hs.515542	344687	BX117926	0.734508	0		HSI113H06	EST	Transcribed locus	Hs.586476	109517	BX114330	1.41413	0
HSI136B08	EST	Transcribed locus	Hs.163898	190247	BX096166	0.734655	0		HSI011H09	DOCK10	Dedicator of cytokinesis 10	Hs.46578	31145	BX100241	1.41411	0
HSI028A03	PTBP2	Polypyrimidine tract binding protein 2	Hs.269895	1675531	BX112838	0.734733	0		HSI008B07	PLEK	Pleckstrin	Hs.468840	124911	BX103588	1.41397	0
HSI051F07	POLE	Polymerase (DNA directed), epsilon	Hs.524871	281485	BX093066	0.734948	0		HSI152C03	EST	Transcribed locus	Hs.46669	280329	N47090	1.41388	0
HSI008C06	ANXA9	Annexin A9	Hs.430324	124967	BX112382	0.735207	0		HSI166E05	STX6	Syntaxin 6	Hs.518417	795529	BX100212	1.41371	0
HSI044E04	NAG8	Nasopharyngeal carcinoma associated gene protein-8	Hs.534410	240938	BX102523	0.735357	0		HSI031H03	ITGB2	Integrin, beta 2 (antigen CD18 (p95), lymphocyte function-associated antigen 1; macrophage antigen 1 (mac-1) beta subunit)	Hs.375957	50503	BX099934	1.41318	0
HSI075B10	LLGL2	Lethal giant larvae homolog 2 (Drosophila)	Hs.514477	756181	BX107913	0.735447	0		HSI181C08	DHRS3	Dehydrogenase/reductase (SDR family) member 3	Hs.289347	594630	AA171606	1.41311	0
HSI004G10	SYNC1	Syncoilin, intermediate filament 1	Hs.584980	112525	BX096271	0.73553	0		HSI052B02	NDP	Norrie disease (pseudoglioma)	Hs.522615	289576	BX109470	1.4131	0
HSI066A10	ZNF161	Zinc finger protein 161	Hs.463569	429919	BX109922	0.735589	0		HSI094B06	MKL2	MKL/myocardin-like 2	Hs.49143	503214	BX091448	1.41296	0
HSI037F09	SLC35A3	Solute carrier family 35 (UDP-N-acetylglucosamine (UDP-GlcNAc) transporter), member A3	Hs.567432	199225	BX099052	0.735602	0		HSI158D01	DDX26B	DEAD/H (Asp-Glu-Ala-Asp/His) box polypeptide 26B	Hs.496829	344165	BX119725	1.41087	0
HSI034C03	UBE2G2	Ubiquitin-conjugating enzyme E2G 2 (UBC7 homolog, yeast)	Hs.529420	167181	BX097295	0.735712	0		HSI035A11	PTRF	Polymerase I and transcript release factor	Hs.437191	179694	BX091196	1.41029	0.0741628
HSI107H06	KLK13	Kallikrein 13	Hs.165296	1292190	BX088964	0.73586	0		HSI025B05	DAPK1	Death-associated protein kinase 1	Hs.380277	148084	BX089556	1.40992	0
HSI035C01	ARSA	Arylsulfatase A	Hs.88251	183440	BX101125	0.736115	0		HSI020E11	ZA20D2	Zinc finger, A20 domain containing 2	Hs.406096	137405	BX104930	1.40946	0
HSI036G08	HGFAC	HGF activator	Hs.104	194803	BX109192	0.736166	0		HSI026D07	RCOR3	REST corepressor 3	Hs.356399	150711	BX103052	1.40937	0
HSI003B01	FURIN	Furin (paired basic amino acid cleaving enzyme)	Hs.513153	24284	BX104830	0.736324	0		HSI086C11	AP3S1	Adaptor-related protein complex 3, sigma 1 subunit	Hs.406191	1607112	BX101535	1.40899	0
HSI030G09	CTS9	Deleted in esophageal cancer 1	Hs.148841	46439	BX116042	0.736611	0		HSI028H02	DNAJC11	DnaJ (Hsp40) homolog, subfamily C, member 11	Hs.584935	44401	BX117004	1.4087	0
HSI076F12	SGK3	Serum/glucocorticoid regulated kinase family, member 3	Hs.380877	758257	BX107304	0.736723	0.363526		HSI096G02	MS4A6E	Membrane-spanning 4-domains, subfamily A, member 6E	Hs.126580	2356763	BX094573	1.4082	0
HSI023A10	EST	Transcribed locus	Hs.560100	143624	CR738037	0.736982	0		HSI001A09	PRKAR1A	Protein kinase, cAMP-dependent, regulatory, type I, alpha (tissue specific extinguisher 1)	Hs.280342	22599	BX102666	1.40742	0
HSI175G07	WWOX	B-box and SPRY domain containing	Hs.461453	1735879	BX110044	0.737255	0		HSI129C11	HNRPD	Heterogeneous nuclear ribonucleoprotein D (AU-rich element RNA binding protein 1, 37kDa)	Hs.480073	148839	CR746181	1.40716	0
HSI006D07	WDR19	WD repeat domain 19	Hs.438482	121875	BX107767	0.737337	0		HSI063C04	RGL1	Ral guanine nucleotide dissociation stimulator-like 1	Hs.497148	360212	BX089773	1.40704	0
HSI107B12	EST	Transcribed locus	Hs.368530	1877346	BX101737	0.737526	0		HSI055F07	ZNF537	Zinc finger protein 537	Hs.278436	298603	BX108200	1.40672	0
HSI172F10	KIAA1727	KIAA1727 protein	Hs.132629	1566608	BX103631	0.737531	0		HSI064E01	CTSO	Cathepsin O	Hs.75262	364651	BX113588	1.40602	0
HSI034B02	RABAC1	Rab acceptor 1 (prenylated)	Hs.11417	172540	BX089459	0.737675	0		HSI038D08	FAM46A	Family with sequence similarity 46, member A	Hs.10784	200774	BX093088	1.40481	0
HSI083G12	RBL2	Retinoblastoma-like 2 (p130)	Hs.513609	1234138	BX109371	0.738471	0		HSI149B01	EST	Transcribed locus	Hs.174273	258026	BX090446	1.40398	0.797429
HSI003G09	FOXO3A	Forkhead box O3A	Hs.220950	109142	BX106027	0.738526	0		HSI001E06	NT5E	5'-nucleotidase, ecto (CD73)	Hs.153952	21655	BX117470	1.40396	0
HSI044D01	COBL	Cordon-bleu homolog (mouse)	Hs.99141	239795	BX110891	0.738814	0		HSI021F09	CASC4	Cancer susceptibility candidate 4	Hs.512867	138805	BX089235	1.4032	0
HSI027C09	FIGF	C-fos induced growth factor (vascular endothelial growth factor D)	Hs.11392	160946	BX091353	0.738868	0		HSI036B10	ITGAV	Integrin, alpha V (vitronectin receptor, alpha polypeptide, antigen CD51)	Hs.436873	187999	BX089463	1.40227	0
HSI023G11	DHX29	DEAH (Asp-Glu-Ala-His) box polypeptide 29	Hs.444208	143821	CR743907	0.738888	0		HSI020C04	PRKRIR	Protein-kinase, interferon-inducible double stranded RNA dependent inhibitor, repressor of (P58 repressor)	Hs.503315	131881	BX089138	1.40225	0
HSI058B09	JM11	JM11 protein	Hs.522643	309320	BX117212	0.738943	0		HSI037F05	CLEC1A	C-type lectin domain family 1, member A	Hs.29549	196577	BX106079	1.40224	0
HSI078B05	TLCD1	TLC domain containing 1	Hs.499952	782735	BX106421	0.739284	0		HSI020E09	USP15	Ubiquitin specific peptidase 15	Hs.434951	136304	BX105021	1.40133	0
HSI028D06	MGAT4A	Mannosyl (alpha-1,3-)-glycoprotein beta-1,4-N-acetylglucosaminyltransferase, isozyme A	Hs.177576	161988	AI668607	0.739844	0		HSI037C04	ITM2A	Integral membrane protein 2A	Hs.17109	194117	BX108970	1.39995	0
HSI034H01	SYT7	Synaptotagmin VII	Hs.502730	178844	BX118826	0.739936	0		HSI146B06	LOC338914	Hypothetical LOC338914	Hs.142878	243347	BX094464	1.39954	0
HSI029A09	FRY	Furry homolog (Drosophila)	Hs.507669	44515	BX095181	0.740284	0		HSI060D12	FLJ11259	Hypothetical protein FLJ11259	Hs.525634	342902	BX097572	1.39921	0
HSI054D05	ADCK4	AarF domain containing kinase 4	Hs.130712	296669	BX097178	0.74031	0		HSI154G02	SCIN	Scinderin	Hs.326941	292127	BX113542	1.3992	0
HSI072H01	PCYT2	Phosphate cytidylyltransferase 2, ethanolamine	Hs.569843	739872	BX100108	0.740514	0		HSI097G09	ZNF41	Zinc finger protein 41	Hs.496074	35543	BX106891	1.3991	0
HSI107A03	ADAMTSL5	ADAMTS-like 5	Hs.371674	2445300	BX115742	0.74081	0		HSI088G06	NFE2L3	Nuclear factor (erythroid-derived 2)-like 3	Hs.404741	1706883	CR741027	1.39821	0.0826209
HSI081H08	PGS1	Phosphatidylglycerophosphate synthase 1	Hs.584838	814436	BX116868	0.740876	0		HSI183G12	GPC6	Glypican 6	Hs.444329	796388	AA456147	1.39788	0
HSI043H03	PERLD1	Per1-like domain containing 1	Hs.462971	240669	BX089950	0.740941	0		HSI174F09	NFATC2	Nuclear factor of activated T-cells, cytoplasmic, calcineurin-dependent 2	Hs.356321	1733070	CR743347	1.39733	0
HSI007C08	PHF20L1	PHD finger protein 20-like 1	Hs.304362	124191	R01276	0.741021	0		HSI165A03	BLOC1S2	Biogenesis of lysosome-related organelles complex-1, subunit 2	Hs.34906	760246	BX099514	1.39722	0
HSI029B10	C20orf121	Chromosome 20 open reading frame 121	Hs.283869	43682	BX104874	0.741356	0		HSI038G04	ATF1	Activating transcription factor 1	Hs.435267	203184	BX102171	1.39714	0
HSI098F09	KLHDC5	Kelch domain containing 5	Hs.505104	249755	BX089332	0.74164	0		HSI165H07	PSEN1	Presenilin 1 (Alzheimer disease 3)	Hs.3260	768980	BX113763	1.39645	0
HSI057G01	BSPRY	B-box and SPRY domain containing	Hs.494870	320815	BX106172	0.742079	0		HSI028A06	PSAP	Prosaposin (variant Gaucher disease and variant metachromatic leukodystrophy)	Hs.523004	156853	BX112824	1.39635	0
HSI001B05	OLFM1	Olfactomedin 1	Hs.522484	22172	BX097950	0.742117	0.117213		HSI087G12	CLIC2	Chloride intracellular channel 2	Hs.54570	1647042	BX119152	1.39608	0
HSI081H11	BRCC3	BRCA1/BRCA2-containing complex, subunit 3	Hs.558537	824452	BX091652	0.742301	0		HSI116A02	CYP3A5	Cytochrome P450, family 3, subfamily A, polypeptide 5 pseudogene 2	Hs.150276	122001	BX097094	1.39552	0
HSI076A05	TCIRG1	T-cell, immune regulator 1, ATPase, H+ transporting, lysosomal V0 subunit A3	Hs.495985	756871	BX094700	0.742446	0		HSI031E11	DDIT4L	DNA-damage-inducible transcript 4-like	Hs.480378	49203	BX091207	1.39521	0
HSI073F08	UNC119	Unc-119 homolog (C. elegans)	Hs.410455	742869	BX094166	0.742937	0		HSI164F04	BDH1	3-hydroxybutyrate dehydrogenase, type 1	Hs.274539	754369	BX118884	1.3946	0
HSI008F01	MRPS18B	Mitochondrial ribosomal protein S18B	Hs.274417	128595	BX104934	0.742959	0		HSI005C05	ST3GAL5	ST3 beta-galactoside alpha-2,3-sialyltransferase 5	Hs.415117	120864	BX097059	1.39424	0
HSI014C10	LIG1	Ligase I, DNA, ATP-dependent	Hs.1770	35280	BX114448	0.74331	0.0329732		HSI131F05	YTHDF3	YTH domain family, member 3	Hs.491861	43641	BX109681	1.39422	0
HSI013E10	ARHGDIA	Rho GDP dissociation inhibitor (GDI) alpha	Hs.159161	32555	BX100880	0.743405	0		HSI024A12	PLD1	Phospholipase D1, phosphatidylcholine-specific	Hs.478230	144705	CR736188	1.39387	0.0894905
HSI108D05	BRUNOL4	Bruno-like 4, RNA binding protein (Drosophila)	Hs.435976	383900	BX118932	0.74341	0		HSI062F03	FLJ22222	Hypothetical protein FLJ22222	Hs.567578	357865	BX116976	1.39314	0
HSI108F07	CASR	Calcium-sensing receptor (hypocalciuric hypercalcemia 1, severe neonatal hyperparathyroidism)	Hs.435615	2385870	BX100952	0.743426	0		HSI145E04	DNAJC3	Hypothetical protein LOC144871	Hs.59214	239901	BX107627	1.39267	0
HSI038G11	ZNF562	Zinc finger protein 562	Hs.531179	201301	R99573	0.743473	0		HSI181G01	MATN4	Matrilin 4	Hs.278489	2240318	AI638341	1.3925	0
HSI025C10	CEP135	Centrosomal protein 135kDa	Hs.518767	151984	BX089915	0.743539	0		HSI120D10	HDAC4	Histone deacetylase 4	Hs.20516	128779	BX108417	1.39224	0
HSI179C10	FLJ36166	Hypothetical protein FLJ36166	Hs.148768	1842089	BX113171	0.743746	0		HSI156E05	TMEM37	Transmembrane protein 37	Hs.26216	304854	BX090423	1.39189	0
HSI007A02	AGTR1	Angiotensin II receptor, type 1	Hs.477887	123933	BX106176	0.743876	0.673599		HSI158H01	EGFL3	EGF-like-domain, multiple 3	Hs.56186	346691	BX102954	1.39174	0.787965
HSI064H07	PLCD4	Phospholipase C, delta 4	Hs.567627	376802	BX117518	0.743882	0		HSI043C02	ACVR1	Activin A receptor, type I	Hs.470316	233119	BX103933	1.39171	0
HSI041C04	CLDN15	Claudin 15	Hs.38738	211976	BX092388	0.744045	0		HSI121A12	EST	Transcribed locus	Hs.246781	1625231	BX098672	1.39132	0
HSI046B05	MGC24381	Hypothetical protein MGC24381	Hs.134846	251784	H98014	0.744119	0		HSI018C06	SNX3	Sorting nexin 3	Hs.12102	37753	BX110371	1.39119	0
HSI061H01	NMT2	N-myristoyltransferase 2	Hs.60339	346789	BX090316	0.744422	0		HSI078D10	CCPG1	Cell cycle progression 1	Hs.285051	788308	BX103410	1.39106	0
HSI003H12	CCDC21	Coiled-coil domain containing 21	Hs.63795	110307	BX098317	0.744934	0		HSI076D08	STAG2	Stromal antigen 2	Hs.496710	757003	BX098892	1.39086	0
HSI107D05	EST	Transcribed locus	Hs.213472	2456808	BX104869	0.745565	0		HSI070F07	BANK1	B-cell scaffold protein with ankyrin repeats 1	Hs.480400	727570	BX112689	1.39064	0
HSI011C11	C16orf53	Chromosome 16 open reading frame 53	Hs.551559	27672	R12936	0.74569	0		HSI038H06	DDX5	DEAD (Asp-Glu-Ala-Asp) box polypeptide 5	Hs.279806	202694	BX113800	1.39026	0
HSI028G05	TOM1	Target of myb1 (chicken)	Hs.474705	44568	BX091122	0.745802	0		HSI154D12	CACNB4	Calcium channel, voltage-dependent, beta 4 subunit	Hs.120725	1584150	BX105660	1.3902	0.0978165
HSI049E06	STUB1	STIP1 homology and U-box containing protein 1	Hs.533771	273160	BX105031	0.746097	0		HSI078F12	ZNF192	Zinc finger protein 192	Hs.57679	784623	BX107865	1.39019	0
HSI031D10	OTUD3	OTU domain containing 3	Hs.374987	49291	BX111708	0.746218	0		HSI064C03	STEAP1	Six transmembrane epithelial antigen of the prostate 1	Hs.61635	375682	BX103101	1.38959	0
HSI052B03	PCYOX1	Prenylcysteine oxidase 1	Hs.567502	289580	BX107419	0.746261	0		HSI153E06	FLJ39822	Hypothetical protein FLJ39822	Hs.293185	287528	BX111853	1.38901	0
HSI068B02	EST	Transcribed locus	Hs.9187	28598	BX096632	0.746572	0		HSI154G01	EST	Transcribed locus		293264		1.38889	0
HSI049A11	DSU	Dilute suppressor	Hs.79741	269800	BX104499	0.746613	0		HSI030A08	FEZ1	Fasciculation and elongation protein zeta 1 (zygin I)	Hs.224008	46305	BX091209	1.38871	0
HSI181C01	EST	Transcribed locus	Hs.540839	344988	W72909	0.746676	0.951487		HSI001A10	RNF11	Ring finger protein 11	Hs.309641	22054	BX110632	1.38845	0
HSI154H10	SLC20A1	Solute carrier family 20 (phosphate transporter), member 1	Hs.187946	292995	BX095060	0.74669	0		HSI047D05	ACSL5	Acyl-CoA synthetase long-chain family member 5	Hs.11638	259577	BX118647	1.3884	0
HSI018G07	RAP1GA1	RAP1, GTPase activating protein 1	Hs.148178	42808	BX094488	0.746764	0		HSI129F03	KIAA1219	KIAA1219 protein	Hs.436705	150827	BX109813	1.38835	0
HSI047C11	HECTD1	HECT domain containing 1	Hs.210850	260323	BX110252	0.746809	0		HSI075G11	ITGB6	Integrin, beta 6	Hs.470399	759142	BX110513	1.38788	0.627721
HSI107C07	EST	Transcribed locus	Hs.569297	2455957	BX117718	0.747042	0		HSI064B03	XLKD1	Extracellular link domain containing 1	Hs.246769	366836	BX114551	1.38763	0
HSI182B05	STK6	Serine/threonine kinase 6	Hs.250822	129865	R19158	0.747203	0		HSI154F06	FLJ14001	Hypothetical protein FLJ14001	Hs.570821	289787	CR744878	1.38741	0
HSI016C07	SF3B4	Splicing factor 3b, subunit 4, 49kDa	Hs.516160	38675	BX100483	0.747241	0		HSI029F08	JMJD1C	Jumonji domain containing 1C	Hs.413416	46286	BX103994	1.38729	0
HSI008B11	MVK	Mevalonate kinase (mevalonic aciduria)	Hs.130607	126474	BX107829	0.747382	0		HSI018H11	HERC5	Hect domain and RLD 5	Hs.26663	37942	BX109618	1.38696	0
HSI005D03	ACY1	Aminoacylase 1	Hs.334707	120522	BX106174	0.747514	0		HSI029F12	TRIM2	Tripartite motif-containing 2	Hs.435711	46812	BX111049	1.38691	0
HSI012C07	TMEM97	Transmembrane protein 97	Hs.199695	30538	BX118922	0.747595	0		HSI064A08	EST	Transcribed locus	Hs.568847	365092	BX099164	1.38652	0
HSI031B07	PCDHA6	Protocadherin alpha subfamily C, 1	Hs.199343	49262	BX118148	0.747615	0.94061		HSI116B07	PTPRF	Protein tyrosine phosphatase, receptor type, F	Hs.272062	121287	BX108890	1.38635	0
HSI036C12	CCDC46	Coiled-coil domain containing 46	Hs.408676	1676073	BX108690	0.747964	0		HSI097H08	C20orf155	Chromosome 20 open reading frame 155	Hs.224764	40882	BX112484	1.38632	0
HSI155A11	DLGAP1	Discs, large (Drosophila) homolog-associated protein 1	Hs.19872	296164	BX095408	0.748168	0		HSI040C07	THBD	Thrombomodulin	Hs.2030	207682	BX107590	1.38552	0
HSI082C01	SPTLC2	Serine palmitoyltransferase, long chain base subunit 2	Hs.435661	815749	BX111028	0.748205	0		HSI145F09	PDE5A	Phosphodiesterase 5A, cGMP-specific	Hs.370661	239691	BX090519	1.38525	0
HSI053H09	MAX	MYC associated factor X	Hs.285354	1654936	AI022760	0.748221	0		HSI131B09	AGPAT6	1-acylglycerol-3-phosphate O-acyltransferase 6 (lysophosphatidic acid acyltransferase, zeta)	Hs.355753	154214	BX093324	1.38511	0
HSI062G02	SPTBN5	Spectrin, beta, non-erythrocytic 5	Hs.198161	358227	BX100198	0.748286	0		HSI053E06	MBP	Myelin basic protein	Hs.551713	294609	BX098495	1.38471	0
HSI035H07	PIPOX	Pipecolic acid oxidase	Hs.462585	191572	BX091287	0.748551	0		HSI033F12	EST	Transcribed locus	Hs.585378	171986	BX099971	1.38396	0
HSI009G12	PAFAH1B3	Platelet-activating factor acetylhydrolase, isoform Ib, gamma subunit 29kDa	Hs.466831	26467	BX092931	0.748564	0		HSI073H04	BTN3A3	Butyrophilin, subfamily 3, member A3	Hs.167741	741736	BX095674	1.38394	0
HSI025E05	FBS1	Fibrosin 1	Hs.247186	154682	BX094400	0.748651	0		HSI166H01	C14orf103	Chromosome 14 open reading frame 103	Hs.168241	795342	BX104709	1.38384	0
HSI181F01	FANCF	Fanconi anemia, complementation group F	Hs.523543	1540795	AA909054	0.748879	0		HSI051F05	PAG1	Phosphoprotein associated with glycosphingolipid microdomains 1	Hs.266175	282779	BX110839	1.3837	0
HSI028E09	SLC35E1	Solute carrier family 35, member E1	Hs.134074	1674087	BX105710	0.748897	0		HSI116D12	TTC17	Tetratricopeptide repeat domain 17	Hs.191186	121753	BX094399	1.38331	0
HSI073A05	EST	Transcribed locus	Hs.571546	739933	BX099763	0.748956	0		HSI047H07	HRB2	HIV-1 Rev binding protein 2	Hs.584861	259057	BX095009	1.38299	0
HSI043H05	TBC1D10B	TBC1 domain family, member 10B	Hs.513498	235923	BX092339	0.749055	0		HSI056G07	NDUFA6	NADH dehydrogenase (ubiquinone) 1 alpha subcomplex, 6, 14kDa	Hs.274416	306510	BX102110	1.38279	0
HSI081B07	BIRC5	Effector cell peptidase receptor 1	Hs.514527	796694	BX112989	0.749264	0		HSI082D10	NOL11	Nucleolar protein 11	Hs.463936	825282	BX096417	1.38244	0
HSI008H01	MAD2L1	MAD2 mitotic arrest deficient-like 1 (yeast)	Hs.559215	129140	BX092337	0.749727	0		HSI061D05	CIDEA	Cell death-inducing DFFA-like effector a	Hs.249129	344384	BX096387	1.38092	0
HSI046B01	MGC14289	Similar to RIKEN cDNA 1200014N16 gene	Hs.512833	246276	BX099074	0.749988	0		HSI152E08	SMG1	PI-3-kinase-related kinase SMG-1	Hs.460179	277411	BX093065	1.38066	0
HSI006E10	SPSB1	SplA/ryanodine receptor domain and SOCS box containing 1	Hs.8261	121577	BX118363	0.75005	0.367407		HSI063E01	WBP5	WW domain binding protein 5	Hs.533287	362459	BX095420	1.38029	0
HSI017H04	COG7	Component of oligomeric golgi complex 7	Hs.185807	41249	BX100665	0.750288	0		HSI119H11	IRF2BP2	Interferon regulatory factor 2 binding protein 2	Hs.350268	127831	BX114511	1.37982	0
HSI014F12	JUP	Junction plakoglobin	Hs.514174	35628	BX090907	0.750403	0.879614		HSI005E07	CASP1	Caspase 1, apoptosis-related cysteine peptidase (interleukin 1, beta, convertase)	Hs.2490	120106	BX091488	1.37932	0
HSI018F07	DKFZP761N09121	Hypothetical protein DKFZp761N09121	Hs.6421	42803	BX119139	0.750863	0		HSI020E06	CDYL	Chromodomain protein, Y-like	Hs.269092	137825	BX094040	1.37868	0
HSI003C12	DPYSL5	Dihydropyrimidinase-like 5	Hs.299315	24701	BX099710	0.750979	0		HSI047G04	RAB32	RAB32, member RAS oncogene family	Hs.287714	264376	BX110835	1.37845	0
HSI030C05	NIPSNAP1	Nipsnap homolog 1 (C. elegans)	Hs.173878	45915	BX107162	0.751039	0		HSI082E12	CDX1	Caudal type homeobox transcription factor 1	Hs.1545	881056	AI732197	1.37821	0
HSI177C08	SULT1A1	Sulfotransferase family, cytosolic, 1A, phenol-preferring, member 1	Hs.567342	1753821	BX105257	0.751145	0		HSI020C02	RASGRP3	RAS guanyl releasing protein 3 (calcium and DAG-regulated)	Hs.143674	133082	BX114300	1.37798	0
HSI138C09	EST	Transcribed locus	Hs.374460	198528	BX110979	0.751272	0		HSI079A08	STAT1	Signal transducer and activator of transcription 1, 91kDa	Hs.470943	784749	BX098913	1.37722	0
HSI107A05	MTMR8	Myotubularin related protein 8	Hs.442892	2452277	BX110698	0.751428	0		HSI132G11	KITLG	KIT ligand	Hs.1048	47428	BX109272	1.37721	0
HSI040C11	FLJ21749	Hypothetical protein FLJ21749	Hs.288761	209200	BX106686	0.751631	0		HSI126B12	FNDC3B	Fibronectin type III domain containing 3B	Hs.159430	141232	BX094041	1.3772	0
HSI171B07	XKR6	XK, Kell blood group complex subunit-related family, member 6	Hs.125914	1523869	BX103375	0.751696	0		HSI112E11	IPO9	Importin 9	Hs.497384	24672	BX107569	1.37708	0
HSI024D02	MTMR2	Myotubularin related protein 2	Hs.181326	147755	BX107577	0.751803	0.706772		HSI048C06	IDH1	Isocitrate dehydrogenase 1 (NADP+), soluble	Hs.11223	263446	BX118032	1.37705	0
HSI019H11	ALPP	Alkaline phosphatase, placental (Regan isozyme)	Hs.284255	131419	BX095665	0.751825	0		HSI132B09	RBMS3	RNA binding motif, single stranded interacting protein	Hs.221436	46860	BX105959	1.3768	0
HSI174H04	EST	Transcribed locus	Hs.65857	1733625	BX104296	0.752116	0		HSI060E03	BTBD2	BTB (POZ) domain containing 2	Hs.465543	343294	BX099521	1.37647	0.333318
HSI053C11	VPS13B	Vacuolar protein sorting 13B (yeast)	Hs.191540	294894	BX105506	0.752131	0		HSI122D08	MLSTD2	Male sterility domain containing 2	Hs.501991	35650	BX100881	1.37598	0
HSI049C11	FMO4	Topoisomerase (DNA) I pseudogene 1	Hs.386502	272183	BX110484	0.752476	0		HSI145D04	LOC200230	Similar to KIAA0386	Hs.372578	233392	BX111440	1.37496	0
HSI107A07	STXBP6	Syntaxin binding protein 6 (amisyn)	Hs.508958	2453407	BX091191	0.752713	0		HSI061G05	PDE4DIP	Phosphodiesterase 4D interacting protein (myomegalin)	Hs.559117	347182	BX115587	1.37387	0
HSI071E09	SRC	V-src sarcoma (Schmidt-Ruppin A-2) viral oncogene homolog (avian)	Hs.195659	729902	AA399627	0.752745	0		HSI019G08	LHFP	Lipoma HMGIC fusion partner	Hs.507798	133323	BX112735	1.37336	0
HSI038C11	DRCTNNB1A	Down-regulated by Ctnnb1, a	Hs.85603	200332	BX113494	0.752955	0		HSI154B05	EST	Transcribed locus	Hs.42746	283648	BX105501	1.37325	0
HSI047D03	RBM24	RNA binding motif protein 24	Hs.519904	1663123	BX089225	0.752964	0		HSI052C08	GALNT1	UDP-N-acetyl-alpha-D-galactosamine:polypeptide N-acetylgalactosaminyltransferase 1 (GalNAc-T1)	Hs.514806	289702	BX115607	1.37218	0
HSI056E04	ZCCHC10	Zinc finger, CCHC domain containing 10	Hs.29700	308446	BX095107	0.752966	0.322518		HSI120C02	STEAP2	Six transmembrane epithelial antigen of the prostate 2	Hs.489051	127977	BX099453	1.37179	0
HSI031C11	MAPK3	Mitogen-activated protein kinase 3	Hs.861	49161	BX108707	0.752986	0		HSI033B03	RAPGEF4	Rap guanine nucleotide exchange factor (GEF) 4	Hs.470646	51682	BX093839	1.37147	0
HSI041F11	PLA2G12A	Phospholipase A2, group XIIA	Hs.480519	212146	CR748779	0.753045	0		HSI038B12	SDHD	Succinate dehydrogenase complex, subunit D, integral membrane protein	Hs.356270	198767	H82781	1.37134	0
HSI065C02	NDUFV2	NADH dehydrogenase (ubiquinone) flavoprotein 2, 24kDa	Hs.464572	428542	BX089849	0.753164	0		HSI042D08	CSDA	Cold shock domain protein A	Hs.221889	222151	BX090484	1.3712	0
HSI006D08	NFATC3	Nuclear factor of activated T-cells, cytoplasmic, calcineurin-dependent 3	Hs.341716	123249	BX106877	0.753318	0		HSI067D04	GRINL1A	Glutamate receptor, ionotropic, N-methyl D-aspartate-like 1A	Hs.437256	487968	BX092469	1.37106	0
HSI024C08	HYAL2	Hyaluronoglucosaminidase 2	Hs.76873	148541	BX102068	0.75341	0.212738		HSI144A11	C22orf8	Chromosome 22 open reading frame 8	Hs.265018	230196	BX103076	1.3709	0
HSI007E02	ZNF10	Zinc finger protein 10	Hs.507355	124578	BX112405	0.753645	0		HSI121F04	EST	Transcribed locus	Hs.143134	29349	BX105026	1.37039	0
HSI050D09	EST	Transcribed locus	Hs.153290	1655485	BX110975	0.753675	0		HSI123E10	HNRPUL2	Heterogeneous nuclear ribonucleoprotein U-like 2	Hs.406377	39956	BX095180	1.37026	0
HSI055G04	RAB1B	RAB1B, member RAS oncogene family	Hs.300816	301716	BX107600	0.753712	0		HSI145B02	ZFX	Zinc finger protein, X-linked	Hs.370424	232854	BX113165	1.37021	0
HSI179C02	EST	Transcribed locus	Hs.572145	1859106	BX096817	0.753756	0		HSI005D02	AMPD3	Adenosine monophosphate deaminase (isoform E)	Hs.501890	120146	BX104911	1.36974	0
HSI051E07	ZHX2	Zinc fingers and homeoboxes 2	Hs.377090	280823	BX103655	0.753799	0		HSI022B04	TMEM30A	Transmembrane protein 30A	Hs.108530	136708	BX114630	1.36971	0
HSI057B12	RNF167	Ring finger protein 167	Hs.7158	307964	BX101904	0.753893	0		HSI147G12	GYPA	Glycophorin A (MNS blood group)	Hs.434973	245219	BX096014	1.36944	0
HSI066A02	NIPBL	Nipped-B homolog (Drosophila)	Hs.481927	432486	BX092252	0.754053	0		HSI007D03	ACTR2	ARP2 actin-related protein 2 homolog (yeast)	Hs.393201	123504	BX114211	1.36932	0
HSI051G04	TSLP	Thymic stromal lymphopoietin	Hs.389874	280919	BX092127	0.754098	0		HSI078D04	KIAA1212	KIAA1212	Hs.292925	784096	BX107782	1.36921	0
HSI174A03	EST	Transcribed locus	Hs.571112	1714806	BX100594	0.754348	0		HSI158H03	MRFAP1L1	Morf4 family associated protein 1-like 1	Hs.518608	346775	BX109220	1.36887	0
HSI179E11	LOC55565	Hypothetical protein LOC55565	Hs.208353	1842834	AI221860	0.754677	0		HSI023D07	TPP1	Tripeptidyl peptidase I	Hs.523454	145973	BX105514	1.36869	0
HSI025H03	G6PC3	Glucose 6 phosphatase, catalytic, 3	Hs.294005	150568	BX107365	0.754947	0		HSI116G01	FBXO21	F-box protein 21	Hs.159699	122616	BX106820	1.36773	0
HSI074H07	IGSF9	Immunoglobulin superfamily, member 9	Hs.492155	756471	BX092559	0.754956	0		HSI085B05	TLR1	Toll-like receptor 1	Hs.111805	1501821	BX093274	1.36748	0
HSI038E03	PPT2	Palmitoyl-protein thioesterase 2	Hs.332138	202010	BX095477	0.754976	0		HSI034E05	ASAH1	N-acylsphingosine amidohydrolase (acid ceramidase) 1	Hs.527412	173599	BX112574	1.36735	0
HSI128C12	SLC26A2	Solute carrier family 26 (sulfate transporter), member 2	Hs.302738	146992	BX110194	0.755019	0		HSI068E06	SASH1	SAM and SH3 domain containing 1	Hs.193133	28345	BX113776	1.36729	0
HSI042B02	MGC13138	Hypothetical protein MGC13138	Hs.132227	219963	BX115527	0.755068	0		HSI122H04	PRPF40A	PRP40 pre-mRNA processing factor 40 homolog A (yeast)	Hs.298735	38505	BX109150	1.36698	0
HSI051D02	TGFB2	Transforming growth factor, beta 2	Hs.133379	281778	BX097288	0.755082	0		HSI116D07	GBF1	Golgi-specific brefeldin A resistance factor 1	Hs.290243	122187	BX090694	1.36663	0
HSI021H06	GPR56	G protein-coupled receptor 56	Hs.513633	138246	R56831	0.755161	0		HSI102D09	GLTSCR2	Glioma tumor suppressor candidate region gene 2	Hs.421907	488927	BX107582	1.36648	0
HSI065C06	ZNF576	Zinc finger protein 576	Hs.11110	417843	CR736720	0.755183	0		HSI067F03	RGC32	Response gene to complement 32	Hs.507866	487287	BX092179	1.36551	0
HSI027F01	LRP5	Family with sequence similarity 101, member B	Hs.6347	157804	BX102265	0.75523	0		HSI010F06	MEIS2	Meis1, myeloid ecotropic viral integration site 1 homolog 2 (mouse)	Hs.510989	28688	R40740	1.36516	0
HSI019G04	PEX26	Peroxisome biogenesis factor 26	Hs.517400	1692390	BX091746	0.755353	0		HSI097G07	FAIM2	Fas apoptotic inhibitory molecule 2	Hs.567424	166616	BX114989	1.36405	0.0656686
HSI036H03	MRPL39	Mitochondrial ribosomal protein L39	Hs.420696	195425	BX097256	0.755424	0		HSI094A05	TM4SF19	Transmembrane 4 L six family member 19	Hs.135997	2109169	BX098544	1.36367	0
HSI008B10	SLC29A3	Solute carrier family 29 (nucleoside transporters), member 3	Hs.438419	126851	BX089135	0.755509	0		HSI074F06	JAM2	Junctional adhesion molecule 2	Hs.517227	753386	BX089477	1.36353	0
HSI108E07	DICER1	Dicer1, Dcr-1 homolog (Drosophila)	Hs.87889	382643	BX095513	0.755727	0		HSI022A08	GBP3	Guanylate binding protein 3	Hs.534284	137458	BX108799	1.3634	0
HSI051F02	RNUXA	RNA U, small nuclear RNA export adaptor (phosphorylation regulated)	Hs.555731	280571	BX117078	0.755734	0		HSI149G05	ZNF364	Zinc finger protein 364	Hs.523550	271672	BX119763	1.36319	0
HSI081G07	PREI3	Preimplantation protein 3	Hs.205173	814471	BX095776	0.756426	0		HSI021G03	RRAGC	Ras-related GTP binding C	Hs.532461	138897	BX093972	1.36274	0
HSI055B12	RNASEH2A	Ribonuclease H2, large subunit	Hs.532851	299432	BX092561	0.756546	0		HSI076E10	ZAK	Sterile alpha motif and leucine zipper containing kinase AZK	Hs.444451	757764	BX116095	1.36147	0
HSI013C04	RNPS1	RNA binding protein S1, serine-rich domain	Hs.355643	34575	BX092643	0.75655	0		HSI041G09	MTHFD1L	Methylenetetrahydrofolate dehydrogenase (NADP+ dependent) 1-like	Hs.268698	212190	BX102478	1.36109	0
HSI052E08	GAB2	GRB2-associated binding protein 2	Hs.429434	291418	BX097734	0.756771	0		HSI055E01	KCNJ8	Potassium inwardly-rectifying channel, subfamily J, member 8	Hs.102308	299202	BX115640	1.36099	0
HSI109B02	C20orf18	Chromosome 20 open reading frame 18	Hs.247280	2406861	BX111698	0.756821	0		HSI028F09	TRAK1	Trafficking protein, kinesin binding 1	Hs.535711	43186	BX100988	1.36071	0.106506
HSI025H06	RGS12	Regulator of G-protein signalling 12	Hs.527061	1691431	BX106958	0.756926	0		HSI146F04	DKFZp686K16132	Similar to BMP2 inducible kinase	Hs.585163	243524	BX113672	1.36	0
HSI077E03	CD320	CD320 antigen	Hs.558499	770879	BX115816	0.757095	0		HSI149C05	EST	Transcribed locus	Hs.371609	261930	BX089718	1.35957	0
HSI016A08	OLFM2	Olfactomedin 2	Hs.169743	38433	R35832	0.757186	0		HSI003H05	FAM3C	Family with sequence similarity 3, member C	Hs.434053	109214	BX117673	1.35874	0
HSI077G07	SMYD5	SMYD family member 5	Hs.516095	774488	BX097647	0.757315	0		HSI023E07	NBLA04196	Putative protein product of Nbla04196	Hs.260041	145638	BX094597	1.35863	0
HSI016H01	IMPDH1	IMP (inosine monophosphate) dehydrogenase 1	Hs.558347	39884	BX112652	0.757348	0		HSI055C09	CD8A	CD8 antigen, alpha polypeptide (p32)	Hs.85258	300973	N80692	1.35788	0
HSI098D07	GPR1	G protein-coupled receptor 1	Hs.184907	139304	BX094581	0.757622	0		HSI178E05	LOC441697	Similar to Rap2c-prov protein	Hs.147881	1837825	BX091607	1.35769	0
HSI054H06	GPR132	G protein-coupled receptor 132	Hs.532504	300619	BX100740	0.757734	0.700258		HSI024A11	PLSCR1	Phospholipid scramblase 1	Hs.130759	144709	BX108166	1.35755	0
HSI182B01	E2F1	E2F transcription factor 1	Hs.96055	768260	AA424950	0.758191	0		HSI011C09	NUDT4	Nudix (nucleoside diphosphate linked moiety X)-type motif 4 pseudogene 2	Hs.506325	27985	BX118595	1.35749	0
HSI108A07	LOXL2	Lysyl oxidase-like 2	Hs.116479	1376646	BX088934	0.758203	0		HSI167H06	EST	Transcribed locus	Hs.371680	810062	BX094664	1.35717	0
HSI008G12	FOSB	FBJ murine osteosarcoma viral oncogene homolog B	Hs.75678	128702	BX091438	0.758411	0		HSI055B09	SLC35B3	Solute carrier family 35, member B3	Hs.285847	300044	BX095167	1.35676	0
HSI108G07	EST	Transcribed locus	Hs.573612	2371634	BX094809	0.758439	0		HSI183E12	B2M	Beta-2-microglobulin	Hs.534255	878798	AA670408	1.35632	0.10597
HSI035E02	KIAA0773	KIAA0773 gene product	Hs.135343	179846	BX097607	0.758483	0		HSI121E10	UBE2E2	Ubiquitin-conjugating enzyme E2E 2 (UBC4/5 homolog, yeast)	Hs.475688	31669	BX100466	1.35611	0
HSI051D05	MAP4K3	Mitogen-activated protein kinase kinase kinase kinase 3	Hs.468239	280757	BX113772	0.758532	0		HSI010G04	PAK4	P21(CDKN1A)-activated kinase 4	Hs.20447	28775	BX100227	1.35587	0
HSI037C06	LYST	Lysosomal trafficking regulator	Hs.532411	194123	BX108784	0.759022	0		HSI001E05	ROCK2	Rho-associated, coiled-coil containing protein kinase 2	Hs.58617	21560	BX091170	1.35563	0
HSI183A10	E2F1	E2F transcription factor 1	Hs.96055	768260	AA424950	0.759026	0		HSI056B03	BDH2	3-hydroxybutyrate dehydrogenase, type 2	Hs.124696	305619	BX111001	1.35468	0
HSI077B04	RAB4B	RAB4B, member RAS oncogene family	Hs.25367	767737	BX098204	0.759446	0		HSI106E05	ECM2	Extracellular matrix protein 2, female organ and adipocyte specific	Hs.117060	2440562	BX092094	1.35431	0.0138841
HSI069H03	TFAP2C	Transcription factor AP-2 gamma (activating enhancer binding protein 2 gamma)	Hs.473152	725680	BX108462	0.759489	0		HSI020D05	TFAP2A	Transcription factor AP-2 alpha (activating enhancer binding protein 2 alpha)	Hs.519880	136207	BX097101	1.35426	0
HSI033C07	HS3ST2	Heparan sulfate (glucosamine) 3-O-sulfotransferase 2	Hs.115830	49988	BX094096	0.759652	0.829163		HSI061E05	RIPK4	Receptor-interacting serine-threonine kinase 4	Hs.517310	344854	BX116669	1.35396	0
HSI053C12	NUPL1	Nucleoporin like 1	Hs.507537	294900	BX115537	0.759947	0		HSI061D09	PIM1	Pim-1 oncogene	Hs.81170	345561	W73893	1.35353	0.0594894
HSI094D02	ZNF451	Zinc finger protein 451	Hs.485628	2147740	BX089750	0.760038	0		HSI002B02	SPOCK1	Sparc/osteonectin, cwcv and kazal-like domains proteoglycan (testican) 1	Hs.567340	21615	BX089983	1.35248	0
HSI078F06	CDK2AP2	CDK2-associated protein 2	Hs.523835	786018	BX098548	0.760083	0		HSI182G12	VEGFC	Vascular endothelial growth factor C	Hs.435215	45138	H07899	1.35177	0
HSI074A07	FLJ14351	Hypothetical protein FLJ14351	Hs.472497	744943	BX089510	0.760146	0		HSI030B11	ANKIB1	Ankyrin repeat and IBR domain containing 1	Hs.83293	45495	CR741805	1.35067	0
HSI062H04	NFIX	Nuclear factor I/X (CCAAT-binding transcription factor)	Hs.257970	347657	BX118242	0.760177	0		HSI134A03	ITPR1	Inositol 1,4,5-triphosphate receptor, type 1	Hs.567295	51352	BX105895	1.35026	0
HSI075H08	RSL1D1	Ribosomal L1 domain containing 1	Hs.401842	756835	BX111557	0.760511	0		HSI149E03	LOC344595	Hypothetical LOC344595	Hs.450057	262028	BX104437	1.35001	0
HSI135B04	EST	Transcribed locus	Hs.268803	175780	BX097486	0.760584	0		HSI010H03	VPS35	Vacuolar protein sorting 35 (yeast)	Hs.454528	27286	BX116152	1.34978	0
HSI054B12	RP2	Retinitis pigmentosa 2 (X-linked recessive)	Hs.44766	296180	BX106200	0.760639	0.675203		HSI064B01	DLX6	Distal-less homeobox 6	Hs.249196	376040	BX115138	1.3494	0
HSI041A06	SLC22A7	Solute carrier family 22 (organic anion transporter), member 7	Hs.485438	211530	BX118061	0.761016	0.860599		HSI152B07	TRIM56	Tripartite motif-containing 56	Hs.521092	279155	CR738579	1.34881	0
HSI061B04	ZNF85	Zinc finger protein 85 (HPF4, HTF1)	Hs.37138	327351	BX095605	0.761372	0		HSI061E09	PLCL2	Phospholipase C-like 2	Hs.202010	345607	BX094637	1.34846	0.0398242
HSI091G06	ANKS3	Ankyrin repeat and sterile alpha motif domain containing 3	Hs.490371	1875133	AI272868	0.761413	0		HSI161D08	IRF1	Interferon regulatory factor 1	Hs.436061	741080	BX099146	1.3482	0
HSI031D05	SH3BP2	SH3-domain binding protein 2	Hs.167679	50122	BX109041	0.761498	0.540274		HSI028C04	SNED1	Sushi, nidogen and EGF-like domains 1	Hs.471834	155744	BX093656	1.34809	0.714411
HSI110H02	EST	Transcribed locus	Hs.99472	44398	BX090066	0.761704	0		HSI012A12	TM4SF18	Transmembrane 4 L six family member 18	Hs.22026	31675	BX103454	1.34799	0
HSI160G02	PRLR	Prolactin receptor	Hs.584792	727982	BX110569	0.761895	0		HSI182F12	COL1A2	Collagen, type I, alpha 2	Hs.489142	839991	AA490172	1.34739	0
HSI028C01	DKFZP564O0523	Hypothetical protein DKFZp564O0523	Hs.21590	156912	BX096028	0.762015	0		HSI138D01	PICALM	Phosphatidylinositol binding clathrin assembly protein	Hs.163893	197141	BX090304	1.34737	0
HSI101H02	EST	Transcribed locus	Hs.573521	2000354	BX107505	0.762177	0		HSI154E06	ST3GAL2	ST3 beta-galactoside alpha-2,3-sialyltransferase 2	Hs.368611	292689	BX090390	1.3471	0
HSI026A01	ITGAL	Integrin, alpha L (antigen CD11A (p180), lymphocyte function-associated antigen 1; alpha polypeptide)	Hs.174103	154015	BX114703	0.762183	0.913766		HSI023A09	ChGn	Chondroitin beta1,4 N-acetylgalactosaminyltransferase	Hs.387794	143112	BX104931	1.34695	0
HSI027F02	MAPK11	Mitogen-activated protein kinase 11	Hs.57732	156272	BX109815	0.762195	0		HSI143F02	RNF12	Ring finger protein 12	Hs.550150	221703	BX116090	1.34631	0
HSI018F08	COQ9	Coenzyme Q9 homolog (yeast)	Hs.513632	41946	BX111834	0.762379	0		HSI032D11	CFL2	Cofilin 2 (muscle)	Hs.180141	51965	BX096630	1.34551	0
HSI042F05	ZNF347	Zinc finger protein 347	Hs.467239	230202	BX102826	0.762476	0		HSI031D04	GLS	Glutaminase	Hs.116448	49600	BX100990	1.34491	0
HSI024H08	ADAM15	ADAM metallopeptidase domain 15 (metargidin)	Hs.312098	149142	BX090550	0.762928	0		HSI108C09	PLXDC2	Plexin domain containing 2	Hs.498939	366180	BX091405	1.34397	0
HSI033H01	YTHDC1	YTH domain containing 1	Hs.175955	172010	BX112618	0.763175	0		HSI125E07	EST	Transcribed locus	Hs.356079	133462	BX099575	1.34248	0
HSI083A02	CARKL	Carbohydrate kinase-like	Hs.268606	928315	BX096339	0.76321	0		HSI032A08	HIVEP2	Human immunodeficiency virus type I enhancer binding protein 2	Hs.510172	51049	BX100491	1.34243	0
HSI068E11	EST	Transcribed locus	Hs.369479	27609	BX107572	0.763479	0		HSI146B05	EST	Transcribed locus	Hs.117898	243731	BX105385	1.34239	0
HSI012A08	GANAB	Glucosidase, alpha; neutral AB	Hs.76847	31456	BX117417	0.763886	0		HSI052E04	TTRAP	TRAF and TNF receptor associated protein	Hs.403010	291732	BX115672	1.3419	0
HSI035A03	TSPYL1	Squamous cell carcinoma antigen recognized by T cells 2	Hs.458358	179236	BX110197	0.763894	0		HSI182B08	PELO	Pelota homolog (Drosophila)	Hs.519304	212078	BX101369	1.34169	0
HSI098C07	ZNF501	Zinc finger protein 501	Hs.401045	48687	BX118937	0.76392	0.786684		HSI100E12	ARHGEF3	Rho guanine nucleotide exchange factor (GEF) 3	Hs.476402	293745	BX111634	1.34158	0
HSI006H01	GFRA2	GDNF family receptor alpha 2	Hs.441202	124377	BX101753	0.76405	0		HSI151D12	EST	Transcribed locus		276477		1.34133	0
HSI061H03	RP3-402G11.12	Hypothetical protein PP2447	Hs.517731	346870	BX108204	0.764345	0		HSI049B01	GNG11	Guanine nucleotide binding protein (G protein), gamma 11	Hs.83381	270602	BX110899	1.34115	0
HSI154F10	STON2	Stonin 2	Hs.14248	292482	BX107984	0.764742	0		HSI046G02	NR3C1	Nuclear receptor subfamily 3, group C, member 1 (glucocorticoid receptor)	Hs.122926	249969	BX112894	1.34107	0
HSI035D07	AP2B1	Adaptor-related protein complex 2, beta 1 subunit	Hs.514819	174844	BX090554	0.764811	0.178804		HSI134G03	PGAM2	Phosphoglycerate mutase 2 (muscle)	Hs.413238	173637	BX114492	1.33978	0.154024
HSI098G11	CYP24A1	Cytochrome P450, family 24, subfamily A, polypeptide 1	Hs.89663	266146	BX109503	0.76503	0		HSI022G07	RNF141	Ring finger protein 141	Hs.44685	140367	BX090220	1.33964	0
HSI023A05	APRT	Adenine phosphoribosyltransferase	Hs.28914	141998	BX106204	0.76523	0		HSI044G03	FCGR2B	Fc fragment of IgG, low affinity IIc, receptor for (CD32)	Hs.492655	241436	BX118947	1.3395	0
HSI031F01	NAB2	NGFI-A binding protein 2 (EGR1 binding protein 2)	Hs.159223	48803	BX107468	0.76533	0		HSI014C05	AFF1	DDHD domain containing 2	Hs.480190	34086	BX114799	1.33829	0
HSI047F03	HOMER2	Homer homolog 2 (Drosophila)	Hs.459142	261967	BX091499	0.765473	0		HSI065D10	LRMP	Lymphoid-restricted membrane protein	Hs.124922	417502	BX107542	1.33823	0
HSI060A05	ZNHIT4	Zinc finger, HIT type 4	Hs.410786	323554	BX103282	0.765503	0		HSI172F06	EST	Transcribed locus	Hs.552985	1557406	BX111386	1.33803	0.169127
HSI108B07	EST	Transcribed locus	Hs.425510	376771	BX116839	0.76562	0		HSI026C04	KLF4	Kruppel-like factor 4 (gut)	Hs.376206	151883	BX090290	1.33793	0
HSI170C10	PGBD3	PiggyBac transposable element derived 3	Hs.133444	1521924	BX112041	0.765854	0		HSI177H03	LOC388620	Similar to implantation-associated protein	Hs.527515	1754935	BX100385	1.33789	0
HSI051D11	PSRC1	Proline/serine-rich coiled-coil 1	Hs.405925	281898	CR740590	0.766065	0		HSI029F11	GPBP1	GC-rich promoter binding protein 1	Hs.444279	47672	BX096015	1.33788	0
HSI036H05	ABCC13	ATP-binding cassette, sub-family C (CFTR/MRP), member 13	Hs.366575	193617	BX101893	0.766291	0.0477383		HSI010C11	ATP6V1B2	ATPase, H+ transporting, lysosomal 56/58kDa, V1 subunit B2	Hs.295917	129661	BX089208	1.33726	0
HSI117G04	PAXIP1	PAX interacting (with transcription-activation domain) protein 1	Hs.443881	124502	BX095406	0.766463	0		HSI014E02	ENC1	Ectodermal-neural cortex (with BTB-like domain)	Hs.104925	35298	BX116607	1.33706	0
HSI077H08	BUB1	BUB1 budding uninhibited by benzimidazoles 1 homolog (yeast)	Hs.469649	781047	BX101106	0.766568	0		HSI012E05	EGLN1	Egl nine homolog 1 (C. elegans)	Hs.444450	32144	BX107159	1.33694	0
HSI087B06	ADM2	Adrenomedullin 2	Hs.449099	1636357	AA999846	0.766682	0		HSI037D09	ITSN1	Intersectin 1 (SH3 domain protein)	Hs.160324	195301	BX117538	1.33636	0
HSI025B03	CARD10	Caspase recruitment domain family, member 10	Hs.57973	148428	BX117095	0.766685	0		HSI026E04	ELN	Elastin (supravalvular aortic stenosis, Williams-Beuren syndrome)	Hs.252418	152625	BX102001	1.33634	0.235725
HSI055B07	MAP4K2	Mitogen-activated protein kinase kinase kinase kinase 2	Hs.534341	298861	BX108492	0.766873	0		HSI052D08	ELMO1	Engulfment and cell motility 1	Hs.304578	287753	BX095012	1.33611	0
HSI037B01	PIK3R2	Phosphoinositide-3-kinase, regulatory subunit 2 (p85 beta)	Hs.371344	195560	R91819	0.766967	0		HSI181A04	ICAM2	Intercellular adhesion molecule 2	Hs.431460	130201	R21535	1.33583	0
HSI072H03	KIAA0258	KIAA0258	Hs.493804	741416	BX104533	0.76714	0		HSI183A01	TP53BP2	Tumor protein p53 binding protein, 2	Hs.523968	212198	H69077	1.33578	0
HSI022G03	HSD11B2	Hydroxysteroid (11-beta) dehydrogenase 2	Hs.1376	139252	BX091870	0.7673	0		HSI036E03	SETX	Senataxin	Hs.460317	193452	BX105099	1.33552	0
HSI010F04	ITPKC	Inositol 1,4,5-trisphosphate 3-kinase C	Hs.515415	26878	BX113517	0.767346	0		HSI029G03	ABCA5	ATP-binding cassette, sub-family A (ABC1), member 5	Hs.421474	48518	BX089812	1.33539	0
HSI053D05	CR1	Complement component (3b/4b) receptor 1 (Knops blood group)	Hs.334019	293430	BX102987	0.767366	0.861812		HSI078E12	ABI1	Abl-interactor 1	Hs.508148	786177	BX094377	1.33472	0
HSI046H02	LOC124446	Hypothetical protein BC017488	Hs.460574	249742	BX116771	0.767569	0		HSI031E04	SMARCAD1	SWI/SNF-related, matrix-associated actin-dependent regulator of chromatin, subfamily a, containing DEAD/H box 1	Hs.410406	49761	BX092533	1.33462	0
HSI056A05	C15orf17	Chromosome 15 open reading frame 17	Hs.367690	302985	BX109906	0.767661	0		HSI021G06	ASAM	Adipocyte-specific adhesion molecule	Hs.504187	139689	BX090712	1.33356	0
HSI175F02	QSCN6L1	Quiescin Q6-like 1	Hs.144073	1738849	BX099900	0.768381	0		HSI007E12	hfl-B5	Dendritic cell protein	Hs.502244	124733	BX092945	1.33319	0.777323
HSI181D01	CRR9	Cisplatin resistance related protein CRR9p	Hs.444673	712562	CR744882	0.7684	0.0631129		HSI020E02	FLJ20152	Hypothetical protein FLJ20152	Hs.481704	135078	BX097075	1.33302	0
HSI012A07	FLJ14154	Hypothetical protein FLJ14154	Hs.513296	31228	BX102893	0.768531	0		HSI030E12	TRPC1	Transient receptor potential cation channel, subfamily C, member 1	Hs.250687	46242	BX093058	1.33271	0
HSI032B04	EPHX1	Epoxide hydrolase 1, microsomal (xenobiotic)	Hs.89649	49995	BX101807	0.768769	0		HSI149F06	TSPAN9	Hypothetical protein FLJ11155	Hs.546563	263172	BX096328	1.33204	0.531295
HSI160A09	EST	Transcribed locus	Hs.585554	724339	BX117890	0.768865	0		HSI153A03	LOC441434	LOC441434	Hs.351215	281111	BX094066	1.33168	0
HSI012B09	LOC89944	Hypothetical protein BC008326	Hs.436178	31891	BX093603	0.768927	0		HSI033H08	NECAP2	NECAP endocytosis associated 2	Hs.437385	172028	BX117720	1.33134	0
HSI018B10	TRAF2	TNF receptor-associated factor 2	Hs.522506	42716	BX111707	0.768935	0		HSI108E02	ACYP2	Acylphosphatase 2, muscle type	Hs.516173	392123	BX104017	1.33116	0
HSI073C12	SLC27A5	Solute carrier family 27 (fatty acid transporter), member 5	Hs.309583	742740	BX103174	0.768941	0		HSI128B07	PTAFR	Platelet-activating factor receptor	Hs.77542	145797	BX093319	1.3309	0
HSI043G01	RAB36	RAB36, member RAS oncogene family	Hs.369557	234080	BX102480	0.768974	0		HSI169C09	EST	Transcribed locus	Hs.171348	1391298	BX088796	1.33076	0
HSI012B03	RP5-1077B9.4	Invasion inhibitory protein 45	Hs.8595	29961	BX112932	0.7692	0		HSI016A05	RPL15	Ribosomal protein L15	Hs.381219	39688	BX091027	1.33053	0
HSI055F08	DNALI1	Dynein, axonemal, light intermediate polypeptide 1	Hs.406050	298583	CR746311	0.769406	0		HSI154E02	EST	Transcribed locus		292312		1.33045	0
HSI053E05	MGC23280	Hypothetical protein MGC23280	Hs.5163	294640	BX097334	0.769586	0		HSI025A08	CCNT2	Cyclin T2	Hs.292754	147646	BX115614	1.33041	0
HSI073F12	SCAMP2	Secretory carrier membrane protein 2	Hs.458917	740540	BX103890	0.769805	0		HSI121B06	XRRA1	X-ray radiation resistance associated 1	Hs.370145	27795	BX117452	1.33035	0
HSI031E09	MBD3	Methyl-CpG binding domain protein 3	Hs.178728	50410	H17285	0.769988	0		HSI150E02	BNC2	Basonuclin 2	Hs.435309	269733	BX097723	1.33008	0
HSI010E09	TTK	TTK protein kinase	Hs.169840	29739	BX103137	0.770414	0		HSI033F08	KIAA1718	KIAA1718 protein	Hs.308710	173182	BX110196	1.32982	0
HSI003B11	UBXD8	UBX domain containing 8	Hs.484242	22975	BX100778	0.770872	0		HSI021D07	OLR1	Oxidised low density lipoprotein (lectin-like) receptor 1	Hs.412484	135699	BX114403	1.32975	0
HSI071C09	ALG3	Asparagine-linked glycosylation 3 homolog (yeast, alpha-1,3-mannosyltransferase)	Hs.478481	730269	BX118058	0.770922	0		HSI157C10	GTF2H2	General transcription factor IIH, polypeptide 2, 44kDa	Hs.398348	305677	BX091389	1.32972	0
HSI036F07	ADH1A	Alcohol dehydrogenase 1A (class I), alpha polypeptide	Hs.368549	193509	BX119792	0.771197	0.58014		HSI061F06	WDR53	WD repeat domain 53	Hs.385865	344962	BX103020	1.32936	0
HSI004C08	LOC440820	Similar to breakpoint cluster region isoform 1	Hs.531306	110063	BX090183	0.771303	0		HSI051E02	SUHW4	Suppressor of hairy wing homolog 4 (Drosophila)	Hs.511477	281828	BX119020	1.32934	0
HSI026G09	EST	Transcribed locus	Hs.529441	154222	BX105093	0.771356	0		HSI028D07	GLT8D1	Glycosyltransferase 8 domain containing 1	Hs.297304	43707	BX100472	1.32933	0
HSI107H08	EST	Transcribed locus	Hs.568759	1321582	BX089018	0.771543	0		HSI044H09	GPATC2	G patch domain containing 2	Hs.420757	243932	BX107475	1.32911	0
HSI068G01	SLC11A1	Solute carrier family 11 (proton-coupled divalent metal ion transporters), member 1	Hs.471393	711473	BX106367	0.771676	0		HSI050H04	DOCK4	Dedicator of cytokinesis 4	Hs.118140	278067	BX106018	1.32875	0
HSI061H12	PLEKHK1	Pleckstrin homology domain containing, family K member 1	Hs.58559	346889	BX113509	0.771706	0		HSI013G11	BM88	BM88 antigen	Hs.22140	31724	BX115459	1.3285	0
HSI016C11	ASAHL	N-acylsphingosine amidohydrolase (acid ceramidase)-like	Hs.437365	1682030	BX089273	0.771837	0		HSI048H06	WASL	Wiskott-Aldrich syndrome-like	Hs.143728	268294	BX108524	1.32827	0
HSI014B12	EBP	Emopamil binding protein (sterol isomerase)	Hs.522636	33505	BX104839	0.771845	0		HSI056A07	DNAPTP6	DNA polymerase-transactivated protein 6	Hs.120323	307192	BX111744	1.32791	0.614097
HSI037F12	RPP21	Ribonuclease P 21kDa subunit	Hs.183232	200363	BX096602	0.771881	0		HSI143G02	ATXN1	Ataxin 1	Hs.434961	220532	BX099762	1.32765	0
HSI077A06	FLJ22318	Hypothetical protein FLJ22318	Hs.519804	767827	BX113673	0.772012	0		HSI063F11	PTPNS1	Protein tyrosine phosphatase, non-receptor type substrate 1	Hs.128846	361912	BX093760	1.32662	0
HSI065E06	SHBG	Sex hormone-binding globulin	Hs.46319	417967	BX112186	0.772013	0		HSI077H10	CLEC4A	C-type lectin domain family 4, member A	Hs.504657	774261	BX106333	1.32661	0
HSI004E05	POFUT1	Protein O-fucosyltransferase 1	Hs.472409	112131	BX100939	0.772101	0		HSI031C06	KIAA1109	KIAA1109	Hs.408142	49270	BX116614	1.3261	0
HSI050B07	OXR1	Oxidation resistance 1	Hs.148778	276230	BX103857	0.772147	0		HSI030F01	UBE1C	Ubiquitin-activating enzyme E1C (UBA3 homolog, yeast)	Hs.154320	46327	BX113832	1.32603	0
HSI089B05	LFNG	Lunatic fringe homolog (Drosophila)	Hs.159142	1708502	CR740267	0.772346	0		HSI001G03	CHST1	Carbohydrate (keratan sulfate Gal-6) sulfotransferase 1	Hs.104576	53039	R15740	1.32578	0
HSI031A07	ZNF195	Zinc finger protein 195	Hs.386294	48413	BX115394	0.772438	0		HSI063H02	C1QTNF3	C1q and tumor necrosis factor related protein 3	Hs.171929	364703	BX089776	1.32557	0.298023
HSI059C12	OPRS1	Opioid receptor, sigma 1	Hs.522087	324210	BX097371	0.772807	0		HSI011D03	EST	Transcribed locus	Hs.587239	27443	CR743520	1.32535	0
HSI133D02	PVT1	Pvt1 oncogene homolog, MYC activator (mouse)	Hs.133107	49728	BX091319	0.77297	0		HSI074A03	SMAD4	SMAD, mothers against DPP homolog 4 (Drosophila)	Hs.75862	754136	BX093211	1.32528	0
HSI046B09	CLCN2	Chloride channel 2	Hs.567247	247987	BX089717	0.773085	0		HSI019A03	ZDHHC17	Zinc finger, DHHC-type containing 17	Hs.4014	41870	BX095622	1.3251	0
HSI125C09	CCBP2	Chemokine binding protein 2	Hs.24286	135930	BX113810	0.77349	0		HSI017B07	IQGAP1	IQ motif containing GTPase activating protein 1	Hs.430551	41500	BX093886	1.32447	0
HSI079A10	MR1	Major histocompatibility complex, class I-related	Hs.101840	785372	BX115739	0.773871	0.0216324		HSI116B08	PPIG	Peptidylprolyl isomerase G (cyclophilin G)	Hs.470544	121661	BX109711	1.32437	0
HSI035E11	PDXP	Pyridoxal (pyridoxine, vitamin B6) phosphatase	Hs.474799	178330	BX114861	0.77404	0		HSI169B09	PAPOLA	Poly(A) polymerase alpha	Hs.253726	1252120	BX096448	1.32392	0
HSI108C10	C8orf53	Chromosome 8 open reading frame 53	Hs.86970	377724	BX103201	0.774102	0		HSI046F11	CGGBP1	CGG triplet repeat binding protein 1	Hs.444818	252272	CR741248	1.32377	0
HSI119F08	IGF1R	Insulin-like growth factor 1 receptor	Hs.20573	128520	BX096990	0.774176	0		HSI123E03	RSPO2	SPDS3 (SPERMIDINE SYNTHASE 3)	Hs.444834	39516	CR740250	1.32346	0
HSI088B07	EST	Transcribed locus	Hs.578317	1643088	BX103395	0.774466	0		HSI032A12	TXNRD1	Thioredoxin reductase 1	Hs.567352	49442	BX106393	1.32323	0
HSI017A03	APLP1	Amyloid beta (A4) precursor-like protein 1	Hs.74565	40624	BX115494	0.77449	0		HSI033C10	EST	Transcribed locus	Hs.574407	51587	BX111965	1.32254	0
HSI060C12	CHRNE	Cholinergic receptor, nicotinic, epsilon	Hs.313227	341900	BX107391	0.774628	0		HSI129B11	CD47	CD47 antigen (Rh-related antigen, integrin-associated signal transducer)	Hs.446414	149895	BX094398	1.32213	0
HSI072G02	NIBP	NIK and IKK{beta} binding protein	Hs.26814	739896	BX100459	0.774929	0		HSI082B03	PPP2CB	Protein phosphatase 2 (formerly 2A), catalytic subunit, beta isoform	Hs.491440	823876	BX090795	1.32188	0
HSI027D07	CDC42EP1	CDC42 effector protein (Rho GTPase binding) 1	Hs.225356	156293	BX113976	0.775185	0		HSI022D04	NCOA3	Nuclear receptor coactivator 3	Hs.382168	139467	BX094220	1.32157	0
HSI088D08	LMNB1	Lamin B1	Hs.89497	1691637	BX118127	0.775281	0		HSI022C03	KIAA1946	KIAA1946	Hs.28872	137541	BX118874	1.3215	0.459626
HSI065E12	GPR172B	G protein-coupled receptor 172B	Hs.110128	417647	BX105196	0.775626	0		HSI127E01	SLC30A7	Solute carrier family 30 (zinc transporter), member 7	Hs.533903	143640	BX113439	1.32135	0
HSI043G10	C10orf18	Chromosome 10 open reading frame 18	Hs.432548	1657397	BX093508	0.775841	0		HSI056H10	EDG1	Endothelial differentiation, sphingolipid G-protein-coupled receptor, 1	Hs.154210	307325	BX104139	1.32105	0
HSI068E10	BRD4	Bromodomain containing 4	Hs.187763	703750	CR748750	0.775863	0		HSI045C08	KIAA0143	KIAA0143 protein	Hs.204564	247955	BX106631	1.32053	0
HSI044A11	DPM2	Dolichyl-phosphate mannosyltransferase polypeptide 2, regulatory subunit	Hs.108973	241143	BX097521	0.775881	0		HSI020D01	SEC24D	SEC24 related gene family, member D (S. cerevisiae)	Hs.189641	133098	BX104187	1.32029	0
HSI011D12	CYHR1	Cysteine/histidine-rich 1	Hs.459379	28289	BX092886	0.776245	0		HSI001H10	TCF12	Transcription factor 12 (HTF4, helix-loop-helix transcription factors 4)	Hs.511504	53051	BX093940	1.31965	0
HSI107B07	GREM1	Gremlin 1, cysteine knot superfamily, homolog (Xenopus laevis)	Hs.40098	2447041	BX108268	0.776587	0		HSI181D03	SERPINB3	Serpin peptidase inhibitor, clade B (ovalbumin), member 3	Hs.227948	727147	AA398883	1.31962	0
HSI042D05	CNNM3	Cyclin M3	Hs.150895	214751	BX097356	0.776614	0		HSI075C10	CXCR4	Chemokine (C-X-C motif) receptor 4	Hs.421986	753931	BX089192	1.3192	0.295178
HSI007A09	ABHD5	Abhydrolase domain containing 5	Hs.19385	124022	BX109879	0.776721	0		HSI064G01	FOXP1	Forkhead box P1	Hs.431498	377028	BX112714	1.31904	0
HSI068D02	RNF13	Ring finger protein 13	Hs.12333	26981	BX099493	0.77734	0.750256		HSI039B03	PLCG2	Phospholipase C, gamma 2 (phosphatidylinositol-specific)	Hs.413111	201467	BX090348	1.31894	0
HSI163G03	C10orf56	Chromosome 10 open reading frame 56	Hs.523080	745194	BX103983	0.777565	0		HSI024A05	BNIP2	BCL2/adenovirus E1B 19kDa interacting protein 2	Hs.283454	146213	BX102000	1.31852	0
HSI158F02	C20orf117	Chromosome 20 open reading frame 117	Hs.460807	342327	BX113923	0.777679	0		HSI015C12	CTNNAL1	Catenin (cadherin-associated protein), alpha-like 1	Hs.58488	36498	BX100018	1.31781	0
HSI176D07	LOC387702	Similar to FtsJ homolog 2 isoform b; cell division protein FtsJ; rRNA (uridine-2-O-)-methyltransferase	Hs.144315	1743080	BX112259	0.777998	0		HSI098C03	C10orf97	Chromosome 10 open reading frame 97	Hs.158870	36678	BX097166	1.31778	0
HSI068G03	RFC5	Replication factor C (activator 1) 5, 36.5kDa	Hs.506989	713473	AA283772	0.778034	0		HSI006E02	ELK3	ELK3, ETS-domain protein (SRF accessory protein 2)	Hs.46523	122282	BX110517	1.31777	0
HSI046D01	ANGEL2	Angel homolog 2 (Drosophila)	Hs.157078	256483	BX111493	0.778817	0		HSI100A05	CLEC2B	C-type lectin domain family 2, member B	Hs.85201	47481	BX119769	1.31752	0
HSI015E03	LRRC61	Leucine rich repeat containing 61	Hs.488679	38606	BX093316	0.778839	0		HSI001F01	CDC42SE2	CDC42 small effector 2	Hs.508829	22209	BX107990	1.31729	0
HSI019C07	SYNGR2	Synaptogyrin 2	Hs.464210	42740	BX116477	0.778968	0		HSI045C06	OGT	O-linked N-acetylglucosamine (GlcNAc) transferase (UDP-N-acetylglucosamine:polypeptide-N-acetylglucosaminyl transferase)	Hs.405410	246475	BX110892	1.31727	0
HSI047F10	HMGA2	High mobility group AT-hook 2	Hs.505924	261204	BX092261	0.778974	0		HSI065G09	TLR2	Toll-like receptor 2	Hs.519033	429126	BX095256	1.31668	0
HSI016G10	LPPR2	Lipid phosphate phosphatase-related protein type 2	Hs.6846	40944	BX114782	0.779306	0		HSI075A06	PHLDB2	Pleckstrin homology-like domain, family B, member 2	Hs.477114	753907	BX106580	1.31659	0
HSI077G03	KIAA0828	Cell division cycle 26	Hs.195058	774198	BX095769	0.779454	0		HSI005G09	IDI2	Isopentenyl-diphosphate delta isomerase 2	Hs.9270	120910	BX094981	1.31633	0
HSI048B01	TCF20	Transcription factor 20 (AR1)	Hs.475018	268298	BX105591	0.77968	0		HSI123G06	RP3-477H23.1	KIAA1043 protein	Hs.387856	41340	BX110718	1.31591	0
HSI163E04	EST	Transcribed locus	Hs.191602	745802	BX113758	0.779957	0		HSI044C05	LAMP2	Lysosomal-associated membrane protein 2	Hs.496684	234547	BX113463	1.31587	0
HSI038E01	BMP2K	BMP2 inducible kinase	Hs.146551	202633	BX091291	0.779959	0		HSI033C09	TRAF3IP2	TRAF3 interacting protein 2	Hs.486228	51133	H19336	1.31577	0
HSI097C12	C10orf95	Chromosome 10 open reading frame 95	Hs.225084	2407887	BX091644	0.780063	0		HSI152B03	PSMA3	Proteasome (prosome, macropain) subunit, alpha type, 3	Hs.558799	277637	BX090451	1.31564	0
HSI040E03	GNAS	GNAS complex locus	Hs.125898	208111	CR740504	0.780165	0		HSI010F05	ACAA2	Acetyl-Coenzyme A acyltransferase 2 (mitochondrial 3-oxoacyl-Coenzyme A thiolase)	Hs.200136	28580	BX110454	1.31542	0
HSI029A02	KIAA1522	KIAA1522	Hs.528659	163171	BX104993	0.780368	0.931784		HSI024G08	C19orf2	Chromosome 19 open reading frame 2	Hs.466391	149201	BX119895	1.31502	0
HSI026B03	GIYD2	Coronin, actin binding protein, 1A pseudogene	Hs.460558	154523	BX100953	0.780403	0		HSI082E03	TLK1	Tousled-like kinase 1	Hs.470586	825383	BX117955	1.31496	0
HSI087E11	CYLC2	Cylicin, basic protein of sperm head cytoskeleton 2	Hs.3232	1642124	BX097520	0.780607	0		HSI057C10	CBFB	Core-binding factor, beta subunit	Hs.460988	322494	BX097758	1.31484	0
HSI045F07	LOC92497	Hypothetical protein LOC92497	Hs.524660	248095	BX112724	0.780881	0		HSI091B07	SLC35A5	Solute carrier family 35, member A5	Hs.237480	1839589	BX092640	1.31475	0
HSI055H11	MALL	Mal, T-cell differentiation protein-like	Hs.185055	306312	BX102947	0.780884	0		HSI154D01	EST	Transcribed locus	Hs.560510	288821	BX105598	1.31473	0
HSI011A01	PARP6	Poly (ADP-ribose) polymerase family, member 6	Hs.270244	1704569	BX089186	0.781075	0		HSI098A03	EST	Transcribed locus	Hs.443200	23136	BX095628	1.31465	0
HSI019G06	ZNF692	Zinc finger protein 692	Hs.377705	132901	BX112576	0.781127	0		HSI034D01	ZCCHC14	Zinc finger, CCHC domain containing 14	Hs.156231	52751	BX113834	1.31435	0
HSI071E03	KCNJ10	Potassium inwardly-rectifying channel, subfamily J, member 10	Hs.408960	730016	BX113811	0.781128	0		HSI057E05	C9orf5	Chromosome 9 open reading frame 5	Hs.308074	322567	BX115058	1.31342	0
HSI113B04	LUC7L2	LUC7-like 2 (S. cerevisiae)	Hs.530118	111639	T90999	0.78124	0		HSI050D05	PPP1CC	Protein phosphatase 1, catalytic subunit, gamma isoform	Hs.79081	279216	BX100010	1.31322	0
HSI068C10	KLHL8	Kelch-like 8 (Drosophila)	Hs.106601	27941	BX095294	0.781383	0		HSI029C04	PFAAP5	Hypothetical gene CG012	Hs.507680	43905	BX108408	1.31322	0
HSI063E02	CSNK1E	Casein kinase 1, epsilon	Hs.474833	362972	BX095111	0.781564	0		HSI153F12	EST	Transcribed locus	Hs.6217	289530	BX091022	1.31317	0
HSI005B09	COG4	Component of oligomeric golgi complex 4	Hs.208680	115325	BX102518	0.781719	0		HSI040D06	ATP11B	ATPase, Class VI, type 11B	Hs.478429	208582	BX099431	1.31312	0
HSI140E09	KIF6	Kinesin family member 6	Hs.434296	203700	H56052	0.781842	0		HSI128G10	EST	Transcribed locus	Hs.571942	150135	BX107721	1.3128	0
HSI130G12	GARNL3	GTPase activating Rap/RanGAP domain-like 3	Hs.29304	156373	BX101943	0.781851	0		HSI070D08	ATP9A	ATPase, Class II, type 9A	Hs.368002	724469	AA250764	1.31278	0
HSI124D11	C9orf140	Chromosome 9 open reading frame 140	Hs.19322	41603	BX097837	0.781864	0		HSI025A10	PLEKHF2	Pleckstrin homology domain containing, family F (with FYVE domain) member 2	Hs.29724	150003	BX119661	1.31258	0
HSI117E11	UXS1	UDP-glucuronate decarboxylase 1	Hs.469561	124100	BX118823	0.782005	0		HSI049E02	ZFP106	Zinc finger protein 106 homolog (mouse)	Hs.511143	271982	BX117002	1.31248	0
HSI009A02	ZNF138	Zinc finger protein 138	Hs.530045	128795	BX106973	0.782115	0		HSI117F03	EST	Transcribed locus	Hs.444593	123722	BX094335	1.31241	0
HSI006A08	PARS2	Prolyl-tRNA synthetase (mitochondrial)(putative)	Hs.380169	121478	BX110932	0.782263	0		HSI030F08	C17orf27	Chromosome 17 open reading frame 27	Hs.195642	46772	BX115069	1.31237	0
HSI061A11	EST	Transcribed locus		343892		0.782282	0.874597		HSI030D12	SON	SON DNA binding protein	Hs.517262	47174	CR742384	1.31224	0
HSI157D07	EST	Transcribed locus	Hs.261069	322469	BX103820	0.782389	0		HSI033C11	CREG1	Cellular repressor of E1A-stimulated genes 1	Hs.5710	52549	BX105268	1.31175	0
HSI071G03	C14orf148	Chromosome 14 open reading frame 148	Hs.97556	729401	AA399545	0.782473	0		HSI048A05	MAP3K7IP2	Mitogen-activated protein kinase kinase kinase 7 interacting protein 2	Hs.269775	260227	BX093382	1.31172	0
HSI110G10	ZNF468	Zinc finger protein ZNF468	Hs.467223	144951	BX106193	0.782612	0.85381		HSI087G08	FLJ40411	FLJ40411 protein	Hs.585145	1650040	BX103157	1.31151	0
HSI141G12	EST	Transcribed locus	Hs.37748	207248	BX100038	0.782726	0		HSI051A09	BRWD2	Bromodomain and WD repeat domain containing 2	Hs.144447	278582	BX096678	1.31142	0
HSI027G06	C1orf93	Chromosome 1 open reading frame 93	Hs.462033	157848	BX117507	0.783339	0		HSI098D11	ERG	V-ets erythroblastosis virus E26 oncogene like (avian)	Hs.473819	123755	BX115313	1.31114	0
HSI024D11	SFXN5	Sideroflexin 5	Hs.368171	146375	BX097249	0.783346	0		HSI098G10	GOLPH3	Golgi phosphoprotein 3 (coat-protein)	Hs.408909	197077	BX091187	1.3108	0
HSI008A03	C1orf2	Chromosome 1 open reading frame 2	Hs.348308	125314	BX095192	0.783404	0		HSI023E05	KIAA0831	KIAA0831	Hs.414809	142927	BX100584	1.31007	0
HSI065C08	PKP4	Plakophilin 4	Hs.407580	417031	BX109413	0.783718	0.659324		HSI082A10	DHX29	DEAH (Asp-Glu-Ala-His) box polypeptide 29	Hs.444208	823672	BX105147	1.30921	0
HSI155F04	EST	Transcribed locus	Hs.49790	297872	BX108926	0.783757	0		HSI051C11	BTG1	B-cell translocation gene 1, anti-proliferative	Hs.255935	281858	BX115018	1.30893	0
HSI039G04	SCAMP3	Secretory carrier membrane protein 3	Hs.200600	206313	BX090294	0.783799	0		HSI023A06	RECK	Reversion-inducing-cysteine-rich protein with kazal motifs	Hs.388918	145098	BX110380	1.30837	0
HSI070G08	TFAM	Transcription factor A, mitochondrial	Hs.559835	728071	BX115113	0.783861	0		HSI051D09	SLC8A3	Solute carrier family 8 (sodium-calcium exchanger), member 3	Hs.337696	282749	BX098112	1.30733	0
HSI137F08	HIST1H2BD	Histone 1, H2bd	Hs.130853	198418	BX089919	0.784015	0		HSI132D06	LKAP	Limkain b1	Hs.173524	46209	BX093887	1.30723	0
HSI088E06	C10orf118	Chromosome 10 open reading frame 118	Hs.159066	1695279	BX091088	0.784032	0		HSI059F10	TXNDC4	Thioredoxin domain containing 4 (endoplasmic reticulum)	Hs.154023	321614	BX117215	1.30698	0
HSI117B08	EST	Transcribed locus	Hs.398136	123952	BX094037	0.784042	0		HSI153D10	TMEM32	Transmembrane protein 32	Hs.110702	282438	BX100080	1.30627	0
HSI170B10	EST	Transcribed locus	Hs.222079	1505857	BX116575	0.784048	0		HSI082B09	PDHB	Pyruvate dehydrogenase (lipoamide) beta	Hs.161357	815049	BX113325	1.30614	0
HSI167B12	EST	Transcribed locus	Hs.429844	795502	AA454211	0.784121	0		HSI084C06	MGC48628	Similar to KIAA1680 protein	Hs.405538	1394268	BX119437	1.30544	0
HSI137D11	IGF1R	Insulin-like growth factor 1 receptor	Hs.20573	193790	BX106215	0.784125	0		HSI031B02	MYRIP	Myosin VIIA and Rab interacting protein	Hs.371395	50781	BX107004	1.30525	0
HSI178G07	EST	Transcribed locus	Hs.569043	1839865	BX099340	0.784356	0		HSI048G03	RP5-1022P6.2	Hypothetical protein KIAA1434	Hs.472044	270086	BX091262	1.30504	0
HSI154D10	EST	Transcribed locus	Hs.250028	292533	CR740909	0.784461	0		HSI018A10	STXBP3	Syntaxin binding protein 3	Hs.530436	42858	BX105547	1.3047	0
HSI140B01	RRAGC	Ras-related GTP binding C	Hs.532461	203497	BX117665	0.784547	0		HSI055B05	SESN1	Sestrin 1	Hs.59554	297832	BX110933	1.30448	0
HSI161E08	GPR113	G protein-coupled receptor 113	Hs.515850	730378	BX103074	0.784555	0		HSI074H03	SNCAIP	Synuclein, alpha interacting protein (synphilin)	Hs.426463	753791	BX117120	1.30446	0
HSI074B05	GCAT	Glycine C-acetyltransferase (2-amino-3-ketobutyrate coenzyme A ligase)	Hs.54609	745376	BX101962	0.784829	0		HSI150H02	PGS1	Phosphatidylglycerophosphate synthase 1	Hs.584838	272264	BX115081	1.30383	0
HSI036H01	AKT2	V-akt murine thymoma viral oncogene homolog 2	Hs.515406	195850	CR738714	0.784862	0		HSI165H04	CFLAR	CASP8 and FADD-like apoptosis regulator	Hs.390736	767782	BX119078	1.30321	0
HSI009E04	DNER	Delta-notch-like EGF repeat-containing transmembrane	Hs.234074	25810	BX114311	0.78535	0.262633		HSI143A09	REV3L	REV3-like, catalytic subunit of DNA polymerase zeta (yeast)	Hs.232021	219942	BX111222	1.30284	0
HSI075C02	PLXNB1	Plexin B1	Hs.476209	755952	BX118816	0.785413	0		HSI036A06	ARHGEF10	Rho guanine nucleotide exchange factor (GEF) 10	Hs.98594	187919	H44629	1.30281	0
HSI012C12	MYST3	MYST histone acetyltransferase (monocytic leukemia) 3	Hs.491577	31887	R43233	0.785454	0		HSI036E11	ARHGAP17	Rho GTPase activating protein 17	Hs.373793	194618	BX104405	1.30268	0
HSI008E03	SOX13	SRY (sex determining region Y)-box 13	Hs.201671	129348	BX094012	0.785616	0		HSI054A10	BTK	Bruton agammaglobulinemia tyrosine kinase	Hs.159494	295208	BX097544	1.30234	0
HSI073G10	PSCD2	Pleckstrin homology, Sec7 and coiled-coil domains 2 (cytohesin-2)	Hs.8517	742105	BX095028	0.78595	0		HSI131D01	MGC61598	Similar to ankyrin-repeat protein Nrarp	Hs.535075	162715	BX089916	1.3018	0
HSI059H09	RPS6KB2	Ribosomal protein S6 kinase, 70kDa, polypeptide 2	Hs.534345	324712	BX093439	0.7861	0		HSI098H10	SLC25A27	Solute carrier family 25, member 27	Hs.40510	243244	BX100761	1.30178	0
HSI083D04	BMP8B	Bone morphogenetic protein 8b (osteogenic protein 2)	Hs.409964	1032431	BX093238	0.786115	0		HSI050C12	BCCIP	BRCA2 and CDKN1A interacting protein	Hs.370292	277519	BX101041	1.30144	0
HSI181G10	EST	Transcribed locus		6025505		0.786117	0		HSI112F10	EST	Transcribed locus	Hs.571199	108843	BX103444	1.30128	0
HSI028D11	NEDD4L	Neural precursor cell expressed, developmentally down-regulated 4-like	Hs.185677	1672887	BX119441	0.786126	0		HSI108E11	GPR177	G protein-coupled receptor 177	Hs.479491	382649	BX108832	1.30092	0
HSI111A10	EST	Transcribed locus	Hs.13208	22376	BX095965	0.786214	0		HSI013G12	RABGEF1	RAB guanine nucleotide exchange factor (GEF) 1	Hs.530053	31730	BX101615	1.30044	0
HSI048G01	CHSY1	Carbohydrate (chondroitin) synthase 1	Hs.110488	267772	BX101337	0.786313	0		HSI052E11	MORC3	MORC family CW-type zinc finger 3	Hs.421150	289143	BX100458	1.30017	0
HSI011F05	LOC81691	Exonuclease NEF-sp	Hs.177926	28543	BX115403	0.786338	0		HSI018F03	VAMP2	Vesicle-associated membrane protein 2 (synaptobrevin 2)	Hs.25348	42798	BX117489	1.30017	0
HSI076A02	FLJ20422	Hypothetical protein FLJ20422	Hs.26570	759210	BX099765	0.786515	0		HSI028B08	APOL2	Apolipoprotein L, 2	Hs.474740	160279	BX115911	1.29981	0.184634
HSI113E12	MAMDC2	MAM domain containing 2	Hs.547172	109649	BX091575	0.786596	0		HSI045A10	STAG1	Stromal antigen 1	Hs.412586	243572	BX117851	1.29976	0
HSI031G08	LRRN5	Leucine rich repeat neuronal 5	Hs.26312	47504	BX092890	0.786805	0.191816		HSI022A02	ZNF302	Zinc finger protein 302	Hs.436350	141393	BX101758	1.29909	0.821915
HSI045H05	YIPF5	Yip1 domain family, member 5	Hs.372050	245190	N54466	0.787313	0.818762		HSI020F03	C9orf72	Chromosome 9 open reading frame 72	Hs.493639	135498	BX107169	1.29903	0
HSI169F04	GPR64	G protein-coupled receptor 64	Hs.146978	1388233	AA844042	0.787628	0		HSI085A03	CTLA4	Cytotoxic T-lymphocyte-associated protein 4	Hs.247824	1471441	AI733018	1.29879	0
HSI012E09	LSM16	LSM16 homolog (EDC3, S. cerevisiae)	Hs.96852	30872	BX106083	0.78773	0		HSI017C10	TJP1	Tight junction protein 1 (zona occludens 1)	Hs.510833	41141	BX094642	1.29858	0
HSI091H04	TMEM25	Transmembrane protein 25	Hs.351344	1882648	AI279064	0.787753	0		HSI031B06	SYT11	Synaptotagmin XI	Hs.32984	49367	BX109446	1.29793	0
HSI078D02	EST	Transcribed locus	Hs.444391	1640545	BX116583	0.78819	0		HSI038E05	STK10	Serine/threonine kinase 10	Hs.519756	200793	BX092144	1.2978	0
HSI119E06	EST	Transcribed locus	Hs.245931	126859	BX089233	0.788377	0		HSI166F09	LOC400043	Hypothetical gene supported by BC009385	Hs.19193	796495	BX094287	1.29745	0
HSI128A11	EST	Transcribed locus	Hs.173049	140775	BX092992	0.788484	0		HSI129F06	ABCA10	ATP-binding cassette, sub-family A (ABC1), member 10	Hs.25377	152375	BX110437	1.29706	0.201883
HSI077C02	CPEB4	Cytoplasmic polyadenylation element binding protein 4	Hs.127126	768454	BX109354	0.789019	0		HSI097C08	F2RL3	Coagulation factor II (thrombin) receptor-like 3	Hs.137574	2391725	AI739295	1.29691	0
HSI159A12	E2F2	E2F transcription factor 2	Hs.194333	346464	BX097125	0.7891	0		HSI057G09	HEBP1	Heme binding protein 1	Hs.294133	309210	BX104418	1.29666	0.649788
HSI114F06	EST	Transcribed locus	Hs.573590	112021	BX095592	0.789401	0		HSI018A09	SOAT1	Sterol O-acyltransferase (acyl-Coenzyme A: cholesterol acyltransferase) 1	Hs.496383	130109	BX097099	1.29659	0
HSI017D02	SGEF	Src homology 3 domain-containing guanine nucleotide exchange factor	Hs.240845	41305	BX093031	0.789683	0.373862		HSI003E06	RAP1A	RAP1A, member of RAS oncogene family	Hs.190334	25134	BX108177	1.29643	0
HSI094D07	C1orf152	Chromosome 1 open reading frame 152	Hs.552837	2150227	BX118157	0.789684	0		HSI032A06	TMED2	Transmembrane emp24 domain trafficking protein 2	Hs.75914	49339	BX113833	1.2964	0
HSI094B01	CD3EAP	CD3E antigen, epsilon polypeptide associated protein	Hs.446684	2110499	BX117092	0.789766	0		HSI070D10	NUP54	Nucleoporin 54kDa	Hs.430435	725761	BX091745	1.29634	0
HSI157D02	D21S2088E	D21S2088E	Hs.145622	307666	BX116898	0.789897	0		HSI086H04	CERKL	Ceramide kinase-like	Hs.440955	1623769	BX102612	1.29562	0
HSI109C11	AKR7A2	Aldo-keto reductase family 7, member A2 (aflatoxin aldehyde reductase)	Hs.512807	2392039	BX110689	0.78997	0		HSI060D03	TDO2	Tryptophan 2,3-dioxygenase	Hs.183671	327488	BX113653	1.29502	0
HSI035H05	C20orf35	Chromosome 20 open reading frame 35	Hs.472847	183887	BX100639	0.789995	0		HSI059C08	CCDC46	Coiled-coil domain containing 46	Hs.408676	323807	BX097629	1.29488	0
HSI158F12	ZC3H11A	Zinc finger CCCH-type containing 11A	Hs.532399	342380	BX102952	0.790131	0		HSI016C06	COL4A3BP	Collagen, type IV, alpha 3 (Goodpasture antigen) binding protein	Hs.270437	38903	BX099026	1.29466	0
HSI179F11	ENAM	Enamelin	Hs.283949	1843367	AI221906	0.790245	0.172764		HSI116H04	LPIN2	Lipin 2	Hs.132342	123813	BX115417	1.29447	0
HSI057C04	RPS4Y1	Ribosomal protein S4, Y-linked 1	Hs.282376	309449	BX108320	0.790374	0.161884		HSI022E01	FAM44A	Family with sequence similarity 44, member A	Hs.106204	138704	BX102627	1.29435	0
HSI073B03	DEFB129	Defensin, beta 129	Hs.112087	743161	BX089881	0.79045	0		HSI018F12	PTPRK	Protein tyrosine phosphatase, receptor type, K	Hs.155919	42062	BX098620	1.29399	0.130721
HSI028G04	SEPTIN9	Septin 9	Hs.440932	44578	BX118475	0.790468	0		HSI040F07	SLC31A2	Solute carrier family 31 (copper transporters), member 2	Hs.24030	207516	BX095395	1.29388	0
HSI167B07	C9orf80	Chromosome 9 open reading frame 80	Hs.536958	797003	BX100148	0.790562	0		HSI121H03	OACT2	O-acyltransferase (membrane bound) domain containing 2	Hs.467634	31494	BX095727	1.29384	0
HSI031H10	MRPL28	Mitochondrial ribosomal protein L28	Hs.513230	48458	BX102686	0.790718	0		HSI012G05	GCK	Glucokinase (hexokinase 4, maturity onset diabetes of the young 2)	Hs.1270	30981	BX108401	1.29361	0
HSI006A12	NUP210	Nucleoporin 210kDa	Hs.475525	122782	BX114540	0.790749	0		HSI097F07	STARD9	START domain containing 9	Hs.122061	29247	BX093327	1.29336	0
HSI157G08	DOK6	Docking protein 6	Hs.278285	322638	BX095749	0.790756	0		HSI129C06	STAM2	Signal transducing adaptor molecule (SH3 domain and ITAM motif) 2	Hs.17200	149985	BX103522	1.29274	0
HSI101C08	EST	Transcribed locus	Hs.560351	1454385	BX101723	0.790859	0		HSI173A01	NOD3	NOD3 protein	Hs.128357	1573685	BX104692	1.29232	0
HSI173C07	EST	Transcribed locus	Hs.127176	1574120	BX115301	0.790882	0		HSI052G09	ANKRD10	Ankyrin repeat domain 10	Hs.525163	292337	BX107788	1.29231	0
HSI075D08	SLC25A25	Solute carrier family 25 (mitochondrial carrier; phosphate carrier), member 25	Hs.5476	756191	BX094522	0.791199	0		HSI036H04	TACC1	Transforming, acidic coiled-coil containing protein 1	Hs.279245	193182	BX110977	1.29193	0
HSI029E12	DVL1	Dishevelled, dsh homolog 1 (Drosophila)	Hs.74375	47021	H10923	0.791444	0		HSI160E04	EST	Transcribed locus	Hs.516646	727139	BX099143	1.29142	0
HSI174A01	PANK2	Pantothenate kinase 2 (Hallervorden-Spatz syndrome)	Hs.516859	1870428	BX090197	0.791462	0		HSI023H02	MATR3	Matrin 3	Hs.268939	142263	BX103676	1.29138	0
HSI045C11	MOBKL2A	MOB1, Mps One Binder kinase activator-like 2A (yeast)	Hs.86912	246798	BX106098	0.791523	0.369151		HSI024F10	USP9X	Ubiquitin specific peptidase 9, X-linked	Hs.77578	147052	BX093192	1.29133	0
HSI158B04	LOC391047	Similar to NAD-dependent deacetylase sirtuin 5 (SIR2-like protein 5)	Hs.22137	341659	BX117828	0.791564	0.702021		HSI044B01	MAN1C1	Mannosidase, alpha, class 1C, member 1	Hs.197043	233880	BX093467	1.29133	0
HSI166D03	EST	Transcribed locus	Hs.574203	786616	BX103938	0.791566	0		HSI018C09	SNAPC3	Small nuclear RNA activating complex, polypeptide 3, 50kDa	Hs.546299	41694	BX119762	1.29043	0
HSI059A12	LRRC20	Leucine rich repeat containing 20	Hs.7778	324158	BX106128	0.791675	0		HSI172E05	NRP1	Neuropilin 1	Hs.131704	1552688	BX094348	1.29035	0
HSI089D05	EST	Transcribed locus	Hs.370221	1632620	BX093622	0.791749	0		HSI031H11	SPIN	Spindlin	Hs.146804	49552	BX104249	1.28988	0
HSI044E07	PRKACA	Protein kinase, cAMP-dependent, catalytic, alpha	Hs.194350	240254	BX106749	0.791769	0.226901		HSI017G01	NCOA4	Nuclear receptor coactivator 4	Hs.522932	41773	BX092668	1.28984	0
HSI075A01	BOK	BCL2-related ovarian killer	Hs.293753	754200	BX100258	0.791813	0		HSI017E09	KIAA0644	KIAA0644 gene product	Hs.21572	41539	BX094991	1.28978	0
HSI066G06	IL17RE	Interleukin 17 receptor E	Hs.390823	469810	BX103528	0.791915	0		HSI146H05	FGD5	FYVE, RhoGEF and PH domain containing 5	Hs.412406	245147	BX113762	1.28951	0
HSI124C07	ZNF193	Zinc finger protein 193	Hs.100921	130230	BX098713	0.791929	0		HSI018C07	RAB2	RAB2, member RAS oncogene family	Hs.369017	37649	BX107576	1.28918	0
HSI042E02	U2AF1L4	U2(RNU2) small nuclear RNA auxiliary factor 1-like 4	Hs.352548	220166	BX108981	0.791955	0		HSI036D07	SENP6	SUMO1/sentrin specific peptidase 6	Hs.485784	190201	BX117537	1.28917	0
HSI118F05	EST	Transcribed locus	Hs.348874	126274	BX113572	0.791974	0		HSI062A09	PCDH18	Protocadherin 18	Hs.518989	345447	BX101089	1.28825	0
HSI051D10	C11orf24	Chromosome 11 open reading frame 24	Hs.303025	282651	N50050	0.792194	0		HSI003E05	YPEL5	Yippee-like 5 (Drosophila)	Hs.515890	24500	BX109807	1.28824	0
HSI089C07	KIAA1919	KIAA1919	Hs.400572	1715370	CR745955	0.792255	0		HSI064B09	FGF7	Fibroblast growth factor 7 (keratinocyte growth factor)	Hs.567268	365515	BX094084	1.28813	0
HSI070A01	PVRL2	Poliovirus receptor-related 2 (herpesvirus entry mediator B)	Hs.326371	725066	BX102084	0.792456	0		HSI121C09	ARHGAP26	Rho GTPase activating protein 26	Hs.293593	30036	BX101469	1.28793	0
HSI039C09	DCST2	DC-STAMP domain containing 2	Hs.549155	205012	BX114870	0.792526	0		HSI079C05	AMY2B	Amylase, alpha 2B; pancreatic	Hs.484588	788552	BX114324	1.28761	0
HSI042E09	SULT1A1	Sulfotransferase family, cytosolic, 1A, phenol-preferring, member 1	Hs.567342	229827	BX109726	0.792785	0		HSI107H04	ZNF434	Zinc finger protein 434	Hs.123295	1336690	BX110521	1.2872	0
HSI163F09	BAIAP2L2	BAI1-associated protein 2-like 2	Hs.474822	746202	BX106811	0.792805	0		HSI022A06	GOLT1B	Golgi transport 1 homolog B (S. cerevisiae)	Hs.62275	139341	BX102764	1.28719	0
HSI019C03	SLC37A4	Solute carrier family 37 (glycerol-6-phosphate transporter), member 4	Hs.132760	37719	BX116040	0.793015	0		HSI019D08	TPST1	Tyrosylprotein sulfotransferase 1	Hs.421194	134130	BX098054	1.28663	0
HSI025C05	ZNF148	Zinc finger protein 148 (pHZ-52)	Hs.380334	148677	BX107487	0.793308	0		HSI018E09	C8orf57	Chromosome 8 open reading frame 57	Hs.492187	42895	BX102726	1.28613	0
HSI098F07	LOC389950	Similar to immunoglobulin lambda-1 variable region	Hs.522850	287534	BX089374	0.793319	0		HSI044F10	VAMP3	Vesicle-associated membrane protein 3 (cellubrevin)	Hs.66708	241884	BX117244	1.28586	0
HSI130H01	EST	Transcribed locus	Hs.129873	156032	BX104588	0.793635	0		HSI050G11	FAT4	FAT tumor suppressor homolog 4 (Drosophila)	Hs.269121	278925	BX117858	1.28578	0
HSI036G09	BRRN1	Barren homolog 1 (Drosophila)	Hs.308045	193222	BX118893	0.793835	0		HSI100D05	NRP1	Neuropilin 1	Hs.131704	42613	BX098289	1.285	0
HSI026G04	ZNFX1	Zinc finger, NFX1-type containing 1	Hs.371794	153472	BX103785	0.793892	0		HSI094G09	CHFR	Checkpoint with forkhead and ring finger domains	Hs.507336	489826	AA099835	1.28443	0
HSI023C05	SUMF2	Sulfatase modifying factor 2	Hs.279696	145526	BX117968	0.794182	0		HSI037E01	KIAA0372	KIAA0372	Hs.482868	196844	BX101844	1.28411	0
HSI075G09	CCL13	Chemokine (C-C motif) ligand 13	Hs.414629	758321	BX119227	0.79424	0		HSI053H08	CREB3L2	CAMP responsive element binding protein 3-like 2	Hs.490273	297158	BX096377	1.28375	0
HSI043D08	RTKN	Rhotekin	Hs.192854	232747	BX108122	0.794272	0		HSI107D02	UNQ6975	NGNL6975	Hs.468368	1892310	BX114197	1.28362	0
HSI163H03	MLANA	Melan-A	Hs.154069	754092	BX112700	0.794398	0		HSI020E03	PPFIA1	Protein tyrosine phosphatase, receptor type, f polypeptide (PTPRF), interacting protein (liprin), alpha 1	Hs.530749	138153	BX093006	1.28304	0
HSI057B04	WDR20	WD repeat domain 20	Hs.36859	310551	BX112418	0.794448	0		HSI022D11	FLJ34077	Weakly similar to zinc finger protein 195	Hs.538374	141597	BX094546	1.28263	0.168659
HSI022E10	CISH	Cytokine inducible SH2-containing protein	Hs.8257	138759	BX103591	0.794451	0		HSI160D04	CCDC64	Coiled-coil domain containing 64	Hs.369763	726398	BX102169	1.2826	0
HSI035B12	GDI1	GDP dissociation inhibitor 1	Hs.74576	179762	BX110973	0.794461	0		HSI157G10	CAPN7	Calpain 7	Hs.7145	321523	BX095412	1.28242	0
HSI177H02	IFNAR1	Interferon (alpha, beta and omega) receptor 1	Hs.529400	1755646	BX096370	0.794634	0		HSI158G03	FLJ38991	Mitochondrial COX18	Hs.356697	344372	BX112420	1.28237	0
HSI007G12	FLJ12684	Hypothetical protein FLJ12684	Hs.363087	127061	BX100922	0.794992	0		HSI131B07	EST	Transcribed locus	Hs.499901	156892	BX095000	1.28232	0
HSI155D02	EST	Transcribed locus		294503		0.795536	0		HSI019F02	CLTA	Clathrin, light polypeptide (Lca)	Hs.522114	132398	BX107238	1.2823	0
HSI094A11	WDR33	WD repeat domain 33	Hs.554831	2115404	AI474201	0.795685	0.595756		HSI160B02	IL15	Interleukin 15	Hs.168132	1584260	BX116580	1.28214	0
HSI150A01	C21orf66	Chromosome 21 open reading frame 66	Hs.473635	263804	BX117702	0.796135	0		HSI132D11	EPIM	Hypothetical gene supported by AK090616	Hs.437585	45906	BX113421	1.28198	0
HSI013G06	TAF6	TAF6 RNA polymerase II, TATA box binding protein (TBP)-associated factor, 80kDa	Hs.489309	33438	BX113283	0.796289	0		HSI014A03	KIAA0494	KIAA0494	Hs.100874	34288	BX092887	1.28177	0
HSI130H05	LOC285929	Similar to matrilin 2 precursor	Hs.491104	159081	BX091221	0.796291	0		HSI029D03	BCLAF1	BCL2-associated transcription factor 1	Hs.486542	163024	BX092546	1.28157	0
HSI075E09	SC65	Synaptonemal complex protein SC65	Hs.446459	755888	AA496536	0.796388	0		HSI002E01	NOTCH2	Notch homolog 2 (Drosophila)	Hs.584781	23249	R39199	1.28137	0
HSI091E09	NSUN6	NOL1/NOP2/Sun domain family, member 6	Hs.396175	1639463	BX095274	0.79641	0		HSI148E03	C3orf58	Chromosome 3 open reading frame 58	Hs.288954	258776	BX109931	1.28107	0
HSI118E07	RGS6	Regulator of G-protein signalling 6	Hs.509872	126401	BX109713	0.796533	0		HSI012B08	PUM2	Pumilio homolog 2 (Drosophila)	Hs.467824	31883	BX094307	1.28078	0.608535
HSI010A11	CCHCR1	Coiled-coil alpha-helical rod protein 1	Hs.485075	25843	BX094003	0.796616	0.788219		HSI047A02	RNF146	Ring finger protein 146	Hs.267120	256590	BX108795	1.28068	0.586574
HSI171G12	MGC24039	Hypothetical protein MGC24039	Hs.118166	1553987	BX101163	0.796729	0		HSI075C01	USP25	Ubiquitin specific peptidase 25	Hs.473370	754333	BX107303	1.28064	0
HSI007H11	CD5L	CD5 antigen-like (scavenger receptor cysteine rich family)	Hs.134035	126392	BX094535	0.796787	0		HSI101A08	FLJ34922	Likely ortholog of mouse schlafen 8/9	Hs.462829	203768	BX094814	1.28015	0
HSI031C07	HEXIM2	Hexamthylene bis-acetamide inducible 2	Hs.56382	48956	BX115497	0.796943	0		HSI100G08	GOLPH3	Golgi phosphoprotein 3 (coat-protein)	Hs.408909	197077	BX091187	1.28011	0
HSI014H04	BAIAP3	BAI1-associated protein 3	Hs.458427	35437	BX112411	0.797168	0		HSI045A01	KDELC1	KDEL (Lys-Asp-Glu-Leu) containing 1	Hs.408629	243878	BX098759	1.27984	0
HSI015A03	PPP2R5B	Protein phosphatase 2, regulatory subunit B (B56), beta isoform	Hs.75199	35661	BX094477	0.797214	0		HSI015D01	CPE	Carboxypeptidase E	Hs.75360	36500	BX115789	1.27984	0
HSI078H08	PRKDC	Protein kinase, DNA-activated, catalytic polypeptide	Hs.491682	786105	BX105825	0.797272	0		HSI044H05	PAPSS1	3'-phosphoadenosine 5'-phosphosulfate synthase 1	Hs.368610	243852	BX105207	1.27822	0
HSI050D07	RP11-321G1.2	Hypothetical protein BC007652	Hs.334726	279102	BX106639	0.797988	0		HSI151B03	ATP6V1C1	ATPase, H+ transporting, lysosomal 42kDa, V1 subunit C1	Hs.86905	270561	BX091643	1.27798	0
HSI072E01	SCAMP4	Secretory carrier membrane protein 4	Hs.144980	740056	BX105110	0.798032	0		HSI149H05	SGCD	Sarcoglycan, delta (35kDa dystrophin-associated glycoprotein)	Hs.387207	265651	BX110483	1.27784	0
HSI076H04	SLC39A4	Solute carrier family 39 (zinc transporter), member 4	Hs.521934	769917	BX107695	0.798487	0		HSI096H03	RAB20	RAB20, member RAS oncogene family	Hs.508720	2365504	BX116686	1.27776	0
HSI037A11	KIAA0960	KIAA0960 protein	Hs.120855	1675693	BX103061	0.798495	0		HSI061B05	LAS1L	LAS1-like (S. cerevisiae)	Hs.522675	327307	BX096385	1.27761	0
HSI091H10	MGC13017	Similar to RIKEN cDNA A430101B06 gene	Hs.156506	1883148	BX109019	0.798517	0		HSI040H03	UQCRC2	Ubiquinol-cytochrome c reductase core protein II	Hs.528803	211482	BX115928	1.27757	0
HSI156A07	LOC388890	Hypothetical LOC388890	Hs.96704	300438	BX101307	0.798576	0		HSI160D06	PRICKLE2	Prickle-like 2 (Drosophila)	Hs.148105	727085	BX107253	1.27679	0
HSI163F04	UBE2E2	Ubiquitin-conjugating enzyme E2E 2 (UBC4/5 homolog, yeast)	Hs.475688	745512	BX097185	0.798668	0		HSI046G11	SLK	STE20-like kinase (yeast)	Hs.500972	248195	BX095435	1.27655	0
HSI077G12	LOC440312	LOC440312	Hs.409139	1643267	BX111982	0.798901	0		HSI022E07	BRP44L	Brain protein 44-like	Hs.172755	139930	BX102662	1.2765	0
HSI162E01	TNRC6B	Trinucleotide repeat containing 6B	Hs.372082	743211	BX101302	0.798963	0		HSI019C09	ATP6V1A	ATPase, H+ transporting, lysosomal 70kDa, V1 subunit A	Hs.477155	131291	BX096973	1.27634	0
HSI096B08	KIAA1219	KIAA1219 protein	Hs.436705	2337639	BX114436	0.799011	0		HSI049A12	CCNDBP1	Cyclin D-type binding-protein 1	Hs.36794	269301	BX106335	1.27624	0
HSI067H04	CCDC5	Coiled-coil domain containing 5 (spindle associated)	Hs.436617	484813	AA037511	0.799098	0		HSI151G06	EST	Transcribed locus	Hs.22247	276571	BX107867	1.27592	0
HSI072F06	EST	Transcribed locus	Hs.380930	731778	BX116888	0.799154	0		HSI049A01	SLC44A1	Solute carrier family 44, member 1	Hs.494700	266292	BX090382	1.27592	0
HSI049A09	CASP8	Caspase 8, apoptosis-related cysteine peptidase	Hs.558304	270980	CR741631	0.799302	0.518628		HSI118E04	EST	Transcribed locus	Hs.438384	127063	BX100971	1.27548	0
HSI131H01	ST8SIA2	ST8 alpha-N-acetyl-neuraminide alpha-2,8-sialyltransferase 2	Hs.302341	43881	BX118602	0.799458	0		HSI043A01	TBC1D1	TBC1 (tre-2/USP6, BUB2, cdc16) domain family, member 1	Hs.176503	1660572	BX103968	1.27534	0
HSI160G01	SLC39A1	Solute carrier family 39 (zinc transporter), member 1	Hs.7854	727981	AA398550	0.799475	0		HSI097G10	KCNK2	Potassium channel, subfamily K, member 2	Hs.497745	41905	BX096018	1.27468	0
HSI004H04	USP13	Ubiquitin specific peptidase 13 (isopeptidase T-3)	Hs.175322	112586	BX102558	0.799522	0		HSI061A05	CSRP3	Cysteine and glycine-rich protein 3 (cardiac LIM protein)	Hs.83577	342614	BX110942	1.27433	0
HSI014F11	DUSP14	Dual specificity phosphatase 14	Hs.91448	35093	BX113039	0.799546	0		HSI032D01	HADHB	Hydroxyacyl-Coenzyme A dehydrogenase/3-ketoacyl-Coenzyme A thiolase/enoyl-Coenzyme A hydratase (trifunctional protein), beta subunit	Hs.515848	52048	BX103995	1.27433	0
HSI160D02	CD2AP	CD2-associated protein	Hs.485518	726731	BX104733	0.799659	0		HSI125E09	ADAM12	ADAM metallopeptidase domain 12 (meltrin alpha)	Hs.386283	137162	BX098527	1.27431	0
HSI020G12	UFM1	Ubiquitin-fold modifier 1	Hs.524969	133732	BX116871	0.799747	0		HSI015C05	AKAP10	A kinase (PRKA) anchor protein 10	Hs.462457	34092	BX119553	1.27395	0
HSI002G08	RABIF	RAB interacting factor	Hs.90875	24954	BX111434	0.79976	0		HSI015A11	ANXA7	Annexin A7	Hs.386434	35240	BX099950	1.27391	0
HSI133A02	STK32C	Serine/threonine kinase 32C	Hs.469002	50231	BX108840	0.799834	0		HSI165E05	C9orf94	Chromosome 9 open reading frame 94	Hs.217297	756991	BX103271	1.27377	0
HSI080C10	FLJ20254	Hypothetical protein FLJ20254	Hs.533934	796223	AA460659	0.799932	0		HSI077E09	WDR44	WD repeat domain 44	Hs.98510	769012	BX090858	1.27345	0
HSI183A12	DVL1	Dishevelled, dsh homolog 1 (Drosophila)	Hs.74375	47021	H10923	0.800011	0		HSI119E11	ABCC9	ATP-binding cassette, sub-family C (CFTR/MRP), member 9	Hs.446050	1624052	BX097517	1.27318	0
HSI064G07	DUSP26	Dual specificity phosphatase 26 (putative)	Hs.8719	380481	BX090084	0.800033	0.731947		HSI003A06	C5orf15	Chromosome 5 open reading frame 15	Hs.355177	23825	BX097160	1.27288	0
HSI129B08	TMEM23	Transmembrane protein 23	Hs.386215	146939	BX101052	0.800109	0		HSI158B08	ENAH	Enabled homolog (Drosophila)	Hs.497893	342680	BX107749	1.27258	0
HSI155B05	LTBP1	Latent transforming growth factor beta binding protein 1	Hs.49787	296181	BX105037	0.800229	0		HSI009F09	UNC84A	Unc-84 homolog A (C. elegans)	Hs.438072	25398	BX109676	1.27241	0
HSI107H02	UBL3	Ubiquitin-like 3	Hs.145575	1869755	BX114377	0.800638	0		HSI016A12	ARL2BP	ADP-ribosylation factor-like 2 binding protein	Hs.513631	37264	BX114502	1.27233	0
HSI085C08	ADIPOR2	Adiponectin receptor 2	Hs.371642	1518542	AA903403	0.800654	0.0636714		HSI124D02	CTNNB1	Catenin (cadherin-associated protein), beta 1, 88kDa	Hs.476018	42816	BX097164	1.27221	0
HSI060A01	EST	Transcribed locus	Hs.368172	1654447	BX101563	0.800668	0		HSI020B04	JMJD2C	Jumonji domain containing 2C	Hs.157106	131865	BX108419	1.2719	0
HSI018F04	EXTL3	Exostoses (multiple)-like 3	Hs.491354	42254	BX095042	0.800941	0		HSI143G09	RAP1A	RAP1A, member of RAS oncogene family	Hs.190334	229820	BX106124	1.27157	0
HSI052G01	PTPRJ	Protein tyrosine phosphatase, receptor type, J	Hs.318547	292278	BX114039	0.801296	0		HSI058A02	ZNF451	Zinc finger protein 451	Hs.485628	310035	BX110059	1.27137	0
HSI007H10	IPO13	Importin 13	Hs.158497	126461	BX116797	0.801347	0		HSI081C12	FER1L3	Fer-1-like 3, myoferlin (C. elegans)	Hs.500572	810441	BX112736	1.27135	0
HSI079H08	BPY2IP1	BPY2 interacting protein 1	Hs.66048	795856	BX092352	0.801388	0.827293		HSI047C07	ARHGEF12	Rho guanine nucleotide exchange factor (GEF) 12	Hs.24598	265359	BX111258	1.27115	0
HSI168B09	ANKRD17	Ankyrin repeat domain 17	Hs.518804	1190747	BX095939	0.801449	0.536519		HSI130A10	LOC283666	Hypothetical protein LOC283666	Hs.37648	150097	BX103424	1.271	0
HSI121H07	LOC283439	Hypothetical protein LOC283439	Hs.21169	30102	BX109535	0.801466	0		HSI070A02	PCMTD1	Protein-L-isoaspartate (D-aspartate) O-methyltransferase domain containing 1	Hs.308480	725464	BX093336	1.27075	0.899895
HSI157H03	EST	Transcribed locus	Hs.209641	310031	BX117923	0.801703	0		HSI099A04	C16orf63	Chromosome 16 open reading frame 63	Hs.514179	200307	BX102874	1.27071	0
HSI179F10	METT5D1	Methyltransferase 5 domain containing 1	Hs.243326	1842559	BX093851	0.801778	0		HSI153B07	DGKH	Diacylglycerol kinase, eta	Hs.558670	280831	BX108957	1.27062	0
HSI005F09	EST	Transcribed locus	Hs.381113	120273	BX116188	0.801934	0		HSI136B12	PLDN	Pallidin homolog (mouse)	Hs.7037	191543	BX107727	1.2705	0
HSI155D03	STAU2	Staufen, RNA binding protein, homolog 2 (Drosophila)	Hs.561815	294527	BX097398	0.802091	0		HSI065G01	NIPA2	Non imprinted in Prader-Willi/Angelman syndrome 2	Hs.370367	428123	BX105988	1.2705	0
HSI057G11	GLS2	Glutaminase 2 (liver, mitochondrial)	Hs.212606	320497	BX119677	0.8021	0		HSI164F09	ELF3	E74-like factor 3 (ets domain transcription factor, epithelial-specific )	Hs.67928	756631	BX093212	1.27034	0.817133
HSI110F07	ABCB4	ATP-binding cassette, sub-family B (MDR/TAP), member 4	Hs.287827	39920	BX090915	0.80271	0		HSI076F04	RIN2	Ras and Rab interactor 2	Hs.472270	760158	BX091756	1.26975	0
HSI035H03	CLSTN3	Calsyntenin 3	Hs.535378	180785	R87697	0.802832	0.286989		HSI099A10	HSPA5	Heat shock 70kDa protein 5 (glucose-regulated protein, 78kDa)	Hs.522394	810505	BX091622	1.26968	0.245531
HSI022C04	ITPK1	Inositol 1,3,4-triphosphate 5/6 kinase	Hs.308122	139207	BX092024	0.802944	0		HSI043G11	LAPTM4A	Lysosomal-associated protein transmembrane 4 alpha	Hs.467807	240271	BX113519	1.2695	0
HSI170A03	EST	Transcribed locus	Hs.292063	1506167	BX115715	0.803251	0		HSI111H03	LOC441075	LOC441075	Hs.508479	22794	BX092035	1.26947	0
HSI002C09	CXorf1	Chromosome X open reading frame 1	Hs.106688	23766	BX115389	0.80338	0		HSI051D12	STK38L	Serine/threonine kinase 38 like	Hs.184523	282685	BX104583	1.26944	0.597922
HSI163D04	EST	Transcribed locus	Hs.116301	744672	BX101303	0.803774	0		HSI032C05	MFNG	Manic fringe homolog (Drosophila)	Hs.517603	51817	BX095835	1.26897	0
HSI117C05	MLKL	Mixed lineage kinase domain-like	Hs.119878	123976	BX106138	0.803806	0.315814		HSI094F08	P53CSV	P53-inducible cell-survival factor	Hs.69499	490554	BX113002	1.26895	0
HSI007F12	CARM1	Coactivator-associated arginine methyltransferase 1	Hs.371416	127004	BX098148	0.803889	0		HSI057C02	TOP2B	Topoisomerase (DNA) II beta 180kDa	Hs.475733	307862	BX104542	1.26875	0
HSI087F01	ABL1	V-abl Abelson murine leukemia viral oncogene homolog 1	Hs.431048	1644270	BX099890	0.803914	0		HSI098E08	KIAA1600	KIAA1600	Hs.192619	259953	BX103928	1.2685	0
HSI032C07	RPUSD1	RNA pseudouridylate synthase domain containing 1	Hs.101742	51604	BX098739	0.804036	0		HSI012G06	OSTM1	Osteopetrosis associated transmembrane protein 1	Hs.226780	30038	BX112333	1.26848	0
HSI047C03	GSTZ1	Glutathione transferase zeta 1 (maleylacetoacetate isomerase)	Hs.26403	265310	BX102837	0.804223	0		HSI164B04	CCDC35	Coiled-coil domain containing 35	Hs.135119	754989	BX100766	1.26804	0
HSI060B02	CIT	Citron (rho-interacting, serine/threonine kinase 21)	Hs.119594	343562	BX111898	0.804343	0		HSI098G02	TRIM4	Tripartite motif-containing 4	Hs.50749	268148	BX113412	1.26797	0
HSI073B05	CDK5	Cyclin-dependent kinase 5	Hs.166071	742595	BX112764	0.804853	0		HSI032A03	VAMP4	Vesicle-associated membrane protein 4	Hs.6651	49978	BX092081	1.26787	0
HSI052A02	MGC3207	Hypothetical protein MGC3207	Hs.439370	288719	BX098415	0.804875	0.774415		HSI031G09	EDNRB	Endothelin receptor type B	Hs.82002	49665	BX095848	1.26762	0
HSI112G04	EST	Transcribed locus	Hs.514856	24694	BX093829	0.805315	0		HSI002A05	TCERG1	Transcription elongation regulator 1	Hs.443465	66619	BX111611	1.26756	0
HSI132C05	PPP2R2D	Protein phosphatase 2, regulatory subunit B, delta isoform	Hs.380372	46404	BX112655	0.805378	0		HSI034C02	MTMR6	Myotubularin related protein 6	Hs.507536	172251	BX097604	1.26752	0.0263436
HSI017D09	SRCAP	Snf2-related CBP activator protein	Hs.584857	40884	BX092988	0.805461	0		HSI080D11	PGCP	Plasma glutamate carboxypeptidase	Hs.156178	796263	BX091504	1.26751	0
HSI037E04	CDC42	Cell division cycle 42 (GTP binding protein, 25kDa)	Hs.467637	196533	BX117107	0.805501	0.218726		HSI013A12	STK38	Serine/threonine kinase 38	Hs.409578	34211	BX099694	1.26727	0
HSI077E01	C20orf116	Chromosome 20 open reading frame 116	Hs.471975	770869	BX111989	0.805559	0.000460533		HSI039D12	SNAI2	Snail homolog 2 (Drosophila)	Hs.360174	204737	BX097493	1.26725	0
HSI109A06	COMT	Catechol-O-methyltransferase	Hs.370408	2392239	BX113474	0.805645	0		HSI033B06	EST	Transcribed locus	Hs.586607	51476	CR743912	1.26716	0
HSI038C05	ZNF37B	Zinc finger protein 37b (KOX 21)	Hs.278064	199169	BX094419	0.805712	0		HSI019H07	FAM91A1	Family with sequence similarity 91, member A1	Hs.459174	131049	BX094479	1.26704	0
HSI074C04	BAD	BCL2-antagonist of cell death	Hs.370254	746273	BX093156	0.805826	0		HSI039C02	PARP4	Poly (ADP-ribose) polymerase family, member 4	Hs.117825	205730	BX102015	1.26659	0
HSI153A09	SEC22L3	SEC22 vesicle trafficking protein-like 3 (S. cerevisiae)	Hs.445892	281127	BX103947	0.805881	0		HSI020B06	ZNF42	Zinc finger protein 42 (myeloid-specific retinoic acid-responsive)	Hs.399810	135342	BX114371	1.26621	0
HSI039H04	NRD1	Nardilysin (N-arginine dibasic convertase)	Hs.584782	205573	BX106220	0.806088	0		HSI026C05	IMPA1	Inositol(myo)-1(or 4)-monophosphatase 1	Hs.492120	151116	BX115573	1.26594	0
HSI064E08	FPGS	Folylpolyglutamate synthase	Hs.335084	376180	BX099362	0.806394	0.271145		HSI128B05	LOC137886	Hypothetical protein LOC137886	Hs.155572	143101	BX089373	1.26516	0
HSI163E10	EST	Transcribed locus	Hs.116323	744721	BX110189	0.806503	0		HSI127A01	TGFBR1	Transforming growth factor, beta receptor I (activin A receptor type II-like kinase, 53kDa)	Hs.494622	140725	BX111492	1.26505	0
HSI007C03	HDHD3	Haloacid dehalogenase-like hydrolase domain containing 3	Hs.7739	123756	BX099571	0.806614	0		HSI018F09	UBXD2	UBX domain containing 2	Hs.350806	42804	BX097067	1.26502	0
HSI012A10	CDH10	Cadherin 10, type 2 (T2-cadherin)	Hs.92489	32431	BX116257	0.806642	0		HSI010C08	SLC11A2	Solute carrier family 11 (proton-coupled divalent metal ion transporters), member 2	Hs.505545	25555	BX091084	1.26473	0
HSI072G03	MRPL49	Mitochondrial ribosomal protein L49	Hs.75859	741701	BX102551	0.806813	0		HSI025A09	FNDC3A	Fibronectin type III domain containing 3A	Hs.508010	148349	BX108961	1.26471	0
HSI137D07	EST	Transcribed locus	Hs.550841	196449	BX106559	0.806948	0		HSI046E11	HSPBAP1	HSPB (heat shock 27kDa) associated protein 1	Hs.29169	252351	BX101925	1.2647	0
HSI118D10	NFYA	Nuclear transcription factor Y, alpha	Hs.10441	125680	BX101834	0.807139	0		HSI010A06	HIAT1	Hippocampus abundant transcript 1	Hs.124156	25364	BX114481	1.26433	0
HSI168B03	EST	Transcribed locus	Hs.585439	1185002	BX112076	0.807206	0		HSI148F04	EST	Transcribed locus	Hs.586618	252436	BX111098	1.26425	0
HSI140D09	CNKSR3	CNKSR family member 3	Hs.16064	205204	BX093584	0.807214	0		HSI003D11	EST	Transcribed locus	Hs.432529	24812	CR743651	1.26412	0
HSI108D10	ABCC5	ATP-binding cassette, sub-family C (CFTR/MRP), member 5	Hs.368563	383958	BX108331	0.807357	0		HSI028G01	GNPDA1	Glucosamine-6-phosphate deaminase 1	Hs.278500	43209	BX112542	1.26412	0
HSI011E11	DTNB	Dystrobrevin, beta	Hs.307720	29483	BX105922	0.807471	0		HSI034F05	SPTBN1	Spectrin, beta, non-erythrocytic 1	Hs.503178	166148	BX093082	1.2641	0
HSI014G02	LOC197336	Similar to RIKEN cDNA 3230401M21 [Mus musculus]	Hs.511903	35736	BX094034	0.807474	0		HSI081A11	RCBTB1	Regulator of chromosome condensation (RCC1) and BTB (POZ) domain containing protein 1	Hs.508021	810970	BX096679	1.26328	0
HSI004C04	DPM3	Dolichyl-phosphate mannosyltransferase polypeptide 3	Hs.110477	109278	BX091877	0.807643	0		HSI159H11	PIK3R1	Phosphoinositide-3-kinase, regulatory subunit 1 (p85 alpha)	Hs.132225	359812	BX111832	1.26324	0.495393
HSI030D02	PVRL1	Hypothetical protein MGC16207	Hs.334846	46810	BX117558	0.807679	0		HSI049G12	KIAA1961	KIAA1961 gene	Hs.483329	278320	BX090977	1.26306	0
HSI153H09	KIAA1244	KIAA1244	Hs.194408	283142	BX108434	0.807788	0		HSI038B02	MAPK14	Mitogen-activated protein kinase 14	Hs.485233	199712	BX103972	1.26305	0
HSI001B11	CALM3	Calmodulin 3 (phosphorylase kinase, delta)	Hs.515487	53107	CR736564	0.80785	0		HSI027F04	HSD17B1	Hydroxysteroid (17-beta) dehydrogenase 1	Hs.500159	156999	BX100954	1.26265	0
HSI026C06	SEMA6A	Sema domain, transmembrane domain (TM), and cytoplasmic domain, (semaphorin) 6A	Hs.156967	152207	BX098431	0.807889	0		HSI038F10	FLJ25371	Hypothetical protein FLJ25371	Hs.415576	200881	BX098076	1.26257	0
HSI122C01	GIT1	G protein-coupled receptor kinase interactor 1	Hs.514051	34476	BX100228	0.807948	0		HSI136F05	GAB1	GRB2-associated binding protein 1	Hs.80720	193139	BX097679	1.26248	0
HSI101H07	EST	Transcribed locus	Hs.228825	2005318	BX111780	0.808097	0		HSI097H07	RAB11FIP2	RAB11 family interacting protein 2 (class I)	Hs.173656	40120	BX104838	1.26219	0
HSI123A04	FAM77C	Family with sequence similarity 77, member C	Hs.470259	1622762	BX092253	0.808308	0		HSI181H10	AKR1C2	Aldo-keto reductase family 1, member C2 (dihydrodiol dehydrogenase 2; bile acid binding protein; 3-alpha hydroxysteroid dehydrogenase, type III)	Hs.567256	3681970	BE566842	1.26182	0.820952
HSI004C11	POLL	Polymerase (DNA directed), lambda	Hs.523230	109689	BX092013	0.808318	0		HSI112H12	ZNF24	Zinc finger protein 24 (KOX 17)	Hs.514802	67004	BX090150	1.26177	0.734051
HSI005E09	CUEDC1	CUE domain containing 1	Hs.46679	120114	BX092396	0.808492	0		HSI052A01	IL15	Interleukin 15	Hs.168132	289606	BX119203	1.26163	0
HSI057G04	DNASE2	Deoxyribonuclease II, lysosomal	Hs.118243	308131	BX104107	0.808583	0		HSI061H06	PANK4	Pantothenate kinase 4	Hs.26156	344974	BX112875	1.26162	0
HSI117A01	MICAL2	Microtubule associated monoxygenase, calponin and LIM domain containing 2	Hs.501928	120815	BX112375	0.808793	0		HSI059A03	SP100	SP100 nuclear antigen	Hs.369056	324848	BX093217	1.26149	0
HSI065F01	DYRK1A	Dual-specificity tyrosine-(Y)-phosphorylation regulated kinase 1A	Hs.368240	122871	BX113627	0.808917	0		HSI057A10	JMJD1A	Jumonji domain containing 1A	Hs.531819	320144	BX118305	1.26141	0
HSI045E07	MARVELD2	MARVEL domain containing 2	Hs.444195	247230	CR739191	0.809017	0		HSI043G02	KIAA1018	KIAA1018	Hs.584863	234112	BX103807	1.26133	0
HSI108D07	RGS9	Regulator of G-protein signalling 9	Hs.132327	383501	BX104485	0.809037	0		HSI026F01	FAM13A1	Family with sequence similarity 13, member A1	Hs.97270	150779	BX118591	1.26085	0
HSI077H03	NT5M	5',3'-nucleotidase, mitochondrial	Hs.513977	781145	BX116854	0.80926	0		HSI135B08	EST	Transcribed locus	Hs.30258	182687	BX109058	1.26056	0
HSI088H07	DKFZP686A01247	DKFZP686A01247 hypothetical protein	Hs.335163	1707953	BX103068	0.809478	0		HSI112A05	PARD6G	Par-6 partitioning defective 6 homolog gamma (C. elegans)	Hs.567622	21942	BX104771	1.26043	0
HSI119E02	EST	Transcribed locus	Hs.443928	125335	BX091995	0.809509	0		HSI031C03	ULK2	Unc-51-like kinase 2 (C. elegans)	Hs.168762	48316	BX089406	1.26024	0
HSI006H05	RCL1	RNA terminal phosphate cyclase-like 1	Hs.194121	125148	BX101833	0.809557	0		HSI158B06	EST	Transcribed locus	Hs.197143	342631	BX091475	1.2601	0
HSI074F04	FKSG24	Hypothetical protein MGC12972	Hs.515254	755602	BX115784	0.809668	0		HSI082B11	PRKCBP1	Protein kinase C binding protein 1	Hs.446240	814595	CR743986	1.25997	0
HSI044G08	NUDT13	Nudix (nucleoside diphosphate linked moiety X)-type motif 13	Hs.533657	243477	BX096147	0.809789	0.829551		HSI118E02	XG	Xg blood group	Hs.179675	125154	BX107166	1.25988	0
HSI063B01	ULK1	Unc-51-like kinase 1 (C. elegans)	Hs.47061	358141	BX115508	0.809823	0		HSI094F10	DSG3	Desmoglein 3 (pemphigus vulgaris antigen)	Hs.1925	2213683	BX099718	1.25977	0
HSI166E01	LOC285679	Hypothetical protein LOC285679	Hs.558748	795177	BX088746	0.809856	0		HSI066A09	PIGN	Phosphatidylinositol glycan, class N	Hs.157031	429906	BX089153	1.25959	0
HSI029A05	IVD	Isovaleryl Coenzyme A dehydrogenase	Hs.513646	44186	BX119684	0.809864	0		HSI020H01	PLCB1	Phospholipase C, beta 1 (phosphoinositide-specific)	Hs.431173	136838	CR748383	1.25943	0
HSI175H04	FLJ45850	FLJ45850 protein	Hs.186970	1736310	BX101601	0.809926	0		HSI024G06	SYPL1	Synaptophysin-like 1	Hs.80919	147924	BX104587	1.25884	0
HSI024E10	KIAA0460	KIAA0460	Hs.213666	147139	BX110499	0.81001	0		HSI045F09	SOCS5	Suppressor of cytokine signaling 5	Hs.468426	247794	BX119252	1.25879	0
HSI081B10	TSC22D4	TSC22 domain family, member 4	Hs.469798	809608	BX098915	0.810085	0		HSI099G10	C7orf26	Chromosome 7 open reading frame 26	Hs.487511	35506	BX089221	1.25852	0.183416
HSI055D04	RP11-529I10.4	Deleted in a mouse model of primary ciliary dyskinesia	Hs.555926	298505	N70579	0.810211	0.499894		HSI109G04	EST	Transcribed locus	Hs.554682	2462515	BX117319	1.25842	0
HSI181B01	EST	Transcribed locus	Hs.530878	1855316	BX103229	0.810528	0.00886184		HSI082G08	MUC12	Mucin 12	Hs.489355	926359	BX104713	1.25833	0
HSI072A11	LOC112869	Hypothetical protein BC011981	Hs.460487	731086	BX093205	0.810603	0		HSI125D12	EST	Transcribed locus	Hs.371609	137201	BX117685	1.25832	0
HSI081G09	AASDH	2-aminoadipic 6-semialdehyde dehydrogenase	Hs.104347	813717	BX115605	0.81107	0		HSI040F10	ZDHHC3	Zinc finger, DHHC-type containing 3	Hs.61430	208735	BX119670	1.25828	0
HSI006D09	YPEL4	Yippee-like 4 (Drosophila)	Hs.135978	123033	BX106972	0.811215	0		HSI022H08	TXNDC13	Thioredoxin domain containing 13	Hs.169358	142021	BX098016	1.25774	0
HSI058E11	SMCX	Smcy homolog, X-linked (mouse)	Hs.334674	322859	BX110463	0.811378	0		HSI063A04	HOXD8	Homeobox D8	Hs.301963	347726	BX097161	1.25757	0
HSI061C11	TEAD4	TEA domain family member 4	Hs.94865	346696	BX089984	0.811871	0		HSI150F03	EST	Transcribed locus		270665		1.25743	0
HSI137G06	MTMR3	Myotubularin related protein 3	Hs.570462	199229	BX103159	0.812023	0		HSI152F08	FLJ35740	Ankyrin repeat domain 18A	Hs.561966	279399	BX104642	1.25742	0
HSI082B01	ANKRD39	Ankyrin repeat domain 39	Hs.516218	814522	BX091421	0.812027	0		HSI019H04	SPPL2A	Signal peptide peptidase-like 2A	Hs.401537	133341	BX092463	1.25737	0
HSI111G03	CNTN3	Contactin 3 (plasmacytoma associated)	Hs.12723	21699	BX098044	0.812127	0		HSI181C10	TGFBR1	Fibroblast growth factor receptor 1 (fms-related tyrosine kinase 2, Pfeiffer syndrome)	Hs.494622	626640	AA191512	1.25733	0
HSI004F02	IHPK2	Inositol hexaphosphate kinase 2	Hs.476221	111749	BX109742	0.812147	0		HSI011G06	C1QDC1	C1q domain containing 1	Hs.234355	28337	BX092076	1.25728	0
HSI127H06	CHEK1	CHK1 checkpoint homolog (S. pombe)	Hs.24529	143919	BX114781	0.81225	0		HSI011D08	CAPZA2	Capping protein (actin filament) muscle Z-line, alpha 2	Hs.446123	27992	BX113396	1.25724	0
HSI129A04	POMT2	Protein-O-mannosyltransferase 2	Hs.132989	146101	BX112821	0.812372	0		HSI049G10	TAP2	Transporter 2, ATP-binding cassette, sub-family B (MDR/TAP)	Hs.502	277975	BX117164	1.25695	0
HSI100H01	EST	Transcribed locus	Hs.586984	194006	BX095126	0.812399	0		HSI060H07	RAB23	RAB23, member RAS oncogene family	Hs.567506	342275	BX100058	1.25693	0
HSI170H03	EST	Transcribed locus	Hs.205787	1526590	BX119174	0.812485	0.982165		HSI100E08	HIAT1	Hippocampus abundant transcript 1	Hs.124156	1626442	BX111089	1.25692	0
HSI075F04	PAEP	Progestagen-associated endometrial protein (placental protein 14, pregnancy-associated endometrial alpha-2-globulin, alpha uterine protein)	Hs.532325	754534	BX106900	0.812813	0		HSI046A02	NRBF2	Nuclear receptor binding factor 2	Hs.449628	246234	BX104435	1.25689	0
HSI023H08	CRTC1	CREB regulated transcription coactivator 1	Hs.371096	143027	BX092870	0.813166	0		HSI018A04	ADNP	Activity-dependent neuroprotector	Hs.293736	42851	BX090278	1.25678	0
HSI159H01	NCOR1	Nuclear receptor co-repressor 1	Hs.462323	358800	BX097126	0.813525	0		HSI044B10	PCCA	Propionyl Coenzyme A carboxylase, alpha polypeptide	Hs.80741	233789	BX110005	1.2567	0.00100525
HSI064G09	FLJ21125	Guanine nucleotide binding protein (G protein), beta polypeptide 1-like	Hs.105642	376333	BX104012	0.813586	0		HSI066G03	GARS	Glycyl-tRNA synthetase	Hs.404321	471164	BX108168	1.25662	0
HSI072B02	KIF14	Kinesin family member 14	Hs.3104	739983	BX099509	0.813629	0.00450523		HSI147G07	AP4E1	Adaptor-related protein complex 4, epsilon 1 subunit	Hs.413366	247069	BX094278	1.25639	0
HSI135G10	EST	Transcribed locus	Hs.463153	182417	BX107496	0.813779	0		HSI056E05	KIAA1815	KIAA1815	Hs.87128	306136	BX117921	1.25579	0
HSI111A09	EML5	Echinoderm microtubule associated protein like 5	Hs.558671	22274	BX092025	0.813845	0.351542		HSI068C05	RBM25	RNA binding motif protein 25	Hs.531106	504630	BX104666	1.25553	0.35762
HSI166G10	SVIL	Supervillin	Hs.499209	796071	BX115976	0.814339	0		HSI041G03	OSBPL3	Oxysterol binding protein-like 3	Hs.520259	214465	BX110042	1.25507	0
HSI018B01	TXLNA	Taxilin alpha	Hs.17987	42594	BX118146	0.814348	0.135908		HSI063B04	GALNT10	Hypothetical protein FLJ38109	Hs.34421	347778	BX092156	1.25497	0
HSI170C12	C8orf13	Chromosome 8 open reading frame 13	Hs.124299	1525819	BX112780	0.814637	0		HSI041D09	MAN2A1	Mannosidase, alpha, class 2A, member 1	Hs.432822	212496	BX099147	1.25494	0
HSI093G11	TIGD5	Tigger transposable element derived 5	Hs.71574	2091522	BX113218	0.814696	0		HSI109D03	EST	Transcribed locus	Hs.10263	2408910	BX117479	1.25489	0
HSI056C11	MDC1	Mediator of DNA damage checkpoint 1	Hs.433653	305943	BX118152	0.814767	0		HSI042A12	FBXO8	F-box protein 8	Hs.76917	229697	BX112368	1.25482	0
HSI034F12	SGTA	Small glutamine-rich tetratricopeptide repeat (TPR)-containing, alpha	Hs.203910	174620	BX117879	0.814922	0		HSI130B11	PAN3	PABP1-dependent poly A-specific ribonuclease subunit PAN3	Hs.369984	151549	BX092280	1.25467	0
HSI088H04	IGSF4C	Immunoglobulin superfamily, member 4C	Hs.370984	1705584	AI143069	0.815143	0		HSI078C05	CLK4	CDC-like kinase 4	Hs.406557	785962	BX114030	1.25444	0
HSI140C02	HIGD1A	HIG1 domain family, member 1A	Hs.7917	205440	BX103885	0.815447	0		HSI010C02	FMNL1	Formin-like 1	Hs.100217	25975	BX107009	1.25434	0
HSI013H09	IFT122	Intraflagellar transport 122 homolog (Chlamydomonas)	Hs.477537	33547	BX093054	0.81545	0		HSI085A05	DMGDH	Dimethylglycine dehydrogenase	Hs.122082	1502556	BX103825	1.25394	0
HSI162B06	EST	Transcribed locus	Hs.97774	742596	BX105255	0.815555	0		HSI019C11	ARFIP1	ADP-ribosylation factor interacting protein 1 (arfaptin 1)	Hs.416089	132765	BX094028	1.25392	0
HSI113E03	EST	Transcribed locus	Hs.196180	111002	BX090515	0.815684	0		HSI130G05	MKLN1	Muskelin 1, intracellular mediator containing kelch motifs	Hs.44693	155531	BX100913	1.2539	0
HSI135B01	ARIH1	Ariadne homolog, ubiquitin-conjugating enzyme E2 binding protein, 1 (Drosophila)	Hs.268787	173338	BX093328	0.815799	0		HSI051C04	C6orf111	Chromosome 6 open reading frame 111	Hs.520287	279902	BX098346	1.25366	0
HSI064E06	PCBP4	Poly(rC) binding protein 4	Hs.20930	364955	BX096735	0.815854	0		HSI135H04	TMF1	TATA element modulatory factor 1	Hs.267632	190082	BX105328	1.25365	0
HSI033H04	SH3GL1	SH3-domain GRB2-like 1	Hs.97616	173204	BX095033	0.815896	0.443654		HSI033E09	GABARAPL1	GABA(A) receptor-associated protein like 1	Hs.524250	52600	BX092073	1.25361	0
HSI140H02	SLC39A11	Solute carrier family 39 (metal ion transporter), member 11	Hs.221127	208487	BX117610	0.81607	0		HSI002E04	FLJ10159	Hypothetical protein FLJ10159	Hs.445244	24309	BX101795	1.2528	0
HSI048G07	HS2ST1	Heparan sulfate 2-O-sulfotransferase 1	Hs.48823	267436	BX100291	0.816157	0		HSI115H10	RANGAP1	Ran GTPase activating protein 1	Hs.183800	122019	BX097070	1.25243	0
HSI074A09	EST	Transcribed locus	Hs.568755	745364	CR739527	0.816205	0		HSI127D06	EPS15	Epidermal growth factor receptor pathway substrate 15	Hs.83722	143973	BX094396	1.25219	0
HSI014E01	LETM1	Leucine zipper-EF-hand containing transmembrane protein 1	Hs.120165	35405	R24989	0.816393	0		HSI058F08	SSBP2	Single-stranded DNA binding protein 2	Hs.102735	324788	BX114664	1.25208	0
HSI005F06	C15orf39	Chromosome 15 open reading frame 39	Hs.17936	121159	BX115322	0.816432	0		HSI164D11	FOXO3A	Forkhead box O3A	Hs.220950	753612	BX100383	1.25192	0
HSI080B03	KIAA0690	KIAA0690	Hs.434251	796508	BX089217	0.816447	0		HSI108C06	SLIT3	Slit homolog 3 (Drosophila)	Hs.570882	366943	BX089686	1.2517	0
HSI137D01	EST	Transcribed locus	Hs.408371	195816	BX100242	0.816568	0		HSI121E09	INPP4B	Inositol polyphosphate-4-phosphatase, type II, 105kDa	Hs.480837	30395	BX119758	1.25164	0
HSI015A06	SIAHBP1	Fuse-binding protein-interacting repressor	Hs.521924	34810	BX118718	0.816649	0		HSI122D06	EST	Transcribed locus	Hs.513000	35738	BX098103	1.2516	0
HSI170D08	EST	Transcribed locus	Hs.546907	1519353	BX089820	0.816753	0		HSI018G03	PELI1	Pellino homolog 1 (Drosophila)	Hs.7886	130633	BX116801	1.25157	0.0255249
HSI083G09	MSMB	Microseminoprotein, beta-	Hs.255462	1187828	BX109629	0.816869	0.784472		HSI052B01	SLAMF8	SLAM family member 8	Hs.438683	288807	BX118110	1.25154	0
HSI114D05	ZA20D3	Zinc finger, A20 domain containing 3	Hs.306329	112902	BX108775	0.816876	0		HSI040F02	ARID2	AT rich interactive domain 2 (ARID, RFX-like)	Hs.317304	210467	BX112695	1.25151	0
HSI021F03	OGDH	Oxoglutarate (alpha-ketoglutarate) dehydrogenase (lipoamide)	Hs.488181	135213	BX089330	0.816956	0		HSI033G03	MAPRE2	Microtubule-associated protein, RP/EB family, member 2	Hs.532824	52593	BX118479	1.25142	0
HSI036E02	TAF1	TAF1 RNA polymerase II, TATA box binding protein (TBP)-associated factor, 250kDa	Hs.158560	193901	BX102011	0.817124	0.551238		HSI062E01	FAM35A	Family with sequence similarity 35, member A	Hs.500419	358664	BX101910	1.25116	0
HSI173B02	EST	Transcribed locus	Hs.586709	1556895	BX096736	0.817167	0		HSI081A03	DNAH9	Dynein, axonemal, heavy polypeptide 9	Hs.567259	813637	BX112908	1.25103	0
HSI115D10	GLUD1	Glutamate dehydrogenase 1	Hs.500409	120243	BX090516	0.81738	0		HSI134A08	TLOC1	Translocation protein 1	Hs.529591	52409	BX113289	1.25099	0.4259
HSI039F04	ELOVL2	Elongation of very long chain fatty acids (FEN1/Elo2, SUR4/Elo3, yeast)-like 2	Hs.408557	205119	BX109197	0.817501	0		HSI047F01	FAM49B	Family with sequence similarity 49, member B	Hs.492869	259339	BX109525	1.25058	0.396977
HSI157C08	ANKRD17	Ankyrin repeat domain 17	Hs.518804	309368	BX115505	0.81751	0		HSI038E04	GNG12	Guanine nucleotide binding protein (G protein), gamma 12	Hs.431101	203529	BX097682	1.25055	0
HSI029F02	LOC133619	Hypothetical protein MGC12103	Hs.483259	47129	BX099255	0.818011	0.596656		HSI183E01	CHEK2	CHK2 checkpoint homolog (S. pombe)	Hs.291363	2357094	AI809500	1.25032	0
HSI013H06	ARFRP1	ADP-ribosylation factor related protein 1	Hs.389277	32796	BX096996	0.818201	0		HSI076E11	POLR3GL	Ankyrin repeat domain 34	Hs.9088	756883	BX118360	1.25012	0
HSI039E04	VNN3	Vanin 3	Hs.183656	204304	BX099428	0.818251	0		HSI003C06	KIAA0368	KIAA0368	Hs.368255	23958	BX101467	1.24994	0
HSI123F08	R3HDM1	R3H domain containing 1	Hs.412462	40491	BX105575	0.818341	0		HSI112E06	EST	Transcribed locus	Hs.25318	25194	BX102329	1.24968	0.904188
HSI006A04	ARHGAP21	Rho GTPase activating protein 21	Hs.524195	120577	BX108777	0.818716	0		HSI055G02	DTWD1	DTW domain containing 1	Hs.127432	305581	BX101081	1.24946	0
HSI108B03	CCDC28A	Coiled-coil domain containing 28A	Hs.412019	1867614	BX107394	0.81874	0		HSI037G08	TCL1A	T-cell leukemia/lymphoma 1A	Hs.2484	200018	BX111866	1.2492	0
HSI018H02	LOC152217	Hypothetical protein BC007882	Hs.118820	42180	BX104969	0.8189	0		HSI006F04	IFRD1	Interferon-related developmental regulator 1	Hs.7879	121948	BX092897	1.24901	0.347835
HSI173B07	IL17RB	Interleukin 17 receptor B	Hs.558512	1569921	BX117618	0.818908	0.85334		HSI015B06	CMKOR1	Chemokine orphan receptor 1	Hs.471751	35630	BX111686	1.24895	0
HSI057H04	C4orf9	Chromosome 4 open reading frame 9	Hs.398178	321871	BX093602	0.819697	0		HSI079C07	ZZZ3	Zinc finger, ZZ-type containing 3	Hs.480506	788555	BX109937	1.24892	0
HSI069H09	LZTFL1	Leucine zipper transcription factor-like 1	Hs.30824	726626	BX117541	0.819785	0		HSI108G04	EST	Transcribed locus	Hs.158564	2394853	BX115448	1.24887	0
HSI110F09	EST	Transcribed locus	Hs.561454	44377	BX117009	0.819837	0		HSI091D05	AMY2B	Amylase, alpha 2B; pancreatic	Hs.484588	1845330	BX116172	1.24853	0
HSI109A02	EST	Transcribed locus	Hs.570273	2402659	CR748012	0.819898	0		HSI132H08	CASK	Calcium/calmodulin-dependent serine protein kinase (MAGUK family)	Hs.495984	50433	BX101770	1.24836	0
HSI138E01	DOCK5	Dedicator of cytokinesis 5	Hs.195403	196779	BX113156	0.820286	0		HSI153C02	C1orf71	Chromosome 1 open reading frame 71	Hs.368353	282400	BX097394	1.248	0
HSI052A03	RPL32	Ribosomal protein L32	Hs.265174	284042	BX111033	0.82039	0		HSI064E12	SFRS6	Splicing factor, arginine/serine-rich 6	Hs.6891	366626	AA026109	1.24798	0
HSI045F03	ABHD14B	Abhydrolase domain containing 14B	Hs.420796	246173	BX098682	0.820491	0		HSI006E01	CRTC1	CREB regulated transcription coactivator 1	Hs.371096	120528	BX110358	1.24793	0
HSI168A10	RAD54L2	RAD54-like 2 (S. cerevisiae)	Hs.105399	1184179	BX098774	0.82066	0.801741		HSI076D03	ANKRA2	Ankyrin repeat, family A (RFXANK-like), 2	Hs.239154	759185	BX106300	1.2478	0
HSI178E01	CS	Citrate synthase	Hs.430606	1839734	BX109555	0.820689	0		HSI045B02	KATNA1	Katanin p60 (ATPase-containing) subunit A 1	Hs.131838	241520	BX102424	1.24773	0
HSI047D04	UHMK1	U2AF homology motif (UHM) kinase 1	Hs.127310	262542	CR737591	0.820694	0		HSI053E01	KIAA0355	KIAA0355	Hs.330073	292678	BX090723	1.2472	0
HSI073E06	MGC22793	Hypothetical protein MGC22793	Hs.413359	742116	BX112947	0.820996	0		HSI077C09	PPP1R2	Protein phosphatase 1, regulatory (inhibitor) subunit 2	Hs.567321	769657	BX093745	1.24667	0
HSI047F12	VASP	Vasodilator-stimulated phosphoprotein	Hs.515469	259553	BX096259	0.821028	0		HSI001E01	PPP3CC	Protein phosphatase 3 (formerly 2B), catalytic subunit, gamma isoform (calcineurin A gamma)	Hs.149413	22954	BX096936	1.2458	0
HSI039D04	ALAS2	Aminolevulinate, delta-, synthase 2 (sideroblastic/hypochromic anemia)	Hs.522666	206873	BX096079	0.821126	0		HSI065A10	PXMP3	Peroxisomal membrane protein 3, 35kDa (Zellweger syndrome)	Hs.437966	416230	BX106411	1.24565	0
HSI076E09	FBXO5	F-box protein 5	Hs.520506	756923	BX101150	0.821193	0		HSI079C09	CCNC	Cyclin C	Hs.430646	789318	BX108643	1.24548	0.674066
HSI156E02	BRE	Brain and reproductive organ-expressed (TNFRSF1A modulator)	Hs.258314	306058	BX104471	0.821443	0		HSI080G01	F2R	Coagulation factor II (thrombin) receptor	Hs.482562	813254	BX106532	1.24547	0.920729
HSI160B03	EST	Transcribed locus	Hs.513618	726555	BX109324	0.821531	0.0621004		HSI033G05	RRM2B	Ribonucleotide reductase M2 B (TP53 inducible)	Hs.512592	172026	BX097253	1.24529	0
HSI168B04	FGFR1	Fibroblast growth factor receptor 1 (fms-related tyrosine kinase 2, Pfeiffer syndrome)	Hs.264887	1190835	AA650325	0.821879	0		HSI020A09	KIAA0971	KIAA0971	Hs.84429	134904	BX106519	1.24526	0
HSI118A09	TBC1D9	TBC1 domain family, member 9	Hs.480819	126534	R06752	0.821925	0		HSI158D05	FUT8	Fucosyltransferase 8 (alpha (1,6) fucosyltransferase)	Hs.118722	342140	BX107537	1.24517	0
HSI116B03	PAPD4	PAP associated domain containing 4	Hs.418198	123212	BX106175	0.822024	0		HSI056D02	CYFIP1	Cytoplasmic FMR1 interacting protein 1	Hs.26704	306068	BX108132	1.24516	0
HSI077D05	LTBR	Lymphotoxin beta receptor (TNFR superfamily, member 3)	Hs.1116	770900	BX113597	0.822308	0.720912		HSI074E06	LRRC8C	Leucine rich repeat containing 8 family, member C	Hs.412836	754176	BX119226	1.24514	0
HSI007B08	ASB9	Ankyrin repeat and SOCS box-containing 9	Hs.19404	124071	BX117678	0.82256	0		HSI069C01	CD69	CD69 antigen (p60, early T-cell activation antigen)	Hs.208854	704459	BX106067	1.2449	0
HSI034B03	BTBD14B	BTB (POZ) domain containing 14B	Hs.531614	173288	BX103964	0.822965	0		HSI073E12	CCNL1	Cyclin L1	Hs.4859	740552	BX114654	1.24477	0
HSI008B06	TCF7L2	Transcription factor 7-like 2 (T-cell specific, HMG-box)	Hs.501080	124907	BX103333	0.822975	0		HSI053E09	RASSF5	Ras association (RalGDS/AF-6) domain family 5	Hs.497579	294283	BX119260	1.24456	0
HSI163F03	C16orf58	Chromosome 16 open reading frame 58	Hs.9003	744764	BX115698	0.823546	0		HSI148H11	LOC401022	Hypothetical LOC401022	Hs.98661	261821	BX096096	1.2441	0
HSI013G04	DEAF1	Deformed epidermal autoregulatory factor 1 (Drosophila)	Hs.243994	34481	BX118030	0.823765	0		HSI078H01	NFATC1	Nuclear factor of activated T-cells, cytoplasmic, calcineurin-dependent 1	Hs.534074	784474	BX096672	1.24372	0
HSI078G01	ZNF613	Zinc finger protein 613	Hs.183390	784576	BX118268	0.823777	0		HSI094A02	RP11-535K18.3	Hypothetical protein FLJ12649	Hs.446275	2107738	BX109694	1.24358	0.114566
HSI061B02	HAGH	Hydroxyacylglutathione hydrolase	Hs.157394	341240	BX096077	0.823822	0		HSI002C03	LRPPRC	Leucine-rich PPR-motif containing	Hs.368084	23756	BX108843	1.24346	0
HSI051G05	COQ10A	Coenzyme Q10 homolog A (yeast)	Hs.4096	282002	BX100359	0.824096	0.910131		HSI034C08	C2orf11	Chromosome 2 open reading frame 11	Hs.350388	173250	CR748661	1.24343	0
HSI162D01	GGN	Gametogenetin	Hs.447948	743245	BX098794	0.824097	0		HSI094A09	P2RX1	Purinergic receptor P2X, ligand-gated ion channel, 1	Hs.41735	2116488	BX101508	1.24301	0
HSI007C10	C15orf15	Chromosome 15 open reading frame 15	Hs.274772	124560	BX102256	0.824145	0.719803		HSI060C08	CASP5	Caspase 5, apoptosis-related cysteine peptidase	Hs.213327	341763	BX108026	1.24245	0
HSI141D02	TSPAN5	Tetraspanin 5	Hs.118118	208904	BX101848	0.824159	0		HSI042E03	USP16	Ubiquitin specific peptidase 16	Hs.99819	221296	BX112853	1.24226	0
HSI056D05	UPF2	UPF2 regulator of nonsense transcripts homolog (yeast)	Hs.370689	303156	BX105359	0.824307	0		HSI005C01	GPR65	G protein-coupled receptor 65	Hs.513440	115277	BX093977	1.24224	0
HSI161G08	EST	Transcribed locus	Hs.193767	731714	BX097183	0.824378	0		HSI064A10	TNFRSF14	Tumor necrosis factor receptor superfamily, member 14 (herpesvirus entry mediator)	Hs.512898	363721	BX103478	1.24219	0
HSI013C01	CTBP2	C-terminal binding protein 2	Hs.501345	32743	BX092168	0.824387	0		HSI050D03	GNAI3	Guanine nucleotide binding protein (G protein), alpha inhibiting activity polypeptide 3	Hs.73799	277553	BX111445	1.24175	0
HSI160H03	MBD3	Methyl-CpG binding domain protein 3	Hs.178728	728040	AA398582	0.824418	0		HSI117D05	ZC3HAV1	Zinc finger CCCH-type, antiviral 1	Hs.133512	125164	BX108858	1.24151	0.467906
HSI133B07	EST	Transcribed locus	Hs.159830	49133	BX114508	0.824831	0		HSI084G05	SLC8A1	Solute carrier family 8 (sodium/calcium exchanger), member 1	Hs.468274	1466226	BX111618	1.24131	0
HSI062H03	ST14	Suppression of tumorigenicity 14 (colon carcinoma)	Hs.504315	347271	BX113846	0.82504	0.909842		HSI046D07	C14orf58	Chromosome 14 open reading frame 58	Hs.509966	248148	CR739521	1.24128	0
HSI100B03	BIRC6	Splicing factor, arginine/serine-rich 12	Hs.150107	122969	BX094411	0.825222	0		HSI149D12	EST	Transcribed locus	Hs.212872	259042	BX115968	1.24062	0
HSI001F09	PGAM1	Phosphoglycerate mutase 1 (brain)	Hs.447492	53046	BX116273	0.825329	0		HSI001D01	ABCA2	ATP-binding cassette, sub-family A (ABC1), member 2	Hs.421202	21642	T65432	1.24059	0
HSI034D12	A2BP1	Ataxin 2-binding protein 1	Hs.459842	173002	BX108781	0.825351	0		HSI112H10	EST	Transcribed locus	Hs.106296	23539	BX100016	1.24018	0
HSI122H08	EST	Transcribed locus	Hs.170193	38648	BX109683	0.825366	0		HSI002G04	ZNF423	Zinc finger protein 423	Hs.530930	109107	BX116677	1.23981	0
HSI077B12	LENG4	Leukocyte receptor cluster (LRC) member 4	Hs.467279	769552	BX108570	0.826416	0.492257		HSI148E05	EST	Transcribed locus	Hs.444683	256551	BX116997	1.23966	0
HSI038B05	CHURC1	Churchill domain containing 1	Hs.325531	197547	BX111129	0.82647	0		HSI092A10	PRG4	Proteoglycan 4	Hs.432458	1894237	BX115975	1.23932	0
HSI028B10	DAPK2	Death-associated protein kinase 2	Hs.237886	158423	BX107492	0.826569	0.910878		HSI012H03	SUPV3L1	Suppressor of var1, 3-like 1 (S. cerevisiae)	Hs.106469	30041	BX093129	1.23847	0
HSI068H02	RCC1	Regulator of chromosome condensation 1	Hs.469723	724615	BX109495	0.826643	0		HSI129H03	BBX	Bobby sox homolog (Drosophila)	Hs.124366	150605	BX090463	1.23846	0
HSI075E04	GTF2IRD1	GTF2I repeat domain containing 1	Hs.156302	756238	BX104539	0.826775	0		HSI087B09	MGC20470	Hypothetical protein MGC20470	Hs.10688	1640736	AI014955	1.23802	0
HSI060H11	PARK7	Parkinson disease (autosomal recessive, early onset) 7	Hs.419640	343873	BX106037	0.827208	0		HSI136H03	SBF2	SET binding factor 2	Hs.556241	195228	BX115032	1.238	0
HSI168C03	BRWD3	Bromodomain and WD repeat domain containing 3	Hs.170667	1188556	BX099246	0.827322	0		HSI052E01	WDR7	WD repeat domain 7	Hs.465213	289773	BX096682	1.23798	0
HSI070E06	CABIN1	Calcineurin binding protein 1	Hs.517478	724362	BX106467	0.827404	0.406154		HSI061E11	EMG1	EMG1 nucleolar protein homolog (S. cerevisiae)	Hs.558447	346361	BX096465	1.23775	0
HSI058B10	HK1	Hexokinase 1	Hs.370365	310144	BX107926	0.827559	0.510492		HSI161H10	C1orf187	Chromosome 1 open reading frame 187	Hs.371716	1585952	BX102570	1.23766	0.632196
HSI001F03	ASCC1	Activating signal cointegrator 1 complex subunit 1	Hs.500007	23061	BX109348	0.827765	0		HSI070H12	ZMYM6	Zinc finger, MYM-type 6	Hs.533986	727690	BX095797	1.23761	0
HSI059C01	SLC4A2	Solute carrier family 4, anion exchanger, member 2 (erythrocyte membrane protein band 3-like 1)	Hs.433984	323577	W45518	0.827799	0		HSI067F09	MAP2K1IP1	Mitogen-activated protein kinase kinase 1 interacting protein 1	Hs.433332	485092	BX112826	1.2376	0
HSI025H10	MARK4	MAP/microtubule affinity-regulating kinase 4	Hs.34314	153797	BX116067	0.828968	0		HSI157D06	OTUD1	OTU domain containing 1	Hs.499042	322058	CR735776	1.2376	0
HSI146D12	PRKG1	Protein kinase, cGMP-dependent, type I	Hs.584791	243414	BX111724	0.82901	0.884706		HSI101A05	CALCRL	Calcitonin receptor-like	Hs.470882	283196	CR744229	1.23749	0
HSI078E10	TIMM13	Translocase of inner mitochondrial membrane 13 homolog (yeast)	Hs.75056	785853	BX089908	0.829357	0.380231		HSI066G12	MYO1E	Myosin IE	Hs.370392	469748	BX094161	1.23743	0
HSI057E04	NPR3	Natriuretic peptide receptor C/guanylate cyclase C (atrionatriuretic peptide receptor C)	Hs.237028	308004	BX089843	0.829402	0		HSI046D08	GTDC1	Glycosyltransferase-like domain containing 1	Hs.44780	251516	BX089796	1.23703	0
HSI010C10	MARK2	MAP/microtubule affinity-regulating kinase 2	Hs.567261	25665	BX112443	0.829498	0		HSI005C06	CYP4A11	Cytochrome P450, family 4, subfamily A, polypeptide 11	Hs.1645	120466	BX097936	1.23653	0
HSI120A09	EST	Transcribed locus	Hs.433461	127970	BX090418	0.829501	0		HSI075G08	C21orf7	Chromosome 21 open reading frame 7	Hs.222802	757902	BX108010	1.23642	0
HSI140H09	ZFPM2	Zinc finger protein, multitype 2	Hs.431009	210348	BX107507	0.829914	0		HSI031F08	STARD3NL	STARD3 N-terminal like	Hs.309753	50772	BX104380	1.23608	0
HSI172C11	VPS37B	Vacuolar protein sorting 37B (yeast)	Hs.507162	1554137	BX112784	0.830312	0		HSI143H02	FLJ33387	Chromosome 14 open reading frame 83	Hs.509707	220548	BX112763	1.23599	0
HSI151C08	LOC151171	Hypothetical protein LOC151171	Hs.195725	1586430	BX114091	0.830533	0		HSI002D04	ZMYND11	Zinc finger, MYND domain containing 11	Hs.292265	23344	BX111273	1.23594	0
HSI096F12	GNAS	GNAS complex locus	Hs.125898	2359915	CR742940	0.830961	0.745578		HSI175G05	CHN2	Chimerin (chimaerin) 2	Hs.584746	1736507	AI125252	1.23593	0
HSI071E08	WBSCR16	Williams-Beuren syndrome chromosome region 16	Hs.520955	731217	BX114147	0.831198	0		HSI001A04	SMCHD1	Structural maintenance of chromosomes flexible hinge domain containing 1	Hs.8118	66330	BX094022	1.23579	0
HSI086F12	MTL5	Metallothionein-like 5, testis-specific (tesmin)	Hs.145932	1621234	BX095824	0.831241	0		HSI015A05	KCNF1	Potassium voltage-gated channel, subfamily F, member 1	Hs.23735	35344	BX113354	1.23579	0
HSI155A04	EST	Transcribed locus	Hs.586747	296849	CR739459	0.831391	0		HSI008F08	VPS41	Vacuolar protein sorting 41 (yeast)	Hs.148721	127498	BX113483	1.23578	0
HSI057F01	TTF1	Transcription termination factor, RNA polymerase I	Hs.54780	308100	BX112771	0.83157	0		HSI016E09	MYLIP	Myosin regulatory light chain interacting protein	Hs.484738	39757	BX099086	1.23557	0
HSI079G06	ALS2CR12	Amyotrophic lateral sclerosis 2 (juvenile) chromosome region, candidate 12	Hs.107944	795252	BX095441	0.831826	0.460394		HSI002D01	EML1	Echinoderm microtubule associated protein like 1	Hs.12451	25163	BX113347	1.2354	0
HSI157F05	C6orf97	Chromosome 6 open reading frame 97	Hs.130239	307995	BX111077	0.832086	0		HSI037D10	MYCBP2	MYC binding protein 2	Hs.151411	195960	BX093662	1.23528	0
HSI038A08	POLE3	Polymerase (DNA directed), epsilon 3 (p17 subunit)	Hs.108112	196369	BX118702	0.832156	0		HSI134H08	C16orf55	Chromosome 16 open reading frame 55	Hs.435398	172952	BX108912	1.23503	0
HSI116G03	SLC25A37	Solute carrier family 25, member 37	Hs.122514	123774	BX106745	0.832165	0.457571		HSI024H05	SPG21	Spastic paraplegia 21 (autosomal recessive, Mast syndrome)	Hs.242458	147622	BX114527	1.235	0
HSI151A01	PPP1CB	Protein phosphatase 1, catalytic subunit, beta isoform	Hs.468018	270577	BX110080	0.832769	0		HSI048H04	PDE7A	Phosphodiesterase 7A	Hs.584788	269273	BX103766	1.23472	0
HSI151G12	ZNRF3	Zinc and ring finger 3	Hs.134473	274410	BX103597	0.832816	0.781361		HSI001H04	GBP4	Guanylate binding protein 4	Hs.409925	22443	T74222	1.23453	0
HSI063B07	EST	Transcribed locus	Hs.573753	1645497	BX103930	0.833093	0		HSI023E03	CNOT8	CCR4-NOT transcription complex, subunit 8	Hs.26703	143772	BX099714	1.23444	0
HSI044F08	MPHOSPH1	M-phase phosphoprotein 1	Hs.240	241815	BX106419	0.833433	0		HSI076C03	CENPC1	Centromere protein C 1	Hs.479867	759917	BX115185	1.23426	0
HSI171D05	POLR2A	Polymerase (RNA) II (DNA directed) polypeptide A, 220kDa	Hs.270017	1558589	BX102305	0.833525	0		HSI059B05	DUSP22	Dual specificity phosphatase 22	Hs.29106	327629	CR740569	1.23413	0
HSI110H04	DKFZp547E087	Hypothetical gene LOC283846	Hs.531664	113388	BX115450	0.833618	0		HSI090G12	EML4	Echinoderm microtubule associated protein like 4	Hs.432438	1838167	BX092311	1.23405	0
HSI010A05	NUP210	Nucleoporin 210kDa	Hs.475525	25643	BX097031	0.833766	0.362532		HSI094H06	NANOG	Nanog homeobox	Hs.329296	2244690	BX108731	1.23394	0
HSI172C02	NOS1	Nitric oxide synthase 1 (neuronal)	Hs.253420	1557269	BX115063	0.834003	0		HSI020E07	TMED7	Transmembrane emp24 protein transport domain containing 7	Hs.508765	138141	BX094957	1.23356	0
HSI079H05	TMEM93	Transmembrane protein 93	Hs.30011	796117	BX090098	0.834324	0		HSI038C01	ANKMY2	Ankyrin repeat and MYND domain containing 2	Hs.157378	198345	BX098220	1.23336	0
HSI002B09	ARL3	ADP-ribosylation factor-like 3	Hs.182215	22985	BX093135	0.83437	0		HSI007B03	CNIH	Cornichon homolog (Drosophila)	Hs.294603	123743	BX092459	1.23324	0
HSI056G10	THAP4	THAP domain containing 4	Hs.435759	306093	BX115708	0.834552	0		HSI059E07	RNASEL	Ribonuclease L (2',5'-oligoisoadenylate synthetase-dependent)	Hs.518545	321167	BX097443	1.23309	0
HSI084B11	SPACA1	Sperm acrosome associated 1	Hs.161241	1391864	BX089091	0.834596	0.806372		HSI131D08	FLJ40142	FLJ40142 protein	Hs.44817	44681	BX100008	1.23297	0
HSI027A07	UNC84B	Unc-84 homolog B (C. elegans)	Hs.517622	155125	BX095145	0.834879	0		HSI094B03	SLC41A2	Solute carrier family 41, member 2	Hs.238996	2116400	BX114417	1.23286	0
HSI112G12	EST	Transcribed locus	Hs.559907	67005	BX112402	0.834945	0		HSI038G10	CSDE1	Cold shock domain containing E1, RNA-binding	Hs.69855	201356	BX098719	1.23279	0.391201
HSI158D02	EST	Transcribed locus	Hs.4892	343404	BX102032	0.83501	0.300702		HSI121C05	TCEAL8	Transcription elongation factor A (SII)-like 8	Hs.389734	27882	BX108180	1.23273	0.124221
HSI159B01	FLJ21901	Hypothetical protein FLJ21901	Hs.529276	346035	BX099219	0.835064	0		HSI153H06	LAMA1	Laminin, alpha 1	Hs.270364	289686	BX091424	1.23269	0
HSI138A10	C9orf153	Chromosome 9 open reading frame 153	Hs.521589	200070	BX115768	0.835163	0		HSI128G03	RASA2	RAS p21 protein activator 2	Hs.98445	146396	BX104990	1.23264	0
HSI169A10	EST	Transcribed locus	Hs.586387	1584360	BX112794	0.83521	0		HSI113A01	C6orf65	Chromosome 6 open reading frame 65	Hs.199876	23221	BX119408	1.23244	0
HSI021E05	RAD51AP1	RAD51 associated protein 1	Hs.504550	135746	BX115402	0.835219	0		HSI016A10	TTN	Titin	Hs.134602	37489	BX113452	1.23214	0
HSI153E12	CHDH	Choline dehydrogenase	Hs.126688	288703	BX094493	0.835518	0		HSI098D10	ATP7A	ATPase, Cu++ transporting, alpha polypeptide (Menkes syndrome)	Hs.496414	134204	BX112297	1.23188	0
HSI137H10	EST	Transcribed locus		197093		0.835542	0.753039		HSI074C08	STK17B	Basic leucine zipper and W2 domains 1	Hs.88297	746148	BX114957	1.23169	0
HSI094E10	PMM1	Phosphomannomutase 1	Hs.75835	502499	BX109881	0.835875	0.441383		HSI016F02	SLC9A6	Solute carrier family 9 (sodium/hydrogen exchanger), member 6	Hs.62185	39007	BX119784	1.23135	0
HSI138A03	EST	Transcribed locus	Hs.368587	197731	BX118968	0.836091	0.110991		HSI040D01	EVI2B	Ecotropic viral integration site 2B	Hs.5509	209180	BX090956	1.2312	0
HSI140H06	MAP3K8	Mitogen-activated protein kinase kinase kinase 8	Hs.432453	210338	BX102018	0.836238	0		HSI082B10	SSPN	Sarcospan (Kras oncogene-associated gene)	Hs.183428	814259	CR744045	1.23091	0
HSI130A12	VDP	Vesicle docking protein p115	Hs.292689	152247	BX115843	0.83646	0		HSI131E01	EST	Transcribed locus	Hs.116150	162406	CR738156	1.23062	0
HSI144A06	EST	Transcribed locus	Hs.579279	221804	BX104413	0.836663	0		HSI062A10	RNF13	Ring finger protein 13	Hs.12333	344270	BX105451	1.23004	0
HSI093C12	NEFL	Neurofilament, light polypeptide 68kDa	Hs.521461	2038306	BX099529	0.836899	0.247897		HSI122C09	EST	Transcribed locus	Hs.509629	35311	BX110833	1.22988	0
HSI092H01	NFKBIL1	Nuclear factor of kappa light polypeptide gene enhancer in B-cells inhibitor-like 1	Hs.2764	2013642	BX111667	0.836946	0		HSI008B12	ATP6V0E	ATPase, H+ transporting, lysosomal 9kDa, V0 subunit e	Hs.484188	126789	BX108486	1.22981	0.923359
HSI155D04	SEC14L1	SEC14-like 1 (S. cerevisiae)	Hs.464184	296189	BX108803	0.837031	0		HSI062B11	CA3	Carbonic anhydrase III, muscle specific	Hs.82129	345706	BX093441	1.22972	0
HSI130B04	EST	Transcribed locus	Hs.135227	151891	BX108449	0.837097	0		HSI152A11	EST	Transcribed locus	Hs.12319	279465	BX095550	1.22968	0
HSI133E01	TRIM3	Tripartite motif-containing 3	Hs.159408	48916	BX091927	0.83734	0		HSI047E10	SH3GLB1	SH3-domain GRB2-like endophilin B1	Hs.136309	258518	BX105678	1.22951	0
HSI113A07	WDR26	WD repeat domain 26	Hs.497873	108811	BX089262	0.837434	0.47706		HSI159H08	ARHGAP28	Rho GTPase activating protein 28	Hs.183114	357264	BX119680	1.22951	0.285179
HSI029F05	FRAG1	FGF receptor activating protein 1	Hs.133968	45213	BX117872	0.83745	0		HSI022C07	LTB4R	Leukotriene B4 receptor	Hs.567248	138630	CR748310	1.2291	0
HSI151D06	FRYL	Furry homolog-like (Drosophila)	Hs.446102	275379	BX113957	0.837607	0		HSI043E08	MBIP	MAP3K12 binding inhibitory protein 1	Hs.368647	231380	BX102053	1.22865	0
HSI130F02	EST	Transcribed locus	Hs.26192	154483	BX116567	0.838005	0		HSI155B10	EST	Transcribed locus		295765		1.22864	0
HSI008C04	USP31	Ubiquitin specific peptidase 31	Hs.183817	125831	BX115399	0.838543	0		HSI159B10	MGC33302	Hypothetical protein MGC33302	Hs.480701	344255	BX115648	1.22852	0
HSI171C05	TAF4B	TAF4b RNA polymerase II, TATA box binding protein (TBP)-associated factor, 105kDa	Hs.369519	1526658	BX102035	0.838789	0		HSI162B08	PRKAB2	Protein kinase, AMP-activated, beta 2 non-catalytic subunit	Hs.50732	742604	BX107446	1.22842	0
HSI155F05	FUS	Fusion (involved in t(12;16) in malignant liposarcoma)	Hs.513522	296458	BX093525	0.839147	0		HSI039B02	MUC15	Mucin 15	Hs.407152	202559	BX106216	1.22832	0
HSI005H04	LUZP5	Leucine zipper protein 5	Hs.18616	122397	BX098984	0.839201	0		HSI100G11	EST	Transcribed locus	Hs.585728	248535	BX093413	1.22808	0
HSI086F01	C20orf29	Chromosome 20 open reading frame 29	Hs.104806	1602103	BX104804	0.839551	0		HSI052C06	NEK1	NIMA (never in mitosis gene a)-related kinase 1	Hs.481181	287824	BX096577	1.22781	0
HSI138C06	BCHE	Butyrylcholinesterase	Hs.420483	199602	R96585	0.839569	0		HSI121G09	EST	Transcribed locus	Hs.587656	30957	BX105386	1.22719	0
HSI139H06	TJP1	Tight junction protein 1 (zona occludens 1)	Hs.510833	206528	BX114589	0.83965	0		HSI025F10	BRWD1	Bromodomain and WD repeat domain containing 1	Hs.190548	153965	BX112615	1.22709	0
HSI016E05	MAST2	Microtubule associated serine/threonine kinase 2	Hs.319481	40173	BX105263	0.83966	0.832072		HSI043F02	PIGF	Phosphatidylinositol glycan, class F	Hs.468415	234460	CR744469	1.22706	0.167775
HSI134H07	CREM	CAMP responsive element modulator	Hs.200250	172920	BX107178	0.839676	0		HSI017G10	RLF	Rearranged L-myc fusion	Hs.205627	41345	BX105264	1.22704	0
HSI117D11	LOC401577	Hypothetical gene supported by AK125149	Hs.444541	125587	BX110816	0.839744	0		HSI015F12	SLIT1	Slit homolog 1 (Drosophila)	Hs.500712	38403	BX116431	1.22704	0
HSI096G03	CENTB1	Centaurin, beta 1	Hs.337242	2359633	CR745327	0.839753	0.885759		HSI085B06	IL2RA	Interleukin 2 receptor, alpha	Hs.231367	1517171	AA903183	1.22692	0
HSI120E09	LRBA	LPS-responsive vesicle trafficking, beach and anchor containing	Hs.480938	129225	BX114421	0.839754	0		HSI031F09	TATDN2	TatD DNase domain containing 2	Hs.475401	49404	BX089710	1.22661	0
HSI006D01	TNFAIP8L2	Tumor necrosis factor, alpha-induced protein 8-like 2	Hs.16179	123724	BX098426	0.839761	0		HSI041C07	GTF3C3	General transcription factor IIIC, polypeptide 3, 102kDa	Hs.470996	211184	BX106805	1.22661	0
HSI018E06	GCDH	Glutaryl-Coenzyme A dehydrogenase	Hs.532699	42544	BX090910	0.839795	0.722424		HSI153E10	C6orf70	Chromosome 6 open reading frame 70	Hs.47546	283453	BX118878	1.22651	0
HSI014B06	STX5A	Syntaxin 5A	Hs.524936	31855	BX096023	0.840036	0		HSI015E05	SEC24B	SEC24 related gene family, member B (S. cerevisiae)	Hs.292472	38607	BX110457	1.22614	0
HSI083G01	GGCX	Gamma-glutamyl carboxylase	Hs.77719	1240385	BX088732	0.840118	0		HSI104D04	ZNF83	Zinc finger protein 83 (HPF1)	Hs.467210	2227572	BX112357	1.22607	0
HSI157D01	SLC39A1	Solute carrier family 39 (zinc transporter), member 1	Hs.7854	307956	BX114661	0.840239	0		HSI049E12	DNAJC13	DnaJ (Hsp40) homolog, subfamily C, member 13	Hs.12707	270879	BX117073	1.22563	0
HSI013B12	MAPKAPK3	Mitogen-activated protein kinase-activated protein kinase 3	Hs.234521	31782	BX115491	0.840308	0		HSI083C10	AQP9	Aquaporin 9	Hs.104624	1046484	BX105407	1.22556	0
HSI114H05	PARD3	Par-3 partitioning defective 3 homolog (C. elegans)	Hs.131489	113488	BX111367	0.840402	0		HSI153C12	KLF7	Kruppel-like factor 7 (ubiquitous)	Hs.471221	282810	BX108534	1.2255	0.115701
HSI013H12	DGCR9	DiGeorge syndrome critical region gene 9	Hs.106311	33448	BX098047	0.840497	0		HSI066H01	ZA20D3	Zinc finger, A20 domain containing 3	Hs.306329	471624	BX109037	1.2254	0.155934
HSI034D02	HISPPD2A	Histidine acid phosphatase domain containing 2A	Hs.156814	52646	BX107282	0.840951	0		HSI037B10	SEPTIN8	Septin 8	Hs.533017	193337	BX115917	1.22538	0
HSI117F09	EST	Transcribed locus	Hs.484967	124128	BX094173	0.840966	0		HSI152A02	EST	Transcribed locus	Hs.568230	278684	BX112397	1.22509	0
HSI130C04	EST	Transcribed locus	Hs.218387	151865	BX089376	0.841334	0		HSI050H10	WDR26	WD repeat domain 26	Hs.497873	279007	BX118730	1.22474	0
HSI155B01	SLC35A1	Solute carrier family 35 (CMP-sialic acid transporter), member A1	Hs.423163	296199	BX100996	0.84147	0		HSI037F08	ZNF313	Zinc finger protein 313	Hs.144949	197348	BX110198	1.22465	0.58063
HSI152A12	RP3-473B4.1	Hypothetical protein BC017868	Hs.269127	280257	BX097729	0.841671	0		HSI131H12	SATB1	Special AT-rich sequence binding protein 1 (binds to nuclear matrix/scaffold-associating DNA's)	Hs.517717	43364	BX090845	1.22459	0
HSI156H09	PRR6	Proline rich 6	Hs.433422	302802	BX109558	0.841698	0		HSI082A11	SIP1	Survival of motor neuron protein interacting protein 1	Hs.533862	814008	BX109093	1.22445	0
HSI118G07	TBC1D5	TBC1 domain family, member 5	Hs.475629	127077	BX114618	0.841957	0		HSI111A07	FLJ36748	Hypothetical protein FLJ36748	Hs.483793	66333	BX094937	1.22442	0
HSI155G12	KCNJ6	Potassium inwardly-rectifying channel, subfamily J, member 6	Hs.50927	300654	BX113998	0.84201	0		HSI075A05	SMPDL3A	Sphingomyelin phosphodiesterase, acid-like 3A	Hs.486357	753444	BX102025	1.22432	0
HSI160A10	EST	Transcribed locus		725401		0.843121	0.765848		HSI038F08	CYP8B1	Cytochrome P450, family 8, subfamily B, polypeptide 1	Hs.447793	203585	BX119155	1.22423	0
HSI096C07	ANKRD5	Ankyrin repeat domain 5	Hs.70903	2344752	BX116390	0.843151	0		HSI167C11	LNX1	Ligand of numb-protein X 1	Hs.407755	811728	BX115080	1.22393	0
HSI158C01	GPR115	G protein-coupled receptor 115	Hs.150131	343329	BX112783	0.843374	0		HSI065G10	CASP3	Caspase 3, apoptosis-related cysteine peptidase	Hs.141125	428165	BX115068	1.22382	0
HSI153G01	EST	Transcribed locus	Hs.264347	289534	N59251	0.843473	0		HSI070G10	KIAA0999	KIAA0999 protein	Hs.167451	726936	AA398438	1.22364	0
HSI128H07	EST	Transcribed locus	Hs.436851	148729	BX116454	0.843521	0		HSI177G11	LOC388144	Hypothetical LOC388144	Hs.525933	1755628	BX111202	1.22357	0
HSI056D12	BDH1	3-hydroxybutyrate dehydrogenase, type 1	Hs.274539	306899	BX101019	0.843737	0.30191		HSI014H10	ATG5	ATG5 autophagy related 5 homolog (S. cerevisiae)	Hs.486063	35441	BX099163	1.22356	0
HSI105C07	SLC41A2	Solute carrier family 41, member 2	Hs.238996	2275645	BX100950	0.843757	0		HSI048B09	TCEAL7	Transcription elongation factor A (SII)-like 7	Hs.21861	265668	BX094143	1.22337	0
HSI028A07	RTN2	Reticulon 2	Hs.47517	155726	BX103682	0.844339	0		HSI009F01	EST	Transcribed locus	Hs.570590	26562	CR738374	1.22321	0
HSI046G06	MGC4825	Hypothetical protein MGC4825	Hs.495851	252366	BX099786	0.844393	0		HSI164D04	IFNAR1	Interferon (alpha, beta and omega) receptor 1	Hs.529400	755413	BX107594	1.2232	0
HSI153F03	SLCO1C1	Solute carrier organic anion transporter family, member 1C1	Hs.47261	283333	BX095641	0.844623	0.74217		HSI052D06	ARID1A	AT rich interactive domain 1A (SWI- like)	Hs.468972	289719	BX106646	1.22319	0.00343025
HSI153D03	ZNF569	Zinc finger protein 569	Hs.511848	280159	BX097174	0.844635	0		HSI068D06	ZFYVE9	Zinc finger, FYVE domain containing 9	Hs.532345	505501	BX096354	1.22296	0
HSI117A11	IQGAP2	IQ motif containing GTPase activating protein 2	Hs.291030	124047	BX092943	0.844744	0.036245		HSI150A07	HKR1	GLI-Kruppel family member HKR1	Hs.129165	1601854	BX115878	1.22275	0
HSI005F03	ZNF278	Zinc finger protein 278	Hs.517557	121096	BX108066	0.844831	0		HSI057B06	PPFIBP2	PTPRF interacting protein, binding protein 2 (liprin beta 2)	Hs.16019	320553	BX109147	1.22252	0
HSI112C07	BTBD7	BTB (POZ) domain containing 7	Hs.525549	24102	BX101725	0.844921	0		HSI108H06	BTG3	BTG family, member 3	Hs.473420	2394573	BX101397	1.22231	0
HSI127G10	EST	Transcribed locus		143739		0.844958	0		HSI022F03	CHD2	Chromodomain helicase DNA binding protein 2	Hs.220864	137211	BX114269	1.22215	0
HSI122F09	LRRK1	Leucine-rich repeat kinase 1	Hs.513207	39136	BX100469	0.845189	0		HSI137H05	EST	Transcribed locus	Hs.548107	198535	BX089745	1.2218	0
HSI160H09	C3orf26	Chromosome 3 open reading frame 26	Hs.567617	728565	BX109327	0.845325	0		HSI068E05	STARD4	START domain containing 4, sterol regulated	Hs.93842	502758	BX103253	1.22159	0.404734
HSI137C01	EST	Transcribed locus	Hs.569263	195314	BX112758	0.845453	0		HSI022B02	KIAA1546	KIAA1546 protein	Hs.531250	138978	BX113535	1.22158	0
HSI167D01	TOR1AIP2	Torsin A interacting protein 2	Hs.435773	811844	BX110545	0.845551	0		HSI108C03	ADPGK	ADP-dependent glucokinase	Hs.584982	377677	BX113933	1.22125	0
HSI153G11	EST	Transcribed locus	Hs.192124	289429	BX104982	0.845697	0		HSI159A06	C6orf69	Chromosome 6 open reading frame 69	Hs.188757	346486	W74437	1.22089	0
HSI162E07	EST	Transcribed locus	Hs.98007	743058	BX116725	0.845725	0.888259		HSI019D10	CPD	Carboxypeptidase D	Hs.446079	132638	BX094050	1.2207	0.309667
HSI137D05	PDSS2	Prenyl (decaprenyl) diphosphate synthase, subunit 2	Hs.486095	196428	BX103064	0.845788	0		HSI133D12	MGC72075	Hypothetical protein MGC72075	Hs.128757	50499	BX106087	1.22056	0
HSI145A06	RBM27	RNA binding motif protein 27	Hs.61441	232120	BX097357	0.845807	0		HSI167G04	CLIC5	Chloride intracellular channel 5	Hs.485489	810727	BX106864	1.21994	0
HSI131H04	LOC201181	Similar to hypothetical protein A930006D11	Hs.443140	44004	BX111840	0.846255	0		HSI005A01	MAN2B2	Mannosidase, alpha, class 2B, member 2	Hs.188464	112501	CR743977	1.2198	0
HSI119E03	SPTY2D1	SPT2, Suppressor of Ty, domain containing 1 (S. cerevisiae)	Hs.268668	125779	BX089327	0.846263	0		HSI164D05	DEPDC2	DEP domain containing 2	Hs.169943	753993	BX108869	1.21916	0
HSI162A07	GRK5	G protein-coupled receptor kinase 5	Hs.524625	740245	BX110512	0.846292	0.584546		HSI112A02	KLHL11	Kelch-like 11 (Drosophila)	Hs.13268	22573	BX111062	1.21906	0.67868
HSI048A09	LOC440459	Similar to solute carrier family 16, member 6; monocarboxylate transporter 6	Hs.463838	266389	BX110425	0.846423	0		HSI070C07	ZNF333	Zinc finger protein 333	Hs.515215	714034	AA284691	1.21905	0
HSI097C01	EST	Transcribed locus	Hs.569645	2390828	BX115312	0.846623	0		HSI076G01	LANCL1	LanC lantibiotic synthetase component C-like 1 (bacterial)	Hs.13351	758621	BX096111	1.21885	0.821512
HSI063E11	FAM51A1	Family with sequence similarity 51, member A1	Hs.44423	359979	BX091697	0.846634	0		HSI079E04	JAK2	Janus kinase 2 (a protein tyrosine kinase)	Hs.434374	789379	BX106933	1.21871	0
HSI070E04	HES6	Hairy and enhancer of split 6 (Drosophila)	Hs.42949	725224	BX095664	0.846668	0		HSI036A05	ASB3	Ankyrin repeat and SOCS box-containing 3	Hs.40763	182591	BX115523	1.21852	0
HSI142B12	HNRPD	Heterogeneous nuclear ribonucleoprotein D (AU-rich element RNA binding protein 1, 37kDa)	Hs.480073	220800	BX096611	0.847035	0		HSI016H04	UBE3A	Ubiquitin protein ligase E3A (human papilloma virus E6-associated protein, Angelman syndrome)	Hs.567354	40417	BX106704	1.21846	0
HSI140A04	EST	Transcribed locus	Hs.569431	207168	BX090350	0.847358	0.740062		HSI151G07	TARSL2	Threonyl-tRNA synthetase-like 2	Hs.6918	276998	BX102842	1.21845	0
HSI140D05	EPB41	Erythrocyte membrane protein band 4.1 (elliptocytosis 1, RH-linked)	Hs.175437	205980	BX104601	0.847572	0		HSI108B06	DCUN1D5	DCN1, defective in cullin neddylation 1, domain containing 5 (S. cerevisiae)	Hs.503716	377319	BX114897	1.21842	0.875517
HSI171H11	LOH12CR1	Loss of heterozygosity, 12, chromosomal region 1	Hs.504805	1556807	AA936486	0.848341	0		HSI047H06	TBK1	TANK-binding kinase 1	Hs.505874	265553	BX107551	1.21806	0
HSI044B06	BCL7A	B-cell CLL/lymphoma 7A	Hs.530970	240869	BX104035	0.848417	0		HSI126F04	ZNF449	Zinc finger protein 449	Hs.28780	140304	BX095255	1.21798	0
HSI157C02	EST	Transcribed locus	Hs.216756	307302	BX109833	0.848503	0		HSI074F09	KLHL7	Kelch-like 7 (Drosophila)	Hs.385861	754167	BX100739	1.21762	0
HSI073D03	ZNF212	Zinc finger protein 212	Hs.490510	740748	BX099842	0.848664	0		HSI059F08	C1orf82	Chromosome 1 open reading frame 82	Hs.444421	321972	BX112953	1.21755	0
HSI054D01	PAPD1	PAP associated domain containing 1	Hs.173946	297393	BX115191	0.848709	0		HSI018E03	RCN2	Reticulocalbin 2, EF-hand calcium binding domain	Hs.79088	37917	CR740842	1.21753	0.29572
HSI061H10	C1orf142	Chromosome 1 open reading frame 142	Hs.325081	345724	BX093694	0.848862	0.472624		HSI158A06	EST	Transcribed locus	Hs.105964	343623	BX106400	1.21736	0
HSI120C12	ZRF1	Zuotin related factor 1	Hs.558476	127636	BX106822	0.849059	0		HSI127H09	EST	Transcribed locus	Hs.163603	142626	BX100393	1.21713	0
HSI117A07	HDGF2	Hepatoma-derived growth factor-related protein 2	Hs.43071	123525	BX092921	0.849096	0		HSI074E05	C14orf149	Chromosome 14 open reading frame 149	Hs.29706	753305	BX112439	1.21708	0
HSI116B06	NDST1	N-deacetylase/N-sulfotransferase (heparan glucosaminyl) 1	Hs.222055	121733	BX108968	0.849173	0		HSI001F06	EIF1B	Eukaryotic translation initiation factor 1B	Hs.315230	53029	BX103996	1.21708	0
HSI160D10	SCMH1	Sex comb on midleg homolog 1 (Drosophila)	Hs.87464	724014	BX098125	0.849192	0		HSI002B01	PPP3CB	Protein phosphatase 3 (formerly 2B), catalytic subunit, beta isoform (calcineurin A beta)	Hs.500067	53079	BX102911	1.21631	0
HSI154F04	EST	Transcribed locus	Hs.271879	291323	BX114925	0.849637	0		HSI120B03	C10orf30	Chromosome 10 open reading frame 30	Hs.498740	129074	BX090521	1.21601	0
HSI003D10	XRCC1	X-ray repair complementing defective repair in Chinese hamster cells 1	Hs.98493	23330	BX101802	0.849734	0		HSI016E12	VGLL4	Vestigial like 4 (Drosophila)	Hs.373959	39006	BX112549	1.21592	0
HSI169B10	FLJ32028	Hypothetical protein FLJ32028	Hs.518900	1251822	BX115221	0.849897	0.269338		HSI023F01	B3GNT1	Choline kinase alpha	Hs.173203	143402	BX106672	1.21581	0
HSI139G12	C17orf41	Chromosome 17 open reading frame 41	Hs.528902	203805	BX109066	0.850087	0		HSI138D11	C3orf59	Chromosome 3 open reading frame 59	Hs.151443	198689	BX106162	1.21554	0
HSI054F07	PACSIN1	Protein kinase C and casein kinase substrate in neurons 1	Hs.520087	298734	BX094526	0.850242	0		HSI068F06	ZMYM4	Zinc finger, MYM-type 4	Hs.269211	504640	BX100452	1.21551	0
HSI103H04	ASRGL1	Asparaginase like 1	Hs.535326	2214954	BX114348	0.850596	0		HSI098G06	FAM92A1	Chromosome 8 open reading frame 39	Hs.125038	277707	BX094706	1.21512	0.182559
HSI132G06	LOC389438	Hypothetical LOC389438	Hs.534685	46360	BX090332	0.850638	0		HSI048F09	MTO1	Mitochondrial translation optimization 1 homolog (S. cerevisiae)	Hs.347614	266712	BX108954	1.21509	0
HSI159C05	EST	Transcribed locus	Hs.586773	345847	CR743679	0.850835	0		HSI037B05	BTBD1	BTB (POZ) domain containing 1	Hs.459149	195569	BX104368	1.21459	0.731518
HSI126D01	TANC2	Tetratricopeptide repeat, ankyrin repeat and coiled-coil containing 2	Hs.410889	139349	BX100892	0.850915	0		HSI167D04	CWF19L2	CWF19-like 2, cell cycle control (S. pombe)	Hs.212140	810888	BX101263	1.21441	0
HSI141B09	TNRC6B	Trinucleotide repeat containing 6B	Hs.372082	208980	H63387	0.851288	0		HSI063G01	SRP14	Signal recognition particle 14kDa (homologous Alu RNA binding protein)	Hs.533732	362253	BX104554	1.21434	0
HSI098H12	ATF7	Activating transcription factor 7	Hs.12286	323404	BX093800	0.851555	0		HSI090C09	ZDHHC21	Zinc finger, DHHC-type containing 21	Hs.21388	26520	BX096869	1.21423	0.792628
HSI146F02	ROBO2	Roundabout, axon guidance receptor, homolog 2 (Drosophila)	Hs.13305	243909	BX109465	0.851903	0		HSI135E06	MYO5A	Myosin VA (heavy polypeptide 12, myoxin)	Hs.21213	178647	BX104592	1.21375	0
HSI073A06	PHC2	Polyhomeotic-like 2 (Drosophila)	Hs.524271	742672	BX109499	0.852462	0		HSI134H03	ZNF507	Zinc finger protein 507	Hs.205392	172113	BX093502	1.21368	0
HSI143D11	DCP2	DCP2 decapping enzyme homolog (S. cerevisiae)	Hs.443875	230392	BX117993	0.85255	0		HSI167C09	TMEM23	Transmembrane protein 23	Hs.386215	810901	BX100591	1.21363	0
HSI161D12	EST	Transcribed locus	Hs.97111	731457	BX106478	0.852594	0		HSI024F04	GALC	Galactosylceramidase	Hs.513439	149411	BX096116	1.21347	0
HSI008F11	MGC4692	Hypothetical protein LOC283871	Hs.442634	127551	BX109989	0.853132	0.220066		HSI075D06	IL18R1	Interleukin 18 receptor 1	Hs.469521	755054	BX092391	1.21328	0
HSI158F04	C4orf9	Chromosome 4 open reading frame 9	Hs.398178	343700	BX118307	0.853439	0		HSI057A05	SSH2	Slingshot homolog 2 (Drosophila)	Hs.335205	309469	BX107602	1.21274	0
HSI108D06	PHF21B	PHD finger protein 21B	Hs.254097	384358	BX090864	0.85381	0		HSI080H04	AKAP7	A kinase (PRKA) anchor protein 7	Hs.486483	812162	BX094737	1.21259	0
HSI019G10	TMEM4	Transmembrane protein 4	Hs.8752	130610	BX108316	0.853863	0		HSI098B09	AYTL1	Acyltransferase like 1	Hs.460857	146377	BX106619	1.21254	0
HSI181G02	WNT3	Wingless-type MMTV integration site family, member 3	Hs.445884	2242413	BX281024	0.854281	0		HSI130G10	FVT1	Follicular lymphoma variant translocation 1	Hs.74050	158156	BX118052	1.21247	0
HSI104H09	EST	Transcribed locus	Hs.574479	2260468	BX102799	0.854414	0		HSI075A08	CHD6	Chromodomain helicase DNA binding protein 6	Hs.371979	755357	BX112863	1.21205	0
HSI021E06	C22orf5	Chromosome 22 open reading frame 5	Hs.182626	138041	BX111582	0.854451	0		HSI073D02	CENPA	Centromere protein A, 17kDa	Hs.1594	742816	BX108564	1.21199	0
HSI084H12	RORC	RAR-related orphan receptor C	Hs.256022	1476011	BX091308	0.854523	0		HSI068H11	ARIH1	Ariadne homolog, ubiquitin-conjugating enzyme E2 binding protein, 1 (Drosophila)	Hs.268787	713589	BX098511	1.21189	0
HSI074B04	HNRPUL1	Heterogeneous nuclear ribonucleoprotein U-like 1	Hs.155218	746041	BX100256	0.85455	0		HSI148D04	KCNAB2	Potassium voltage-gated channel, shaker-related subfamily, beta member 2	Hs.440497	251158	H96854	1.21177	0
HSI157E09	KIAA1143	KIAA1143	Hs.476082	320198	BX115798	0.854881	0.362309		HSI039D02	CDC23	CDC23 (cell division cycle 23, yeast, homolog)	Hs.153546	205782	CR748034	1.21165	0
HSI038F11	BCKDHA	Branched chain keto acid dehydrogenase E1, alpha polypeptide	Hs.433307	201366	BX113982	0.854985	0		HSI070F03	LOC390940	Similar to R28379_1	Hs.22049	129665	BX089294	1.21164	0
HSI155B04	EST	Transcribed locus	Hs.132920	295429	BX095106	0.855037	0		HSI110C04	FRMD6	FERM domain containing 6	Hs.434914	2406370	CR744540	1.2113	0
HSI120C04	PAFAH1B1	Platelet-activating factor acetylhydrolase, isoform Ib, alpha subunit 45kDa	Hs.77318	127945	R09321	0.855104	0		HSI158B12	SMAD2	SMAD, mothers against DPP homolog 2 (Drosophila)	Hs.12253	341792	BX116178	1.21122	0
HSI155H05	ZNF83	Zinc finger protein 83 (HPF1)	Hs.467210	296474	BX101233	0.855321	0		HSI049E09	ZFP91	Zinc finger protein 91 homolog (mouse)	Hs.524920	271088	BX095716	1.21092	0.354984
HSI125H06	ARHGEF12	Rho guanine nucleotide exchange factor (GEF) 12	Hs.24598	135745	BX091936	0.855355	0		HSI084G11	FCRL2	Fc receptor-like 2	Hs.437393	1468910	CR740512	1.21091	0
HSI123A07	RTKN	Rhotekin	Hs.192854	39559	BX099596	0.855373	0		HSI045E11	PHF3	PHD finger protein 3	Hs.348921	244970	CR739049	1.21078	0
HSI133B02	EST	Transcribed locus	Hs.27017	49504	BX112543	0.855476	0		HSI077F10	CHMP2B	Chromatin modifying protein 2B	Hs.476930	773656	BX110593	1.21049	0
HSI134C04	EST	Transcribed locus	Hs.137731	1605069	BX093289	0.855496	0		HSI112B08	EST	Transcribed locus	Hs.12489	23567	BX091430	1.20996	0
HSI095A07	GIYD2	Coronin, actin binding protein, 1A pseudogene	Hs.460558	2270994	BX095341	0.856463	0.307408		HSI091F07	PNLIPRP2	Pancreatic lipase-related protein 2	Hs.423598	1874603	BX119488	1.20991	0
HSI086E06	DIAPH3	Diaphanous homolog 3 (Drosophila)	Hs.283127	1618998	BX111909	0.856589	0		HSI054D10	OR2A9P	Olfactory receptor, family 2, subfamily A, member 9 pseudogene	Hs.561654	297424	BX103817	1.20971	0
HSI169B04	PHF11	PHD finger protein 11	Hs.369039	1391625	BX088891	0.856714	0		HSI084H01	TTTY6	Testis-specific transcript, Y-linked 6B	Hs.567625	1468924	AA884105	1.20961	0
HSI088D07	PMS2L1	Postmeiotic segregation increased 2-like 1	Hs.520575	1680093	BX095320	0.856971	0		HSI116E07	EST	Transcribed locus	Hs.147381	122572	BX099450	1.20894	0.543398
HSI101G12	C1orf24	Chromosome 1 open reading frame 24	Hs.518662	502415	AA134698	0.857367	0.192355		HSI062H10	CSNK2A2	Casein kinase 2, alpha prime polypeptide	Hs.82201	358746	BX089147	1.20865	0
HSI137C11	MAP3K7IP2	Mitogen-activated protein kinase kinase kinase 7 interacting protein 2	Hs.269775	194183	BX114585	0.857469	0		HSI005E04	AGA	Aspartylglucosaminidase	Hs.207776	120986	BX090459	1.20857	0.346117
HSI143C07	PUM1	Pumilio homolog 1 (Drosophila)	Hs.281707	229969	BX099985	0.857606	0		HSI043F09	ZNF436	Zinc finger protein 436	Hs.293798	229500	BX112093	1.20816	0
HSI119C05	EST	Transcribed locus	Hs.587940	126573	BX104136	0.857752	0.539221		HSI111F03	EST	Transcribed locus	Hs.467627	22787	BX091793	1.20815	0
HSI069C03	RHOF	Ras homolog gene family, member F (in filopodia)	Hs.96593	713294	BX103880	0.8583	0		HSI025A04	COG6	Component of oligomeric golgi complex 6	Hs.507805	147639	BX114854	1.20779	0.763012
HSI110C11	SLC6A17	Solute carrier family 6, member 17	Hs.128382	41254	BX111576	0.858485	0		HSI002H04	MAPK10	Mitogen-activated protein kinase 10	Hs.125503	23173	BX111166	1.20766	0
HSI109F09	LOC440462	Hypothetical gene supported by AK000477	Hs.157726	2413706	BX108995	0.858609	0		HSI068H09	XPO4	Exportin 4	Hs.507452	713087	BX111551	1.20765	0
HSI140A02	ALAS2	Aminolevulinate, delta-, synthase 2 (sideroblastic/hypochromic anemia)	Hs.522666	203494	BX110203	0.858887	0		HSI120G09	LOC197135	Similar to RIKEN cDNA 4930424G05	Hs.11594	129294	BX092968	1.20755	0
HSI135E08	COL9A1	Collagen, type IX, alpha 1	Hs.149809	179084	BX118699	0.858966	0		HSI008G08	MARCO	Macrophage receptor with collagenous structure	Hs.67726	128000	BX117532	1.20742	0
HSI120E11	STK24	Serine/threonine kinase 24 (STE20 homolog, yeast)	Hs.508514	128461	BX115265	0.859268	0		HSI049D10	MTR	5-methyltetrahydrofolate-homocysteine methyltransferase	Hs.498187	273124	BX099733	1.20725	0
HSI167B08	EST	Transcribed locus	Hs.569465	796668	BX104168	0.859425	0		HSI011E02	ZC3H8	Zinc finger CCCH-type containing 8	Hs.418416	1689952	BX119500	1.20716	0
HSI083F05	HELLS	Helicase, lymphoid-specific	Hs.463677	1055762	BX118860	0.859957	0		HSI016A03	OSBPL9	Oxysterol binding protein-like 9	Hs.21938	38596	BX113284	1.20694	0
HSI114B08	EST	Transcribed locus	Hs.559925	110519	BX110930	0.860052	0		HSI041F09	PRPSAP1	Phosphoribosyl pyrophosphate synthetase-associated protein 1	Hs.77498	213701	BX100249	1.20684	0
HSI005A09	KEAP1	Kelch-like ECH-associated protein 1	Hs.465870	112673	BX090208	0.86008	0		HSI018A05	FNTA	Farnesyltransferase, CAAX box, alpha	Hs.370312	37853	BX105205	1.20678	0
HSI138D03	C9orf3	Chromosome 9 open reading frame 3	Hs.434253	197896	BX096524	0.86015	0		HSI153C05	SLC30A1	Solute carrier family 30 (zinc transporter), member 1	Hs.519469	281998	BX116774	1.20626	0
HSI112F07	KLF12	Kruppel-like factor 12	Hs.373857	66907	BX094524	0.860248	0		HSI123G09	MAP3K2	Mitogen-activated protein kinase kinase kinase 2	Hs.145605	41333	R58959	1.20621	0
HSI086A09	C17orf41	Chromosome 17 open reading frame 41	Hs.528902	1584206	CR742082	0.860336	0		HSI076E04	TEX10	Testis expressed sequence 10	Hs.494648	757953	BX109594	1.20607	0
HSI155G11	C16orf52	Chromosome 16 open reading frame 52	Hs.125434	298779	BX111966	0.860569	0.488577		HSI068C06	TMEM2	Transmembrane protein 2	Hs.494146	704718	BX092622	1.20601	0
HSI149C03	PRPF38B	PRP38 pre-mRNA processing factor 38 (yeast) domain containing B	Hs.342307	259280	BX103409	0.860677	0		HSI113D08	KLHDC8B	Kelch domain containing 8B	Hs.13781	108351	BX117590	1.20577	0
HSI124A06	EST	Transcribed locus	Hs.23766	42330	BX111279	0.860851	0.222658		HSI073F10	CUTC	CutC copper transporter homolog (E. coli)	Hs.16606	742832	BX108866	1.20573	0
HSI146D04	EST	Transcribed locus		241498		0.860968	0		HSI046A12	KBTBD2	Kelch repeat and BTB (POZ) domain containing 2	Hs.372541	245223	BX111844	1.20556	0
HSI118G04	PH-4	Hypoxia-inducible factor prolyl 4-hydroxylase	Hs.271224	126713	BX101979	0.861297	0		HSI030E04	KIAA1191	KIAA1191	Hs.519783	46965	BX094008	1.20502	0.487252
HSI087A07	TEX14	Testis expressed sequence 14	Hs.390221	1639722	BX109653	0.86146	0		HSI053F02	BHMT	Betaine-homocysteine methyltransferase	Hs.80756	294688	BX118188	1.20499	0
HSI180G12	LOC152485	Hypothetical protein LOC152485	Hs.133916	2413666	BX112429	0.861924	0		HSI122H12	RPS23	Ribosomal protein S23	Hs.567333	38655	R51158	1.20471	0
HSI096A12	RPS27A	Ribosomal protein S27a	Hs.546292	2337081	BX112196	0.862089	0		HSI043E05	TMEM41B	Transmembrane protein 41B	Hs.501868	235094	BX092235	1.20451	0.11172
HSI057B07	H2AFV	H2A histone family, member V	Hs.488189	322460	BX110226	0.862541	0		HSI135E05	ABI2	Abl interactor 2	Hs.471156	176757	BX104995	1.2039	0
HSI177H06	EST	Transcribed locus	Hs.571649	1753999	BX105544	0.862794	0		HSI062A01	PAK2	P21 (CDKN1A)-activated kinase 2	Hs.518530	346507	BX093105	1.20385	0
HSI060F11	SERF1A	Small EDRK-rich factor 1A (telomeric)	Hs.32567	342952	BX107837	0.863053	0.849002		HSI161F09	IQCF2	IQ motif containing F2	Hs.412294	731271	BX094115	1.20352	0
HSI059E06	UBE3C	Ubiquitin protein ligase E3C	Hs.118351	321766	BX095171	0.863399	0.28485		HSI052C01	SNX2	Sorting nexin 2	Hs.134822	284735	CR743588	1.20243	0
HSI072F01	FLJ14981	Hypothetical protein FLJ14981	Hs.321689	741159	BX094516	0.8634	0.909363		HSI121F11	LOC399959	Hypothetical gene supported by BX647608	Hs.411391	30077	BX108759	1.20196	0
HSI140D03	UBR2	Ubiquitin protein ligase E3 component n-recognin 2	Hs.529925	207577	BX117500	0.863454	0		HSI126F08	PRKAA1	Protein kinase, AMP-activated, alpha 1 catalytic subunit	Hs.43322	139512	BX094137	1.20194	0
HSI168C09	EST	Transcribed locus	Hs.134278	1186121	BX106269	0.863599	0		HSI161C06	KIDINS220	Kinase D-interacting substance of 220 kDa	Hs.9873	731398	BX095325	1.20194	0.345223
HSI067E03	C13orf10	Chromosome 13 open reading frame 10	Hs.558528	471870	BX115103	0.863939	0		HSI045A08	RINT-1	Rad50-interacting protein 1	Hs.567560	244738	BX109734	1.20158	0
HSI180E08	CSF1	Colony stimulating factor 1 (macrophage)	Hs.173894	1856658	AI242464	0.864386	0.517261		HSI058D06	GADD45A	Growth arrest and DNA-damage-inducible, alpha	Hs.80409	310141	BX090426	1.2015	0.507768
HSI128B03	EST	Transcribed locus	Hs.568643	1620156	BX113937	0.865513	0		HSI050C10	BBS2	Bardet-Biedl syndrome 2	Hs.333738	277895	BX092124	1.20124	0
HSI120B02	ALMS1	Alstrom syndrome 1	Hs.184720	128372	BX118918	0.865925	0		HSI152G12	EST	Transcribed locus	Hs.586045	280633	N50432	1.20107	0
HSI058A04	ARPP-19	Cyclic AMP phosphoprotein, 19 kD	Hs.512908	310064	BX109774	0.8664	0		HSI074C09	DPP8	Dipeptidyl-peptidase 8	Hs.458609	746184	AA417708	1.20055	0
HSI054B05	JARID2	Jumonji, AT rich interactive domain 2	Hs.269059	295371	BX093598	0.866732	0		HSI143H04	EST	Transcribed locus	Hs.145500	221097	BX117034	1.20012	0.327036
HSI155E03	CDKN1B	Cyclin-dependent kinase inhibitor 1B (p27, Kip1)	Hs.238990	297430	BX099805	0.866951	0		HSI011D07	DPY19L1	Dpy-19-like 1 (C. elegans)	Hs.408623	30286	BX105820	1.20008	0
HSI116A11	CYP19A1	Cytochrome P450, family 19, subfamily A, polypeptide 1	Hs.511367	121649	BX102808	0.867433	0		HSI074C10	HSPA14	Heat shock 70kDa protein 14	Hs.534169	746230	BX117995	1.19956	0
HSI094H02	JMJD2B	Jumonji domain containing 2B	Hs.371013	2244110	CR739481	0.867636	0		HSI051A04	RBJ	Ras-associated protein Rap1	Hs.434993	278119	BX112073	1.19937	0
HSI138H09	NEK7	NIMA (never in mitosis gene a)-related kinase 7	Hs.24119	201151	BX102865	0.868011	0.462145		HSI019B09	SPATA7	Spermatogenesis associated 7	Hs.525518	43059	BX119786	1.19912	0
HSI077B09	CYB561	Cytochrome b-561	Hs.355264	771104	BX100045	0.868116	0		HSI138A04	LOC145842	Hypothetical protein LOC145842	Hs.532698	199349	BX101133	1.19905	0.21495
HSI137E06	EST	Transcribed locus	Hs.270434	195713	BX093333	0.868373	0		HSI085G05	SCFD1	Sec1 family domain containing 1	Hs.369168	1556215	CR745178	1.19865	0
HSI122E03	PIAS2	Protein inhibitor of activated STAT, 2	Hs.514846	35769	BX117761	0.868382	0.355092		HSI016F01	RAB28	RAB28, member RAS oncogene family	Hs.306899	39506	BX114801	1.1985	0
HSI016C08	TRUB2	TruB pseudouridine (psi) synthase homolog 2 (E. coli)	Hs.98541	37599	BX112184	0.868549	0.433123		HSI118C07	TOP1	Topoisomerase (DNA) I	Hs.472737	125067	BX096989	1.19849	0
HSI097E08	TMEM28	Transmembrane protein 28	Hs.87619	2466721	BX104103	0.86858	0		HSI032B08	CAMSAP1	Calmodulin regulated spectrin-associated protein 1	Hs.522493	49228	CR744656	1.19805	0
HSI172B08	C1orf74	Chromosome 1 open reading frame 74	Hs.497642	1550703	BX118371	0.868673	0		HSI045D06	CTBP2	C-terminal binding protein 2	Hs.501345	244943	BX099403	1.19772	0
HSI130D04	EST	Transcribed locus	Hs.224141	156212	BX090747	0.869147	0		HSI131E02	CSTF3	Hypothetical protein LOC283267	Hs.44402	43196	BX103680	1.19751	0.495789
HSI132C07	VMD2	Vitelliform macular dystrophy 2 (Best disease, bestrophin)	Hs.132319	47341	BX100235	0.869272	0		HSI125A07	KIAA0960	KIAA0960 protein	Hs.120855	134401	BX107271	1.19742	0
HSI108H07	EST	Transcribed locus	Hs.192784	2391085	BX090102	0.869277	0		HSI067G11	SIRT1	Sirtuin (silent mating type information regulation 2 homolog) 1 (S. cerevisiae)	Hs.369779	488490	BX105044	1.19735	0.225323
HSI033D07	SPHK2	Sphingosine kinase 2	Hs.528006	171947	BX110851	0.869548	0.021228		HSI063B09	DYNC1I2	Dynein, cytoplasmic 1, intermediate chain 2	Hs.546250	1646552	BX091449	1.1971	0
HSI162F10	WDR57	WD repeat domain 57 (U5 snRNP specific)	Hs.33962	743085	BX095230	0.869899	0.26609		HSI126A10	MYCL1	V-myc myelocytomatosis viral oncogene homolog 1, lung carcinoma derived (avian)	Hs.437922	138917	BX092972	1.19705	0
HSI107C03	PSME4	Proteasome (prosome, macropain) activator subunit 4	Hs.413801	2447082	BX106075	0.870412	0.81146		HSI042H08	LINS1	Lines homolog 1 (Drosophila)	Hs.105633	229567	BX097716	1.19662	0
HSI007B07	ABCE1	ATP-binding cassette, sub-family E (OABP), member 1	Hs.12013	124471	BX116792	0.870697	0		HSI031A05	RBM18	RNA binding motif protein 18	Hs.415842	47547	BX099700	1.19661	0
HSI015F07	FA2H	Fatty acid 2-hydroxylase	Hs.461329	39892	BX103675	0.870745	0		HSI139A03	EST	Transcribed locus	Hs.441076	201934	BX109127	1.19657	0
HSI096E07	BCMO1	Beta-carotene 15,15'-monooxygenase 1	Hs.212172	2347082	BX091843	0.870917	0		HSI114A03	KIAA1967	KIAA1967	Hs.433722	109654	BX116327	1.19654	0
HSI142C02	EST	Transcribed locus	Hs.129355	1620034	AA992826	0.871188	0		HSI145A02	TNKS	Tankyrase, TRF1-interacting ankyrin-related ADP-ribose polymerase	Hs.370267	229790	BX105254	1.19648	0
HSI125B11	SUHW4	Suppressor of hairy wing homolog 4 (Drosophila)	Hs.511477	133669	BX109732	0.871552	0		HSI162A08	EST	Transcribed locus	Hs.97798	742554	BX116650	1.19645	0
HSI143E07	LOC492311	Similar to bovine IgA regulatory protein	Hs.200938	220038	BX104604	0.872218	0		HSI104G10	SF3B14	Splicing factor 3B, 14 kDa subunit	Hs.177861	2257504	BX109398	1.19576	0.357349
HSI164H04	C1orf69	Chromosome 1 open reading frame 69	Hs.237017	757918	BX090892	0.87365	0		HSI098G08	LOC440461	LOC440461	Hs.558987	293759	BX115604	1.19501	0.616835
HSI042A02	ROM1	Retinal outer segment membrane protein 1	Hs.281564	223098	BX111418	0.874483	0		HSI010H06	FAM49A	Family with sequence similarity 49, member A	Hs.467769	28465	BX111653	1.19477	0
HSI076F11	BCDIN3	Bin3, bicoid-interacting 3, homolog (Drosophila)	Hs.178011	757044	BX103009	0.874963	0		HSI050F03	CSTA	Cystatin A (stefin A)	Hs.518198	279217	BX099127	1.19456	0
HSI173B06	SYCE2	Synaptonemal complex central element protein 2	Hs.515159	1565304	BX098301	0.875388	0		HSI109C03	LOC388383	Similar to upstream binding protein 1	Hs.500098	2401108	BX090878	1.19377	0
HSI146H07	PRKCBP1	Protein kinase C binding protein 1	Hs.446240	244391	BX105072	0.875393	0		HSI057A04	RP11-98F14.6	Hypothetical protein FLJ11305	Hs.508769	309803	BX105119	1.19361	0
HSI160F03	EST	Transcribed locus	Hs.562510	727945	BX116644	0.875401	0.497466		HSI031G02	ARIH2	Ariadne homolog 2 (Drosophila)	Hs.241558	49730	BX115736	1.19356	0
HSI096A07	ALDH1A3	Aldehyde dehydrogenase 1 family, member A3	Hs.459538	2330194	CR741313	0.875593	0		HSI023B06	CAMSAP1L1	Calmodulin regulated spectrin-associated protein 1-like 1	Hs.23585	145143	BX099345	1.19347	0.801148
HSI146A12	LAMB1	Laminin, beta 1	Hs.489646	241824	BX103111	0.87566	0		HSI100G04	C5orf21	Chromosome 5 open reading frame 21	Hs.127788	322615	BX107074	1.19334	0
HSI097B01	SCN2A2	Sodium channel, voltage-gated, type II, alpha 2	Hs.93485	2383595	BX094575	0.875749	0		HSI095G08	SP140	SP140 nuclear body protein	Hs.471576	2319668	BX100832	1.19237	0.792317
HSI024H11	IGF1R	Insulin-like growth factor 1 receptor	Hs.20573	148379	BX093045	0.875887	0		HSI149D04	LOC401307	LOC441197	Hs.552647	264400	BX093064	1.19227	0
HSI116H11	KIAA1961	KIAA1961 gene	Hs.483329	122367	BX089318	0.875915	0		HSI015G09	CSTF2T	Cleavage stimulation factor, 3' pre-RNA, subunit 2, 64kDa, tau variant	Hs.538493	38833	BX102771	1.19217	0
HSI168E06	EST	Transcribed locus	Hs.163027	1188602	BX090727	0.876447	0		HSI099C02	ZNF75	Zinc finger protein 75 (D8C6)	Hs.533540	789152	BX090999	1.19194	0
HSI140D12	KLHDC5	Kelch domain containing 5	Hs.505104	206271	BX113079	0.876623	0.537692		HSI039A02	IFT57	Intraflagellar transport 57 homolog (Chlamydomonas)	Hs.412196	201377	BX115850	1.19178	0
HSI101H01	MAML3	Mastermind-like 3 (Drosophila)	Hs.444627	2001706	BX098439	0.877259	0		HSI164C09	PRKCI	Protein kinase C, iota	Hs.478199	753957	BX103178	1.19153	0.89603
HSI017G05	WDR42A	WD repeat domain 42A	Hs.492236	40181	CR744894	0.877343	0		HSI138D05	ARNTL	Aryl hydrocarbon receptor nuclear translocator-like	Hs.65734	198989	BX100164	1.19082	0
HSI155C03	EST	Transcribed locus		294684		0.878234	0		HSI073F02	MGC16121	Hypothetical protein MGC16121	Hs.416379	743838	BX114232	1.19082	0
HSI135F04	ZNF667	Zinc finger protein 667	Hs.433473	177285	BX118207	0.878956	0.0602809		HSI045H10	FLJ10996	Hypothetical protein FLJ10996	Hs.107845	247467	BX099232	1.19075	0.205457
HSI121A06	ANKRD42	RNA binding motif protein 35A	Hs.503438	30094	BX099159	0.879342	0.618344		HSI116H09	CXorf33	Chromosome X open reading frame 33	Hs.567691	121204	BX118435	1.19066	0
HSI059E04	TSFM	Ts translation elongation factor, mitochondrial	Hs.505784	324618	BX117129	0.879529	0		HSI016H06	ARL8B	ADP-ribosylation factor-like 8B	Hs.250009	39677	BX103678	1.19064	0
HSI139A10	CAMK2D	Calcium/calmodulin-dependent protein kinase (CaM kinase) II delta	Hs.144114	200855	BX090990	0.880016	0		HSI094G10	KIAA0350	KIAA0350 protein	Hs.35490	2239322	CR745269	1.19042	0
HSI101F01	EST	Transcribed locus	Hs.157621	1987197	BX108764	0.881251	0		HSI039G10	NEK9	NIMA (never in mitosis gene a)- related kinase 9	Hs.7200	203717	BX091523	1.19025	0
HSI154H07	EST	Transcribed locus		291523		0.881524	0		HSI158H09	INPP4A	Inositol polyphosphate-4-phosphatase, type I, 107kDa	Hs.469386	344958	CR739866	1.19008	0
HSI108B05	EST	Transcribed locus	Hs.123433	1376068	BX089024	0.881924	0.254892		HSI002C06	AGGF1	Angiogenic factor with G patch and FHA domains 1	Hs.213393	24506	BX117865	1.19002	0
HSI140E08	EST	Transcribed locus	Hs.432352	204678	BX113158	0.881937	0		HSI072F04	PRCP	GCRG-P224	Hs.523936	739963	BX114652	1.18989	0
HSI140C09	WDR26	WD repeat domain 26	Hs.497873	204390	BX110814	0.882046	0		HSI036D04	DUSP22	Dual specificity phosphatase 22	Hs.29106	182999	BX107497	1.18986	0
HSI123B05	BCL2L10	BCL2-like 10 (apoptosis facilitator)	Hs.283672	40052	BX119239	0.882491	0		HSI016E03	EIF2AK3	Eukaryotic translation initiation factor 2-alpha kinase 3	Hs.434326	38559	BX097214	1.18975	0.849344
HSI129F02	LOC400566	Hypothetical gene supported by AK128660	Hs.499607	152346	BX119789	0.882784	0		HSI022E08	TNKS2	Tankyrase, TRF1-interacting ankyrin-related ADP-ribose polymerase 2	Hs.329327	139138	BX103336	1.18948	0.20455
HSI143A12	KLB	Klotho beta	Hs.90756	214570	BX089923	0.882888	0		HSI026F10	WDR20	WD repeat domain 20	Hs.36859	153050	CR746081	1.18916	0
HSI085F11	QDPR	Quinoid dihydropteridine reductase	Hs.75438	1555736	CR743021	0.882943	0		HSI011F02	DDX59	DEAD (Asp-Glu-Ala-Asp) box polypeptide 59	Hs.497332	29911	BX114322	1.18897	0
HSI089G10	RSHL1	Radial spokehead-like 1	Hs.146544	1736952	BX093848	0.883	0		HSI167G07	MLL5	Myeloid/lymphoid or mixed-lineage leukemia 5 (trithorax homolog, Drosophila)	Hs.369356	811572	BX102146	1.18877	0
HSI156F03	FLJ37562	Hypothetical protein FLJ37562	Hs.406549	308696	N92842	0.883044	0		HSI016B03	LSM14A	LSM14 homolog A (SCD6, S. cerevisiae)	Hs.407368	39586	BX095728	1.18866	0
HSI146D03	LGR5	Leucine-rich repeat-containing G protein-coupled receptor 5	Hs.172176	242644	BX115005	0.883474	0		HSI133H04	KIAA1324L	KIAA1324-like	Hs.208093	51198	BX102904	1.18846	0.475057
HSI035A10	DST	Dystonin	Hs.485616	1672647	BX100789	0.883588	0		HSI047H09	HERC4	Hect domain and RLD 4	Hs.51891	259633	BX101413	1.18839	0.138991
HSI145D07	TFPI	Tissue factor pathway inhibitor (lipoprotein-associated coagulation inhibitor)	Hs.516578	241038	BX115960	0.883981	0		HSI076D10	PITPNB	Phosphatidylinositol transfer protein, beta	Hs.7370	767027	BX107257	1.1881	0.0536622
HSI119C12	LOC202781	Hypothetical protein LOC202781	Hs.193172	126549	BX116295	0.884021	0.256563		HSI057G05	F10	Coagulation factor X	Hs.361463	310519	BX094711	1.18804	0
HSI142G12	EST	Transcribed locus	Hs.586114	212512	BX117115	0.884901	0		HSI062E02	FLJ12716	FLJ12716 protein	Hs.443240	357856	BX099715	1.18796	0
HSI123A01	EST	Transcribed locus		1622321		0.88497	0		HSI053F08	MYL4	Myosin, light polypeptide 4, alkali; atrial, embryonic	Hs.463300	293573	BX102443	1.18784	0
HSI167F01	MAN2B1	Mannosidase, alpha, class 2B, member 1	Hs.356769	810482	BX103124	0.88512	0		HSI030A12	C21orf86	Chromosome 21 open reading frame 86	Hs.11637	47373	BX109157	1.18774	0
HSI096B01	C6orf155	Chromosome 6 open reading frame 155	Hs.368337	2330499	BX105865	0.885216	0		HSI181G04	KIAA1718	KIAA1718 protein	Hs.308710	2316824	AI671992	1.18771	0
HSI028E10	CHRNA5	Cholinergic receptor, nicotinic, alpha 5	Hs.1614	43346	BX107344	0.885429	0.0892884		HSI101C04	KIAA0804	KIAA0804	Hs.269263	503614	BX089182	1.18767	0.00504022
HSI100E06	NAPE-PLD	N-acyl-phosphatidylethanolamine-hydrolyzing phospholipase D	Hs.324271	209182	BX091822	0.885686	0.872185		HSI099B11	TBC1D23	TBC1 domain family, member 23	Hs.477003	784174	BX100185	1.18763	0
HSI042E10	TCP10L	T-complex 10 (mouse)-like	Hs.42034	230267	BX111775	0.886152	0		HSI034F06	DSCR1L1	Down syndrome critical region gene 1-like 1	Hs.440168	173422	BX105095	1.18741	0
HSI108B09	ACTA2	Actin, alpha 2, smooth muscle, aorta	Hs.500483	380692	AA056275	0.88653	0		HSI016G03	TCEA2	Transcription elongation factor A (SII), 2	Hs.505004	41477	BX093937	1.18733	0
HSI023G05	DKFZp761E198	DKFZp761E198 protein	Hs.512827	143365	BX115292	0.887237	0		HSI175E05	FMNL3	Formin-like 3	Hs.179838	1736149	BX092766	1.187	0
HSI090C02	TRIM50B	Tripartite motif-containing 50B	Hs.567905	1752476	BX089132	0.888143	0		HSI034D10	SYNGR3	Synaptogyrin 3	Hs.435277	173148	BX113147	1.1861	0
HSI142C06	SYNGR1	Synaptogyrin 1	Hs.216226	211189	BX091202	0.888857	0		HSI025C04	PITPNA	Phosphatidylinositol transfer protein, alpha	Hs.429819	148103	BX104447	1.1859	0
HSI069C09	DNAJC3	Hypothetical protein LOC144871	Hs.59214	1642418	BX109082	0.889329	0		HSI091A05	SDCCAG1	Serologically defined colon cancer antigen 1	Hs.388584	1839856	BX106817	1.18533	0
HSI112H11	BDH1	3-hydroxybutyrate dehydrogenase, type 1	Hs.274539	67075	BX089316	0.889717	0.310783		HSI040G11	ADCY9	Adenylate cyclase 9	Hs.391860	210688	BX096607	1.18526	0
HSI087A01	SLC22A12	Solute carrier family 22 (organic anion/cation transporter), member 12	Hs.174424	1636004	AI733516	0.891164	0		HSI117H06	SRFBP1	Serum response factor binding protein 1	Hs.107622	124153	BX102622	1.18486	0.058467
HSI146F05	EST	Transcribed locus	Hs.552968	241897	BX089490	0.89124	0.766861		HSI033C06	CLASP2	Cytoplasmic linker associated protein 2	Hs.108614	51372	BX100787	1.18451	0
HSI128A01	EST	Transcribed locus	Hs.29178	143026	BX115354	0.893403	0		HSI015C03	SMYD2	SET and MYND domain containing 2	Hs.66170	35905	BX101476	1.18449	0
HSI146H03	FKBP5	FK506 binding protein 5	Hs.558328	243989	BX119649	0.893761	0		HSI115C03	FNDC3B	Fibronectin type III domain containing 3B	Hs.159430	115456	T87544	1.18406	0
HSI163F01	LOC200491	Hypothetical LOC200491	Hs.385965	744373	BX115042	0.893891	0.65071		HSI158F08	FOXD3	Forkhead box D3	Hs.546573	341201	BX091397	1.18381	0
HSI156G11	EST	Transcribed locus	Hs.44380	304927	BX115865	0.893949	0.258984		HSI127A09	EST	Transcribed locus	Hs.270571	139653	BX092973	1.18339	0.399681
HSI157D03	EST	Transcribed locus	Hs.54773	308031	AI668690	0.895462	0		HSI005C03	TSC1	Tuberous sclerosis 1	Hs.370854	120107	T95059	1.18319	0
HSI129H06	EST	Transcribed locus	Hs.143587	152246	BX107647	0.898275	0.694281		HSI149G08	C19orf12	Chromosome 19 open reading frame 12	Hs.529094	265440	BX097725	1.18246	0
HSI042C05	PRR7	Proline rich 7 (synaptic)	Hs.534492	221217	H91851	0.899435	0		HSI149A03	C9orf102	Chromosome 9 open reading frame 102	Hs.494552	259134	BX103226	1.18215	0
HSI093C11	ORAOV1	Oral cancer overexpressed 1	Hs.523854	2020342	CR740695	0.900292	0		HSI094D06	KSR1	Kinase suppressor of ras 1	Hs.133534	2145403	BX108666	1.18214	0
HSI122G03	KIAA1462	KIAA1462	Hs.533953	37217	BX103458	0.902613	0		HSI087B10	PTPN22	Protein tyrosine phosphatase, non-receptor type 22 (lymphoid)	Hs.535276	1638481	BX099228	1.18195	0
HSI155A02	MCRS1	Microspherule protein 1	Hs.25313	295303	BX095291	0.903883	0		HSI056G05	C9orf123	Chromosome 9 open reading frame 123	Hs.7517	308003	BX100051	1.1816	0.482088
HSI135A07	NFASC	Neurofascin homolog (chicken)	Hs.13349	174523	BX114578	0.904308	0		HSI056C10	SLC35B4	Solute carrier family 35, member B4	Hs.490181	306492	BX113727	1.1807	0
HSI144H04	SCFD2	Sec1 family domain containing 2	Hs.302287	233179	BX105003	0.904403	0.251588		HSI136A01	ACVR2A	Activin A receptor, type IIA	Hs.470174	187637	BX089382	1.1804	0
HSI093F12	BCAN	Brevican	Hs.516904	2076160	BX095855	0.904564	0		HSI131C01	MTF1	Metal-regulatory transcription factor 1	Hs.471991	160377	BX118592	1.1803	0.42113
HSI175C11	EST	Transcribed locus	Hs.143293	1736455	BX093741	0.906364	0.683752		HSI002C04	APC	Adenomatosis polyposis coli	Hs.158932	22243	BX112661	1.18027	0
HSI041G04	LMBRD2	LMBR1 domain containing 2	Hs.294103	220588	BX101298	0.906607	0.528888		HSI177H11	AASDH	2-aminoadipic 6-semialdehyde dehydrogenase	Hs.104347	1759551	BX116011	1.17999	0
HSI145B07	ITPR2	Family with sequence similarity 20, member C	Hs.512235	234832	BX119673	0.907154	0.457291		HSI031A06	GPRASP2	G protein-coupled receptor associated sorting protein 2	Hs.348493	48948	BX111575	1.1796	0.582587
HSI054E02	TBX19	T-box 19	Hs.50403	298263	BX109387	0.908264	0.500752		HSI116F05	SLC30A6	Solute carrier family 30 (zinc transporter), member 6	Hs.23248	121803	BX106660	1.17952	0
HSI120B05	C10orf119	Chromosome 10 open reading frame 119	Hs.124246	128723	BX091276	0.908972	0.0663106		HSI066E09	TEC	Tec protein tyrosine kinase	Hs.479670	454048	BX092226	1.17905	0
HSI054B01	PPBP	Pro-platelet basic protein (chemokine (C-X-C motif) ligand 7)	Hs.2164	295715	N72706	0.911715	0		HSI049F04	TANK	TRAF family member-associated NFKB activator	Hs.132257	273653	BX091561	1.17895	0
HSI136H05	EST	Transcribed locus	Hs.209508	195232	R91986	0.923851	0.525652		HSI065E01	HDAC7A	Histone deacetylase 7A	Hs.200063	127134	BX090643	1.17889	0
									HSI007H03	PEX1	Peroxisome biogenesis factor 1	Hs.164682	125653	BX090754	1.17878	0.0140226
									HSI131B03	EST	Transcribed locus	Hs.101539	156874	BX103054	1.17867	0
									HSI050G10	ZNF521	Zinc finger protein 521	Hs.116935	279689	BX115899	1.17819	0
									HSI008D09	ET	Hypothetical protein ET	Hs.73965	127776	BX104922	1.17818	0
									HSI126D10	ARL15	ADP-ribosylation factor-like 15	Hs.482103	139412	BX107833	1.17809	0
									HSI135A03	EST	Transcribed locus	Hs.167721	172230	BX089561	1.178	0
									HSI014B04	PIGK	Phosphatidylinositol glycan, class K	Hs.293653	33372	BX116279	1.17704	0.630993
									HSI027E06	ZNF26	Zinc finger protein 26 (KOX 20)	Hs.489608	154748	BX089966	1.17688	0.812174
									HSI053B11	RYBP	RING1 and YY1 binding protein	Hs.7910	294874	BX114700	1.1765	0
									HSI156D06	MDFIC	MyoD family inhibitor domain containing	Hs.427236	301627	BX108019	1.17649	0
									HSI022G05	RP11-56A21.1	Similar to KIAA0592 protein	Hs.375174	140020	BX091986	1.17648	0
									HSI142F07	RASGEF1C	RasGEF domain family, member 1C	Hs.190559	1609616	BX103029	1.17616	0
									HSI050G09	MTMR9	Myotubularin related protein 9	Hs.528673	278073	CR748320	1.17599	0
									HSI046E03	SMPD1	Sphingomyelin phosphodiesterase 1, acid lysosomal (acid sphingomyelinase)	Hs.498173	249710	H85460	1.17583	0.108767
									HSI113G03	TAC4	Tachykinin 4 (hemokinin)	Hs.434138	110794	BX107956	1.17569	0
									HSI098A09	TRSPAP1	TRNA selenocysteine associated protein 1	Hs.533626	44284	BX098848	1.17568	0
									HSI120E04	KIAA1648	KIAA1648 protein	Hs.551018	127694	BX114216	1.17564	0
									HSI063H01	SRP68	Signal recognition particle 68kDa	Hs.514495	365110	BX117688	1.17454	0.995865
									HSI105A07	BLNK	B-cell linker	Hs.444049	2262617	BX113323	1.17387	0
									HSI048D10	CTTNBP2NL	CTTNBP2 N-terminal like	Hs.485899	268825	BX108893	1.17356	0
									HSI045C10	RAB8B	RAB8B, member RAS oncogene family	Hs.389733	247646	CR736878	1.17313	0
									HSI122H07	EST	Transcribed locus	Hs.444083	39685	BX097034	1.173	0
									HSI151H10	EST	Transcribed locus	Hs.430300	277545	BX115669	1.173	0
									HSI124C05	CYP2U1	Cytochrome P450, family 2, subfamily U, polypeptide 1	Hs.109087	42394	BX114504	1.17276	0
									HSI036B04	MYD88	Myeloid differentiation primary response gene (88)	Hs.82116	190887	BX115764	1.17232	0
									HSI167E02	DIDO1	Death inducer-obliterator 1	Hs.517172	809791	BX113130	1.1722	0
									HSI115H03	EST	Transcribed locus	Hs.419208	121639	BX093916	1.17167	0
									HSI003F04	SPP2	Secreted phosphoprotein 2, 24kDa	Hs.444488	111637	BX097970	1.17157	0
									HSI063F03	COL9A3	Collagen, type IX, alpha 3	Hs.126248	361204	BX089683	1.17156	0
									HSI069B02	CDCA3	Cell division cycle associated 3	Hs.524216	723998	BX099267	1.1709	0.868997
									HSI158B01	K6IRS4	Keratin 6 irs4	Hs.56255	341068	BX114669	1.17085	0
									HSI156E09	QKI	Quaking homolog, KH domain RNA binding (mouse)	Hs.510324	302915	BX105184	1.17082	0
									HSI023B12	RNF8	Ring finger protein 8	Hs.485278	142728	BX104917	1.17031	0
									HSI114C06	LOC150383	Similar to RIKEN cDNA 2210021J22	Hs.103110	112076	BX101862	1.1703	0.434644
									HSI041D04	RAB33A	RAB33A, member RAS oncogene family	Hs.56294	220467	BX102934	1.16967	0
									HSI151C12	EST	Transcribed locus	Hs.525210	276752	BX096331	1.16944	0.917502
									HSI149B11	EST	Transcribed locus	Hs.571508	262313	CR740906	1.16935	0
									HSI161A10	RSU1	Ras suppressor protein 1	Hs.524161	731299	BX115240	1.16899	0
									HSI127C10	C2orf3	Chromosome 2 open reading frame 3	Hs.303808	142431	BX097406	1.16884	0
									HSI030E06	KLHL18	Kelch-like 18 (Drosophila)	Hs.517946	46562	BX101858	1.16881	0
									HSI126G02	EST	Transcribed locus	Hs.28788	140252	BX096381	1.16732	0
									HSI092F02	SLC31A1	Solute carrier family 31 (copper transporters), member 1	Hs.532315	1938598	BX118183	1.16693	0.862882
									HSI036A02	BRWD1	Bromodomain and WD repeat domain containing 1	Hs.190548	190137	BX114944	1.16671	0
									HSI011F03	LRRC8B	Leucine rich repeat containing 8 family, member B	Hs.584874	29486	R41498	1.16645	0.470208
									HSI169C11	EST	Transcribed locus	Hs.122956	1392043	BX088930	1.16566	0
									HSI084A04	GALNTL2	UDP-N-acetyl-alpha-D-galactosamine:polypeptide N-acetylgalactosaminyltransferase-like 2	Hs.411308	1391956	AA812715	1.16552	0
									HSI027B07	KIAA1166	KIAA1166	Hs.28249	160098	BX100636	1.16548	0
									HSI084A11	TTC19	Tetratricopeptide repeat domain 19	Hs.462316	1252004	BX100368	1.16318	0
									HSI007G04	TUBGCP3	Tubulin, gamma complex associated protein 3	Hs.224152	125670	BX100889	1.16282	0.41086
									HSI131A11	WNT4	Wingless-type MMTV integration site family, member 4	Hs.25766	154160	BX104065	1.1626	0
									HSI040B09	COX15	COX15 homolog, cytochrome c oxidase assembly protein (yeast)	Hs.28326	208429	BX113497	1.16229	0
									HSI101E11	UNC50	Unc-50 homolog (C. elegans)	Hs.13370	1989494	BX098989	1.16195	0
									HSI023F05	CBLB	Cas-Br-M (murine) ecotropic retroviral transforming sequence b	Hs.430589	141429	BX115572	1.1619	0
									HSI106G04	KIAA1924	Hypothetical protein KIAA1924	Hs.222312	2443879	BX103654	1.16156	0
									HSI181A11	CHKA	Choline kinase alpha	Hs.77221	46367	H09959	1.16131	0.542503
									HSI164A07	EST	Transcribed locus	Hs.98450	757258	BX102292	1.16122	0
									HSI001C04	TRAF3IP2	TRAF3 interacting protein 2	Hs.486228	22279	BX107338	1.16119	0.955822
									HSI158E10	EST	Transcribed locus	Hs.55254	327380	BX107606	1.16113	0
									HSI111E06	EST	Transcribed locus	Hs.107418	53040	CR747903	1.1609	0
									HSI048A04	SNX25	Sorting nexin 25	Hs.369091	262834	BX089403	1.16075	0
									HSI169D11	BTNL9	Butyrophilin-like 9	Hs.546502	1251607	BX091725	1.1599	0.155528
									HSI063G03	PNMA2	Paraneoplastic antigen MA2	Hs.521466	365078	BX109397	1.15937	0
									HSI112F06	CHM	Choroideremia (Rab escort protein 1)	Hs.496449	25004	BX119127	1.15911	0.461306
									HSI013F05	MALT1	Mucosa associated lymphoid tissue lymphoma translocation gene 1	Hs.180566	31929	BX099162	1.15834	0
									HSI061A08	LMAN2	Lectin, mannose-binding 2	Hs.75864	341897	BX116020	1.15809	0.419894
									HSI103C10	ILF3	Interleukin enhancer binding factor 3, 90kDa	Hs.465885	2187277	BX092700	1.15763	0
									HSI055E03	FILIP1	Filamin A interacting protein 1	Hs.526972	298236	BX109059	1.15673	0
									HSI026D11	BPGM	2,3-bisphosphoglycerate mutase	Hs.198365	151100	BX105040	1.15673	0
									HSI050G02	AGTPBP1	ATP/GTP binding protein 1	Hs.494321	277708	BX100991	1.1567	0.428851
									HSI106G10	E2F7	E2F transcription factor 7	Hs.416375	2440911	BX099790	1.15636	0
									HSI088E09	ITGA9	Integrin, alpha 9	Hs.113157	1692944	BX099617	1.15533	0
									HSI013F09	EST	Transcribed locus	Hs.527484	32996	BX119131	1.15454	0
									HSI042H12	COVA1	Cytosolic ovarian carcinoma antigen 1	Hs.171458	229577	BX101647	1.15432	0.901853
									HSI031C09	SART3	Squamous cell carcinoma antigen recognised by T cells 3	Hs.584842	47998	BX100733	1.15393	0
									HSI050F05	FBXO38	F-box protein 38	Hs.483772	277330	BX111759	1.15391	0
									HSI178C09	EST	Transcribed locus	Hs.22247	1854917	CR748601	1.15376	0
									HSI165G12	EST	Transcribed locus	Hs.341780	1601279	BX098599	1.15345	0
									HSI058E02	FGFR1OP2	FGFR1 oncogene partner 2	Hs.406184	323623	BX102114	1.15302	0
									HSI080B08	FUT4	Fucosyltransferase 4 (alpha (1,3) fucosyltransferase, myeloid-specific)	Hs.390420	789291	BX099383	1.15296	0.537129
									HSI085E05	HTR1B	5-hydroxytryptamine (serotonin) receptor 1B	Hs.123016	1542757	BX117348	1.15261	0
									HSI125F04	NAPE-PLD	N-acyl-phosphatidylethanolamine-hydrolyzing phospholipase D	Hs.324271	134566	BX108317	1.15174	0.183643
									HSI036H08	RNF34	Ring finger protein 34	Hs.292804	193603	BX114494	1.15171	0.527912
									HSI134C10	EST	Transcribed locus	Hs.539444	52653	BX113196	1.15034	0
									HSI105G04	EST	Transcribed locus	Hs.396796	2288208	BX117944	1.15007	0
									HSI132B05	DCUN1D1	DCN1, defective in cullin neddylation 1, domain containing 1 (S. cerevisiae)	Hs.104613	47658	BX105548	1.14979	0
									HSI143E11	MCMDC1	Minichromosome maintenance deficient domain containing 1	Hs.486315	220027	BX108374	1.14883	0
									HSI150B05	C14orf10	Chromosome 14 open reading frame 10	Hs.530712	266227	BX093231	1.14799	0
									HSI042H10	C8orf52	Chromosome 8 open reading frame 52	Hs.521693	231142	BX097460	1.14724	0.0891509
									HSI002E02	MRS2L	MRS2-like, magnesium homeostasis factor (S. cerevisiae)	Hs.533291	24750	BX114390	1.14713	0
									HSI106G02	KLF3	Kruppel-like factor 3 (basic)	Hs.298658	2443327	BX118635	1.14694	0
									HSI015G06	RP11-311P8.3	Hypothetical protein MGC23937 similar to CG4798	Hs.91612	39132	BX093730	1.1466	0
									HSI084G09	KCNMB3	Potassium large conductance calcium-activated channel, subfamily M beta member 3	Hs.553498	1466949	BX106308	1.14635	0
									HSI116A08	EST	Transcribed locus		121666		1.14609	0
									HSI079E06	PTHB1	Parathyroid hormone-responsive B1	Hs.372360	795153	BX101186	1.14491	0
									HSI038C02	OXSR1	Oxidative-stress responsive 1	Hs.475970	198690	BX102083	1.14475	0.294497
									HSI135H05	EST	Transcribed locus	Hs.125720	191530	H37809	1.14352	0
									HSI089G11	EIF2C4	Eukaryotic translation initiation factor 2C, 4	Hs.471492	1736291	BX116707	1.14189	0
									HSI129G03	EST	Transcribed locus	Hs.213501	153740	BX093076	1.14178	0.470233
									HSI085H10	CCL1	Chemokine (C-C motif) ligand 1	Hs.72918	1570420	BX093610	1.14154	0
									HSI017G06	UBR2	Ubiquitin protein ligase E3 component n-recognin 2	Hs.529925	40394	BX096655	1.14042	0
									HSI038F01	PGBD2	PiggyBac transposable element derived 2	Hs.433322	1667999	BX107498	1.14037	0.506269
									HSI106C10	AD7C-NTP	Neuronal thread protein AD7c-NTP	Hs.129735	2290805	BX110762	1.14018	0
									HSI034D05	KIAA0523	KIAA0523 protein	Hs.370166	52552	BX101490	1.13917	0
									HSI106A09	EIF3S8	Eukaryotic translation initiation factor 3, subunit 8, 110kDa	Hs.567374	2290134	BX119838	1.13744	0
									HSI010C12	REV1L	REV1-like (yeast)	Hs.443077	130044	CR744766	1.13721	0
									HSI044B09	GNA12	Guanine nucleotide binding protein (G protein) alpha 12	Hs.487341	235008	BX119648	1.13674	0
									HSI072H07	SIGLEC7	Sialic acid binding Ig-like lectin 7	Hs.274470	743331	BX103266	1.13496	0.200795
									HSI101F11	ECT2	Epithelial cell transforming sequence 2 oncogene	Hs.518299	1991785	BX106101	1.13425	0
									HSI106C03	SPAG4	Sperm associated antigen 4	Hs.123159	2294899	BX119611	1.13384	0
									HSI106G11	EST	Transcribed locus	Hs.557549	2446636	BX106510	1.13283	0
									HSI004F03	MLLT10	Myeloid/lymphoid or mixed-lineage leukemia (trithorax homolog, Drosophila); translocated to, 10	Hs.30385	112114	BX109927	1.13242	0
									HSI016H08	STXBP5	Syntaxin binding protein 5 (tomosyn)	Hs.93534	41478	BX097038	1.1311	0.840192
									HSI143A11	LOC283666	Hypothetical protein LOC283666	Hs.37648	219949	BX106689	1.13066	0.722452
									HSI145H11	EST	Transcribed locus	Hs.120938	239875	BX096048	1.12764	0
									HSI003D06	TMCC1	Transmembrane and coiled-coil domain family 1	Hs.477547	23192	BX114086	1.12707	0.605418
									HSI154G03	RBM16	RNA binding motif protein 16	Hs.227602	291786	BX109369	1.12671	0.867413
									HSI127D02	KIDINS220	Kinase D-interacting substance of 220 kDa	Hs.9873	143175	BX107274	1.12594	0.430738
									HSI073A04	CCDC7	Chromosome 10 open reading frame 68	Hs.436242	742549	BX095330	1.12333	0
									HSI106H12	C12orf46	Chromosome 12 open reading frame 46	Hs.162143	2451443	BX096984	1.12106	0
									HSI176B06	ZNF720	Zinc finger protein 720	Hs.528826	1742968	BX103176	1.11792	0
									HSI065D04	LOC92691	Hypothetical protein BC008604	Hs.334916	418277	BX111245	1.11768	0
									HSI145C05	LHX4	LIM homeobox 4	Hs.496545	231330	BX093113	1.11578	0.0615525
									HSI147C04	SYNE1	Spectrin repeat containing, nuclear envelope 1	Hs.12967	245878	N52270	1.11079	0.0093511
									HSI051H02	FLJ21616	Hypothetical protein FLJ21616	Hs.563560	282900	BX107639	1.108	0.850511
									HSI137F05	EST	Transcribed locus	Hs.133261	199571	BX102812	1.10796	0
									HSI103G08	TFEC	Transcription factor EC	Hs.125962	2204411	BX104278	1.10646	0
									HSI102A09	STXBP5	Syntaxin binding protein 5 (tomosyn)	Hs.93534	2004705	CR746155	1.10407	0
									HSI175A10	EST	Transcribed locus	Hs.127486	1736026	BX096616	1.10383	0
									HSI102A08	VPS41	Vacuolar protein sorting 41 (yeast)	Hs.148721	2001233	BX115837	1.10263	0.0504123
									HSI026B08	OMA1	OMA1 homolog, zinc metallopeptidase (S. cerevisiae)	Hs.425769	152942	BX096214	1.10058	0.592904
									HSI076C05	TOX	Thymus high mobility group box protein TOX	Hs.491805	758298	BX108481	1.09483	0.842509
