# Supplementary material for: Molecular response to aromatase inhibitor treatment in primary breast cancer
Source: Breast Cancer Res. 2007 Jun 7;9(3):R37. doi: 10.1186/bcr1732 (PMC1929101; doi:10.1186/bcr1732)
Supplement: Additional file 11 — Java Treeview data for figure 4 [file bcr1732-S11.cdt]

GID	yorf	NAME	GWEIGHT	155 A	67 A	17 A	218 A	117 A	146 A	148 A	149 A	145 A	203 B	203 A	148 B	152 A	152 B	201 A	202 A	227 A	263 A	90 A	21 A	262 B	30 A	30 B	175 A	125 A	61 A	70 A	141 A	123 A	262 A	151 A	123 B	223 B	217 B	217 A	202 B	263 B	228 B	216 A	216 B	228 A	125 B	90 B	201 B	218 B	145 B	175 B	227 B	67 B	P3 B	61 B	138 A	138 B	39 B	39 A	64 A	64 B	P3 A	155 B	223 A	141 B	146 B	21 B	117 B	17 B	70 B	149 B	151 B
AID				ARRY22X	ARRY60X	ARRY24X	ARRY40X	ARRY0X	ARRY12X	ARRY14X	ARRY16X	ARRY10X	ARRY33X	ARRY32X	ARRY15X	ARRY20X	ARRY21X	ARRY28X	ARRY30X	ARRY44X	ARRY50X	ARRY64X	ARRY34X	ARRY49X	ARRY52X	ARRY53X	ARRY26X	ARRY4X	ARRY56X	ARRY62X	ARRY8X	ARRY2X	ARRY48X	ARRY18X	ARRY3X	ARRY43X	ARRY39X	ARRY38X	ARRY31X	ARRY51X	ARRY47X	ARRY36X	ARRY37X	ARRY46X	ARRY5X	ARRY65X	ARRY29X	ARRY41X	ARRY11X	ARRY27X	ARRY45X	ARRY61X	ARRY67X	ARRY57X	ARRY6X	ARRY7X	ARRY55X	ARRY54X	ARRY58X	ARRY59X	ARRY66X	ARRY23X	ARRY42X	ARRY9X	ARRY13X	ARRY35X	ARRY1X	ARRY25X	ARRY63X	ARRY17X	ARRY19X
EWEIGHT																																																																							
GENE398X	HSI070D06	ZWINT		1.135	0.3627	0.436	1.305	0.2919	0.448	0.296	0.4145	0.499	0.2216	1.693	1.732	0.9114	0.8519	0.7078	1.954	1.279	-0.6845	0.3273	-0.4686	-1.338	0.8969	-1.376	0.8343	0.6308	-1.16	-0.3588	-0.2861	-0.05238	-1.404	0.1475	-0.3601	-1.666	2.183	0.5705	-0.04993	-0.6226	-0.3613	0.9329	1.387	0.5818	-0.7276	-0.5314	-0.9585	-0.3428	0.08381	-0.9748	-0.9079	-0.8138	-1.759	-1.242	-0.3805	0.1777	0.6071	1.168	1.153	1.375	-1.265	-1.711	-1.457	-0.706	-0.917	-1.481	-0.1365	-0.9925	-0.7992	-0.591	1.286
GENE391X	HSI079B12	PRC1		0.07271	0.6088	0.5191	0.8681	1.102	0.9856	-0.5801	0.1365	0.5742	0.3607	1.156	1.857	0.4183	0.1798	0.4305	1.246	0.7176	-1.034	0.614	1.008	-0.8637	0.4398	-0.9354	-0.2428	0.5097	-0.5208	-0.1218	-0.8128	-0.01736	-1.713	-0.2288	-1.058	-1.427	0.3997	0.2378	-0.03095	-2.224	-0.06698	1.725	1.543	0.09943	-1.363	-0.4588	-0.7897	-1.034	0.1584	-0.9898	-0.8782	-0.7251	-0.7055	-0.7695	-0.2671	0.4739	1.932	2.155	1.549	1.646	-0.4828	-2.021	-1.631	-0.8304	-0.8221	-0.5125	1.088	0.04403	-0.818	-0.8716	0.9922
GENE269X	HSI065E10	RRM2		0.4574	0.5204	0.1398	0.5662	0.5612	0.3636	-0.294	0.2798	0.1285	0.5699	1.194	0.4091	1.659	1.144	-0.08327	0.8661	1.471	-0.7407	-0.0006092	-0.8641	-0.4187	0.3988	-0.3349	0.6406	0.9329	-0.8393	-0.6428	0.2447	0.3275	-0.979	-0.3453	-0.9927	-1.467	1.467	-0.0257	-0.8963	-1.891	0.01889	1.334	1.952	1.683	-0.4042	-0.2049	-1.317	-0.8679	1.239	-0.9135	-1.204	-0.4049	-1.229	-0.8389	-0.008152	0.9371	0.8799	1.091	1.633	2.265	-0.7153	-2.465	-1.58	-0.8661	-1.094	-0.3062	0.5262	-0.161	-0.5579	-0.9043	-1.042
GENE140X	HSI105G02	CCNB2		0.03994	0.3024	-0.4749	0.8851	1.307	1.426	-0.9048	-0.2998	0.09573	-0.2248	0.6124	0.3026	0.8037	0.4903	0.1027	1.454	2.174	-0.4896	0.5182	-0.1881	-0.3828	0.3946	-0.7863	0.1571	1.067	-0.8134	-0.2922	0.06068	0.4349	-1.334	-0.2922	-0.9499	-1.181	1.153	0.6537	0.1378	-1.54	-0.6308	1.533	2.487	0.977	-0.6821	-0.136	-1.005	-0.3019	1.186	-0.7327	-1.298	-0.5791	-0.903	-0.9516	0.03594	1.002	1.775	1.388	0.8532	1.273	-0.5525	-2.675	-1.883	-1.069	-0.3153	-0.2248	0.2798	-0.2707	-0.8038	-1.173	-1.022
GENE369X	HSI054G06	NUSAP1		-0.2422	0.7155	0.4015	1.09	1.071	1.208	0.5507	0.4998	0.9282	0.3839	1.277	0.4009	0.7461	0.05236	-0.1201	1.433	1.119	-0.5047	0.7413	-1.138	-1.575	0.4193	-0.4043	0.9361	0.6743	0.311	0.253	0.2365	0.4191	-1.41	0.6298	-0.711	-1.565	1.677	0.4701	-0.6136	-1.394	0.1903	1.695	1.333	0.702	-0.8244	0.289	-1.788	-0.8745	0.2871	-1.206	-1.049	-0.6251	-1.882	-1.205	0.1866	1.012	1.109	1.626	0.861	0.9835	-1.057	-2.176	-1.933	-0.763	-0.9052	-0.6659	0.3151	-0.5136	-0.4598	-0.7932	-0.8391
GENE94X	HSI080A02	MELK		-0.7261	-0.5138	0.0418	0.3736	0.4205	0.2269	0.6598	0.3391	0.572	0.3504	1.671	0.08577	0.5753	0.09648	0.8872	1.778	1.568	-0.5635	0.7311	-1.152	-1.517	-0.07088	-0.6459	0.04612	1.065	0.04774	0.3004	0.3153	0.1659	-0.9542	-0.1914	-1.065	-0.9195	1.182	0.1572	-0.1552	-1.174	-0.08634	1.322	2.009	0.8441	-1.182	0.4862	-1.043	-0.01222	0.6701	-1.038	-1.257	-0.9245	-1.69	-0.9603	0.2768	0.7743	1.219	1.299	1.337	1.199	-0.3851	-3.144	-0.9355	-0.8356	1.966	-0.2982	-0.4126	0.003562	-0.8676	-1.264	-1.08
GENE367X	HSI044G12	SPBC25		-0.2428	1.153	-0.1015	0.4058	0.3752	1.525	1.283	1.527	1.394	0.1327	1.496	0.1161	1.135	-0.5434	0.6812	2.003	1.737	-0.7253	-0.1236	-1.201	-0.608	1.681	-1.148	1.208	0.4776	0.5533	0.05073	-0.02458	0.6785	-0.4494	0.4992	-0.5591	-1.35	1.905	0.3194	0.1223	-0.1435	-0.7001	0.5047	0.3734	0.5064	-1.25	-0.4458	-1.019	-0.6909	0.3917	-0.9944	-1.441	-1.56	-1.145	-0.8197	-0.3315	-0.2263	1.023	1.451	0.4999	0.8312	-0.3515	-2.31	-1.401	-0.7731	0.2735	-0.4851	-1.101	-1.14	-1.396	-0.484	-1.029
GENE214X	HSI046F10	TOP2A		0.2375	0.5266	-0.5292	0.453	0.7619	0.3797	-0.04738	0.3228	0.4251	2.905	3.813	0.2099	0.7729	-0.082	0.9136	1.412	1.134	-0.363	0.03112	-0.9987	-0.6424	0.6762	-0.8762	0.2178	0.5587	-0.06963	0.4085	0.2686	0.0969	-1.076	0.1587	-0.6767	-0.8614	1.539	0.3422	-0.01871	-1.573	-0.6434	-0.1708	-0.1005	-0.04538	-0.8787	-0.2199	-0.1474	-0.5475	-0.1685	-1.085	-1.333	-0.6135	-1.142	-0.2807	-0.06633	0.3374	0.9646	1.231	1.303	2.063	-0.5798	-2.292	-1.435	-0.8769	-0.7474	-0.6007	0.3506	-0.5377	-0.8005	-0.9708	-0.7162
GENE182X	HSI073H03	CDC2		0.2028	0.1213	-0.7113	0.4156	0.5038	0.3583	-0.2992	0.6096	-0.01167	0.4961	1.426	-0.2767	0.9041	-0.193	1.058	1.946	2.418	-0.08951	0.5347	-1.387	-0.1969	0.4749	-0.4344	0.9864	0.5386	-0.4262	-0.207	0.3103	0.2861	-0.6608	-0.05119	-1.117	-0.5832	2.895	0.5646	-0.1402	-1.143	-0.4619	0.7427	1.288	1.137	-0.8773	0.1802	-0.1247	-0.1904	0.5577	-1.061	-1.423	-1.308	-0.841	-0.6705	0.2157	0.2068	0.8347	0.7388	0.7695	2.069	-0.1529	-2.6	-1.629	-1.335	-1.143	-0.5354	0.3215	-0.4942	-1.276	-1.754	-0.3068
GENE319X	HSI079F05	HMMR		0.869	0.5677	-0.3406	1.351	-0.4488	1.255	-0.1584	-0.06255	0.2158	0.4935	1.864	0.07062	-0.1256	-0.4833	0.4802	1.049	2.006	-0.4077	0.3363	-1.292	-0.002356	0.7602	-1.272	0.3667	0.5801	0.3889	0.1648	0.756	-0.002459	-0.1198	-0.08333	-0.0309	-0.1725	2.304	0.8812	-0.461	-1.017	-0.5323	1.483	2.387	0.9105	-0.7343	-0.3525	-0.1029	-0.3024	0.3683	-1.121	-1.075	-1.262	-1.05	-1.208	-0.4233	-0.251	1.128	1.344	0.7857	1.358	-0.632	-2.505	-1.484	-0.8549	-0.9512	-0.7426	0.5689	-1.007	-1.313	-1.34	-1.367
GENE232X	HSI054A04	E2F8		-1.268	0.7837	-0.1362	0.6627	0.7342	1.354	1.12	0.7126	1.182	0.407	1.726	-0.5208	-0.08941	-1.274	1.272	1.295	0.4511	0.2978	-0.2441	-0.3739	-1.462	0.6323	-0.8938	0.0897	0.3788	0.9724	1.109	0.9506	-0.346	0.9818	1.02	0.4977	-0.09065	1.258	1.013	-0.3832	-0.1854	-0.3221	0.5772	1.423	-0.2042	0.03544	-0.5062	0.05145	0.2945	-0.9983	0.1039	-0.8046	-0.7317	-3.174	-2.656	0.4642	0.2661	0.479	1.043	0.4313	0.3657	-2.012	-1.925	0.1614	-0.7296	0.2385	-0.4329	-1.374	-1.163	-0.7665	-0.5868	-1.182
GENE64X	HSI007H08	DTL		-0.2229	0.5797	-0.04608	1.388	0.8458	1.335	0.3279	0.8742	1.422	0.1056	1.209	-0.1738	0.389	-0.9006	0.8563	1.913	1.862	0.2465	0.4348	-0.7976	-0.3315	-0.1933	-1.198	0.2424	0.04795	-0.1814	-0.1475	1.132	0.03367	0.054	0.4967	-0.7886	-0.8187	2.932	0.69	0.04069	-0.07638	0.374	0.7311	1.414	1.081	-0.9368	0.2948	-0.4289	-0.1371	0.2163	-0.6656	-0.8384	-0.9914	-0.8065	-1.452	-0.5365	-0.6673	0.08618	0.4902	0.7604	0.7607	-1.373	-2.318	-0.94	-1.422	-1.123	-0.9139	1.426	-1.209	-1.362	-1.53	-1.567
GENE144X	HSI007H09	GATA1		-0.7616	0.7719	-0.3025	1.31	0.8789	1.389	0.7739	0.7344	1.249	0.3662	1.412	0.05357	0.4602	-0.977	0.782	1.852	1.782	0.214	0.1802	-0.5216	-1.584	-0.2027	-1.358	0.3036	0.01466	0.01584	-0.1221	1.268	0.1969	-0.09226	0.1395	-0.3549	-0.5528	2.843	0.7069	0.3921	0.04748	0.09707	0.6659	1.327	1.034	-0.361	0.2023	-0.4425	-0.1009	0.3258	-0.3753	-0.6844	-0.7349	-1.314	-1.736	-0.8519	-0.1846	-0.3066	0.02098	0.7651	0.7056	-1.432	-2.482	-0.9318	-1.06	-0.9749	-0.9	1.487	-1.5	-1.098	-0.9641	-1.502
GENE52X	HSI021E01	KIAA0101		0.01663	0.6093	0.4852	1.163	-0.3647	1.095	1.052	1.244	0.8827	-0.9024	-0.484	-0.4467	0.5051	-0.4373	-0.214	1.507	1.34	-0.2841	0.5118	-0.5526	-2.469	0.6351	-0.7231	0.7615	0.8409	-0.5554	0.2403	0.1859	0.4407	-0.4269	0.334	-0.8173	-1.367	1.89	1.099	-0.1372	0.8348	0.4992	1.449	1.785	1.082	-0.01018	-0.2782	-1.535	0.5646	-0.151	-0.04574	0.3131	-1.299	-2.02	-1.474	-0.2731	-0.2428	0.4398	0.8529	1.494	1.223	-1.458	-0.01866	-0.5347	-1.51	0.6189	-0.6953	-0.7581	-0.7614	-1.39	-1.708	-1.652
GENE132X	HSI045G02	UBE2T		0.4167	0.896	-0.4512	1.015	0.9575	0.712	1.419	0.7408	0.1384	-0.09538	0.7925	-0.6967	0.4852	-0.9348	0.5337	0.5602	1.899	-0.6125	0.5597	0.1712	-0.7412	1.169	-0.4556	0.1786	0.8563	-0.5371	0.1759	-0.1162	0.3129	-1.347	-1.05	-1.071	-1.228	2.546	2.272	-0.2923	-0.1401	-0.1738	1.727	1.706	1.161	-1.726	-0.2392	-1.316	-0.1746	-0.09762	-1.183	-1.491	-1.261	-0.7927	-0.6851	-0.6464	-1.088	0.4368	0.6501	1.122	1.449	-0.3502	-0.02544	-1.637	-0.4998	1.026	-0.6835	-0.7683	-0.1082	-1.339	-1.016	-1.016
GENE399X	HSI070D12	RACGAP1		1.454	-0.05269	-0.9918	-0.2465	1.131	1.244	0.7689	0.8198	1.271	-1.68	1.078	1.129	0.2271	-0.005493	0.01662	1.761	1.516	-1.36	0.2122	-0.5995	-0.03351	0.4581	-0.7971	1.396	1.181	-0.6721	0.1754	-0.0858	0.7667	-0.9834	0.07267	-0.07403	-1.401	1.675	0.1321	-0.6415	-1.717	-1.46	0.5349	1.956	0.3866	1.144	0.1136	-2.289	-0.5846	-0.5159	-0.354	-1.546	-1.072	-1.121	-0.2567	0.5213	1.448	0.5489	0.7417	0.5322	0.8808	-0.615	-0.6766	-1.415	-0.8661	-1.247	-0.7878	0.4254	-0.5121	-0.3285	-1.192	0.4594
GENE388X	HSI053B12	CDKN3		-0.2518	0.9766	-0.9737	-0.2013	1.283	1.168	0.9588	0.3683	1.08	-0.9563	-0.2146	1.816	0.8246	-0.6158	-0.3814	-0.1055	0.8127	-1.366	0.3576	-0.8566	0.3964	0.9664	0.2441	1.236	1.19	1.289	1.049	-0.6856	0.6011	-0.4492	0.1503	-0.831	-1.299	1.385	0.3595	-1.298	-0.6983	-0.814	1.104	1.144	0.3861	-1.994	-1.156	-1.838	-1.202	0.2149	-0.6599	-1.428	-1.06	-0.5084	-0.9984	0.656	0.3599	0.8708	1.613	1.091	1.009	-0.06728	-2.44	-1.565	-0.5028	-0.6145	-0.4002	0.8794	-0.1389	-0.1386	-0.4305	1.3
GENE43X	HSI073D07	C10orf53		-0.5782	0.7038	-0.4509	0.2383	0.6213	0.852	0.5325	1.224	0.7099	-0.2951	0.5695	0.2225	0.7088	-0.1884	0.08152	0.5178	0.5898	-1.377	0.4913	0.04619	0.9248	0.5386	-0.3335	0.6795	0.54	0.09861	0.4158	0.08529	-0.005608	-1.032	0.7183	-0.9069	-1.386	0.6806	0.2058	-0.9393	-0.5523	0.7296	1.627	0.8363	0.001914	-0.6896	-0.2391	-1.208	-0.4467	-0.1605	-1.645	-0.7938	-0.7805	-0.8254	-1.25	-0.265	-0.03629	3.002	3.858	1.243	0.5234	-1.475	-1.391	-1.363	-1.213	-1.391	-0.7394	0.03731	-0.5113	-0.3194	-1.075	1.008
GENE7X	HSI069B01	THTPA		0.5447	0.8871	-1.27	1.05	1.385	0.8581	0.8074	0.3415	0.3194	-0.7309	-0.06532	0.2106	0.4704	-0.5855	-0.04233	0.6855	0.9001	-1.386	0.2653	0.7699	-0.3911	0.8967	0.04185	0.6086	1.685	1.053	0.9912	-0.416	0.3342	-0.5196	0.07407	-1.167	0.6394	1.526	0.1537	-0.7451	-1.332	-1.183	0.0364	0.2691	-0.09771	-1.746	-0.9762	-1.799	-0.7507	-0.1912	-1.798	-0.4139	-1.294	-0.3313	-0.8278	0.295	-0.04765	2.41	3.54	1.054	0.4026	-0.2601	0.511	-1.435	-0.4525	-0.8391	-1.135	-0.5783	0.3143	0.1433	-1.02	-0.6477
GENE304X	HSI098E11	KIFC1		0.4679	1.109	0.7023	1.436	1.653	0.4018	1.595	0.5503	0.6011	0.3731	1.363	-1.073	-0.09436	-0.5615	0.1438	1.384	-0.3437	-0.9334	0.3035	1.218	-0.6984	1.973	-0.363	0.2236	0.6473	-0.3126	1.338	0.8337	-0.1051	-0.7417	0.01129	-1.047	-1.016	-0.6024	-0.6084	-0.6646	0.9356	-0.6282	0.08052	0.005139	-0.2075	-1.326	-0.6568	-1.267	-0.9762	-0.887	-0.87	-0.5483	-0.912	-1.467	-1.361	-0.09554	0.2592	2.079	3.668	0.7685	0.2916	-0.3828	-0.4558	0.5438	0.04073	-1.39	-0.4904	-0.7641	-0.747	-0.7893	-0.4089	-1.206
GENE418X	HSI150E06	LOC92312		-1.211	0.738	-1.211	0.05595	0.03274	1.385	0.9635	0.9118	0.7027	0.0003341	0.4388	-0.4263	0.6507	-1.361	1.009	1.745	0.3586	-0.1831	-0.07598	-0.02319	-0.7109	0.4465	-0.7867	-0.3611	0.147	-0.3224	0.6868	-0.1729	0.165	0.1175	0.6457	-0.1254	-0.8917	-0.2516	-0.3102	0.3162	-0.8066	-0.7272	-0.3443	0.5348	-0.14	-0.1327	-0.4748	-0.2981	-0.7814	-1.25	-0.1954	-1.042	-1.065	0.1405	-0.9362	1.379	1.383	2.283	3.757	1.999	2.088	0.2589	-0.3624	-0.9908	-0.5553	-0.8765	-1.296	-1.947	-1.246	-0.6912	-0.2134	-0.5406
GENE110X	HSI053H02	UBE2C		0.3099	0.9633	0.1131	0.5717	1.801	0.2682	0.8522	0.3102	0.29	0.1453	1.123	-0.06747	0.8837	0.01329	-0.1185	0.7396	0.6533	-1.158	1.04	1.071	0.03636	2.703	0.52	0.2271	0.6984	0.3514	0.898	-0.5677	-0.1268	-1.1	-0.8098	-1.321	-1.072	1.013	1.159	-0.7322	-2.173	-0.02056	1.647	0.5429	-0.1544	-1.584	-0.06183	-1.363	-1.407	0.004397	-1.966	-0.4553	-0.5081	-0.7874	-0.5578	-0.4044	-0.04562	0.8667	2.089	1.442	1.303	-0.6904	-1.031	-1.608	-0.8774	-1.209	-0.6674	0.7348	-0.5526	-0.5282	-0.8969	-0.7632
GENE28X	HSI076C01	KIF4A		0.8685	0.5019	0.2803	0.7151	1.805	0.335	1.168	0.2699	-0.1769	-0.4256	0.6928	0.4397	0.8769	-0.5592	0.5698	1.3	1.248	-0.5669	0.716	0.01349	0.5779	1.437	-0.3914	0.522	0.2395	0.6209	0.9445	-0.4128	0.2106	-2.055	-0.5301	-1.573	-1.376	1.276	0.2565	-0.9823	-1.087	-0.441	1.013	0.7158	-0.3678	-1.6	0.1847	-1.379	-1.302	-0.227	-1.898	-1.496	-0.9582	-0.3011	-0.7122	-0.2205	0.411	0.9946	1.757	2.334	1.983	-0.1108	0.6982	-1.479	-0.6175	-0.7674	0.07472	0.02177	-0.6412	-1.121	-1.254	-1.043
GENE325X	HSI182B05	STK6		0.4623	0.491	-0.9177	0.4838	1.329	0.5159	0.6899	0.3868	0.7815	0.5369	0.9436	0.1793	1.219	0.3211	0.4796	0.4065	0.9748	-1.341	0.3361	-0.2348	-0.2926	2.95	0.1916	0.5339	1.239	-0.4163	-0.05331	-0.3301	-0.3589	-0.5052	-1.07	-1.382	-1.141	1.415	0.824	-1.033	-1.74	-1.097	1.614	1.557	-0.145	-0.4642	1.248	-1.408	-1.173	0.07727	-1.114	-1.448	-0.5149	0.01765	-0.7321	-0.8806	0.529	0.506	1.22	1.122	1.883	0.4905	-0.5835	-1.769	-0.05048	-1.467	-1.214	0.3204	-0.4942	-0.96	-1.051	-0.8913
GENE331X	HSI064G11	MYBL2		0.1848	0.6082	-0.4373	0.2861	0.6465	-1.435	0.05997	-0.4	0.5454	0.1677	1.559	-0.02618	1.615	0.7692	0.4213	0.7337	0.7015	-1.363	0.6288	1.478	-0.5549	2.346	0.5823	-0.1818	1.325	0.1939	1.218	-0.9339	-0.3969	-0.8241	-0.843	-1.308	-1.179	0.7125	-0.08028	-1.013	-0.7032	0.2442	0.7126	0.9052	0.01281	-0.9539	-0.7473	-2.118	-1.047	-0.3376	-1.05	-0.1056	-1.051	-0.806	-0.2662	0.1984	0.6408	1.49	2.11	1.962	2.229	-0.2519	0.2862	-1.308	-0.5725	-1.495	-0.09925	-0.3757	-0.4686	-0.6275	-1.13	-1.084
GENE349X	HSI052F06	C20orf129		-0.1981	0.5174	-0.6938	0.7262	1.125	-0.2513	0.3102	0.1019	0.3839	0.4717	1.415	-0.5139	1.094	-0.05442	0.2454	1.81	1.461	-0.6875	-0.01076	1.012	-0.05764	1.766	0.1286	-0.03014	1.42	0.3404	0.2903	-0.3679	0.03908	-0.8991	-0.1389	-1.046	-0.6941	1.471	0.7417	-0.9116	-0.3073	-0.3296	0.6728	1.484	0.196	-0.9822	0.4244	-1.111	-0.7345	-0.6681	-1.261	-0.5417	-1.259	-0.7986	-1.055	0.4329	0.2621	1.647	2.334	1.292	1.827	-0.5082	-2.124	-1.531	-1.021	-1.476	-0.721	0.07654	-0.2969	-1.518	-1.633	-1.087
GENE162X	HSI036G09	BRRN1		1.306	0.4734	-1.364	1.435	0.3084	0.2181	-0.1315	-0.4118	-0.0539	-0.3212	0.826	0.2366	0.4993	0.1265	0.5904	1.451	1.151	-0.5969	0.1783	0.4732	-0.3041	0.628	-0.8134	0.6306	0.9015	-0.204	-0.09914	-0.6722	-0.2472	-1.111	-0.3478	-1.256	-0.862	1.278	0.3006	-0.4358	-0.9618	-0.5428	1.105	1.642	0.1816	-0.9727	-0.2534	-0.9721	-0.1201	0.8034	-0.8612	-0.7952	-0.7641	-1.219	-0.8941	-0.3729	0.1366	1.961	2.594	2.404	2.772	-0.371	0.6504	-1.719	-1.107	-0.517	-0.8377	-0.7034	-0.6582	-0.8579	-1.332	-1.197
GENE65X	HSI009D02	CDC20		0.4906	0.09947	-0.06257	0.646	1.505	-0.03626	0.2491	-0.7879	-1.382	-0.1484	-0.3594	-0.6251	0.8332	0.08337	-0.6248	-0.8292	0.5432	-0.3781	1.131	0.8684	0.1309	1.253	0.4581	-0.1001	0.5972	-0.5542	1.058	-1.358	0.7221	0.00879	-1.075	-1.537	0.1027	1.153	0.9651	-0.4605	0.6678	0.4408	1.421	0.9211	0.4225	-0.7313	-0.8283	-1.853	-0.1774	-0.5046	-0.06114	0.6552	-0.8696	-0.6186	-0.5535	0.2988	-0.1042	2.349	3.407	1.306	1.668	-0.8354	-0.5089	-0.08069	-1.622	-1.204	-0.4302	-0.524	-0.1062	-1.178	-1.742	-1.602
GENE290X	HSI036G05	DKFZp762E1312		0.5513	1.037	0.8912	0.8035	0.9645	-0.2236	0.5872	0.05865	-0.3584	-0.4551	0.4675	-0.3031	1.082	0.2061	-0.4357	0.7253	0.4951	-0.476	0.9004	0.9565	-0.1903	1.419	-0.7777	0.7858	0.3024	0.5682	0.07123	0.1437	-0.07259	-0.3233	-0.5418	-1.132	-1.197	1.878	0.2552	-0.5956	1.041	0.05257	0.4759	0.4198	-0.1085	-1.785	-0.7885	-0.9584	-0.07653	-0.09042	-0.5943	0.04639	-1.771	-0.7208	-0.4597	0.07075	0.2476	2.51	3.379	1.005	1.692	-0.4381	-0.1613	-1.225	-1.304	-1.571	-1.122	-0.6856	-0.7515	-1.164	-2.075	-1.158
GENE246X	HSI183A10	E2F1		1.166	1.476	0.4833	0.9512	0.8941	0.0838	0.5897	0.07158	-0.0411	0.7076	0.5557	-1.023	0.5027	-0.6297	0.8782	0.2725	-0.9383	-1.625	0.239	1.706	-0.2439	1.776	-0.2134	-0.4362	-0.4833	0.5046	0.7042	-0.5668	-0.969	-0.2936	-0.9851	-1.773	-0.6993	1.612	1.588	-0.661	1.977	0.6297	1.128	-0.3528	-1.173	-1.572	-1.205	-0.7943	0.6131	-0.1297	0.1735	1.203	-1.332	-1.384	-0.9115	-0.4506	-0.09698	0.6159	2.403	1.318	0.5998	-0.7333	0.982	0.6495	-0.9565	-1.027	-0.8448	-0.9159	-0.5945	-1.178	-1.072	-0.7495
GENE233X	HSI054C04	ASF1B		1.578	1.388	0.6513	1.543	0.9104	0.2475	0.3894	-0.162	-0.07352	0.4041	1.001	-0.6871	1.139	0.4624	0.7751	0.6356	-0.7363	-0.3952	0.283	1.882	-0.3308	0.9712	-0.3768	-0.06556	-0.7012	0.4884	0.7249	-0.4113	-1.036	0.005634	-0.312	-1.486	-0.5547	0.5803	0.5426	-0.3346	1.513	1.083	0.7343	0.9477	-0.8782	-1.845	-0.9364	-0.9365	0.7507	-0.8825	-0.5459	1.378	-1.246	-1.658	-1.219	-0.5611	-1.073	0.7761	2.836	0.921	0.9638	-0.918	0.7441	-0.4057	-0.6715	-1.173	-0.8667	-0.9137	-1.308	-1.154	-0.8473	-1.548
GENE228X	HSI009E04	DNER		2.342	-0.1389	1.137	0.697	-0.385	-0.3969	-0.147	-0.3729	-0.3625	1.232	0.8424	-1.28	0.1696	-0.1065	0.05233	0.3876	0.2556	0.5662	-0.236	0.9462	-0.9674	0.2764	-0.6854	-0.5222	-0.3876	-0.5377	-0.3565	-0.8611	-0.4442	0.674	-0.4327	-0.655	0.5872	1.242	0.9688	0.6997	1.456	0.6411	0.8798	0.431	0.6139	-0.7675	-0.8229	0.03157	1.072	-0.5384	0.888	1.232	-0.9939	-1.933	-1.834	0.7557	-0.6191	1.518	2.505	-1.033	-1.242	-1.577	2.549	0.5739	-1.28	-1.204	-0.7489	-0.8757	-0.8089	-1.165	-0.9622	-0.5443
GENE261X	HSI154H10	SLC20A1		-0.2284	0.09005	0.3181	-0.5725	0.3635	0.09535	1.333	1.014	1.149	-0.03739	0.4313	0.1694	0.8735	-0.3732	0.2221	0.4842	-0.407	-0.4552	0.1197	0.4752	-0.7421	1.163	1.256	0.03046	1.092	1.263	1.45	0.1387	1.796	1.095	1.652	0.8607	1.853	-0.8319	-1.733	-1.14	-1.163	-1.291	-1.754	-1.184	-0.2227	-1.448	-1.962	-1.282	-1.657	-2.033	-0.3767	-0.7299	-1.095	-0.5425	-0.5551	2.204	-0.6877	0.2636	1.227	0.8997	-0.3485	-0.0489	-0.3816	-0.01706	-0.6119	-0.4973	0.3865	-0.4458	1.286	0.4498	-0.3324	-0.3178
GENE44X	HSI075F01	STK11IP		-0.01513	0.1016	0.1646	-0.02221	0.09111	-0.4559	1.147	-0.2787	0.2287	-0.1078	0.313	-0.6367	0.7299	0.03839	0.8148	0.2924	-0.4644	-0.2618	0.7567	0.3778	-0.6821	1.228	1.507	0.004876	1.075	1.575	2.097	0.4358	1.468	1.164	0.9633	0.5481	2.473	-1.181	-1.124	-1.161	-0.822	-0.8918	-1.664	-1.1	-0.6884	-1.832	-1.071	-1.018	-1.032	-1.852	-0.744	-0.5233	-0.5324	-0.7404	-0.2358	1.855	-3.047	0.3345	0.9785	0.2811	-0.04689	0.439	-0.05023	0.6725	0.2545	-0.7044	0.2713	-0.7935	0.5742	1.093	-0.177	-0.3944
GENE306X	HSI179E11	LOC55565		0.3374	0.9004	0.3988	-0.6195	0.6424	-0.1933	1.318	-0.2848	0.5339	-0.3706	0.3718	-0.4918	0.5994	-0.3494	0.5292	0.03896	-0.2877	-0.9799	0.1695	-0.2766	-0.6752	0.5261	1.868	0.4767	1.491	0.5276	1.604	0.175	2.134	0.1387	0.6607	-0.3199	1.445	-1.5	-2.046	-1.458	-1.551	-1.329	-1.266	-1.289	-0.1652	-1.557	-0.6828	-1.318	-1.434	-1.676	-1.116	-0.8474	-0.7345	0.1381	0.1289	2.827	-0.5458	1.044	1.326	-0.003342	-0.6086	0.3401	-0.2069	0.2945	0.3106	-0.5304	1.082	0.1227	1.396	0.6758	0.02618	0.1151
GENE254X	HSI037B04	ZAK		0.4584	1.532	0.4736	-0.1192	0.1132	0.6748	-0.2938	-0.07072	0.4595	-0.4278	0.3771	-0.2344	1.495	0.4725	0.7467	1.008	0.2794	-0.3245	0.4773	-0.004624	-0.5355	0.1546	0.7885	-0.8642	1.733	0.8419	1.726	-0.5374	1.671	0.8482	1.245	0.2918	1.87	-1.676	-1.961	-0.8812	-1.111	-1.547	-1.433	-0.962	-0.5627	-2.473	-1.989	-0.6919	-1.783	-0.9018	-0.2156	-0.9604	-0.6941	0.3596	0.2051	1.776	-0.507	-0.3608	0.5793	-0.3202	0.3096	0.6058	0.1801	0.2801	-0.1257	0.002221	0.8815	-1.427	1.707	0.2806	-0.4288	-0.4816
GENE411X	HSI079C12	GOLGB1		0.8917	1.195	0.6953	1.09	-0.7898	0.6357	0.1478	0.6249	0.4251	0.448	0.8256	0.1152	0.9665	0.4356	0.564	0.841	0.3471	0.7342	-1.082	-0.4106	-0.2546	-0.008172	1.042	-1.342	1.778	0.02365	-0.4615	0.2652	1.514	1.414	1.132	0.3458	0.944	-1.678	-1.195	-1.332	-0.784	-1.044	-1.278	-0.7117	0.4997	-1.114	-1.041	-1.412	-1.45	-0.8324	-0.2432	-1.371	-1.328	-1.064	-1.229	2.767	-0.2209	-0.9811	-0.9847	-0.09569	0.1121	-0.4281	0.01463	2.254	0.6674	-0.7771	0.5248	-0.8841	1.249	0.9775	-0.1033	-0.5778
GENE118X	HSI085D08	BRWD1		0.05996	1.026	0.2357	0.104	-0.3249	0.7476	-0.05587	1.077	0.7792	0.6352	0.8696	-0.02671	0.675	0.1293	0.004471	1.512	0.709	0.4311	-0.6562	-1.276	-0.4579	-0.8554	0.1226	-0.9547	2.043	0.1252	0.7498	0.6693	2.042	0.9908	1.633	0.6038	0.8218	-1.066	-1.175	-0.2163	-1.004	-0.7581	-1.45	-0.8336	1.624	-1.521	-2.355	-0.5151	-1.46	-0.8578	-0.6029	-1.213	-1.985	-0.3783	-0.408	2.589	-0.4065	-1.107	-0.2992	0.323	-0.4401	-0.4508	-0.4564	1.504	0.948	-0.6608	0.8308	-0.8623	0.4828	-0.08733	0.1399	-0.06167
GENE404X	HSI027A06	NCOA6IP		-0.6121	0.8127	-0.4515	0.3946	-0.1623	0.6672	0.03104	1.127	0.8798	0.3177	0.6833	0.08984	1.011	-0.2837	1.105	0.9431	0.9091	-0.9387	-1.081	-0.9211	-0.8939	-0.09676	0.4324	0.475	1.682	0.4707	2.188	0.4231	1.849	-0.06804	0.6134	-0.6137	0.426	-1.541	-0.801	-0.1386	-1.275	-2.152	-1.132	-0.1887	0.9126	-1.373	-1.793	-0.3068	-1.305	-0.1211	-0.2116	-1.259	-1.333	-0.269	-0.9695	2.778	1.042	-0.09474	0.3498	0.7873	-0.4896	-0.1262	-0.6579	0.8482	0.1277	-0.6563	0.4199	-2.055	0.7688	1.58	-0.3275	-0.4454
GENE414X	HSI089G06	ATAD2		0.3167	1.199	0.01726	0.6961	0.8327	0.5619	1.057	1.418	0.1116	0.6477	0.8442	-0.7308	0.4048	-0.8718	0.484	1.213	0.2196	0.005019	-0.139	0.5019	0.2352	1.335	1.239	-0.7453	2.023	0.3966	1.378	-0.08176	1.874	0.3822	0.1795	-0.5926	0.02677	-0.1789	-0.585	-0.1071	-0.0471	-0.4765	-0.6199	-0.5031	1.124	-2.657	-2.184	-0.472	-0.6611	-0.5653	-0.8264	-0.6708	-2.001	-0.9302	-0.3473	1.437	-1.816	0.8938	1.158	0.2178	0.7839	-0.2356	0.3813	-0.3454	-0.1408	-0.9047	0.091	-2.894	0.4433	-1.09	-0.6348	-1.074
GENE202X	HSI085E09	KIAA1618		-0.1394	0.6548	-0.3725	0.1393	-0.02965	-0.111	1.228	1.284	0.4618	1.223	1.11	0.7263	0.8386	0.9273	2.241	0.4074	0.2388	-0.2217	-0.3145	0.9077	-0.2277	1.906	2.364	-0.1583	1.3	1.073	0.8668	-0.6536	0.5215	0.5263	0.9757	-0.6749	1.906	-0.8362	-1.047	-0.7462	-1.749	-1.399	-0.5343	-0.8068	0.2036	-1.484	-2.162	0.5349	-2.126	-1.109	-0.609	-0.1667	-1.158	-0.5165	-0.9432	1.075	-0.692	-0.7398	-0.5144	0.05317	-0.4366	-0.3073	-0.1522	0.3394	-0.5732	-0.7933	-0.009427	-2.086	0.167	0.7897	-0.2221	-0.1676
GENE315X	HSI041H05	INSR		0.2514	1.112	2.628	0.6745	0.2489	0.1812	-0.3173	0.699	0.2917	1.821	1.43	1.34	0.7892	1.417	0.6308	-0.02486	-0.2763	-0.1469	0.1034	0.5574	-0.7041	0.5408	1.531	0.1482	0.01915	0.5506	0.8625	0.5789	0.8477	0.7267	0.8805	-0.1387	0.6154	-2.041	-1.821	-0.6742	-1.016	-1.647	-2.239	-1.987	-1.153	-1.172	-0.7669	-0.5117	-1.16	-1.878	-1.333	-1.708	-0.7028	-0.1851	-0.7278	1.07	0.3131	-0.112	0.5554	0.02303	-0.7234	-0.05834	0.1806	0.9102	0.2498	-0.1138	1.239	-0.2312	-0.5408	-0.3913	0.2921	0.1915
GENE267X	HSI064G10	EVPL		0.6018	2.147	1.498	0.5643	0.7005	0.1725	0.8438	0.09361	0.6248	-0.5474	0.2587	0.1927	0.8662	0.5303	-0.1138	0.2486	-1.055	0.3002	0.2755	1.337	-0.1511	2.683	2.079	-0.2528	-0.1413	0.1526	0.866	-0.01662	0.07007	-0.1412	-0.2551	0.8242	0.462	-0.8829	-0.5243	-1.309	-0.5319	0.1416	-1.143	-1.62	-1.088	-1.528	-0.9322	-1.122	-1.594	-1.32	-1.655	-0.7306	-0.4768	-0.6616	-0.8129	2.862	2.664	-0.2462	0.588	-0.4812	-0.2647	0.08513	-0.03152	-0.435	0.4544	-0.2196	-0.3995	-0.4028	-0.926	0.02507	-0.6266	-0.5737
GENE168X	HSI076G03	CIZ1		1.016	1.941	0.7888	0.7525	0.4229	0.2476	0.9902	0.4182	1.017	-0.08788	0.147	-0.1669	1.532	0.01643	0.006886	1.047	-0.2981	-0.3155	-0.9523	-0.05184	-1.49	1.099	1.558	-0.705	0.8306	0.5222	-0.222	0.2859	0.9309	0.9853	1.599	0.2567	0.5992	-1.402	-1.393	-1.125	-2.407	-1.989	-0.9665	-0.579	-1.301	-0.3065	-1.641	-1.664	-2.043	-1.842	0.05184	-0.4874	-0.4952	-0.8389	-0.4802	1.652	0.067	0.0217	0.8473	0.9552	1.169	-0.942	0.1574	1.419	0.1874	-0.189	0.675	0.0395	-0.1767	0.2718	0.02407	0.01153
GENE337X	HSI116C05	CD53		0.8691	1.586	0.3038	0.04465	5.43E-05	0.8686	0.4921	0.694	1.036	-0.2323	0.7461	0.6	0.3212	0.5871	0.3315	0.7759	-0.02493	0.6498	-0.9129	0.5073	-1.394	0.81	1.398	-0.8555	1.93	0.6167	0.7803	0.4269	1.253	0.3548	1.098	0.3892	1.898	-1.941	-1.108	-1.648	-1.239	-0.7754	-1.174	-1.079	-1.026	-1.994	-1.532	-0.6778	-1.886	-1.126	-0.7881	0.04937	-1.065	-1.483	-1.175	1.814	0.2214	0.4439	0.9571	1.054	-0.6441	-1.098	-0.3494	0.2893	0.4158	-0.07228	0.03428	-1.296	0.539	0.4962	0.384	0.5313
GENE117X	HSI081D08	MGC15875		0.06237	0.3341	0.5113	0.3212	0.5264	0.2345	0.6821	0.6954	1.381	0.7937	0.7241	1.089	0.1849	0.02549	0.5466	0.6819	0.04441	0.3941	-0.4403	1.177	-0.6771	-0.01437	1.165	-1.107	0.8536	0.9319	1.145	-0.08369	1.005	0.8113	1.717	0.6702	2.286	-2.239	-1.629	-0.6148	-2.344	-1.059	-1.51	-1.706	-1.319	-1.071	-2.134	-0.7574	-2.064	-0.9901	-0.6123	0.4046	-0.3278	-0.8494	-1.101	1.128	0.5151	-0.7605	-0.4345	0.3583	-0.7974	-0.366	0.2031	0.6906	0.5764	0.221	-0.3267	-0.5217	0.4043	0.74	0.8657	0.7566
GENE333X	HSI071G11	LOC92689		0.5064	2.015	1.117	0.3151	-0.1296	0.08686	0.7292	1.469	1.262	-0.3375	0.4905	0.6566	-0.2371	-0.2127	0.7466	0.654	0.1225	0.1148	1.675	0.9264	-0.3411	-0.5458	0.5553	-0.7411	1.397	-0.1401	0.1373	0.6867	0.7523	1.355	1.264	0.0681	0.8378	-2.169	-1.603	-0.8187	-0.3716	-1.375	-1.985	-0.8506	0.01003	-2.133	-0.01702	-0.697	-1.982	-0.6084	-0.8279	-0.2531	-1.168	-0.882	-0.4582	2.847	0.07552	-0.2809	-0.02176	-0.2254	-0.4187	-1.049	-0.4899	1.451	-0.004122	-1.013	0.9593	-1.31	0.2122	0.5641	-0.2002	-0.162
GENE151X	HSI080F03	FOXP1		0.9294	2.592	-0.2644	-0.1999	0.1496	0.9332	1.72	1.422	0.4354	-0.9338	0.2044	0.1477	0.4761	0.7316	-0.3235	-0.1153	0.7087	0.4455	0.01648	1.428	-0.2806	-0.5924	1.759	0.3954	1.123	0.56	0.7689	1.118	1.141	1.018	1.01	0.9559	1.909	-1.519	-1.336	-1.327	-1.113	-1.986	-1.449	-1.181	-0.6236	-1.094	-1.585	-1.12	-1.838	-1.854	-0.6222	-0.3286	-0.2159	-0.3708	-0.4351	1.132	-0.2158	-0.4837	-0.7934	-0.5362	-0.1631	-0.4373	0.2381	0.3735	0.1668	-0.8433	0.2525	-0.7476	0.5563	1.052	-0.4609	-0.4787
GENE17X	HSI108F07	CASR		-0.5316	0.85	0.705	-0.04532	0.1875	0.7984	0.5533	0.93	0.935	-0.7206	0.1718	-0.0766	0.3865	-0.4479	0.1191	0.6278	-0.2349	-0.03907	-0.4599	-0.4103	-1.444	0.1389	0.5576	1.714	0.8582	1.406	0.7609	0.7588	1.096	1.423	1.246	1.126	1.467	-1.978	-2.19	-1.709	-1.434	-1.167	-1.714	-1.25	-0.6741	-0.5507	-0.7657	-1.961	-1.049	-2.065	-0.0263	-0.9455	-0.299	-1.05	-0.852	1.467	0.2386	0.8026	0.9789	0.4964	-0.3747	-0.4997	-1.542	0.7943	0.7453	0.7757	0.331	0.4617	0.8456	0.6444	0.6309	0.4793
GENE193X	HSI107B03	CCDC37		-0.2623	0.4896	0.3133	-0.3568	0.2199	0.7682	0.3066	1.204	0.8793	-0.8793	-0.1388	-0.1829	0.1939	-0.5654	0.09011	-0.11	-0.3628	0.5119	-0.3684	-0.4615	-1.124	0.1636	0.5261	1.473	0.7537	0.9212	0.6323	0.7973	1.23	2.115	2.552	1.525	1.533	-2.005	-2.1	-1.996	-1.59	-1.133	-1.667	-0.951	-0.6658	-0.3244	-0.8506	-1.887	-1.007	-1.998	-0.05641	-1.109	0.1309	-0.5959	-0.6082	1.386	0.6234	0.7453	0.5175	0.1324	-0.5395	-0.5188	-0.6062	0.3038	0.4521	0.3839	0.323	0.5484	0.918	0.2052	0.5537	0.5995
GENE16X	HSI171D07	EST		-0.6094	0.1157	0.4532	-0.6088	-0.1306	0.8308	0.3656	1.01	0.7824	-0.8111	-0.3598	-0.4611	0.4612	-0.5107	-0.1652	-0.2194	-0.01767	0.2155	-0.2455	0.06154	-0.8768	0.3953	0.09685	1.609	0.5936	0.4936	0.5865	0.5542	1.475	2.077	2.668	1.171	1.6	-2.163	-1.685	-1.975	-0.07243	-1.025	-1.796	-1.49	-0.3446	-0.4529	-0.8068	-2.115	-1.096	-1.925	-0.8408	-0.5929	-0.4872	-0.2456	-0.1953	1.879	0.7831	1.177	0.8149	-0.306	-0.7925	0.06253	-0.7617	0.3147	-0.05896	0.3997	0.2791	0.2723	1.075	0.6594	0.4198	0.4934
GENE105X	HSI006B08	PPP2R2A		-0.3914	0.2669	-0.002664	-0.6835	0.03603	0.5197	1.203	1.803	0.9608	-0.5911	-0.2159	-0.2649	0.2426	-0.6848	-0.2606	0.07193	-0.3481	0.2326	-0.1453	-0.2151	-1.07	0.5646	0.586	1.669	0.4723	0.7569	1.156	0.737	1.084	2.139	2.742	1.356	1.709	-1.867	-2.237	-1.756	-0.1552	-1.145	-1.487	-1.388	-0.6642	-0.825	-0.6642	-1.577	-1.207	-2.103	-0.5706	-0.4994	-0.4915	-0.5034	-0.5142	1.457	0.8625	0.5476	0.694	-0.3806	-0.5932	-0.1734	-0.3284	0.04307	-0.09064	0.05884	-0.04761	0.06921	0.7325	0.6025	0.364	0.4026
GENE210X	HSI015B04	SYT1		-0.1704	0.9365	0.346	-0.1142	-0.1631	0.6804	1.224	1.81	0.9246	-0.5822	-0.1265	-0.4482	1.005	-0.4082	0.04582	0.2574	0.1923	0.6772	-0.1425	0.2408	-1.56	0.1951	0.4202	1.751	0.2716	2.294	0.7501	0.5442	0.3572	2.56	2.476	1.145	2.213	-1.928	-1.773	-1.639	-1.019	-0.6845	-1.157	-1.215	-0.3468	-0.7273	-0.647	-1.744	-1.122	-1.755	-0.2658	-0.1291	-0.2555	-0.9904	-0.8975	0.4601	0.1689	-0.2197	-0.04495	0.08153	-1.146	-0.4738	-0.0704	0.3576	-0.07942	-0.2858	-0.3688	-0.128	-0.01619	0.2032	0.1325	0.1218
GENE49X	HSI180B07	EST		-0.02925	0.7726	0.425	-0.4821	0.0806	0.5674	0.5528	0.2429	0.9339	-0.03326	0.4916	-0.5926	-0.03856	-0.7564	0.4928	0.7131	-0.2444	-0.5301	-0.415	-0.8859	-1.656	0.5074	0.7728	1.166	0.3005	1.889	0.7942	0.6307	1.365	2.453	-0.01283	0.8641	1.931	-2.173	-1.567	-1.351	0.5219	-0.9705	-1.867	-1.626	-0.4359	-1.036	-0.6052	-1.561	-1.111	-2.012	-0.4188	-0.8841	-0.103	-0.8354	-0.446	2.199	-0.9643	0.8887	0.8626	0.005523	-0.9477	0.005021	-0.5455	0.2802	0.3094	0.5153	0.4697	0.4095	1.13	0.8486	0.5277	0.2171
GENE2X	HSI015B01	JMJD2B		-0.1124	1.506	0.5171	-0.2269	0.2171	-0.5874	0.5208	0.02658	0.5893	-0.4588	0.1109	-0.4057	0.353	-0.3805	0.1948	-0.3502	-0.14	0.3995	-0.06813	0.0902	-0.9778	0.7989	0.9816	1.138	0.7992	1.961	1.218	1.581	1.56	1.777	2.369	0.9271	2.126	-1.562	-1.891	-1.296	-1.072	-1.241	-1.324	-1.593	-0.602	-2.054	-0.7848	-1.487	-1.45	-1.658	-0.749	-0.4435	-0.5809	-0.3244	-0.3409	1.436	-0.8085	0.1365	0.5237	0.118	-0.6061	-0.1443	-0.3116	-0.3037	0.4663	-0.4529	0.3269	0.0669	0.5163	0.7802	0.296	0.3589
GENE270X	HSI180E04	UBE2D3		-0.1496	0.4685	-0.03386	-1.081	-0.02496	0.0008102	1.045	0.4107	0.47	-0.443	0.2281	1.001	0.5399	-0.7026	0.6092	0.1036	0.08818	-0.9405	-0.01037	-0.5774	-1.053	0.3791	1.144	1.694	1.008	1.754	1.072	1.176	1.58	1.132	0.9868	0.06917	2.357	-1.627	-1.942	-1.594	-0.912	-0.9778	-1.586	-1.191	-0.3686	-1.51	-0.8913	-1.485	-1.413	-1.572	-0.819	-0.9864	-0.6248	-0.1358	-0.1116	2.144	-0.7535	0.8217	0.7811	0.3982	-0.5373	0.3987	-1.318	-0.4172	0.6022	0.1911	0.4954	0.5401	1.077	0.523	0.252	0.2481
GENE385X	HSI031H12	KIAA1737		-0.06206	0.5068	0.2159	0.4114	0.04213	0.3179	0.861	0.4055	0.4404	-0.3367	0.2835	-0.9989	0.1235	-0.4923	0.04022	0.3733	-0.1028	1.091	-0.02663	-1.131	-1.611	0.4797	1.19	1.634	0.9068	1.964	1.18	-0.9113	1.281	1.811	1.506	-0.9276	2.135	-1.693	-1.427	-2.069	-1.742	-0.8676	-1.132	-0.9967	-0.6232	-1.261	-1.405	-1.817	-0.5806	-1.696	-0.2854	-0.3723	-0.4483	-0.2741	-0.4982	1.516	-0.2483	0.528	0.2865	0.2528	-0.6016	0.02999	-0.4056	0.9435	0.6077	0.7687	0.4179	0.726	1.247	0.5088	0.5949	-0.5841
GENE231X	HSI048E04	SNRK		-1.139	1.124	0.4982	-0.7842	0.1274	0.236	0.8835	1.359	0.9772	-0.3802	-0.1172	0.2161	0.8612	-0.2828	-0.1926	0.1341	-0.7131	-0.91	0.2911	-0.2091	-1.169	0.5226	0.6225	2.107	1.114	2.268	1.18	0.6917	1.378	0.5751	1.848	0.7359	0.3356	-1.8	-2.024	-1.316	-0.666	-1.054	-1.378	-1.61	-1.035	-0.7672	-0.5084	-1.345	-1.508	-1.627	-0.5764	-1.103	-0.258	-0.7061	-0.5232	1.718	0.7132	0.6072	1.089	0.6158	-0.4895	-0.439	-1.449	0.02347	0.2969	-0.01323	0.1102	0.3002	1.027	0.9259	0.3259	0.2543
GENE106X	HSI021F02	EML2		0.612	1.565	-0.2547	-0.0369	0.4055	0.8012	1.273	1.532	0.7074	-0.9195	-0.2659	-0.7315	-0.4832	-1.061	-0.3958	0.2298	-0.4566	-0.6439	0.004159	0.7175	-0.1951	0.4611	0.6371	1.693	0.5708	1.819	0.9637	1.091	1.165	0.9111	2.055	2.021	-0.1177	-1.876	-1.491	-1.53	-1.094	-1.44	-1.493	-1.04	0.1315	-0.2673	-0.4349	-1.715	-1.536	-2.351	-1.139	-1.523	0.3166	-0.6836	-0.3706	1.22	0.6578	0.2479	0.3656	-0.1351	-0.9292	-0.3677	-0.4559	0.02547	0.4541	0.2737	0.2329	0.3218	0.5946	0.6499	0.3948	0.3122
GENE26X	HSI061G01	NPAL2		0.8452	1.375	1.704	0.4644	1.002	0.7903	1.167	1.417	1.666	-1.9	-1.032	-0.0631	-0.617	-0.8039	-0.9	0.6567	-0.6774	-0.813	0.1823	1.056	-0.7715	0.64	0.4821	1.03	0.7613	1.402	0.875	0.8553	1.327	-0.8028	1.867	1.16	-1.1	-2.73	-1.112	-0.687	0.3014	-0.4397	-0.593	-1.464	-1.38	-0.1005	-0.7149	-2.115	-1.509	-1.141	-0.6829	-0.5867	-0.2406	-1.257	-0.3486	0.8586	0.1255	0.2145	0.8746	0.419	-0.2197	-0.7057	-0.7667	0.5764	0.4389	0.6699	0.02457	-0.1865	0.1273	-0.0004603	0.6313	0.4739
GENE148X	HSI040F09	ACOX2		0.9208	0.7175	1.281	-0.2609	-1.703	1.044	1.367	1.002	-1.342	-0.67	-0.4184	0.654	1.282	1.422	-1.194	-0.8425	1.051	0.535	-1.34	0.2549	-0.1781	-0.2431	-1.242	1.768	0.5828	-0.008228	1.235	-0.0925	0.6733	0.8374	1.139	-0.3487	-1.179	-1.254	1.045	-0.8943	0.3918	0.8095	0.7572	0.826	1.84	-1.099	-1.551	-0.9318	-0.3019	-0.3858	0.3612	-0.514	0.5784	-0.9306	-0.6543	-1.691	-2.009	-1.328	-1.614	0.4729	1.052	-0.6079	0.05575	-0.3344	-0.3103	0.7407	0.9669	-1.631	0.5132	1.142	-0.09445	-0.1194
GENE198X	HSI027G09	FCGBP		1.717	0.3361	1.096	0.7151	-0.9529	0.8435	0.6558	0.8283	0.2324	-0.1437	-0.9399	1.777	1.578	2.593	-1.164	-1.044	0.8134	1.507	0.03684	0.3065	-0.3724	-2.173	-1.025	2.23	0.4887	0.9603	-0.1382	-1.226	0.5694	-0.1341	0.9361	0.1197	1.352	-2.048	-0.3301	-1.292	-0.8607	-0.4015	-0.8512	-1.179	-0.7912	-0.4956	-0.7815	-0.7929	0.07201	-0.7517	0.3656	-0.3808	0.6807	-1.102	0.8517	0.7815	-0.5859	-0.09589	-0.2853	-1.182	-1.237	-0.1227	0.9317	0.7257	-1.366	-0.5309	0.7996	-0.8563	0.7363	-0.4152	0.2293	0.1817
GENE59X	HSI081E01	SCNN1A		1.295	1.206	1.078	0.7649	-0.4057	2.133	0.5971	1.456	0.3406	1.163	1.236	1.811	0.8861	1.426	0.3816	-0.4055	-0.6482	0.6188	0.7932	0.9826	0.008584	-0.65	-0.4655	-0.5521	0.3945	0.01087	0.141	0.06075	-0.09846	0.2994	1.135	-0.4999	-0.343	0.2094	0.9582	-0.9	-0.3189	-0.1768	-1.449	-2.23	-0.9427	-0.7683	-0.8503	0.1481	-0.1127	-1.977	-0.5902	-1.764	-0.1934	-0.5307	-0.6119	0.757	0.2798	-2.427	-2.239	-0.5027	-0.9949	-0.3789	0.9802	0.5955	0.1826	1.874	0.07763	-1.359	-0.548	-0.9221	0.2949	0.2811
GENE109X	HSI035H02	CYP2B6		0.2027	0.9665	0.0003341	0.6675	-0.4879	1.292	2.066	2.457	0.3915	-0.9398	-0.6317	2.209	0.4974	-0.6597	-0.3717	-0.6924	1.011	0.4157	-0.4064	0.5004	-1.077	2.067	0.6114	0.9269	0.2317	3.038	0.2115	2.664	0.2543	1.097	0.6341	-0.5743	-0.1259	-0.1321	-0.4771	-1.188	-0.05643	-0.6122	-1.209	-1.239	-0.7509	-0.9407	-1.033	-1.111	-1.081	-1.031	-0.8804	-0.8962	0.648	-0.4765	0.5157	0.2322	-1.141	-0.5551	-0.4282	-0.574	-0.5892	-0.3517	0.234	-0.4926	0.7163	-0.625	-0.3312	-0.7296	-0.282	-0.2435	-0.7432	-0.5911
GENE135X	HSI062A02	KCNK6		-0.2775	1.659	0.7975	0.1533	1.509	0.975	1.856	1.562	1.913	0.02932	0.02312	0.2277	-0.6037	-0.4941	1.314	-0.09614	-0.5746	0.2772	0.2391	-0.01719	-1.451	1.659	0.9452	-0.5885	1.17	1.265	0.887	1.508	1.086	2.067	1.236	-0.6417	-0.5054	-0.07174	-0.7495	-0.9719	-1.475	-1.451	-1.727	-1.129	-0.7619	-1.523	-0.7981	-0.464	-0.9452	-1.512	-0.6265	-1.206	-0.7871	-0.8905	-0.4817	1.8	-0.6626	-0.475	-0.6422	0.2508	-0.3836	-0.4878	-1.389	0.3185	-0.2526	0.005389	0.2306	0.5551	0.4217	-0.2935	-0.2969	-0.237
GENE417X	HSI140E12	CARKL		0.09669	1.826	-0.5261	-0.1337	0.372	0.01696	1.873	1.096	0.9042	-0.4513	0.2601	0.05909	0.05036	0.3356	0.0008849	0.4428	-0.6824	-0.2935	-0.0632	0.4785	-0.5251	1.299	0.3673	-0.3049	0.4474	1.767	0.9545	4.049	0.9534	1.308	0.7519	-0.2027	0.4022	-1.602	-0.3897	-1.209	-1.223	-0.8105	0.4835	-1.104	-1.205	-1.178	-0.6744	-0.8297	-1.306	-1.177	-1.232	-0.5584	-0.8048	-0.5166	-0.5853	0.405	-0.9908	-0.5959	2.337	0.8113	-0.1955	-0.3157	-0.8634	-0.3684	-0.5933	-0.22	-0.08074	-1.022	-0.4717	1.357	-0.07629	-0.1213
GENE322X	HSI070B11	TJP3		-0.7211	1.169	1.073	0.3686	-0.1416	0.648	1.098	0.4875	-0.03952	-0.1811	-0.08682	0.4232	1.233	1.284	-0.6179	0.07149	0.3495	0.8922	1.181	0.5465	2.085	2.41	1.396	-0.04359	-0.0453	0.7004	0.7061	0.1092	-0.613	2.05	-0.01716	-0.2499	1.322	0.3441	0.4342	-0.905	-1.127	-0.5807	-0.007649	-1.312	-1.264	-0.2561	0.4974	-1.413	-0.4427	-1.846	-1.141	-0.7891	-1.126	-0.2682	0.3263	0.1838	1.011	-2.782	-1.997	0.33	0.4165	0.5252	-1.235	-0.261	0.5847	-0.1186	-1.29	-0.2252	-1.758	-0.5199	-0.3667	-0.467
GENE85X	HSI040C08	AZGP1		0.8446	2.21	1.7	1.081	0.6942	1.375	0.852	0.6321	0.05051	-0.3044	0.3815	0.07474	0.2724	0.4196	-0.3757	-0.605	-0.1695	0.3507	1.224	-0.792	1.826	0.2568	-0.5608	0.04502	-1.593	0.5634	-1.326	0.1451	0.1829	2.351	0.3354	0.5906	-0.1197	-0.5037	0.9066	-0.3453	0.9144	0.7421	-0.2592	-1.632	-0.7515	-0.7841	0.6418	-0.9279	-0.6767	-1.45	-2.08	-1.083	0.9493	-0.8375	-0.2534	0.05042	0.3809	-1.788	-0.7702	1.189	1.483	-0.8697	0.4095	0.2146	0.7068	-0.6324	0.4323	-0.6288	-1.902	-2.003	-0.7098	-0.7463
GENE318X	HSI073F05	PDK1		0.8158	2.664	0.9289	-0.5255	1.183	0.8446	0.1559	0.7201	0.7332	0.1968	0.5085	-0.4109	1.926	-0.4535	0.9767	-0.9301	0.3588	-1.803	0.4392	0.5445	-0.5383	-0.02961	0.09339	1.553	0.711	0.7374	1.573	0.65	0.3945	3.26	0.6464	-0.9062	1.175	0.05048	-0.2655	-0.8834	-0.299	-1.444	-0.746	-1.196	-0.3587	-1.502	-1.709	-1.88	-0.8095	-0.957	-1.053	-0.7456	-0.8192	-0.7919	-0.8797	0.4527	-1.193	-0.6391	-0.1159	0.4541	-0.2723	-0.2871	-0.1224	-0.01265	-0.649	1.222	0.5004	-0.7079	-0.4042	0.4272	-0.356	-0.2008
GENE332X	HSI073G05	CREB1		0.1974	2.633	0.5124	-0.6045	0.1897	0.1995	-0.009292	0.4531	-0.09774	-0.03865	0.1561	-0.2338	1.261	-0.3445	1.143	-0.09845	0.3316	-1.423	0.07681	0.7357	0.6306	0.704	1.144	1.624	1.045	1.315	0.7563	-0.1484	0.04293	3.69	1.089	-0.9743	1.473	0.3955	0.333	-0.7051	-0.3457	-1.794	-0.5377	-0.8547	-0.01147	-1.146	-1.861	-1.224	-0.9769	-0.6388	-1	-1.242	-1.532	-0.8877	-1.472	1.386	-0.5818	-0.8912	0.3435	0.6099	0.2841	-0.2977	-0.9109	-0.1053	-0.6887	0.1523	0.3565	-0.8759	0.2134	0.1023	-0.4576	-0.5675
GENE209X	HSI065C09	CNNM2		0.6947	2.224	0.5117	-0.3329	0.2304	2.346	-0.8687	0.5285	1.422	-0.2966	0.09919	-0.5392	0.495	-0.2051	0.9771	-0.06916	0.8648	-1.161	0.02535	0.4231	1.114	-0.157	0.3583	0.01626	1.45	-0.2975	0.134	0.1878	-0.2446	3.329	0.7736	-1.378	0.1674	1.301	0.8846	0.2646	0.4006	-1.614	-0.1722	-0.6337	0.3718	-0.9989	-1.808	-0.4402	-0.06091	0.2096	-0.843	-2.135	-1.812	-0.5982	-1.663	0.9866	-1.511	-1.146	-0.009099	0.3668	0.438	-0.1428	-0.3688	-0.1722	-1.258	0.9523	0.6059	-0.7428	-0.0256	-0.2089	-0.6097	-0.6298
GENE381X	HSI002H12	CRADD		0.1166	1.726	0.1323	-0.6787	0.7277	2.074	-0.2328	0.9446	1.316	-0.41	-0.09428	-0.5747	-0.05638	-0.3886	0.981	-0.3123	0.4912	-1.587	0.7649	0.4322	1.24	0.4675	0.6376	-0.7363	2.031	-0.7048	0.8073	0.283	0.134	2.47	1.194	-1.428	-1.062	1.264	1.049	0.1081	0.2505	-1.546	-0.1902	-0.6857	0.0104	-1.469	-1.806	-0.3666	0.03693	0.1331	-1.121	-1.676	-1.806	-0.5684	-0.9702	1.561	-1.167	-0.777	0.3802	0.3019	0.9669	-0.2455	-0.3888	-0.657	-1.369	1.045	0.8148	-1.328	0.4064	-0.208	-0.5745	-0.1136
GENE3X	HSI032H07	FADS2		0.3784	1.71	-0.2034	-0.6492	1.312	0.1211	1.426	0.6189	-0.6851	-1.16	-1.475	0.6033	-0.07424	-0.9157	-0.885	-1.247	-1.609	-1.637	1.986	1.376	-0.9741	1.332	1.262	0.9083	1.012	0.7985	1.219	0.1885	0.4072	0.3767	1.154	-0.616	-0.6852	-0.2187	0.9827	-1.273	-1.052	-0.7887	-0.6385	-0.8241	1.15	-0.1386	0.296	-1.445	-1.116	-0.09041	0.0623	-0.855	-0.1767	-0.389	0.3515	-0.9199	-0.6408	0.6229	1.824	1.744	2.307	-0.7969	-0.6659	-1.477	-0.4892	-0.5607	-0.7749	0.5161	-0.06695	0.6664	-0.1983	-0.3025
GENE99X	HSI161G02	EST		0.8486	1.404	0.7501	0.01802	0.4606	0.2079	-1.787	-0.5584	0.5986	-1.101	-0.4751	-0.6387	0.2785	-0.7017	-1.103	-1.347	-0.4271	-0.5296	0.7478	2.387	1.243	1.521	-0.2964	0.8755	0.8917	0.09691	0.6735	0.1919	0.2559	0.148	3.205	-0.9628	-1.362	0.1031	1.257	-1.476	1.102	0.03301	0.4508	-1.321	2.089	0.18	-0.451	-2.261	-0.257	-0.407	-0.7938	-1.032	-0.4029	-0.9603	-1.18	0.05248	-0.6678	-0.5896	1.163	1.826	0.4126	-0.01744	-0.4306	-0.6399	-0.7795	-0.3163	-0.2787	-0.1031	0.2125	-0.3528	0.1675	0.1536
GENE366X	HSI040G12	H1F0		-0.3485	1.524	2.698	0.4679	-0.06064	1.315	0.534	1.36	0.3329	-0.4411	0.04212	0.3463	0.6001	0.3734	-0.3778	0.2387	-2.038	-0.9805	0.8905	3.466	0.6392	-0.06777	-1.355	-1.19	0.6844	0.7837	1.293	-0.5303	0.6309	0.1252	-0.1356	0.9258	-1.812	-1.271	1.408	-0.2267	-0.6546	-0.6237	-0.46	-0.7741	0.8688	0.03782	-0.5474	-0.9262	-0.5827	-1.765	-1.018	-1.077	-1.025	-0.4576	0.116	-0.4959	-0.1101	-0.4498	1.947	0.9821	-0.8024	-0.6427	-1.026	0.3829	0.1222	0.5835	-0.01809	-0.7778	0.0739	0.06024	-0.3644	-0.4193
GENE328X	HSI045A05	APH1A		-2.133	1.274	0.5717	0.0721	0.5858	0.1969	1.679	1.081	0.9532	-0.2224	-1.52	-0.7625	-1.597	-0.8452	-1.366	-0.5114	-0.1876	-0.001044	0.7201	1.764	-0.8443	0.4303	1.017	1.497	0.9748	0.7703	1.503	0.6919	0.9721	-0.3878	0.1981	1.281	-0.7786	-0.9544	-0.61	-0.5423	-2.338	-0.7489	-0.1807	0.01811	0.8208	0.1703	0.3569	-1.337	-0.9007	-2.506	0.4744	-2.148	-0.5599	-1.484	0.592	0.8924	1.351	0.418	0.7383	0.4575	-0.2763	-0.7213	0.1881	0.1858	0.221	-0.1928	0.1339	0.09012	0.4567	1.303	-0.2197	-0.2254
GENE111X	HSI053D08	PEX26		0.5112	2.807	1.244	-0.5196	0.08785	-0.0594	0.5321	1.239	1.231	-1.503	-0.3507	-0.1319	0.2697	-0.1536	-0.5479	1.174	-1.199	-0.8728	0.8767	1.366	-0.4089	0.9951	0.4548	-0.3826	0.979	0.1742	1.389	-0.1101	1.142	-0.7611	0.9854	-0.1199	-1.02	-0.3627	-1.08	-0.2	-0.944	-1.423	-0.781	-0.7288	0.8935	-1.714	-0.5071	-1.346	-1.492	-1.677	0.5446	-1.843	-0.8927	-0.508	-0.2182	1.637	0.8019	1.378	2.325	1.328	-0.7744	-0.4527	-0.3929	0.4936	-0.06906	-0.5611	0.4572	-0.9147	-0.1244	0.3866	-0.1703	-0.3859
GENE397X	HSI070B06	AP1S1		0.7532	2.548	1.132	1.672	1.019	0.594	1.396	1.014	0.8533	-0.2874	0.46	-0.2534	-0.03566	-1.092	-0.5649	0.4754	-0.6515	-1.23	0.5789	1.865	0.1811	0.3711	0.6313	0.6818	0.875	0.1024	0.9682	0.663	0.4961	0.1597	-0.4069	0.468	-0.9383	-1.547	-1.459	-1.154	-1.662	-1.463	-0.9878	-0.3028	1.335	-1.689	-1.322	-1.678	-1.608	-1.961	-0.6064	-1.139	-0.9042	-0.5931	-0.1164	0.5946	-0.1897	0.7913	1.067	1.259	0.9227	-0.2516	3.87E-05	1.069	-0.0005054	-0.6582	0.6287	-0.8342	0.4368	0.2185	-0.5706	-0.1247
GENE133X	HSI049A02	ERGIC1		0.481	1.432	1.852	-1.122	2.28	-0.6366	0.7238	1.073	1.177	-1.102	0.2304	-0.2447	-0.03727	-0.05269	0.911	0.3877	-0.9643	-0.7067	-0.4332	1.611	0.4114	1.65	1.518	0.07286	0.668	0.2695	2.109	-0.4343	0.5976	0.2618	-0.1065	-0.3696	-1.228	-1.191	0.4294	-0.7977	-1.433	-0.7174	-0.08673	0.3249	1.394	-1.327	-1.703	-1.088	-1.164	-1.888	0.6051	-1.564	-1.088	-0.7007	-0.07651	0.707	0.0227	-0.04809	0.03525	1.453	-0.8276	-0.09045	-0.7751	0.5825	-0.3397	-1.001	0.1564	0.8809	0.09497	1.224	-1.096	-1.186
GENE6X	HSI054D07	HBB		-0.4454	0.8906	-0.4465	-1.003	-0.1313	0.471	1.909	1.683	0.9314	-1.441	0.3218	0.1353	0.2147	-0.4256	-0.6634	0.2164	1.684	-0.511	-0.3923	1.047	-0.1472	-0.5957	-0.9298	0.007759	0.3258	1.954	0.6226	2.406	1.35	2.302	1.241	-0.6458	-1.48	-0.1121	0.2697	0.3942	-1.184	0.4173	1.959	-0.8708	0.5271	-0.8857	-0.1782	0.8176	-1.099	0.08643	-1.1	-0.2088	-0.06097	-0.2232	-0.6893	-1.029	-0.4167	-1.361	0.9365	0.3033	-1.229	0.08205	-1.761	-0.7572	-1.398	-0.296	0.461	-0.5541	-1.634	1.164	-0.3486	-0.4755
GENE222X	HSI147F10	MSI2		-1.277	2.36	0.0004689	-0.5072	0.7554	0.3484	1.967	1.452	0.8314	-0.8964	-0.5277	0.3009	-0.5282	-0.719	-0.8067	-0.1526	0.6681	-0.5911	0.3479	1.162	-0.7865	0.3117	-0.5801	-0.8085	-0.006188	1.867	1.157	2.605	0.9316	1.775	0.1125	-0.8895	-0.9854	-0.5511	0.484	-0.1593	-0.2655	0.05437	2.72	-0.7145	-0.3474	-1.294	-0.6304	-0.03574	-0.6689	-0.6421	-0.8953	0.005527	0.0293	-0.7993	-0.7965	-0.9406	-0.6077	-0.818	2.006	1.119	-1.367	-0.3105	-0.7426	-0.4363	-1.126	-0.07275	0.1495	-0.1559	-1.002	1.199	-0.6533	-0.6274
GENE75X	HSI147F08	KTN1		-1.036	2.342	0.02318	-0.5836	0.5538	0.1681	1.851	1.309	0.8644	-1.262	-0.4455	0.1373	-0.4737	-0.5516	-0.914	0.1742	0.844	-0.6419	0.2188	1.481	-0.8444	0.1007	-0.4829	-0.7801	-0.006438	1.878	0.9665	2.376	0.9659	2.041	0.1382	-0.6687	-0.947	-0.5531	0.4561	-0.1452	-0.6403	0.1245	2.962	-0.8531	-0.3615	-1.073	-0.6518	-0.1578	-0.7162	-0.5632	-1.117	0.04201	-0.1662	-0.5441	-0.6949	-0.9211	-0.7029	-0.649	2.103	1.035	-1.342	-0.2981	-0.6637	-0.5472	-1.023	-0.2268	0.007838	0.05966	-0.9066	1.209	-0.731	-0.543
GENE152X	HSI147F09	ZBTB20		-1.108	2.072	0.1224	-0.2374	0.6652	0.07047	1.758	1.23	0.5058	-1.119	-0.3671	0.1605	-0.05567	-0.4557	-0.9742	0.003226	1.122	-0.7084	0.275	1.972	-0.883	0.02615	-0.728	-0.8654	-0.03809	1.853	1.035	2.307	0.777	2.103	-0.2381	-0.756	-1.081	-0.5815	0.704	-0.01838	-0.1649	0.5389	2.832	-0.9194	-0.2017	-1.298	-0.7228	-0.008302	-0.9065	-0.6027	-1.056	0.3023	0.05066	-0.785	-0.6189	-0.8923	-0.9938	-0.5836	1.806	0.9949	-1.355	-0.2153	-0.8335	-0.5511	-1.105	-0.2129	0.1135	-0.06392	-0.9573	1.096	-0.6888	-0.5449
GENE390X	HSI057H12	GNB2		0.9187	1.573	1.649	2.179	0.8354	0.694	1.643	0.5188	0.08138	-0.3108	0.3968	0.7501	0.9805	0.3884	-0.2019	-0.4426	-1.232	-0.9906	-0.04502	2.866	-0.1248	1.532	0.699	-0.9306	-0.1286	0.6733	1.408	0.1142	-0.5231	0.05513	-0.2888	0.096	0.1674	-1.045	-0.7737	-1.091	-1.645	-0.3929	0.008405	-0.6708	-0.8382	-2.65	-1.331	-1.648	-1.391	-1.517	-1.316	0.557	-0.3153	-0.4725	-0.7305	0.4101	-0.2834	-0.077	1.339	1.142	0.7328	-0.168	-0.3471	0.6957	0.02624	-0.2073	-0.5441	-1.279	0.1258	0.4013	-0.2663	0.5626
GENE180X	HSI055D09	C19orf22		0.3565	2.062	2.389	1.111	1.464	0.2166	1.413	1.005	0.7207	-0.6553	0.1489	0.1318	0.6761	0.3697	0.08138	0.293	-1.317	-0.2354	-0.3556	3.261	-0.2869	1.64	0.4537	-0.4467	0.003346	0.7451	1.101	0.8014	-0.2788	0.5247	-0.1397	0.7478	-0.1553	-1.376	-1.788	-1.275	-0.4162	-0.7675	-1.523	-0.9639	-0.7756	-1.563	-1.613	-1.282	-1.279	-1.538	-0.3253	-0.5339	-1.2	-0.005731	-0.4958	0.2779	-0.01738	-0.5105	0.7391	1.394	0.2323	-0.3492	0.01799	0.6414	0.4017	-0.3648	-0.2184	-1.079	-0.5966	0.521	-0.2521	0.0373
GENE215X	HSI048B10	NELF		0.5759	2.284	2.506	0.7965	0.85	0.9218	2.072	1.109	0.501	-0.281	-0.1096	-0.382	-0.4571	-0.3261	0.2637	0.3909	-0.821	-0.4	-0.286	1.8	-0.05017	1.154	0.8247	-0.4737	-0.2192	1.026	0.8449	0.77	0.2917	-0.2525	0.2672	0.708	0.7529	-0.7112	-0.8852	0.1597	-0.7171	-0.5722	-1.099	-1.328	-1.331	-2.939	-2.33	-0.7521	-0.709	-1.803	-0.278	0.2104	-1.491	-0.5726	-0.6204	0.8208	-0.3787	-0.1718	0.7468	-0.2397	-0.8923	-0.6249	0.08537	0.4843	0.3229	0.2109	1.925	-0.8784	-0.04485	-0.6282	0.2077	0.1719
GENE38X	HSI041H07	SLC25A22		1.353	2.407	2.541	1.609	1.005	1.209	1.646	0.5653	0.559	0.482	0.6337	-0.5538	0.1805	-0.1099	0.2874	0.9112	-1.496	0.395	0.2956	1.145	-0.355	1.92	1.548	-0.4759	-0.6443	1.247	0.9064	0.005052	-0.3736	0.1798	0.1568	0.3291	0.3595	-1.199	-1.21	0.1757	-0.244	-0.2428	-1.349	-1.083	-1.187	-2.75	-1.024	-0.5068	-0.7789	-1.552	-1.448	0.5954	-1.143	-0.3792	-0.5179	-0.2132	-0.9101	-0.5169	0.5433	0.4945	-0.1424	-0.5296	0.5719	0.5263	-0.1994	0.0414	-0.298	-1.066	-1.048	-0.1322	-0.697	-0.4491
GENE383X	HSI014D12	PIGQ		-0.3093	2.184	0.9162	0.9481	0.6126	0.9759	1.742	0.4296	0.179	-0.8504	-0.4711	0.2718	0.2609	0.2415	0.3748	-0.7665	0.324	1.33	0.1194	1.179	1.398	1.07	1.875	-0.01321	0.004528	1.06	1.394	0.6967	-0.345	1.378	1.097	0.4751	1.955	-1.63	0.3927	-0.8999	-1.829	-1.067	-0.6639	-1.059	-0.5025	-2.071	-1.265	-0.4909	-0.676	-2.074	-1.314	-0.2613	-0.2184	-1.029	-0.09541	-0.6034	-1.82	-0.866	-0.06403	0.7805	-0.1287	-0.2185	-0.7115	0.4155	-0.1873	0.2448	0.06364	-1.746	-0.5178	-0.2759	0.2101	0.4423
GENE174X	HSI012H09	NARFL		-0.2096	1.307	0.9925	0.7413	1.36	0.2362	1.3	0.7823	0.8596	-0.2205	-0.2331	-0.4671	0.9021	0.1693	-0.03507	-0.4968	-0.2625	0.7384	0.3921	2.501	1.203	1.909	2.112	-0.7344	0.2855	0.5195	2.082	-0.2246	-0.05121	1.765	-0.3413	-0.4871	1.152	-1.674	-0.7463	-0.4934	-1.249	-0.9809	-0.378	-0.9796	-0.5577	-2.103	-1.342	-1.486	-1.578	-1.699	-1.197	0.3626	-0.8148	-0.9523	-0.5019	0.5047	-0.7066	0.1477	1.122	0.81	0.1701	-0.5204	-0.9423	0.2888	-0.1105	-0.4843	-0.4104	-0.8572	-0.7918	0.4684	0.1376	0.0008112
GENE84X	HSI030C08	DHCR7		0.4078	1.12	1.638	1.165	1.592	0.5258	2.382	0.6906	1.65	-1.515	-1.815	0.2777	0.2257	-0.5217	0.3359	-2.118	-0.4519	-1.125	1.08	0.7183	0.02713	1.798	1.214	0.145	0.1033	0.3807	0.6009	-0.2878	-0.2348	-0.7454	-0.5063	-0.6402	-0.1771	-0.9524	-0.5152	-1.881	-0.955	-1.398	-0.1155	0.1784	-1.369	-1.173	-0.5602	-0.9964	-2.02	-0.381	-0.4642	-0.8336	-0.07099	-0.5599	0.1641	0.39	0.4734	0.5975	2.225	0.672	1.15	0.09362	-0.1907	0.1023	0.07714	1.406	1.107	-0.08518	-0.5384	-0.3492	-0.5519	-0.6149
GENE93X	HSI072C02	FZD10		1.237	0.7051	1.869	1.058	0.796	2.119	2.976	0.201	0.2233	-1.151	-0.6233	0.394	0.09507	-0.005158	-0.2625	-0.5729	0.0564	0.5555	-0.1472	2.175	-0.6365	1.697	0.4455	-0.7444	-0.552	-0.4495	1.286	-0.3897	-0.4848	0.05995	-0.3309	-0.4618	0.3503	-0.2662	0.5221	-1.462	-0.503	-0.4052	0.16	-1.144	-0.3069	-1.749	-0.7145	-1.726	-0.135	-1.103	-1.006	0.4918	-0.4271	-1.08	-1.806	0.7676	0.6283	-0.873	1.322	-0.2999	-0.6247	0.9855	1.165	0.4716	-0.3109	1.821	0.2579	-0.6446	-0.9878	-0.39	-0.775	-1.34
GENE234X	HSI058C10	TSTA3		-0.4687	1.147	1.93	1.213	-0.333	-1.242	0.6201	-0.3306	-0.9139	-0.4265	0.4689	-0.5269	1.198	0.9575	-0.3055	0.8519	-0.5216	0.6883	-0.4604	2.883	1.28	1.977	2.099	0.3923	0.567	0.4774	1.276	0.5396	-0.4567	0.3224	-0.2211	0.08672	-0.1748	-0.2134	-0.03818	0.04268	-1.59	-0.5055	-0.05022	0.4613	0.2838	-0.6707	-1.571	-1.678	-1.435	-2.722	-0.9968	-0.5435	-1.182	0.1884	-0.4945	-0.1977	0.5282	-0.3866	0.6369	1.233	1.11	0.3023	-0.7454	0.05891	0.3608	-1.627	-0.4473	-0.9866	-0.634	0.3981	-0.7508	-0.7328
GENE127X	HSI025G02	SHARPIN		0.3363	1.337	0.5697	0.7683	0.5229	0.1785	2.439	0.6349	0.1027	-1.325	0.1102	-0.5867	0.06055	-0.07788	-0.3503	0.4072	-1.067	-1.119	-0.5662	2.226	-0.7875	3.205	2.496	-0.3186	0.599	0.7264	2.776	0.1162	-0.3075	-0.8121	-0.2742	0.05452	-0.1912	-0.3551	0.1883	-0.7948	-0.3234	-1.186	0.142	0.05743	-0.6119	-1.246	-1.677	-1.727	-0.5727	-1.553	-0.5451	-0.2013	-0.4291	-0.6764	-0.3909	0.04869	-0.3666	-0.3623	1.271	0.6641	-0.01042	0.1666	-0.1563	0.481	-0.06322	-0.2505	-0.3917	-0.901	-0.2327	1.477	-0.561	-0.7928
GENE314X	HSI033B05	LY6E		0.5289	0.9363	1.208	2.079	-0.2014	-0.2612	1.974	1.404	-0.1495	0.7493	0.7122	0.7974	1.102	0.871	-1.125	-1.157	-1.37	-1.221	0.1569	1.51	0.3991	2.84	1.977	0.3182	0.3681	1.139	1.125	-0.9564	-1.054	-0.02802	-1.308	-0.5216	-0.9182	-0.3807	0.7146	-1.562	-1.332	0.8399	1.294	-0.08645	-0.1588	0.1874	-1.084	-0.5194	-1.422	-0.849	-1.194	0.6232	-0.5889	-0.6928	0.2311	-0.4579	-0.07917	-0.4648	0.6916	0.5164	0.03342	-0.7562	-0.573	0.7011	-0.7084	-1.189	-0.8449	-0.3695	-1.395	0.2151	-0.6234	-0.6395
GENE368X	HSI048G06	MLF2		1.142	2.616	1.648	1.414	1.202	0.5839	1.121	0.6467	0.07813	-0.8907	-0.4355	0.3202	0.6576	0.0003066	-1.01	-0.4202	-1.49	-0.6676	0.8409	2.566	0.9163	2.054	0.5269	-0.3958	-0.4046	0.4961	0.933	0.06525	-1.322	-0.3634	-0.8035	0.4223	-1.121	-0.4488	0.8302	-0.8049	0.1492	0.2236	0.2792	-0.9541	-1.657	-1.032	-0.2394	-1.706	-0.7788	-0.9387	-1.217	0.8794	0.1906	-0.7919	-0.4148	-1.337	-0.9332	0.4337	2.472	0.4846	-0.05142	-0.4363	0.1734	0.1812	-0.08023	-0.2391	-1.175	-0.094	-1.275	0.4508	-0.5314	-0.5364
GENE273X	HSI013D05	TAGLN2		-1.311	1.212	-0.1575	0.9572	0.9468	-0.08312	0.9992	0.5393	-0.4067	-1.526	-0.4211	0.4457	0.8776	1.076	0.6067	-0.426	0.545	-0.3544	0.2103	2.337	2.051	1.364	0.1736	-0.8274	0.4322	-0.2293	1.057	1.526	0.4696	-0.1017	-1.369	0.6014	1.148	-0.6617	-0.46	-0.7533	-3.323	-0.9449	0.5089	0.2898	0.02445	-0.9997	-1.277	0.4125	-1.517	-1.788	-0.8309	-0.09935	0.433	0.5525	0.312	-0.2457	-1.193	0.2233	1.445	0.8975	1.083	0.3568	-1.185	0.6487	0.6213	-0.4902	-0.6603	-0.293	-0.4557	-0.6579	-1.147	-1.188
GENE58X	HSI055A01	C6orf108		0.4934	0.611	1.134	-0.06441	1.457	-0.8011	1.943	0.9656	1.966	-0.8977	-0.1688	0.5518	1.51	1.007	0.01656	-0.2917	0.2329	-0.2509	-0.005348	1.206	2.687	0.4267	0.4124	0.6331	0.3506	-0.9875	1.068	-0.2378	-0.301	1.42	-0.9294	-0.7271	-1.022	-0.5318	-0.286	-0.4632	-3.955	-0.8986	-0.12	-0.3164	0.4027	-0.03173	-1.281	-0.6629	-2.236	-0.4748	-0.4724	-0.45	-0.464	-0.5613	-0.6467	-0.8659	-0.5943	0.2576	0.6274	0.2517	0.2068	-0.02018	-1.268	-0.7548	-0.3523	1.401	0.5456	-0.4016	0.1469	0.6411	0.1958	0.02454
GENE13X	HSI155D07	ATXN1		0.9023	1.032	1.363	1.06	1.046	1.033	0.9874	0.2542	0.3277	-0.6993	0.6052	0.3977	0.9498	0.8888	-0.2646	0.7729	-0.02696	-0.1716	0.507	2.098	2.1	0.6006	0.3673	-0.5688	-0.2216	-1.296	0.5078	0.5029	-1.584	-0.9012	-2.043	-0.3467	-1.864	-0.7607	0.08424	1.617	-3.358	-0.4084	0.9829	1.097	1.038	-1.205	-0.6737	-0.6955	-1.828	-1.395	-0.3439	0.07457	-0.1726	0.9185	0.03528	-1.578	-0.7923	-0.4926	-0.1144	0.2207	0.6387	0.2245	-0.3024	0.3493	0.2589	0.2212	-0.153	-0.4952	-0.7081	0.3992	-0.4387	-0.5587
GENE66X	HSI011B02	FKBP4		2	1.5	-0.2171	2.413	1.801	0.843	0.826	1.239	0.2837	0.151	1.026	0.1032	1.192	0.709	0.1284	1.439	0.547	0.05508	0.4874	0.9736	1.326	1.34	0.4521	-0.9825	0.4597	-1.684	0.4906	0.05378	-0.7302	-0.04849	-1.407	-1.395	-1.076	0.13	1.047	0.8045	-1.265	-0.4102	-0.4616	-0.8495	-0.4002	-0.7041	-0.2328	-0.598	-0.5949	-1.791	-1.488	-1.733	-0.1008	-1.054	-0.4881	-1.622	-1.019	0.2249	1.56	-0.3117	0.4197	-0.6923	0.878	0.8328	-0.03184	-0.1031	-1.502	0.03281	-0.8688	-0.8941	-0.6374	-0.3739
GENE389X	HSI055B12	RNASEH2A		0.7728	0.8299	-0.3719	0.9327	2.403	0.683	0.6818	-0.226	-0.6109	-0.4562	-0.1733	-0.3501	0.9292	-0.4282	0.9446	-0.2514	2.239	-0.1019	-0.06623	1.055	2.483	0.9291	-0.3377	1.254	-0.1783	-0.4461	0.04482	-0.2314	-0.7914	1.155	-1.567	-1.825	0.1523	0.505	0.2914	-0.6439	-1.918	-0.2949	1.658	1.487	0.5959	-1.558	-1.204	-0.7326	-0.5231	-0.3916	-1.548	0.198	-0.7227	-0.9506	0.5064	-1.036	-0.7661	0.6244	0.7858	0.7496	1.866	-0.8591	0.1237	-1.576	-0.2767	-0.9317	-0.586	0.5055	-0.7864	-1.008	-0.6176	-0.04066
GENE400X	HSI004C06	NDUFS8		0.5013	1.132	0.4709	0.4005	1.046	0.2727	1.202	0.3304	-0.6141	-1.164	-1.23	-0.4267	0.6939	0.1172	-1.466	1.216	0.7511	0.2932	0.8069	1.219	2.217	2.851	1.737	0.1421	-0.07703	-0.299	1.469	0.8207	-0.5957	1.334	-2.096	-0.9261	1.117	-0.555	0.8392	1.127	-0.3527	-0.009078	0.5539	-1.185	0.1965	-1.027	-0.834	-0.7734	-0.8708	0.2548	-1.185	0.8904	-0.3074	-1.53	0.3752	-0.3074	-1.055	-0.6364	0.5825	-0.4524	0.8574	-1.176	-0.5226	0.2188	-0.5967	-0.4253	-0.4708	-2.057	-0.6579	-0.02976	-1.022	-1.104
GENE90X	HSI056C08	GAMT		0.6541	2.54	1.761	1.468	1.574	1.668	2.104	1.281	0.8322	-0.9115	-0.7472	0.2775	0.0768	-0.1975	0.006602	0.438	-0.516	0.4119	-0.04002	1.962	1.241	0.6741	0.7444	0.7315	-0.0001493	-1.221	0.593	0.405	-0.01231	1.742	-0.107	0.2332	-0.4702	-0.964	-0.6924	-0.08241	-0.6213	0.8399	-0.05312	-0.9661	-0.002794	-1.733	-1.276	-0.6513	-1.294	-1.469	-1.39	0.1003	-0.5795	-0.183	-0.6682	-1.193	-2.147	-1.176	-1.18	-1.266	-1.016	-0.3057	0.0532	0.8944	0.5294	0.256	-0.1135	0.0224	-0.6447	-0.3937	-0.1109	0.2818
GENE347X	HSI048D12	CHCHD5		0.6088	1.461	1.169	-0.1081	1.925	0.8668	1.891	0.8523	0.3092	-1.38	-0.6959	-0.1857	0.7596	-0.2853	-0.4646	0.2259	-0.04676	0.4552	0.6533	1.829	1.801	1.539	1.208	1.571	-0.3035	-0.5543	1.839	0.2558	-0.247	1.639	-0.05706	0.2013	-0.08704	0.7739	1.589	0.06965	-1.738	-0.2177	0.4671	-1.969	-0.298	-1.484	0.4411	-1.095	-0.8136	-0.5241	-1.072	0.9459	-0.5658	-0.83	-0.9468	-0.72	-2.014	-1.135	-0.1903	-0.5667	-0.7217	-0.6873	-1.382	-0.6312	-0.4689	-0.09263	0.195	-0.4055	-0.9617	-0.7896	-0.2307	-0.576
GENE54X	HSI031E07	STARD10		1.202	1.13	1.298	0.6883	4.139	0.9829	1.639	0.9132	1.587	-0.5756	-0.0814	0.3156	0.8007	0.671	1.294	-0.2051	-0.9805	0.9668	0.4955	1.217	0.1076	1.622	0.4783	0.02015	-0.144	-0.01789	1.122	-0.6875	-0.4176	0.5485	-0.04568	-0.7001	-1.044	-1.215	0.357	-0.9357	-1.203	-0.6553	-0.00926	-0.272	-1.375	-1.369	-1.113	-0.4823	-1.789	-0.8376	-1.166	-0.2152	-0.9985	-0.5059	-0.6325	-1.213	-1.219	-1.119	-0.2598	0.2305	0.3219	-0.08094	-0.3654	-0.4777	0.1021	0.3449	-0.3446	1.458	-0.7072	-0.1495	-0.1544	-0.2877
GENE218X	HSI066B10	ARFIP2		0.7619	1.353	1.299	0.7715	0.6996	1.19	3.183	1.558	1.384	-0.5785	-0.8275	0.7158	1.065	-0.1616	-1.33	-1.181	-1.199	0.7033	0.4583	0.8199	0.9094	1.079	0.819	0.8307	-0.7708	0.5712	1.425	-0.4939	-1.383	0.5087	0.8474	-0.06117	0.1768	0.4405	0.4805	-1.081	-1.826	-0.1333	0.6691	-0.5368	-1.221	-0.4644	-0.362	-1.899	-0.795	-1.891	-0.6196	0.2943	-0.3351	-0.6134	-0.7515	-1.705	-1.501	-1.186	0.1778	0.7419	-0.01525	-0.01936	-0.1787	0.4401	-0.2388	0.161	0.2446	0.06929	-1.818	0.2949	-0.03231	0.0654
GENE401X	HSI004C12	NINJ1		0.7465	1.369	0.9844	1.483	0.8743	0.8661	2.047	1.206	0.07414	-1.558	-1.433	0.9001	0.1691	0.2498	-1.208	-1.197	-0.1308	0.4398	0.7864	2.908	1.552	1.25	0.5797	0.6389	0.1762	0.9576	0.3472	1.012	-0.4971	0.5025	0.1493	0.508	-0.2571	-0.816	-0.8905	-1.686	-2.476	-0.35	0.1749	-0.7366	-0.8649	-0.4503	-1.055	-1.529	-2.232	-1.311	-0.649	1.145	0.05723	-0.5852	0.7912	-0.5985	-0.5391	0.04828	1.193	-0.188	-0.03563	-0.3166	-0.3551	0.201	-0.4027	0.07536	-0.353	-0.9416	-0.7151	-0.05591	0.051	-0.0993
GENE42X	HSI064H07	PLCD4		0.8831	0.5654	2.041	0.4475	1.109	0.6126	1.164	0.4944	-0.1527	-1.931	-1.431	-0.4623	0.9393	-0.3167	-1.238	-1.089	-0.5918	-0.04772	0.6635	2.499	2.586	0.4847	0.1356	0.7396	-0.2476	-0.1722	0.5964	-0.5035	-0.08443	0.7279	-0.4088	-0.003435	-1.087	0.3861	1.215	-0.4514	-3.183	1.23	1.365	-0.684	-0.2877	-0.2962	-0.2656	-1.729	-0.5867	-1.076	-0.7732	1.92	0.1946	0.6997	0.2553	-0.8847	-0.7808	-0.7874	0.02307	-0.204	0.3984	0.9711	0.4044	-0.7622	-0.7816	-0.6026	-0.07509	-0.0613	0.08892	-0.3355	-0.6942	-0.7709
GENE412X	HSI085G12	KCNK15		0.6942	1.965	-1.111	0.5528	1.199	-1.332	2.523	1.771	2.871	-0.6652	0.6608	-0.4262	-0.6185	-0.5869	0.4115	1.39	0.3869	0.9939	0.1612	0.9434	0.6358	2.284	0.6143	1.103	0.7641	0.7339	1.328	0.3151	-0.2948	0.3698	0.4468	-0.7405	-1.11	0.4722	1.185	0.7984	-0.9098	-0.935	-1.074	-1.207	-1.372	-0.5731	-0.7011	-0.7155	-0.5949	-0.7568	-0.9024	-0.6766	-0.16	-0.5656	0.0008911	-0.8542	-0.688	-0.4314	-0.6575	-1.305	-0.4649	-0.3397	0.02573	-0.5275	-0.9696	-1.487	-1.041	0.4528	-0.4782	0.2942	-0.45	-0.6248
GENE46X	HSI124D07	RIMS4		0.918	2.661	-1.071	1.121	3.227	-1.229	1.886	1.041	2.107	-0.4055	-0.6077	-0.6647	-0.3665	-0.2627	1.976	1.079	0.1641	-0.1358	0.596	0.2099	0.494	1.643	0.4187	1.127	0.8568	1.325	0.8411	-0.6542	-0.3036	-0.7857	0.859	-0.8986	-0.8414	0.2593	0.3225	0.09088	-0.6754	-0.7815	-0.8922	-1.28	-1.435	-0.6647	-0.766	0.009892	-0.7732	-0.3518	-0.5364	-0.2361	0.3755	-0.5455	0.02412	-0.6824	-0.9663	-1.123	-0.7973	-0.703	-0.5187	-0.8042	0.288	-0.9187	-0.8964	-1.242	-0.6965	0.8927	-0.4936	-0.2698	0.3734	0.0882
GENE179X	HSI053B09	HSPB8		-1.936	1.315	1.254	1.178	0.8635	-1.276	1.109	0.9469	2.636	-0.46	0.306	-0.8081	0.7114	0.202	3.046	-1.442	0.3075	0.3289	1.246	-0.5535	-0.5485	1.56	0.7132	-1.126	0.7692	0.2179	-0.5888	-0.7265	0.03652	-1.465	-1.775	-0.5758	-0.3475	-1.866	1.042	-0.4776	-1.851	-0.5524	-0.09003	0.322	0.04046	1.006	0.3303	1.424	-0.7492	0.02387	0.09555	-0.4698	1.087	-0.6805	0.4166	-0.3418	0.456	-0.1849	-0.314	-0.0384	0.3865	-0.5078	-0.9115	0.8995	-1.092	-1.035	0.3301	0.1484	-0.1735	-0.5059	-0.6768	-0.6096
GENE48X	HSI176D01	EST		0.6536	0.7344	1.387	1.847	0.9311	0.2737	-0.3683	-0.6487	0.8974	0.2518	1.197	-0.5504	-0.136	1.171	0.7021	1.146	-0.5287	0.6432	-0.3328	1.127	0.2178	1.639	2.118	-1.206	0.5828	-0.3374	1.198	0.4931	0.6039	-1.799	1.484	-0.3942	-0.09976	0.8807	1.682	-0.7463	-1.988	-0.9653	-1.597	-2.38	-0.2735	-0.2647	-1.608	-0.2116	-1.431	-0.9737	-1.161	-0.5869	-0.832	-0.5624	-0.8613	-0.653	-0.9858	-0.4723	0.2857	-1.109	-0.4553	0.5217	-0.4561	1.913	-0.03124	0.05981	0.3658	0.1794	0.6327	-0.2262	-0.2569	-0.3308
GENE73X	HSI080F02	PREX1		1.187	2.246	0.2672	2.693	1.955	-0.5826	0.9306	0.4181	1.628	-0.9596	0.7512	0.08938	0.02853	0.1076	1.691	0.3527	0.7105	1.024	0.1124	0.4544	0.503	-0.4038	1.421	0.4398	1.278	0.4757	0.1713	-0.6331	0.719	1.319	1.642	-0.2383	0.5207	-1.076	0.2708	-1.694	-1.598	-0.1874	-1.359	-1.7	-1.089	-1.175	-1.883	-0.8083	-0.9737	-1.477	-0.2893	0.5536	-0.3354	-0.3323	-0.2764	-0.3034	-0.9661	0.0156	-1.034	-0.2357	0.08552	-0.362	0.5722	0.2269	-1.136	-1.191	-0.1146	-0.7454	-0.6452	-0.02049	-0.542	-0.4911
GENE69X	HSI032D02	ABCA3		0.06996	1.839	0.8282	2.584	1.597	1.767	1.541	0.5491	0.9792	-0.8776	-0.3874	-0.7432	-0.4018	-0.5786	0.6687	-0.6785	0.4678	0.9743	0.6268	0.9368	1.49	-0.7592	0.348	0.2636	0.8797	-0.2032	0.1267	-0.1958	0.1511	2.419	0.506	-0.3721	0.5436	-0.4085	1.103	-0.5974	-2.636	-0.4312	-1.157	-1.429	0.2616	-1.082	-0.6212	-0.3929	0.06766	-1.86	-1.57	-1.357	0.003057	-0.996	-0.194	-0.4869	-0.2978	-1.105	-0.5372	-1.155	-0.5714	-0.3924	-1.234	1.178	-0.6436	1.003	0.2222	0.416	-0.01105	-0.3533	0.1628	0.1432
GENE187X	HSI095H09	C6orf97		-0.04496	1.488	2.725	2.113	2.458	-0.06857	0.1771	-0.223	-0.7566	0.5241	0.6749	-0.6901	0.4864	0.2851	-0.3482	0.9757	0.7799	-0.4659	1.012	-0.7552	0.0893	0.488	0.4456	-0.429	-0.0007822	1.258	0.3155	1.109	-0.1028	1.644	-0.008548	-0.8637	0.008897	-0.5493	-0.2263	0.006445	-0.9229	-1.049	-1.11	-1.46	-1.054	-0.2162	1.65	-0.2988	-1.051	-0.9622	-1.354	-1.097	0.7145	-0.9027	0.1049	-0.9977	-0.879	-0.9666	-0.8784	-0.981	-0.9214	-0.8488	-0.899	0.3959	0.8538	-0.8261	1.621	2.415	-0.7705	0.269	-0.5203	-0.5891
GENE348X	HSI048F12	CCND1		0.6353	2.13	1.818	1.22	2.684	-0.5842	1.741	1.198	0.7047	-0.8564	0.2762	-0.001148	0.307	-0.5012	2.132	2.608	0.7557	0.08056	0.3536	0.5475	-0.4334	0.3666	-0.09135	-0.009717	0.3546	-0.2031	0.05423	1.612	0.4187	-0.6223	0.2664	0.1372	0.3926	-1.128	-0.6184	-0.6408	-1.223	-0.9237	-0.8184	-0.3195	-0.4478	-1.075	-0.2236	-0.6982	-0.8182	-1.339	-0.8385	-1.316	-1.072	-0.5682	-1.075	1.53	0.2275	-0.2491	0.6999	-1.337	-0.9617	-0.4609	-1.56	0.08895	0.7384	-1.275	-0.1996	0.5939	-0.4876	-1.236	-0.2094	-0.2492
GENE196X	HSI025A03	FGD3		0.03323	0.9006	-0.4399	0.2102	1.632	0.3366	1.51	1.076	0.4094	-1.167	-0.9136	0.5019	-0.7421	-1.117	1.318	-0.8103	0.6047	0.5543	2.186	1.371	-0.6505	-0.3792	0.1789	1.316	0.1237	2.04	1.707	0.3421	0.9893	-0.5541	2.862	0.5475	2.219	-0.5985	-0.6724	-1.259	-1.07	-0.6888	-0.8931	-1.299	-1.191	-1.062	0.5589	-0.07396	-0.7706	-1.358	-0.0836	-0.326	-0.4882	-0.5059	0.6155	-0.5418	-0.8219	-0.6657	-1.274	-0.4075	-0.3817	-0.2622	-0.6754	-0.7924	-1.166	0.5599	-1.366	-0.2719	0.537	-0.0626	0.2837	0.2813
GENE143X	HSI182E08	PLAT		2.308	2.209	1.79	1.723	1.415	1.946	0.6967	0.5232	1.193	-1.332	0.08843	-1.192	0.2822	-0.4536	0.6892	0.4061	0.4173	-0.3876	0.2948	0.5311	-1.099	-1.594	-1.598	0.6402	-0.644	0.9285	-0.124	1.478	0.3154	-1.615	0.7771	0.2779	0.4759	-2.042	-0.4922	-0.2561	-0.3239	0.4062	-0.3903	-0.5887	-0.3666	-0.7022	0.3091	-0.0816	-1.052	-0.6637	-0.5526	-0.2712	0.5074	-0.9842	0.9909	-1.107	-0.9812	-0.8493	-1.233	-0.9495	-1.056	-1.151	1.525	0.09759	0.7448	1.522	0.1352	-0.02853	-0.8535	-0.4136	-0.1145	-0.1009
GENE141X	HSI182A02	TFF3		0.6644	1.114	0.6329	0.1807	2.311	2.719	1.383	0.9876	1.46	-0.5464	0.3391	-0.9339	0.3691	-0.1814	-1.371	-0.3816	-0.6325	-0.9762	0.7596	0.2535	0.2235	-0.3748	0.568	0.8271	0.8556	-0.2906	1.632	0.06459	-0.02474	0.1954	0.2176	-0.79	-1.705	1.695	0.9901	-0.5542	-0.8866	-0.7913	0.3196	-1.177	0.2754	-0.08907	-0.5183	-1.768	0.3865	-0.7034	-0.8201	-2.012	-0.1316	-0.9462	-1.626	0.6472	-0.576	-1.111	0.5289	-0.1697	-0.3973	0.288	-0.1769	-0.06002	-1.802	1.47	0.3362	1.945	-0.7555	0.2913	-0.8195	-0.8324
GENE194X	HSI004C09	COX6C		-0.1977	0.5138	0.7014	0.9063	2.277	1.378	1.389	1.779	1.209	-0.8459	0.1111	-0.7639	-0.5382	-0.9545	-0.5573	1.019	0.4982	-1.075	0.8729	-1.041	-0.09869	1.635	0.4913	0.2447	-0.5123	-0.3365	0.05347	0.2411	-0.2882	0.4721	-0.4853	-1.083	-1.348	-0.3849	0.8268	2.36	0.9972	1.064	-1.13	-1.493	1.32	0.3403	0.3318	0.01063	-0.6207	-0.5401	-1.757	-1.616	-0.6604	-0.6918	0.4981	-0.01182	-0.6304	-1.475	-1.266	-1.049	-1.213	-0.5119	-0.8262	0.3027	-1.216	0.1032	1.803	1.692	-0.3999	-0.5669	0.3426	0.4009
GENE247X	HSI183G10	TFF3		1.595	1.644	0.2402	0.08631	1.996	1.444	1.301	1.078	0.6187	0.363	0.431	-0.174	0.9514	0.0528	0.02404	0.9218	0.1466	0.3432	0.5305	-0.3741	-1.075	-1.448	-0.2274	0.5192	0.5664	-0.1674	1.58	-0.4065	0.05452	0.2624	-1.479	-1.417	-1.449	0.09298	0.4824	1.643	0.1488	0.2485	0.03461	0.1542	1.182	-1.026	-0.3095	-0.6439	-0.133	-0.3749	-0.5274	0.278	0.2681	-0.8926	-0.7667	-0.6715	-2.148	-2.482	-2.529	-0.7881	-0.6966	-0.07298	0.5309	0.06139	-1.038	0.9146	0.4903	2.127	-1.287	0.6329	-0.7383	-0.6978
GENE344X	HSI182A05	TFF1		1.133	1.719	0.05759	0.8411	1.466	0.4151	1.451	1.42	1.869	1.13	1.103	0.402	1.47	0.8797	-0.1837	1.216	0.4607	1.132	0.2393	-0.2323	-0.028	1.114	0.65	0.5541	1.083	-0.1544	0.4937	0.1634	0.7625	0.8991	-0.8468	-1.386	-1.107	-0.5842	0.5712	1.652	-0.07603	-1.29	-0.9902	0.02036	-1.225	-0.718	-1.169	-0.7437	-0.4486	-0.0108	-1.34	-1.104	0.2927	-0.2007	-1.024	-1.289	-1.778	-1.749	-1.281	-1.343	-1.216	0.5355	0.5436	-0.5513	-1.157	0.2957	0.005491	1.018	-0.6783	-0.5318	-1.316	-1.308
GENE76X	HSI090B08	AFF3		0.6358	1.935	1.878	0.2603	1.256	1.086	3.144	2.178	1.911	0.04979	0.7272	0.3653	-0.2143	-0.4654	0.276	1.575	-0.5768	0.7198	-0.6162	-0.7968	-0.5827	0.4446	0.7514	-0.5877	0.3201	-0.2239	0.004655	0.6803	1.024	1.53	0.8657	0.2379	-0.4902	-1.285	-1.394	-0.193	-0.67	-0.9129	-1.459	-1.539	-0.5848	-0.8935	-0.6126	-0.6465	-1.635	-0.6091	-1.345	-0.7975	-0.4137	-0.6874	-0.738	-0.8849	-1.153	-0.8445	-0.5659	-0.6828	-0.9122	-0.5407	0.02677	0.9399	0.7033	-0.2002	1.091	0.1105	-0.5254	-0.449	0.4286	0.5726
GENE300X	HSI115C11	AFF3		1.045	0.9368	1.907	0.2298	1.293	0.5219	0.9256	1.238	0.9956	1.127	1.445	0.7886	-0.05265	-0.05021	1.22	2.051	-0.6724	0.7042	-0.3359	-1.252	-1.009	0.3051	0.7262	-0.7165	0.5203	-0.1442	0.08446	0.5862	0.287	0.1036	1.572	-0.2253	-0.9025	-1.543	-1.034	1.54	-1.06	-0.7312	-1.339	-1.874	-0.8079	-0.3661	-0.3429	0.4334	-1.583	-0.9585	-0.9905	-0.6898	0.6983	-0.7828	-0.6177	-1.468	-1.171	-1.091	-1.276	-1.234	-1.357	-0.3134	0.2766	0.6401	0.6655	0.1846	1.227	1.247	-1.09	-0.4493	0.9817	1.028
GENE280X	HSI093D05	RABEP1		0.4619	2.405	0.2564	1.103	0.9433	1.893	0.3292	0.8669	2.502	-1.034	-0.5941	-0.5566	0.01629	-0.3882	1.149	1.811	2.125	0.8704	-0.8084	-0.6961	0.2337	-0.2036	-0.6566	0.6201	0.2848	0.1061	0.3947	0.2972	1.419	1.174	1.79	-0.7587	0.2465	-2.207	-0.1042	0.6004	-0.2446	-0.847	-1.819	-1.638	0.38	0.2003	-0.9181	-0.1499	-1.072	-0.6775	-0.5317	-1.267	-0.9342	-0.453	-0.4381	-0.7632	-1.558	-0.5963	-0.5784	-0.7024	-0.2193	-0.9401	-1.002	1.416	-0.09174	-0.008107	-0.02126	-0.6648	-0.2571	0.5128	0.03425	-0.04161
GENE225X	HSI183D04	AR		0.7819	1.549	1.545	0.7031	0.5111	1.242	-0.6898	0.2666	0.1142	-0.1279	0.5343	-0.03352	1.857	0.9882	0.7337	1.115	0.6079	0.9561	-0.2327	-0.1287	-0.4312	0.9944	0.003405	0.2448	-0.03853	-0.1486	-0.4117	2.01	1.695	1.543	1.567	1.18	0.0494	-0.91	-0.6924	0.2691	-0.856	-1.182	-1.046	-0.9597	-0.5604	-0.8601	-0.3149	-0.4651	-1.505	-1.929	-0.4867	-1.248	-0.09953	-1.207	-0.3933	-2.119	-2.096	-1.699	-1.963	0.5253	-0.0259	-0.4533	-0.09601	0.443	1.203	0.5328	0.9673	-0.03695	-0.5052	-0.8768	0.05433	0.04163
GENE235X	HSI066A10	ZNF161		0.6361	0.6031	1.361	1.995	0.0328	1.087	1.042	1.464	1.345	0.9726	1.791	1.208	1.223	0.8864	1.941	2.238	-1.171	-1.018	-1.037	0.9056	-1.841	1.008	-0.426	-1.247	-0.1381	-0.5053	0.37	0.4113	0.5075	-0.2314	0.8594	0.1571	-1.422	-1.15	-0.03321	-0.8744	-0.5343	-1.309	-0.6767	-0.3783	-0.02009	-0.5045	-1.522	-0.134	-0.8435	-1.901	-0.611	-1.706	-1.282	-0.45	-1.16	0.0739	-0.9084	-0.2015	0.6506	0.7811	0.09103	-0.6206	-0.4102	1.169	0.1507	-0.1169	-0.2638	-0.5641	-0.7997	0.4892	0.37	0.1925
GENE78X	HSI005A02	HOOK1		1.487	1.656	0.3503	1.265	-0.288	1.781	0.6538	1.686	0.7416	-0.4913	0.7658	0.3395	1.567	0.8656	0.7012	0.9744	0.2299	0.1073	-0.7716	-1.088	-0.902	0.6396	-0.004573	0.08615	0.5776	-0.5384	0.03695	0.5799	1.399	0.4883	1.857	0.7825	-0.9792	-0.7215	-0.9384	-0.389	-1.378	-1.946	-1.318	-0.6816	-0.5499	-1.265	-1.237	-0.9555	-1.605	-2.18	-0.676	-2.577	-0.2958	-0.5457	-0.7355	0.9846	0.01332	-0.3289	-0.2062	-0.429	-0.8725	-0.6352	0.6319	0.891	0.6586	0.3192	0.2526	0.1886	0.2709	-0.5674	1.161	1.109
GENE277X	HSI080H11	SEMA3F		1.158	1.9	0.7775	0.8692	0.8467	-0.1733	0.907	1.019	0.5177	0.8006	1.567	0.02717	-0.06621	0.3153	0.0218	2.12	-0.3719	0.682	0.8517	0.4248	0.4459	1.058	1.26	0.4082	1.072	0.5095	1.393	0.5314	0.3874	0.7484	0.7848	0.3157	1.113	-1.055	-1.328	0.7592	-2.156	-1.387	-1.515	-1.154	-0.8568	-1.099	-1.51	-1.161	-1.75	-2.319	-0.5447	-1.153	-1.376	-0.1869	-0.9201	-1.021	-1.395	-0.7403	-0.4324	0.2088	-0.8421	0.2121	0.1927	0.3731	0.214	-0.4071	-0.1874	-0.873	-0.4047	-0.01676	0.8311	0.7812
GENE56X	HSI037G07	ZNF703		-0.1751	1.896	1.837	0.6799	-0.2672	0.02232	1.46	1.615	0.7054	0.3	1.339	-1.389	0.7142	1.259	1.046	2.855	0.1679	0.5806	-0.1446	1.841	-0.0468	1.39	0.3793	-0.3364	0.02557	-0.3191	1.191	-0.3605	-0.02437	0.6666	-1.231	-0.1856	-0.3138	-1.135	-0.6609	2.037	-0.6823	-0.6634	-1.449	-1.109	-1.125	-0.8794	-1.477	-0.5876	-0.8976	-2.241	-0.445	-0.4866	-0.7979	-0.6687	-0.7725	0.2597	0.2644	-1.044	-1.05	0.3583	0.1402	-0.4837	-0.5774	0.2294	-0.0009286	-0.2066	0.2862	-1.739	-0.09662	-0.3383	0.4792	0.3828
GENE354X	HSI096F06	C16orf50		-0.8861	1.637	0.7624	1.28	0.8697	0.4115	1.428	0.9531	1.427	-0.6405	2.744	-0.6536	-1.128	-0.4416	2.89	-0.3739	1.087	0.7352	-0.1598	0.7911	0.9407	-0.8026	-0.8563	-0.05295	-0.2903	0.3002	-1.052	1.491	0.6923	0.9772	1.653	-0.1471	0.0752	1.503	1.327	-1.128	-0.9151	-1.118	-1.456	-1.245	-1.139	-0.9026	-0.03436	-0.1856	0.03891	-0.6502	-0.6217	-0.9296	-0.2741	-0.05567	-0.5012	-0.9279	-0.8045	-1.329	-1.188	-0.8786	-1.294	0.1166	-0.5249	0.4451	0.3956	-0.1898	-0.5788	-0.2383	-0.539	-0.7773	0.4363	0.5021
GENE374X	HSI096C06	MAPT		-0.9304	1.72	1.057	1.248	0.7511	0.3393	1.268	0.7673	1.315	-0.3551	2.509	-1.002	-1.291	-0.552	2.69	-0.159	0.9662	0.6057	-0.002364	0.5924	1.285	-0.7882	-1.013	0.5642	-0.2745	0.2998	-1.145	1.436	0.6939	0.9474	1.471	-0.3222	0.1075	1.346	1.189	-0.9777	-0.7195	-1.085	-1.401	-1.249	-1.295	-1.099	-0.3215	0.1594	0.1915	-0.7463	-0.4947	-1.078	-0.02553	0.4724	-0.2774	-1.24	-1.341	-1.042	-0.8456	-1.024	-0.938	0.5162	-0.5672	0.556	0.3593	-0.02253	-0.725	-0.1512	-0.74	-1.441	0.6436	0.6157
GENE357X	HSI133F06	EST		0.3822	0.4995	1.977	1.092	1.033	0.3742	0.6122	0.2659	0.9196	0.2442	1.736	1.122	0.2453	-0.1344	1.174	2.848	1.547	2.062	-0.2396	0.6939	-0.2027	0.5143	-0.1337	-0.2823	0.09755	-0.1153	0.2928	0.5526	0.7914	0.4579	0.9942	-0.1247	-0.2566	-1.323	0.7682	0.69	-1.063	-0.9173	-0.7709	-0.8304	-1.344	-1.013	-0.3649	-0.74	-0.3578	-1.547	-0.2139	-1.562	0.06314	-0.2446	-0.9426	-1.944	-1.813	-1.833	-1.767	-1.712	-1.314	0.33	-0.3866	0.2017	0.1818	0.2895	0.3214	-0.1259	0.1306	-0.7321	0.4771	0.3682
GENE18X	HSI177H07	PCBP3		-0.2613	0.9284	2.765	0.7806	1.642	0.2216	0.187	0.2466	1.202	-0.4525	1.314	0.237	0.2549	-0.8925	0.8498	2.142	1.461	3.278	0.5504	0.5929	-0.1964	1.222	0.1096	-0.2578	0.2513	-0.005645	1.087	0.2652	1.009	1.15	0.9257	0.5581	0.04144	-1.194	-0.0309	0.5712	-1.178	-0.5939	-1.038	-1.189	-1.23	-0.9983	-0.5482	-0.632	-0.5313	-1.089	-0.5327	-1.236	-0.5635	-0.3031	-1.255	-1.28	-1.104	-1.437	-0.8014	-1.304	-1.334	-0.05431	-1.199	0.1154	-0.2505	-0.2417	-0.002646	0.1208	-0.1937	-0.4566	0.03913	-0.2509
GENE34X	HSI177G07	EST		-0.2275	1.017	2.342	0.9684	1.007	0.5695	0.6819	0.2549	1.394	-0.3094	1.65	0.4561	0.3357	-0.5615	0.5299	2.679	1.313	2.862	0.3103	0.843	-0.6479	0.9017	-0.1136	-0.2771	-0.1287	0.01917	0.6694	0.3167	0.8184	1.39	1.326	0.8019	-0.2443	-0.8545	0.5338	0.2109	-1.354	-0.5214	-0.8412	-1.085	-1.109	-0.7956	-0.6986	-0.8692	-0.2984	-1.585	-0.3447	-1.436	-0.504	-0.7046	-0.9698	-1.347	-1.206	-1.314	-1.348	-1.337	-1.438	-0.3349	-1.131	0.1554	0.008899	-0.08991	0.01326	0.1598	-0.3397	-0.4405	0.1032	0.1632
GENE121X	HSI136B08	EST		0.8495	0.8085	1.361	0.7331	1.98	0.7754	0.686	0.3872	1.703	-0.3205	0.7547	0.4152	-0.3274	-1.229	0.3277	1.973	1.743	1.973	0.5314	1.245	-0.6885	-0.1692	-1.119	0.6284	-0.6702	-0.5793	-0.2454	1.034	0.8903	1.327	0.522	0.4063	-0.5382	-0.4726	0.6936	0.8311	-1.129	0.1686	-0.4009	-0.9569	-0.7711	-0.1821	-0.04811	0.1738	-0.3795	-1.539	-1.044	-0.5973	0.1153	-0.364	-1.251	-2.298	-1.693	-2.108	-1.461	-0.9545	-1.832	-0.5566	0.3945	-0.1928	0.03512	0.009307	1.341	0.6303	0.1875	-0.6093	-0.436	-0.4713
GENE142X	HSI182A08	STC2		0.01976	0.6164	1.627	0.8203	0.1377	0.913	0.05474	0.2854	1.478	-0.596	0.8251	-0.3123	-1.26	-0.8764	1.55	1.483	0.9513	1.767	0.6381	0.64	0.1145	-0.7207	-1.182	-0.593	0.5332	0.9581	-0.4156	-0.2277	0.8498	1.335	1.052	-0.08482	0.6437	1.686	1.683	1.343	-0.03411	0.2431	-0.1475	-1.463	-1.597	0.4058	-0.3266	0.8956	1.464	-1.276	-1.039	-1.325	-0.3745	-1.474	0.2203	-1.74	-1.801	-0.6538	-0.1185	-1.462	-1.732	-1.49	-0.6909	-0.6686	-0.7898	0.7208	0.2368	-0.4314	0.1639	-0.7287	-0.37	-0.3538
GENE83X	HSI028G02	ELOVL2		-0.8545	-0.5006	-0.7536	1.077	0.5215	0.1509	0.6252	0.7266	0.9718	1.043	2.469	0.6013	0.504	-0.1892	1.411	1.187	1.916	0.3994	1.143	-0.9729	0.2738	-0.09885	-1.02	-0.4751	1.129	-0.3391	0.6813	0.04902	0.867	1.316	0.5103	-0.3786	-0.7277	0.8104	3.523	0.1593	-0.2229	0.04095	-0.6759	-1.117	-1.16	0.3397	0.1997	-0.2861	2.24	-0.4871	-0.9198	-1.223	-0.7755	-0.8872	-0.4473	-0.7856	-0.5502	-0.7983	-0.8796	-1.129	-1.166	-0.666	-1.588	-0.9097	-0.9724	-0.4411	-1.229	0.1669	-0.92	-0.5414	0.01703	0.01888
GENE402X	HSI008E12	SIAH2		-0.6939	-0.9425	1.14	1.386	0.3211	2.216	1.064	1.495	2.271	-0.3293	0.1207	-0.4621	0.565	0.5595	0.3843	0.2937	0.3754	0.9296	1.475	3.209	0.68	0.5505	-0.6655	-0.3797	-0.07849	-0.02039	-0.002918	-1.516	-0.5564	1.396	0.9822	-0.09625	-0.781	0.5783	1.698	0.2072	0.8254	-0.5711	-0.2215	-0.5496	-1.209	-0.005681	1.049	0.8423	0.2523	-0.6627	-1.046	0.04424	-0.9932	-1.026	-0.1227	-1.907	-0.6151	-1.062	-0.2685	-0.81	-1.031	-0.693	-1.196	-0.2296	-1.766	-0.5279	-0.9299	-0.6481	-0.2021	-0.5042	-0.7586	-0.8316
GENE39X	HSI047B01	PDZK1		2.408	1.49	-0.4504	2.912	0.3899	-0.4346	0.4046	0.5253	1.209	0.1932	1.333	-0.5487	2.011	0.5045	-0.0604	-0.2896	0.8551	2.344	0.8298	-1.148	0.1374	0.8641	0.1744	-0.287	1.748	0.651	-0.4669	-0.6815	0.8855	2.029	0.8278	-0.8361	-0.8303	0.3596	0.2625	-0.7971	-0.04531	0.4401	0.1483	-0.8044	-0.8501	-0.06833	-0.7367	-0.5973	-0.2595	-0.7112	-1.199	-0.8235	0.1536	-1.121	-0.6541	-0.7668	-1.065	-1.216	-0.8788	-0.3024	-0.9187	-0.8382	1.164	0.3177	-1.028	-1.093	-1.262	-0.8685	-0.9344	-0.7802	-0.3609	-0.5583
GENE184X	HSI075H09	AGR2		0.9061	-0.1394	-0.1242	0.8697	0.5566	-0.6018	0.8899	1.025	0.7167	0.5144	0.5599	-0.4732	1.805	1.235	0.3151	2.322	1.36	1.689	0.5884	0.9981	-0.02127	0.1374	0.1835	0.5671	0.2374	0.08617	0.4641	0.5451	0.4283	1.063	0.47	-0.6894	-0.3368	0.3557	1.23	2.204	-0.3562	-0.7083	0.3783	0.01336	-1.096	0.2863	-0.2431	-0.6845	-0.1358	-1.061	-0.702	-2.032	-2.094	-0.6024	-0.9606	-2.076	-2.102	-2.224	-1.778	-0.6363	-0.4556	-0.1931	0.1689	-0.1323	-0.2383	-1.481	-0.8842	0.3011	0.7379	0.001671	-0.4764	-0.4707
GENE156X	HSI167G06	RTN4RL1		0.164	0.2471	-1.221	0.9669	-1.068	-0.3169	0.9365	1.413	1.76	-0.04303	0.6391	-0.9823	1.298	-0.1705	0.203	2.763	3.063	1.705	0.5239	1.468	-0.9031	0.8131	-1.036	1.252	-0.6953	1.107	1.108	-0.4536	0.7606	-0.4385	-0.2034	-0.5744	-0.3258	1.305	0.4424	0.6959	0.2165	-0.1961	-0.2486	-0.4404	-1.386	-0.4294	-0.5339	-1.444	0.118	-0.1351	0.2963	0.164	-0.16	-0.8684	0.003527	-0.6739	-1.089	-1.792	-1.295	-0.6734	-1.345	-0.7801	-0.1006	0.3615	-0.5466	-1.281	-1.348	-1.237	0.02007	-0.1321	0.2707	0.4822
GENE257X	HSI059H10	LOC143381		0.4215	0.3256	-0.5316	1.217	-1.004	-1.256	1.411	1.523	2.35	-0.4905	0.5956	-0.976	0.9866	-0.1525	0.5477	2.432	2.102	1.938	0.8506	1.387	-1.061	0.8609	-1.101	1.42	-0.5117	0.7988	0.7211	-0.4241	0.6388	-0.2735	0.38	-0.268	0.1221	1.431	0.821	0.7745	-0.4452	-1.088	-0.8345	-1.303	-1.23	-0.2603	-0.4418	-0.4049	0.577	-0.396	0.5598	-0.9613	-0.06571	-0.9773	0.08278	-1.184	-1.072	-1.105	-1.016	-0.8247	-0.9905	-1.025	-0.55	0.6859	-0.9888	-1.037	-1.331	-0.9951	0.2772	-0.5121	0.3839	0.466
GENE309X	HSI183G05	SPARC		-2.663	-2.629	-1.678	-0.7138	-0.2322	-0.5865	-1.541	-1.174	-0.1814	-0.6429	-0.9439	-1.314	-1.68	-0.5089	0.4168	-0.07329	-0.1573	-0.09042	0.4515	0.627	0.223	-1.667	-0.9131	0.1255	0.7617	0.2426	-0.03255	0.7802	-0.8997	-1.157	1.162	0.5278	0.3285	-1.092	0.194	-0.2202	0.6154	0.1943	-0.2362	1.204	0.8096	1.458	0.6385	1.608	0.63	1.068	0.8701	2.627	0.7377	1.716	1.17	-0.2317	0.256	0.8333	-1.161	-0.652	-0.346	0.3896	0.1598	-0.5477	-0.1449	-0.1697	0.1671	-0.3186	0.8884	0.6232	1.012	1.081
GENE307X	HSI181E05	SPARC		-2.138	-2.876	-1.392	-0.1373	-0.02588	-0.4803	-1.024	-1.363	-0.5938	-0.7293	-1.026	-1.217	-1.57	-0.6233	0.7912	-0.07943	-0.6694	-0.108	0.6827	1.528	-0.009254	-1.356	-0.8114	0.1155	0.9484	0.1956	0.2939	1.119	-0.9373	-1.664	1.516	1.025	0.2369	-0.9933	0.2316	-0.5009	-1.123	0.2082	-0.2185	1.907	0.4335	0.9275	0.6733	1.202	0.7224	0.4616	1.068	2.44	0.6985	1.49	1.054	-0.4528	0.392	0.5988	-0.8478	-0.4542	-0.3341	0.04062	0.2285	-0.3409	-0.2005	-0.1939	0.05528	-0.6175	0.7228	0.8265	1.195	1.079
GENE216X	HSI048F10	THBS2		-2.829	-2.413	-0.9728	-1.31	-0.2278	-1.378	-1.168	-1.299	-1.431	-0.4916	-0.9265	-0.5877	-0.923	0.00684	-0.003226	-0.07463	-0.2208	-0.4789	0.9017	1.809	-0.8791	-0.9421	-0.8128	0.7164	0.5832	1.146	0.46	-0.2159	-0.8977	-1.526	0.6758	0.3184	0.8033	-0.3523	1.052	-0.6526	1.701	0.3858	-0.07447	1.236	0.7425	0.7325	0.8122	0.9102	1.161	0.9265	0.4261	2.481	0.3752	1.306	0.7156	0.3364	0.9313	0.2708	-1.043	0.368	-0.2684	-0.08998	-0.4112	-1.168	-0.3246	-0.478	-0.4182	-0.351	1.478	0.9195	0.4895	0.4607
GENE4X	HSI036F01	COL6A3		-3.085	-2.361	-1.413	-0.0789	0.1054	-1.235	-0.8783	-1.431	-1.291	-0.9306	-1.23	-0.7904	-1.221	-0.5319	0.5815	0.05231	-0.5023	0.3127	0.8197	2.292	-0.1201	-0.5889	-0.481	-0.414	0.4163	0.5565	0.4242	0.08704	-1.101	-1.563	0.5776	0.2289	0.01401	-1.087	1.062	-0.2596	1.362	0.7867	0.679	0.9933	-0.04843	1.534	1.045	1.121	1.289	0.4692	0.6733	2.507	0.9418	0.9862	0.8165	-0.2776	0.4738	0.4408	-0.4387	-0.07265	0.2054	0.2223	-0.5416	-1.159	-0.4328	-0.3028	-0.7107	-0.06699	0.6037	0.6695	0.6238	0.6723
GENE274X	HSI030F05	HTRA1		-1.494	-2.321	-1.257	-0.4758	-0.239	-1.038	-1.299	-1.229	-0.9076	-0.6685	-1.619	-0.5577	-0.6151	0.2184	-0.01691	-0.2258	-0.2036	0.5944	0.672	1.713	0.6411	-1.84	-1.096	0.1663	0.5271	0.4015	0.2188	-0.1898	-1.257	-1.272	0.3088	0.09968	0.2584	-1.421	0.9785	-0.07014	0.9511	1.294	0.7849	1.055	0.397	1.686	0.8036	1.412	1.344	1.013	0.8969	3.004	0.5831	1.449	0.7893	-0.9408	-0.2427	0.311	-1.406	-0.2884	-0.2985	0.3821	-0.221	-0.7498	-0.4571	-0.8573	-0.5873	-0.1436	0.2949	0.4227	0.8947	0.939
GENE167X	HSI074G03	COL5A1		-2.136	-1.893	-1.537	-0.5806	0.6262	-1.227	-0.9813	-1.352	-0.9132	-1.243	-1.421	-0.9022	-0.7899	-0.2416	-0.0272	-0.309	-0.2406	0.001854	1.496	2.475	0.07449	-0.4372	-0.5096	-0.5625	0.9121	0.9678	0.7157	0.0004379	-1.25	-1.183	0.731	0.1666	1.186	-1.838	0.8571	-1.228	0.4123	0.4988	-0.1697	1.011	0.2995	0.709	0.6106	0.3844	0.5753	1.141	0.2062	3.333	0.5808	1.224	0.9529	-0.02881	0.3932	0.6874	-0.4384	0.492	0.4538	-0.08402	-0.5723	-0.8198	-0.3431	-0.4696	-0.7691	-0.4023	0.5855	0.9705	0.528	0.6415
GENE102X	HSI181A08	COL1A1		-3.386	-1.903	-1.144	-0.6091	0.4744	-1.142	-1.165	-1.229	-0.9091	-0.5503	-0.6744	-1.22	-1.134	-0.1776	0.4731	0.4984	-0.6526	-0.3753	0.8911	2.435	0.4726	-0.05328	-0.8182	-0.4904	0.7777	1.231	0.4762	0.2301	-1.078	-1.09	0.5488	0.801	0.6722	-1.406	-0.02806	-0.6527	0.8843	0.178	-0.6686	0.3154	0.05575	0.433	0.5036	0.7062	-0.01946	0.9527	0.3735	3.057	0.6389	1.422	1.342	-0.2633	-0.2855	0.9711	-0.2887	0.3726	0.5247	0.2053	-0.2981	-0.5125	-0.1421	-1.405	-0.3508	-0.1372	0.4935	0.9837	0.9459	0.9182
GENE45X	HSI077B07	OLFML2B		-2.107	-2.048	-1.382	-0.6998	-0.5439	-1.293	-0.5882	-0.9188	-0.2352	-0.9039	-1.127	-0.8722	-0.8241	-0.08841	-1.025	-0.5017	-0.7043	-0.2512	0.4307	1.957	-0.4007	-1.095	-0.3046	-0.7676	0.1588	0.7111	0.4403	0.121	-1.322	-0.7971	0.437	0.4734	2.027	-1.356	0.8285	-0.4459	1.737	-0.1766	0.1931	0.99	0.2672	1.244	0.6225	0.2634	1.29	1.507	-0.07048	2.75	1.362	1.491	0.9288	-0.6369	0.5127	1.02	-0.7997	0.385	-0.1578	0.2	-1.228	-0.5078	-0.2345	-0.2557	-0.3607	-0.6071	0.4432	1.526	0.7019	0.6196
GENE20X	HSI183H01	COL5A2		-2.519	-2.061	-1.078	-0.5456	-0.6158	-1.123	-1.356	-1.348	-1.377	-0.2227	-0.4921	-1.127	-1.076	-0.3825	0.6344	0.5381	0.105	-0.3187	0.7689	0.5978	-0.5398	-1.206	-2.026	0.1923	0.4257	0.4288	-0.06441	0.137	-1.287	-1.247	-0.9255	-0.1524	-0.2332	0.08465	0.9828	0.1138	2.782	0.5825	-0.05429	1.518	1.118	0.4607	1.008	1.472	1.404	1.333	0.6253	1.937	0.3679	1.487	0.9378	-0.6349	-0.0228	0.6292	-0.7608	0.01505	-0.3105	0.3658	-0.4021	-0.5467	0.02081	-0.268	-0.3524	0.000851	1.118	0.7824	0.812	0.8887
GENE82X	HSI022G08	LUM		-3.711	-2.427	-1.543	-1.493	-0.5303	-1.161	-1.445	-1.159	-1.516	0.07596	-0.5042	-0.9838	-0.4155	-0.08861	0.4451	0.2806	-0.1867	-0.4322	0.5621	-0.1214	0.4407	-1.057	-0.7297	0.6096	-0.04024	0.4904	0.09738	-0.07665	-0.9062	-1.175	0.3678	-0.1171	-0.01177	-0.2411	0.7825	0.3996	1.733	0.8634	0.09418	0.8895	0.854	0.9836	0.6073	1.579	0.976	1.343	0.129	2.664	0.6683	0.8786	1.011	-0.6669	-0.0419	0.5647	-0.5128	0.01224	0.4443	0.5559	0.7032	-1.001	-0.2297	-0.6988	0.1593	-0.131	1.058	0.9702	0.4168	0.6429
GENE217X	HSI056B04	COL3A1		-3.488	-2.547	-1.885	-0.5563	-0.5196	-0.9043	-1.077	-1.078	-0.8492	-0.1537	-0.6695	-0.9903	-0.9418	-0.3642	0.902	0.4831	0.2977	0.3463	0.3749	1.542	-0.05145	-1.11	-1.342	-0.6388	0.3875	-0.4369	-0.4822	0.1707	-1.547	-0.5811	0.3659	0.2448	0.06014	-0.5159	0.9285	0.265	0.6137	0.5998	0.1456	1.622	0.5744	1.318	0.9605	1.786	1.182	1.523	0.937	2.114	0.8026	0.9909	1.002	-0.8436	0.5492	0.3742	-1.026	-0.1936	0.136	-0.2596	0.1751	-0.2835	-0.1796	-0.146	-0.4352	-0.2182	0.2444	0.4821	0.8595	0.9532
GENE343X	HSI101E05	ODF2L		-3.146	-2.261	-1.706	-0.81	-0.5505	-1.025	-1.461	-1.215	-1.074	-0.1755	-0.6721	-1.02	-1.028	-0.2767	0.5473	0.2504	0.3421	0.1365	0.5431	1.177	-0.1753	-1.182	-1.46	-0.4925	0.4702	-0.2757	-0.3623	0.1504	-1.365	-1.135	0.173	0.1061	-0.3018	-0.3138	0.8337	0.5952	1.65	0.7313	0.2142	1.526	0.7037	1.736	1	1.724	1.24	1.471	1.18	2.071	0.7871	0.6671	0.9692	-0.7256	0.6255	0.5927	-0.8534	-0.1648	0.1514	-0.3214	-0.1931	-0.4578	-0.1442	-0.1849	-0.2986	-0.1147	0.5023	0.5294	0.7684	0.7796
GENE323X	HSI101D05	IFT122		-3.006	-1.984	-1.666	-0.8955	-0.4668	-1.26	-1.36	-1.267	-1.214	-0.3215	-0.817	-1.097	-1.051	-0.03268	0.7205	0.2507	0.6396	-0.02354	0.5662	1.281	0.2321	-1.225	-1.357	-0.1037	0.4586	-0.1736	-0.2844	-0.1527	-1.466	-1.167	0.02746	-0.4725	-0.1438	-0.5551	0.8432	0.2893	1.56	0.7801	0.14	1.17	0.7818	0.9281	0.7191	1.881	1.174	1.697	1.194	2.59	1.068	0.9271	0.8058	-0.7097	0.3222	0.7508	-0.8905	-0.1113	0.2542	0.2357	-0.1386	-0.5159	-0.04371	-0.2877	-0.3235	-0.1231	0.6736	0.477	0.6268	0.6416
GENE278X	HSI082D05	RNH1		-3.57	-2.116	-1.839	-0.9309	-0.4244	-0.9359	-0.9551	-1.04	-0.6601	-0.4375	-0.7333	-1.077	-1.231	-0.2628	0.6723	0.1385	0.485	-0.1085	0.5174	1.339	0.1192	-1.228	-1.278	-0.3673	0.6082	-0.1228	-0.2476	0.1222	-1.344	-1.029	0.4372	0.05686	-0.1576	-0.5386	0.9793	-0.05285	0.9463	0.6113	0.2141	1.397	0.7718	1.175	0.7585	1.793	1.193	1.54	1.045	2.554	0.7566	1.297	0.7164	-0.5502	0.5202	0.66	-0.974	-0.1009	0.1086	0.04458	-0.2306	-0.5893	-0.1828	-0.2222	-0.3938	-0.2922	0.6645	0.5239	0.6961	0.7593
GENE387X	HSI049B12	COL1A2		-3.755	-2.459	-1.495	-0.6669	-0.1233	-1.035	-1.19	-0.8746	-0.8487	0.08001	-0.5214	-1.118	-0.9199	-0.6708	0.8428	0.8242	-0.3493	0.106	0.591	1.493	-0.124	-1.109	-1.516	-0.3022	0.4606	-0.01564	0.01105	0.5949	-1.107	-1.065	0.8424	0.7453	0.1529	-0.7065	0.6036	0.1393	1.729	0.3665	-0.3736	1.246	0.3771	1.168	0.8378	1.555	0.9207	1.249	0.6076	2.35	0.8746	0.8381	1.154	-0.3853	-0.003422	0.7512	-0.8794	-0.1563	0.2023	-0.6005	0.2339	-0.6088	-0.1104	-0.1702	-0.1442	-0.289	0.5418	0.5859	0.8917	-0.2744
GENE296X	HSI061C05	NID2		0.1342	-1.322	-0.5258	-0.5948	-0.6332	-0.6287	-1.578	-1.786	-1.452	-0.7112	-1.374	-1.335	-1.751	0.0195	-0.292	-0.8738	-0.4055	-0.6157	0.5888	0.6416	-1.886	-1.076	-0.986	-0.6464	0.6496	0.01492	-0.7287	-0.08217	-0.9198	-1.486	-0.309	-0.1189	1.1	0.5799	0.9799	-0.5884	1.279	-0.1263	0.08104	1.622	0.7133	1.015	0.7925	1.531	1.363	1.741	0.7382	3.1	1.166	0.9361	0.8533	-0.4404	0.5948	0.4861	-0.7767	-0.1646	0.167	-0.3363	1.636	-0.3941	-0.315	-0.0834	0.8369	0.03961	1.101	0.5174	0.09218	0.2335
GENE47X	HSI156H01	RAB6B		-1.087	-1.205	-0.7987	0.6272	-0.4531	-0.9266	-1.742	-1.48	-1.424	-0.5144	-1.371	-0.7992	-0.7506	0.5816	1.692	0.7839	0.2975	-0.4166	0.6847	1.156	-1.192	-1.767	-1.658	-0.4232	0.1627	0.6274	-0.07351	0.02476	-0.7238	-2.054	0.3207	-0.2565	0.3631	-0.611	0.5509	-0.272	-0.06279	-0.09334	-1.15	1.716	1.203	0.04702	0.3837	2.362	1.162	1.813	-0.7895	2.318	0.2405	1.519	1.121	-0.5331	0.2901	0.5003	-0.6876	0.5123	0.4663	-0.3531	-0.3383	0.3441	-0.1955	-0.2138	-0.1259	-0.9706	1.189	0.819	0.7864	0.8459
GENE206X	HSI152C03	EST		-1.586	-1.694	-1.281	-0.722	-0.3722	-1.335	-1.677	-1.654	-0.42	-0.687	-1.107	-1.402	-1.217	-0.1735	0.2916	0.06487	-0.6157	-0.3314	0.02478	1.231	-0.1031	-1.579	-1.548	-0.7713	0.443	-0.6234	-0.5159	-0.5729	-0.3702	-1.118	-0.5052	-0.3941	-0.3338	-0.7237	0.9665	-0.1627	0.2072	0.6647	0.1885	0.991	0.75	1.799	0.9988	0.8765	1.498	2.586	1.179	2.661	0.8231	1.474	1.209	-0.1296	0.5059	0.5663	0.2394	0.1166	0.8918	-0.306	0.4861	-0.6026	-0.1647	0.09586	-0.4	0.005517	0.6683	0.3617	1.046	1.289
GENE30X	HSI082C07	NRP2		-1.62	-1.658	-1.63	-0.9504	-0.7977	-1.035	-0.891	-0.6442	-0.7913	-0.314	-0.6092	-0.001347	-1.034	0.5697	0.04243	-0.3035	-0.2113	-1.011	-0.2532	0.1469	-0.388	-1.099	-0.866	-0.4363	0.8	-0.3491	-0.539	-0.5246	-0.8472	-2.375	-0.3931	-0.4577	-0.2308	0.1021	0.6475	-0.3531	0.4451	0.09102	0.5865	1.584	0.7654	1.022	0.1802	1.403	1.323	3.293	0.8558	3.015	0.7061	1.001	0.8519	0.3462	0.866	1.553	-0.3534	-0.1684	1.003	-0.2272	-0.4262	-0.9402	-0.5945	-0.2878	0.2819	-0.8328	1.042	0.7305	0.7051	0.4847
GENE91X	HSI061G02	SFN		-1.783	-1.59	-1.594	-0.1456	-0.6988	-1.584	-1.551	-1.59	-1.31	-0.3858	-0.8388	-1.019	-1.168	0.4122	-0.01608	-0.4693	-0.01044	-0.6394	0.02146	1.001	-1.317	-0.9892	-0.7356	-0.5495	0.9843	0.4196	-0.3108	0.501	-0.9423	-1.778	-0.11	-0.6782	1.062	-0.4132	1.056	-0.382	1.056	-0.02721	0.3358	1.746	0.8956	1.036	0.009648	1.47	1.306	2.031	0.5226	2.906	0.9449	1.251	1.143	-0.3928	0.01528	0.715	-0.6552	0.2297	0.899	-0.05134	-0.2098	-0.2908	-0.1187	-0.7721	0.2655	-0.08159	1.179	0.7574	0.4401	0.5813
GENE239X	HSI129E10	ADAM12		-1.729	-1.703	-1.874	-0.7768	-0.3309	-1.042	-1.264	-1.379	-1.36	-0.8942	-0.9772	-0.698	-1.044	-0.5435	0.08873	-0.1528	0.3401	-0.2878	0.8745	0.09537	-0.6802	-1.103	-0.7987	-0.5023	0.7202	-0.1067	0.05788	-0.5098	-1.115	-1.323	0.1638	-0.2127	0.335	-0.5611	1.341	-0.2127	0.6577	0.7116	0.4525	1.759	1.012	0.7748	1.026	1.248	1.654	2.863	0.754	2.904	0.3438	1.546	0.9984	-0.428	0.1359	0.6561	-0.6732	0.142	0.2661	0.3875	-0.5494	-0.6065	-0.7422	-0.1468	-0.6468	-0.2194	0.4578	0.7835	0.8031	0.8403
GENE171X	HSI139G09	ADAMTS2		-2.286	-1.875	-2.11	-0.7363	0.06854	-1.285	-1.207	-1.567	-1.413	-0.5782	-1.158	-0.6053	-0.8723	-0.0192	0.09859	-0.00562	0.1373	-0.1435	0.6559	2.272	1.123	-0.4269	-0.5861	-0.5412	0.5106	0.005766	-0.02664	-0.05263	-1.292	-1.377	-0.2588	-0.4645	0.1227	-0.263	1.2	-0.2573	0.2702	0.5861	0.1508	1.413	1.022	0.8628	0.4577	1.501	0.9979	1.703	0.4372	3.15	0.5811	1.303	1.232	-0.4151	0.06383	0.3862	-0.6392	0.3658	0.8517	0.04404	-0.8724	-0.8613	-0.1643	-0.3435	-0.6107	-0.4872	0.8515	0.439	0.3914	0.5466
GENE41X	HSI064B01	DLX6		-2.34	-1.549	-1.412	-0.8289	-0.5315	-0.9898	-1.07	-0.8729	-1.254	-0.3901	-0.6573	-1.256	-0.8515	0.1232	-0.2723	0.1938	-0.03705	-0.915	1.164	1.569	-0.2495	-1.31	-1.334	-0.8289	1.29	-0.2862	0.1988	0.2433	-1.274	-1.576	0.8336	-0.2576	0.7938	-0.3916	0.2529	0.1748	-0.3786	0.1091	0.02898	1.836	1.167	0.9567	0.8193	0.5983	0.8992	1.957	0.8465	2.538	0.5473	1.268	1.289	-0.003238	0.8371	0.8323	-0.8166	-0.008409	0.1058	-0.07967	-1.221	-0.7129	0.1001	-0.8637	-0.2818	-0.6711	1.393	1.07	1.012	0.7235
GENE57X	HSI049G07	DCN		-4.197	-2.259	-1.523	-1.611	-0.09682	-0.8694	-0.7047	-0.9135	-0.8368	0.1863	-1.105	-0.7348	-0.7525	-0.3214	0.1125	0.01058	-0.3482	0.1855	0.4358	0.7847	0.8978	-1.131	0.09081	0.3967	0.2409	0.5418	0.05835	0.301	-0.6412	-0.2868	0.8562	0.06591	0.3283	-0.8635	0.6216	0.6066	-1.414	0.8631	0.5887	0.5931	0.6201	1.571	0.5655	1.472	0.7873	0.5655	0.4275	2.474	1.162	0.8486	0.8228	-0.2262	0.3023	0.7427	-0.5636	-0.1447	0.6193	0.2093	0.9958	-1.302	-0.6571	-1.561	0.01149	-0.386	0.7192	0.8516	0.4244	0.4911
GENE134X	HSI055C08	C1R		-3.424	-2.343	-2.451	-1.544	-0.2517	-1.479	-0.6466	-0.7957	-0.3231	0.02309	-0.8056	0.2636	-0.7637	0.001733	0.5063	-0.09251	-0.1907	0.191	0.3708	1.277	1.156	-0.8284	0.3123	-0.5739	0.3134	0.6197	0.3672	-0.2157	-0.6479	-0.4855	-0.4728	0.1815	1.169	-0.7494	0.1165	0.7215	0.9048	0.9604	1.283	1.008	0.7293	0.5931	-0.05293	1.65	0.7557	0.802	0.3777	2.072	0.8836	0.7783	0.955	-0.6233	-0.1557	1.322	0.3219	0.306	0.8431	-0.1183	0.2301	-1.296	-1.37	-2.024	-0.2738	-0.803	0.5508	0.4898	0.1951	0.1981
GENE25X	HSI056A07	DNAPTP6		-1.388	-1.262	-2.82	-0.9986	-0.5896	-2.458	-0.5985	-1.217	-1.052	1.376	0.2339	-0.8964	-0.3607	0.5682	-0.643	-0.7154	-0.4219	-0.9893	0.2893	0.7591	-0.6863	-0.4353	0.6837	-0.1037	0.2986	0.6672	0.5055	-0.5162	-0.6895	-0.9922	0.6756	-0.1402	1.258	-0.1462	0.8524	-0.9607	1.17	1.232	1.408	1.484	1.594	1.023	0.156	1.613	0.7486	0.9412	-0.0854	1.679	0.5073	1.045	0.9943	-1.005	-0.293	0.6338	0.2892	0.3918	-0.03274	1.229	-0.8274	-1.092	-1.016	-1.538	-1.335	-0.2855	0.68	0.9544	0.3266	0.3238
GENE128X	HSI035A02	HEPH		-0.7663	-1.762	-1.835	-1.069	0.9616	-1.142	-1.808	-0.4506	-1.503	-0.554	-1.19	0.2819	-0.9584	0.5123	-0.3439	0.1325	0.3019	-0.743	0.188	1.699	-1.188	-1.305	-1.093	-0.2599	1.036	-0.873	-0.3702	0.2559	-0.03615	-1.417	-0.3854	0.1635	0.3964	-0.4704	-0.1535	-0.1344	1.303	0.5696	0.5288	1.907	1.282	0.4679	-0.03274	1.471	0.7802	1.574	-0.3095	1.969	0.2888	0.7857	0.5897	0.5352	0.8639	0.9545	0.2218	0.6039	0.1584	-0.9978	1.006	-1.404	-0.6988	-2.57	0.4789	0.97	1.151	0.9589	0.04023	0.4369
GENE130X	HSI043A02	F13A1		-1.147	-1.859	-1.334	-1.005	-0.1219	-1.368	-2.127	-1.15	-1.255	0.3928	0.3192	0.7009	-0.9854	-0.7137	-0.1663	0.04294	0.3458	-0.5645	0.6762	2.16	-0.8936	-1.589	-0.4393	-0.4386	0.5333	-0.2225	-0.06694	-0.3834	-0.5777	-1.145	0.4401	-0.2068	0.9599	-0.05311	0.6093	1.146	1.187	0.9472	0.5419	0.9542	0.7678	1.162	-0.1629	1.274	0.9885	1.171	0.8963	2.638	0.9197	0.2485	0.3785	-0.7583	0.1509	-0.05301	-0.1459	0.004888	0.07689	0.002114	1.353	-1.087	-1.347	-2.546	0.62	-0.8143	1.29	0.8415	0.02315	-0.03503
GENE227X	HSI003A10	ANGPTL2		-1.602	-1.837	-1.92	-1.546	-0.157	-1.229	-0.7239	-0.9525	0.03646	-1.338	-1.424	-0.153	-1.519	0.01412	0.1169	-1.151	-0.5753	0.5008	0.3992	2.536	1.453	-0.9979	-0.2466	-0.4509	0.4801	1.028	0.208	0.5182	-0.8948	-1.193	0.3792	0.8074	0.8221	-1.356	-0.28	0.02996	-1.365	-0.3418	-0.2505	0.6983	0.01968	1.479	0.6111	1.384	0.6349	1.048	0.367	0.2995	1.972	1.845	1.465	-1.105	0.2106	1.1	-0.2407	0.2063	-0.2918	0.383	-0.6095	-0.857	-0.12	0.3678	-0.5763	-0.1318	0.9627	1.341	0.8156	0.8933
GENE311X	HSI018D05	FBLN1		-1.893	-2.17	-1.345	-1.944	-0.4984	-1.552	-1.563	-1.239	-0.7731	-0.7071	-1.355	-1.152	-0.6568	-0.539	-0.6253	-1.206	-0.8962	-0.4067	0.9005	1.159	1.516	-1.548	-0.2444	-0.1733	0.4604	0.7866	1.02	-0.4416	-0.6622	0.1198	0.8978	0.1161	0.8637	-1.285	0.8961	-0.1271	-0.9178	0.7568	0.3988	0.3699	0.6723	1.343	0.9199	0.8703	1.475	1.09	0.5501	1.523	1.515	1.56	0.9698	-0.4113	0.135	1.357	-0.1339	0.1216	0.3847	0.1116	0.3747	-1.156	-0.6813	-0.2907	-0.1478	-0.2553	0.6814	0.9986	1.07	1.011
GENE370X	HSI074A06	FNDC1		-2.248	-2.121	-0.7945	-1.414	-0.2387	-0.696	-0.5424	-0.8564	-0.7472	-0.8624	-1.384	-0.5379	-0.7255	0.09163	-1.078	-0.257	-0.5923	-0.4657	0.7013	1.661	-0.3727	-1.205	-0.4006	-0.259	0.4387	0.6049	0.2394	0.09417	-1.06	-1.638	0.562	0.2596	1.017	-1.046	0.7088	-1.189	-0.3088	-0.5052	-0.7218	0.7762	0.7375	0.7034	0.599	0.6519	0.5055	1.067	0.1218	2.82	1.033	1.116	0.7033	2.309	2.318	0.6497	0.07832	0.6327	-0.03072	-0.4696	-0.6142	-0.8687	-0.04525	-0.2356	0.146	-0.7801	1.535	1.094	0.6532	0.6821
GENE155X	HSI183F03	PCOLCE		-1.551	-1.073	-1.336	0.08712	0.2817	-0.8767	-0.7917	-1.368	-1.1	-1.071	-1.72	-0.6764	-0.9665	-0.285	-0.3448	-0.5119	-0.6638	-0.0652	0.5927	2.151	0.8581	-0.7468	0.0476	-0.9367	0.3942	0.8015	0.6295	-0.3844	-1.516	-0.5738	-0.2934	0.6986	1.373	-1.664	0.447	-1.072	-1.895	0.635	0.7949	0.8249	0.2539	-0.2903	0.1072	0.252	0.2008	1.168	0.8784	3.948	0.7879	1.295	0.7869	-0.4474	0.1635	1.191	-0.06474	0.5373	0.8581	0.2147	-0.3091	-0.4261	-0.3381	-0.3007	-0.3854	-0.5198	0.3203	1.223	0.9398	0.8221
GENE51X	HSI008E07	CDH11		-2.587	-1.402	-1.501	-0.6945	0.2265	-0.9995	-1.137	-0.7821	-1.29	-1.573	-1.011	-0.6248	-0.9217	0.09955	-0.1744	-0.5047	-0.5104	-1.232	0.5086	0.151	-0.4761	-1.164	-1.336	0.3436	0.663	1.202	-0.02711	0.4096	-1.076	-1.371	0.8377	-0.1983	-0.01061	-1.207	-0.1297	-0.672	0.3068	0.3553	-0.7291	0.2769	0.7877	0.9325	0.9136	1.093	-0.09916	2.111	0.2775	1.241	0.2662	2.16	1.687	0.4932	0.8242	1.02	-0.7081	0.7057	1.129	0.8083	-0.02494	-0.4076	0.2346	-1.431	0.1412	0.515	1.087	1.636	1.14	1.427
GENE126X	HSI018G02	SPON1		-1.271	-1.578	-1.542	-1.414	-0.7224	-1.274	-1.503	-1.343	-1.36	-1.204	-1.179	-0.5314	-1.111	-0.3781	-0.3044	-0.6351	-0.2467	-0.998	0.8932	0.5398	0.8469	-0.7814	-0.4019	0.4524	1.023	0.01603	0.1791	0.3562	-0.398	-1.031	0.08505	-0.1779	-0.2615	-1.363	0.206	-0.9353	-1.264	-0.06886	-0.6036	0.4369	0.7592	0.6106	1.276	1.027	0.5821	2.297	0.3114	0.2438	0.8029	2.627	1.384	0.1712	0.8999	1.283	-0.1523	0.5408	0.9836	0.5803	0.9407	-1.069	0.01937	-1.161	0.09533	0.2342	1.446	1.319	1.345	1.45
GENE103X	HSI181C08	DHRS3		-1.514	-1.971	-2.313	-1.324	-0.03975	-0.08456	0.4216	0.05392	0.7077	0.5117	-1.242	1.246	-1.07	-0.6554	-1.646	-1.97	-0.5094	0.6875	-0.4468	-1.086	0.9291	-0.5371	1.293	-0.1918	-0.04175	-1.505	-0.761	0.232	-0.7355	-0.685	-0.09413	0.2451	-1.21	0.6133	-0.9111	0.2507	-1.14	0.8531	0.1638	-1.089	0.8731	1.718	0.2616	0.07029	0.545	1.406	0.6912	1.836	0.841	0.8739	0.471	-0.6088	0.6269	0.819	0.08427	-0.9676	0.2459	1.213	-0.02824	2.03	-0.2463	2.22	-0.227	0.852	-0.1779	-0.3087	0.7405	0.7106
GENE0X	HSI003D07	CAPN2		-1.267	-2.047	-1.887	-0.3874	-0.5811	0.4219	-0.9645	-0.5438	-0.1647	-0.3942	-0.5918	1.069	0.7874	1.314	-1.745	-0.252	1.304	0.5549	-1.387	-1.288	-0.759	-0.4423	-0.06518	-1.428	0.3422	-2.162	-1.93	0.1688	0.6935	-0.6238	0.2134	0.1525	-0.1969	0.7133	0.5415	0.4804	-0.3501	-0.1208	0.01493	1.754	0.8757	1.876	-0.3259	1.239	0.6764	1.097	1.355	0.7437	0.4926	1.387	1.733	0.8326	1.677	-0.03251	-1.813	-1.049	0.7092	0.2757	-0.2857	0.3794	-0.1672	1.016	-0.4753	-0.5831	0.3752	-0.9112	-0.07732	0.03253
GENE164X	HSI044G03	FCGR2B		-0.8381	-1.539	-1.464	-1.602	-1.354	-0.76	0.4215	0.3168	-1.117	0.5142	0.1362	2.399	-0.005093	0.1533	-0.6759	-1.213	0.7131	0.64	-0.9636	-0.7126	1.579	-1.34	0.2956	1.004	0.8529	-1.233	-1.162	0.06223	-1.4	0.1579	-0.8409	-1.772	-0.1166	-0.4116	0.5664	0.6211	2.702	-0.4783	-0.2699	0.345	0.6024	1.76	0.4629	0.5589	0.2159	2.214	0.8482	0.3218	0.5317	0.3189	1.243	-0.1282	0.1292	1.127	-1.406	0.1251	1.688	-0.09405	0.5097	-0.7232	-0.3524	-0.645	0.1829	-1.51	-0.09788	-0.1022	-0.06016	0.06627
GENE253X	HSI027B10	FUCA1		-0.626	-1.172	0.2324	-0.2667	-0.8701	0.4644	-1.061	-0.5759	-0.397	0.8832	-0.4278	0.4394	-0.7672	0.4509	0.03596	-0.6867	0.4025	1.227	-0.255	-1.073	0.6915	-1.303	-0.09266	-0.01556	-0.1311	-1.622	-1.973	0.02622	-0.5828	1.618	0.08204	0.177	-0.7906	0.1045	-0.7307	1.09	0.5614	-0.9051	-0.6687	-0.4515	-0.6544	2.417	1.235	1.894	0.3242	3.694	0.8008	0.5104	0.5837	-0.00912	0.1132	-1.943	-0.2839	1.139	-2.287	-0.6755	0.7721	0.1007	0.3668	-0.3719	-0.6877	0.7032	1.449	-0.1186	-0.01678	-0.3526	0.1567	0.09897
GENE62X	HSI020E01	PAM		-1.341	-2.776	0.1605	-0.7861	-0.5795	0.421	0.1019	-0.4203	-0.6797	-1.23	-1.4	1.151	-0.7029	0.3726	-0.8959	-0.7583	1.647	-0.3569	0.06026	-0.6711	1.497	-2.845	-1.368	0.5816	-0.3636	-1.023	-1.325	-0.1575	-0.5943	0.664	0.3034	-0.5363	-0.846	-0.2407	0.7566	0.6712	0.5639	-0.05357	1.137	1.962	0.9192	0.9827	0.5638	1.821	1.361	1.89	1.086	0.9081	0.638	0.6863	0.3454	-1.582	-0.1331	0.6846	0.873	-0.5193	-0.1803	0.1528	-0.01932	-1.294	-0.9381	0.6895	-0.1558	0.4784	0.1879	-0.3023	0.4259	0.3305
GENE63X	HSI065C01	ZFP36L2		-1.169	-2.021	-0.576	-0.9873	-0.9786	-0.3025	-1.372	-0.3025	0.2359	0.4121	-0.233	1.074	-1.037	0.3101	-0.1489	-1.484	-0.4398	1.13	-0.774	-0.5919	1.051	-2.598	-1.153	-1.061	-0.6803	-0.9752	-1.201	-0.2495	-0.3537	0.6156	-0.04528	0.3004	-0.2222	0.9999	0.09913	-0.1853	2.691	1.55	0.9181	1.148	1.073	2.034	0.3721	0.8874	2.437	1.083	1.565	0.5611	0.346	0.7957	0.329	-1.267	0.1835	0.5415	-1.317	-0.4654	0.2204	0.5607	0.1099	-0.3313	-0.5207	0.6482	0.4698	-0.06775	-0.4436	-0.8753	-0.1511	-0.1715
GENE266X	HSI045E10	PPAP2B		-1.532	-2.227	-1.593	-0.69	-0.2062	0.7197	-1.44	-1.282	-0.2068	-1.089	-1.067	-0.1696	-0.9422	0.2814	-0.3607	-1.747	-0.8137	0.5982	-0.7954	-0.5724	-0.1538	-2.042	0.1879	-1.502	-0.0507	-0.5274	-0.3483	-0.267	-0.2788	-0.3003	0.3089	-0.1009	-0.9439	-0.06444	0.2395	0.1024	1.321	1.22	1.073	1.286	1.049	1.659	0.6044	1.575	1.112	1.562	0.4731	0.77	1.66	1.499	1.046	-1.931	-0.2548	0.6293	-0.8868	0.4422	1.396	1.27	1.073	-0.3355	-0.3343	1.271	0.1155	0.6874	0.1513	-0.3141	-0.1225	0.1105
GENE340X	HSI144A11	C22orf8		-0.6096	-0.2804	0.6195	-0.2098	-0.6332	0.4511	-0.8152	-0.7314	-1.131	-0.1545	-0.9098	1.128	-0.7659	0.3817	-0.3033	-1.788	0.1808	-0.4937	0.2553	-0.9025	1.987	-0.5693	-0.2026	-1.315	-1.416	-1.443	-0.2818	-1.635	-1.763	-0.6777	-0.149	-0.1711	1.081	-0.1261	1.639	-0.3794	-0.1765	1.743	0.9234	0.5009	0.488	0.5987	0.7643	0.9905	2.185	1.237	0.2866	2.135	0.6873	0.778	-0.02329	-1.155	-0.1497	0.206	-0.2449	1.027	1.263	0.417	0.02151	-0.7658	-0.8664	2.466	-0.3434	-1.415	-1.646	-0.3887	0.3546	0.237
GENE68X	HSI026F08	FLJ22662		-0.0614	-2.575	-2.023	-1.624	-1.162	-1.008	-0.4086	-0.5248	0.7185	1.765	0.8241	-0.2772	0.01516	0.3856	0.5644	0.9868	0.1034	-0.5152	0.1535	-0.4984	-0.06767	-1.492	-0.5059	-0.4884	-0.4241	-1.069	0.06655	-0.6269	-0.7935	-1.421	-0.314	-0.4792	-1.304	-0.5024	0.1588	2.669	0.3085	0.3016	1.219	0.3767	-0.4998	1.381	2.161	0.9081	0.6891	2.544	0.8225	0.9507	0.6994	0.733	-0.23	-0.4731	0.9452	0.6895	-1.015	0.1547	0.7387	0.3916	0.2427	-1.481	-0.2942	-0.4531	-0.4136	-1.094	-0.2997	1.15	0.3003	0.302
GENE87X	HSI046G02	NR3C1		-0.9242	-1.895	0.5558	-1.581	-0.5497	-0.9111	-1.045	-0.01552	1.567	0.8804	1.352	-0.5666	-1.125	0.1049	-0.6857	0.7336	-0.7992	-0.7923	-0.5444	-2.531	0.3686	-0.8434	-0.7741	-0.0002419	-0.1605	-0.5883	-1.614	-0.6423	-0.5755	-0.1572	0.4624	0.01583	-2.297	0.4428	-0.4014	2.562	1.065	0.5346	0.8899	1.157	0.7412	2.046	0.7068	1.499	0.1794	1.072	2.055	0.2583	1.257	0.4891	0.1551	-0.995	0.6606	-0.08985	-0.707	-0.2612	-0.4137	0.386	-0.8892	-0.8497	-0.2401	-0.5214	0.9728	0.5427	0.2483	0.05989	0.4648	0.5016
GENE80X	HSI024E02	ATP10D		-0.8776	-1.994	-1.385	-0.7614	-1.582	-0.4118	-0.3149	-0.6124	-0.5756	-0.3858	-0.6491	0.1045	-1.129	0.244	-0.2551	2.019	0.1343	0.3918	-0.4007	-1.323	-0.7519	-1.453	-0.3726	0.4676	0.09658	-0.172	-0.6522	0.01013	0.4677	-1.343	-0.7718	0.1147	0.1229	0.24	-0.2506	2.234	1.661	0.8194	1.151	1.737	0.9199	0.7249	1.163	1.796	0.9329	2.018	-0.1703	1.555	0.4385	1.411	0.5513	-0.8508	-0.1085	0.5834	-0.7525	-0.395	-0.1424	0.7289	0.3488	-2.608	-0.8698	-1.431	-0.256	-0.6808	0.6553	0.3294	0.2372	0.2798
GENE21X	HSI022A01	LIMA1		-2.162	-2.067	-2.457	-0.6775	-0.9128	-0.5088	-0.02686	-0.5188	-0.4729	0.8664	-0.04242	-0.2483	-0.758	0.4699	-0.544	0.3998	0.3112	0.5099	0.3575	-2.05	0.5853	-1.514	-0.96	-0.3083	0.08591	0.3724	-0.6169	-0.1165	-0.1209	-0.84	-0.4035	0.8635	0.0923	0.3542	0.9775	1.166	1.845	0.9198	0.9618	1.093	0.5175	1.097	1.641	0.9956	1.434	1.867	1.019	0.9208	0.7852	0.91	1.251	-1.978	-0.7476	-0.5853	-1.532	-0.4735	-0.2786	0.5839	-0.5533	-0.6255	-0.5737	-0.2188	-1.688	0.2058	0.3251	0.4547	0.7209	0.6217
GENE403X	HSI023A12	MBNL1		-1.865	-2.417	-1.849	-1.568	-1.756	-0.6863	-1.411	-0.6321	-0.1724	0.383	0.6539	0.2652	-0.1918	0.006592	-0.3569	-0.2564	0.3437	0.01859	-0.495	-2.605	0.3722	-1.653	-0.6158	0.2076	0.1182	-0.3397	-0.8461	0.114	-0.2507	-1.236	0.3016	-0.8949	-0.3979	1.152	0.6033	0.9713	1.764	1.376	0.6345	1.008	0.7493	2.111	0.785	1.284	1.617	1.939	1.643	0.3619	0.8042	0.7113	0.7237	-0.9858	0.04669	0.7341	0.08892	-0.3516	0.3564	0.4838	-0.4117	-0.8821	-0.4609	0.1534	-0.2904	-0.2671	0.3939	0.4401	0.1767	0.2492
GENE302X	HSI149A05	PSPC1		-0.5662	-0.6718	-0.3467	0.1619	-0.8806	-1.086	-1.438	-1.099	-1.116	0.3743	-0.4269	-0.5278	-0.6528	0.3274	-0.5034	-0.3317	0.8004	0.3974	0.432	-1.956	-0.1836	-0.6182	-0.6151	-0.4558	-0.6469	-0.929	-0.3191	-0.3253	-0.6825	-1.624	-1.367	-0.2762	-0.8147	1.614	1.754	1.923	2.818	1.13	2.087	2.195	0.8049	0.788	1.534	1.131	1.716	1.513	1.226	0.3691	0.0862	0.5501	0.1997	-0.9863	-0.05607	-0.4474	-1.032	-0.732	-0.02344	0.04391	-0.7089	-0.2566	-0.2582	-0.8185	0.08502	0.4317	-0.7878	-0.415	0.3023	0.1864
GENE96X	HSI113G02	THSD1P		-0.1056	-1.261	-0.7943	-0.3682	-1.006	-1.497	-1.998	-1.97	-1.544	0.3185	0.02774	-1.235	-1.447	0.3968	-0.7922	-0.5083	0.2528	0.43	-0.4174	-1.494	0.8735	-0.5023	0.06173	-1.053	-0.9721	-0.996	-0.7036	0.5535	-0.6536	-1.509	-0.2996	-0.3506	0.09785	0.4594	1.236	1.596	1.153	1.153	1.442	1.377	-0.008965	1.749	0.143	1.704	2.677	1.058	1.829	0.6283	0.6501	1.087	0.3624	-0.08624	0.1657	-0.2537	-1.142	-0.9031	-0.1567	0.3636	0.5023	0.2158	0.9241	-0.5393	0.1662	-0.1959	-0.13	-0.3276	0.8466	0.7208
GENE15X	HSI165H07	PSEN1		-0.1557	-0.5328	-1.763	-0.08679	-1.478	-0.1168	-1.769	-1.253	-0.5105	0.4842	-0.08284	0.4029	-0.5308	0.2326	-0.007348	0.4784	1.101	-0.07908	-0.2006	-0.6533	1.396	-1.289	-2.058	-0.2695	-0.6941	-0.8584	-0.6363	-0.6223	-1.02	-0.5507	-1.21	-0.2534	-0.5369	1.527	1.446	3.276	0.6239	0.8086	0.1915	1.111	0.2866	1.775	0.4123	1.465	2.075	1.585	0.5111	-0.1917	0.5924	0.9292	-0.01749	-0.3192	0.9247	-0.5795	-1.686	-0.6992	-0.6166	0.2381	0.1423	0.009633	-0.09245	0.862	-0.9832	-1.086	-0.6793	-0.03075	0.5556	0.7544
GENE98X	HSI153E08	DCP1A		-0.8054	-0.8805	-1.21	-0.7701	-0.32	-0.9171	-2.017	-0.8882	-0.3579	0.8261	-0.2416	-0.1992	-1.03	-1.139	-0.5794	0.1368	0.6909	0.3901	-0.06824	-1.167	1.765	-1.94	-1.569	0.1174	-0.5219	-0.6529	-1.018	-0.2305	-0.4562	-1.333	-0.9557	-0.1117	-0.6195	2.434	1.212	2.051	1.784	1.295	0.703	1.206	0.3646	1.524	1.064	0.9312	1.758	1.831	1.025	0.6246	0.5607	0.7983	0.8111	-1.289	-0.5502	0.02146	-0.7096	-0.775	-0.1661	0.4083	-0.11	-0.2926	-0.3854	-0.2694	-0.5255	0.9176	0.138	-0.7119	0.2345	0.1594
GENE283X	HSI131B05	ARID5B		0.3163	-1.727	-2.193	-1.839	-0.5451	-0.7557	-1.074	-0.8658	-0.1821	0.699	0.5256	0.2514	-0.1947	0.3774	-0.1123	0.5679	0.2956	-0.001639	0.03935	-1.098	0.362	-1.252	-1.068	-0.9613	-0.5263	-1.108	-1.077	-0.571	-0.6018	-0.9458	-0.7629	0.5634	-0.9446	1.804	0.8169	1.852	1.625	1.59	0.8153	0.9458	0.9559	1.251	1.527	1.58	2.021	1.693	0.8958	0.6968	0.1954	1.114	-0.09497	-2.021	-0.5527	-0.1807	-0.4727	-0.1146	0.6718	0.618	0.9943	-0.986	-0.3645	-0.2142	-1.249	-0.1005	-0.5271	-0.2934	-0.02914	-0.05106
GENE186X	HSI087F09	EST		-2.053	-1.493	-1.035	-0.8113	-0.7366	-1.011	-1.926	-0.6439	-0.1731	1.075	0.1896	0.06893	-0.9643	1.364	-0.05683	-0.2347	0.103	0.1915	-0.03313	-0.4181	2.154	-1.077	-0.5209	-0.9379	-0.182	-0.7463	-1.241	-0.5486	-1.342	-0.9339	-0.4983	0.06049	-0.6239	1.68	1.293	1.277	1.556	0.9706	0.8244	0.5994	0.05787	1.862	0.9451	1.827	1.76	2.184	1.118	1.195	0.2747	0.005482	0.8043	-0.6019	1.148	0.04677	-0.6748	-0.3572	0.2982	-0.3692	-1.335	-0.28	-0.8229	-0.8214	-0.6335	0.001951	-0.6807	-0.2572	0.004287	0.1355
GENE112X	HSI062B08	SAS10		-1.528	-2.378	-2.366	-1.856	-0.2614	-1.603	-1.2	-0.5487	-0.1174	0.47	0.1565	0.5364	-0.7337	-0.333	-0.06178	-0.718	-0.08946	0.8973	-0.5204	-0.7271	2.215	-1.514	-0.1727	-0.3128	-0.5348	-1.203	-1.156	-0.7714	-0.3319	1.68	-0.3404	0.7732	-0.3019	0.3143	0.08424	1.92	1.179	1.27	0.3418	0.5178	-0.05105	1.705	0.6015	1.432	1.368	1.499	1.476	1.125	0.9677	1.031	0.1251	-0.2826	1.108	0.3903	-1.084	-0.5009	0.01833	0.508	0.415	-0.3781	-1.033	-0.6379	-0.5416	0.1575	-0.1295	-0.3363	0.1881	0.1842
GENE23X	HSI048C07	MYO5A		-2.513	-2.494	-1.146	-1.24	0.09535	-0.7945	-1.042	-1.117	0.2519	-0.8394	-1.103	-0.4831	-0.8634	1.396	-0.5568	-0.462	0.3869	-0.1585	-0.1255	0.09305	-0.2858	-1.881	-1.313	-0.4992	0.5199	-0.3555	-0.504	0.5554	-0.4026	-2.226	2.248	0.8747	0.3387	-0.08342	0.8686	0.4865	2.308	0.6008	0.3763	1.832	0.9485	1.29	0.5466	0.9848	-0.03435	0.4311	0.678	1.668	0.1605	0.6019	0.9728	-0.4736	0.8784	0.7889	0.8679	0.7353	-0.8964	-1.248	0.004304	-0.4836	-0.4012	0.249	0.536	0.1703	0.3863	-0.5648	0.1934	0.2668
GENE89X	HSI048C08	CTGF		-3.769	-2.718	-0.8763	-0.7182	-0.1447	-0.6297	-1.505	-1.226	0.4197	-0.594	-0.942	-0.2851	-0.6891	1.473	-0.5398	-0.289	0.3899	0.02253	-0.04044	0.2325	0.4156	-1.867	-1.3	-0.906	0.4145	-0.7989	-0.6153	0.5111	-0.7398	-1.926	1.54	0.7022	0.033	0.1474	0.8802	0.7429	1.649	0.5223	0.4192	1.787	0.7097	1.207	0.6034	1.098	0.09512	0.6796	0.6955	1.268	0.1725	1.116	1.093	-0.4576	0.6892	0.7835	0.7906	0.1275	-0.5826	-0.43	0.03099	-0.1512	-0.3027	0.6437	0.5988	0.1822	0.289	-0.7303	0.2115	0.3873
GENE37X	HSI039F01	LOX		-3.216	-1.449	-1.861	-1.007	-0.8903	-0.9598	-0.701	-0.7667	-0.5264	-0.5121	-1.003	-0.7634	-1.26	-0.3423	0.244	0.1163	0.5665	-0.8713	0.3814	-0.5044	-0.06126	-0.9558	-1.111	0.1876	0.7571	-0.3551	-0.4037	0.2831	-0.9738	-0.9401	0.52	-0.05847	0.2033	-0.3379	1.216	-0.1495	0.2345	0.269	0.4578	2.467	1.477	0.7172	0.6188	1.142	1.106	2.177	1.185	2.346	1.424	1.475	0.8956	-0.08276	0.4342	0.3513	-0.5097	-0.3658	-0.2278	0.3338	-1.165	-0.9521	-0.0171	-0.6529	0.02771	-0.5958	1.149	0.7116	0.5545	0.5179
GENE173X	HSI151E09	FBN1		-2.157	-2.208	-1.511	-0.9567	-0.8774	-0.8399	-1.291	-1.185	-0.9527	-0.5713	-0.8799	-0.9777	-0.8215	0.3611	-0.1855	0.1051	0.04797	-0.5843	0.2503	-0.2196	-0.1533	-0.401	-1.098	-0.006895	0.6632	-0.4201	-0.1894	0.2452	-1.318	-1.293	0.1704	-0.7239	-0.5286	-0.4455	1.041	0.4797	0.6738	0.1809	0.5594	2.609	1.722	0.6184	0.6729	1.369	1.08	2.556	0.9376	1.547	1.523	1.326	1.243	-0.3159	0.5567	0.2629	-0.9995	0.04515	0.2264	0.05461	-0.5097	-0.8504	-0.04805	-0.4059	-0.2629	-0.8359	1.3	1.336	0.6035	0.6571
GENE282X	HSI111H05	LOC157503		-1.69	-1.649	-1.632	-1.306	-0.2789	0.3244	-1.428	-1.507	0.0212	-0.9699	-1.828	-0.2086	-0.8529	0.1701	0.4118	0.7312	0.5245	-0.1752	0.9584	0.5876	-1.021	-1.628	-2.027	-0.5583	0.4337	-0.3508	-0.03012	0.2292	-0.9657	-1.409	-0.2324	-0.3281	0.4034	-0.9945	1.217	0.1682	1.078	0.9056	0.08327	2.005	1.671	1.373	0.6785	1.768	1.348	2.027	1.079	0.5128	0.2998	0.7775	1.183	-0.1439	1.299	0.4515	0.1656	-0.9296	-1.311	-0.4875	-0.4057	-0.9761	-0.08223	0.6021	-0.0377	0.004617	0.5946	0.6363	0.3443	0.3772
GENE380X	HSI183G12	GPC6		-2.825	-0.8227	0.5314	-0.6753	-0.06524	0.1438	0.189	0.1183	0.2425	-0.4559	-1.028	-0.6845	-0.5596	0.6001	-0.243	-0.498	-0.4908	-0.7561	-0.3217	-0.7906	-1.273	-1.536	-1.686	0.1659	1.403	-0.9837	-0.631	0.2088	-0.9736	-0.6282	0.7893	0.1149	-0.9214	-0.4294	0.3717	-0.5934	-0.1981	0.5353	-0.4671	1.841	1.099	1.279	-0.1578	0.6671	0.336	3.363	1.542	0.8441	1.057	1.824	0.7157	0.6145	1.014	0.959	-1.142	-0.6894	-0.6707	-0.9928	-0.5289	-0.8866	0.5561	-0.6294	1.064	-1.148	0.8393	0.3359	0.7377	1.28
GENE197X	HSI023A09	ChGn		-1.766	-1.832	-1.194	-0.7605	-0.3408	-1.236	-1.362	-1.18	-0.3653	-0.645	-0.7914	-1.052	-1.094	0.0676	-0.07645	-0.5683	-0.5766	0.08578	-0.957	-1.216	-0.4704	-1.069	0.5097	0.4114	-0.816	-0.4047	-0.5826	-0.6036	-0.5225	-1.466	1.246	-0.3415	0.7545	0.2791	-0.3594	0.7128	0.7338	1.531	0.8661	1.748	1.482	0.7585	-0.1695	1.93	0.8504	1.56	1.465	0.03318	1.318	0.531	-0.3333	1.659	2.147	0.7183	-0.8186	0.4816	0.8543	0.6226	-0.6426	-0.3303	-0.7261	-0.9238	0.4371	2.364	-0.0358	-0.2545	-0.3007	0.02733
GENE125X	HSI182B08	PELO		-0.7439	-1.535	-1.453	0.1011	-0.1205	-0.7416	-1.847	-0.9856	-0.7326	1.203	0.2096	-0.9123	-1.043	1.084	0.3647	-0.09935	0.9855	-0.7169	-0.6051	-1.919	-1.045	-1.581	-1.152	0.04249	0.5922	-0.4655	-1.171	1.298	-0.6973	-1.203	-0.3244	-0.4588	-0.3031	0.9703	0.2019	0.9452	0.9386	0.2652	0.9939	2.254	1.577	0.764	0.09837	2.625	0.8391	1.828	1.083	0.3859	0.9724	0.6044	0.763	-0.4754	0.459	-0.1656	-0.5684	-0.1073	0.7632	-0.3066	-1.841	-0.6328	0.4801	-0.6323	0.7526	0.6992	1.033	-0.05748	-0.8465	-0.6874
GENE220X	HSI111D10	PRKXP1		-1.549	-0.9704	-0.4246	-0.4348	-0.8707	-2.239	-2.223	-1.184	-0.8147	0.8044	0.5576	-1.172	-1.043	-0.09204	0.8862	0.003234	-0.09202	-0.2022	0.0454	-1.332	-0.9179	-0.9638	-1.002	-0.9786	-0.3727	-1.28	-0.9641	-0.5151	-0.2963	-0.9634	-0.4782	0.3106	-1.111	1.711	1.4	0.956	0.6767	1.189	0.5788	1.267	0.4716	1.694	0.478	2.014	2.314	1.603	0.8437	0.4086	0.4796	0.6986	0.2406	0.1982	1.961	0.9078	0.8695	0.3821	0.5358	0.07646	-0.6797	-0.497	-0.7433	-1.025	-0.02004	0.5528	0.1249	-0.1399	0.2031	0.1486
GENE275X	HSI032D11	CFL2		-1.333	-0.5683	0.1786	-0.936	0.4016	-2.612	-2.709	-1.241	-0.5894	0.2553	-0.5514	-0.3852	-0.1258	1.084	-0.1208	-0.4608	0.182	-0.1975	-0.6726	-0.4658	0.5113	-1.507	-1.25	0.2481	0.3551	-0.01079	-0.8674	-1.008	-0.4596	-0.4195	-0.9703	-1.263	-0.9773	0.6067	0.2376	0.8347	1.106	0.7045	0.8231	0.9109	0.9085	0.9479	0.6179	0.7188	0.8082	3.04	1.945	1.043	0.9725	0.4253	0.51	-0.1799	1.541	0.7533	0.2961	-0.7681	-0.3572	0.4667	-0.9692	-0.5079	-0.4753	-1.79	1.184	1.207	0.7406	0.1347	0.04344	0.006764
GENE298X	HSI084A05	TTTY11		-1.63	-1.256	-0.8121	-0.145	-0.803	-2.675	-1.688	-1.526	-0.5784	-0.3463	-0.2717	-0.2355	-0.3863	1.551	-0.6076	-0.5753	-0.686	0.09659	0.9444	0.2824	-0.2223	-0.7094	0.5637	0.3174	0.05691	0.02889	-0.8103	-1.198	-1.123	-1.658	-1.041	-0.8585	0.06472	0.001349	0.5641	0.2598	1.288	1.826	1.28	0.411	0.5571	1.791	2.271	0.6067	1.078	1.347	1.312	1.806	0.8824	1.228	1.277	-1.047	-0.7959	0.5602	-0.2069	0.3573	1.184	0.5532	-0.02488	-0.005286	-0.8716	-1.23	-0.4262	-0.4768	0.09998	0.4164	-0.04658	0.1082
GENE252X	HSI027H04	IGJ		-1.755	-1.218	-1.591	-1.812	-0.1953	-1.054	-1.619	-1.233	-0.5257	0.06208	0.09093	-0.25	-0.05965	0.1239	-0.2749	-1.247	0.1818	0.8969	0.1052	-0.6776	-0.08689	0.3146	0.6349	-0.2812	-0.2016	-0.8598	-0.0412	-1.604	-0.5671	0.1795	-1.092	-0.4792	-1.275	1.491	0.9841	0.565	2.511	1.766	1.789	0.8213	1.274	1.401	1.208	-0.5355	0.7517	0.02419	0.5919	1.379	0.8077	0.7462	0.9446	-1.423	-0.7222	1.025	0.3851	0.8673	1.431	0.0005975	0.7912	-1.363	-1.761	-0.04568	-0.2726	0.6027	-0.9798	0.1983	-0.04797	0.2037
GENE100X	HSI098A08	CLEC2B		-1.291	-1.814	-1.708	-1.615	-1.432	-1.217	-1.467	-0.9991	-0.9913	-0.6191	-0.1907	-0.4657	-0.01207	0.1224	-0.742	-1.273	-0.2904	-0.5872	0.7896	-0.8177	0.6713	-0.9786	-0.3239	1.221	0.2309	-0.2507	-0.2618	0.5654	-0.9841	-0.8446	-0.3302	-0.3543	-0.5322	0.9926	0.9057	0.4317	3.254	1.214	1.071	0.8851	0.9025	1.478	0.937	0.5884	1.777	1.431	0.1347	0.7931	0.7885	1.375	1.199	-0.5869	-0.0193	0.9961	-0.5782	0.05346	0.5528	0.5963	0.334	-1.179	-0.7612	-1.75	-0.02453	0.09402	0.2489	0.9928	-0.1955	-0.1405
GENE12X	HSI133B01	TCF4		-1.903	-1.701	-0.8999	-1.338	-0.6568	-1.549	-1.704	-1.312	-1.389	-0.3937	-0.08413	-1.223	-0.5083	-0.05622	-0.5807	-1.026	0.04167	-0.07999	0.9996	-0.5721	0.6688	-1.368	-0.5041	0.4737	0.2236	-0.2254	0.2614	0.2067	-0.9038	-0.9916	-1.245	0.2891	-0.4028	-0.08168	0.3557	0.9365	3.827	1.214	0.4855	0.5919	0.9689	0.9392	1.541	1.085	1.588	1.295	1.016	0.8676	1.012	0.8375	1.2	-0.7659	-0.1712	0.5111	-1.164	0.1465	0.5909	0.628	-0.1972	-0.5921	-0.4866	-0.2846	-0.1103	0.05221	0.517	1.007	-0.01195	0.1045
GENE279X	HSI088D11	CILP		-2.148	-2.116	-1.521	-1.547	-0.3144	-0.2814	-1.525	-0.8362	-0.8258	0.1844	-0.1408	-0.5061	-0.151	-0.6743	-1.145	-1.325	-0.2585	1.273	0.2566	1.081	-0.7534	-0.9653	0.151	-1.101	1.055	-0.1753	0.6607	0.8124	-0.9899	-0.5031	0.618	-0.3524	-1.563	-1.26	1.119	-0.4412	2.075	2.006	-0.1124	0.2781	1.177	2.093	1.17	0.334	1.384	0.2974	-0.6856	1.837	1.192	0.9166	0.4097	-0.564	0.386	-0.1695	-1.29	-0.09841	-0.3021	0.2655	0.5929	-0.2779	0.1081	0.633	-0.6743	0.03875	0.4341	0.7302	1.005	1.02
GENE416X	HSI095G06	FCER1A		-0.944	-1.087	-1.111	-1.051	-0.6027	-1.207	-1.302	-1.056	-1.33	-0.6002	-0.7053	-0.7813	-0.2606	-0.3053	-0.2055	-0.615	0.3994	0.2566	-0.4297	-0.2509	-0.02084	-1.349	-0.7959	-0.3405	0.7347	-0.3382	-1.237	-0.7437	-0.6346	0.02435	-0.9152	0.3061	-0.05241	-0.1978	1.976	1.776	0.8716	0.7698	1.182	-0.1839	0.5078	1.247	1.34	0.9342	2.398	1.235	2.838	0.4518	0.982	1.694	1.543	-1.11	-0.2039	-0.2518	-0.5105	-0.8244	-0.4949	1.662	1.797	-0.8233	-0.8914	-0.3013	0.06104	0.3998	-0.466	-0.06199	-0.1349	-0.6584
GENE351X	HSI076D06	C7		-0.841	-0.9888	-1.009	-0.8996	-0.6128	-1.493	-1.245	-1.234	-1.011	-0.06046	-0.01808	-0.9207	0.1962	-0.2708	-0.4362	-0.6776	-0.3763	1.151	-0.6267	-0.4515	1.064	-0.8922	0.8056	-0.9819	-1.053	-0.3574	-0.07245	-0.7547	-0.7618	0.7684	-1.004	-0.3539	-0.6363	-0.5511	0.5763	0.9736	1.917	2.507	2.408	0.1769	0.3203	-0.1273	1.856	-0.5366	0.9358	2.331	2.447	0.8098	1.347	1.084	0.7404	-0.5662	-0.3806	0.4059	-0.3635	-0.4775	0.308	1.739	0.6283	-0.3526	-0.9081	-0.6347	-0.6991	-0.24	-0.7255	-0.5944	-0.2192	-0.07806
GENE32X	HSI149A01	EST		-1.071	-1.049	-0.8585	-0.9465	-0.4845	-1.034	-1.034	-1.146	-0.7822	-0.8474	-1.194	-1.178	-0.2973	-0.06462	-0.9226	-1.325	-0.4255	-0.4604	0.3214	-0.4884	1.554	-0.8557	-0.3969	-0.8129	-0.1146	-0.4448	-0.264	-0.939	-0.001221	-0.5136	-1.215	-0.7632	-0.4764	-0.2858	0.2465	0.09597	2.781	1.302	1.587	0.6941	1.792	-0.2765	0.8439	-0.2825	1.348	2.411	1.529	0.9129	1.233	2.839	1.598	-0.7005	-0.4097	0.979	0.05008	-0.291	-0.4228	0.2189	0.4634	-0.3373	-0.3665	-0.9178	-0.06725	0.5101	-0.1999	0.5307	0.3105	0.8131
GENE72X	HSI066B08	COL14A1		-1.829	-1.705	-1.108	-1.5	-1.007	-1.359	-1.717	-1.339	-1.131	-0.04478	-0.3629	-1.108	-0.5198	0.396	-0.5712	-0.4684	-0.1792	-0.1688	-0.2905	-0.5196	0.678	-1.3	-0.9506	-0.5393	-0.3742	-0.43	0.02611	-0.3274	0.1124	-0.215	-0.9458	-0.4001	-0.09845	-0.5753	-0.3407	-0.06066	2.199	1.432	0.2723	0.2431	1.228	-0.16	0.7904	0.2958	0.6786	2.143	1.668	2.367	1.342	2.312	0.5159	-0.8402	-0.1038	0.8269	-0.492	-0.6223	-0.5183	0.6463	1.114	0.128	0.4751	0.2791	-0.2041	0.3862	-0.1733	0.9637	1.519	1.561
GENE276X	HSI036F11	P2RY5		-0.1027	-1.329	-0.4394	-1.194	-1.555	-1.597	-1.688	-1.244	-1.649	0.8539	0.01908	-0.2181	0.8972	0.7941	-0.6476	-0.1597	0.5473	-0.4082	0.1995	-1.938	0.782	-1.646	-0.3243	1.102	-0.02499	-0.6261	-0.5108	-0.7944	0.1021	-0.7649	-1.07	-0.5922	-0.3651	1.446	0.3029	1.466	2.802	0.8555	0.8894	0.1575	1.464	-0.2048	0.7666	0.844	1.027	2.065	1.37	-0.1162	1.334	1.577	0.4112	-0.9322	-1.155	-0.3837	-1.352	-0.4308	-0.2041	1.368	0.4719	-0.01201	-0.2832	-0.4498	0.5858	0.1537	0.3794	0.07406	-0.5141	-0.1819
GENE415X	HSI087G12	CLIC2		-0.7895	-1.356	-1.095	-1.359	-0.3414	-1.261	-1.562	-1.445	-1.066	0.5906	0.5928	-0.4002	0.1224	0.7592	-0.715	-0.5107	-0.3718	0.3753	-0.04324	-0.7951	-0.473	-0.5053	0.5744	-0.3627	0.3538	-0.6345	-0.7301	-0.6453	-0.202	-0.5631	-1.236	-0.4008	-1.187	1.458	-0.04005	1.001	1.714	0.7617	1.976	1.222	1.581	0.5499	1.112	1.288	0.8385	3.011	1.75	0.7112	1.331	0.8723	-1.416	-0.8693	-0.4128	-1.193	-0.9209	0.7658	-1.226	0.7231	1.156	-0.4383	-0.6491	-0.162	0.6969	0.343	-0.1184	0.1977	0.08934	-1.019
GENE40X	HSI055F07	ZNF537		-1.314	-1.336	-1.311	-0.9699	0.04293	-1.667	-1.823	-2.072	-1.609	-0.9627	-1.208	-0.3132	-0.7244	1.127	-0.7039	-0.1695	-0.1626	-0.3494	0.6649	0.8321	0.6671	-1.302	-0.8469	-0.6925	1.348	-0.5659	-0.6085	-0.3548	-0.2906	-1.603	-0.7458	-0.9361	0.3491	-0.5183	0.5301	-0.8819	1.953	0.4613	0.297	1.581	1.296	-0.06105	0.5397	0.5099	1.458	2.126	1.524	0.4067	0.2023	1.726	1.335	-0.3227	-0.738	0.1026	-0.927	0.00259	0.2948	0.7431	0.4923	-0.05516	0.5096	0.3091	-0.01236	0.9361	1.344	0.7383	0.9734	0.7322
GENE113X	HSI067H02	ASPN		-1.229	-1.795	-1.392	-1.209	-0.9464	-1.534	-1.899	-1.594	-1.729	-0.6996	-0.8096	-1.141	-0.1766	0.7334	0.01599	0.2156	-0.4095	-0.892	1.18	0.3102	0.2531	-1.25	-1.329	0.4969	0.9951	0.4314	0.455	0.07162	-0.3818	-1.165	-0.8788	-0.6675	-0.124	-0.536	0.8452	-0.5037	1.867	-0.2561	-0.8348	1.405	1.07	-0.3674	0.8739	0.3162	1.227	1.675	0.09718	0.655	1.144	1.951	1.728	-0.1749	-0.4685	0.8039	-0.8742	-0.05127	-0.1881	1.165	0.5965	-0.5298	0.8442	0.1493	-0.05775	-0.1624	1.642	1.586	0.7472	0.7081
GENE114X	HSI067F08	C21orf70		-1.294	-1.709	-1.312	-1.162	-0.9964	-1.538	-1.945	-1.46	-1.636	-0.698	-1.054	-1.096	-0.3701	0.6954	-0.1103	-0.0532	-0.4255	-0.9643	1.092	0.2167	0.4123	-1.289	-1.284	0.5317	0.9978	0.3222	0.3534	-0.06374	-0.3282	-1.208	-0.7518	-0.5803	-0.1885	-0.5147	0.6682	-0.6386	1.937	0.06433	-0.7714	1.46	1.109	-0.2556	0.8687	0.1455	1.055	1.787	0.0867	0.9515	1.239	1.99	1.771	-0.2004	-0.4578	0.8698	-0.8112	0.1151	-0.1709	1.106	0.3323	-0.5458	0.8558	0.2321	-0.06821	-0.09305	1.615	1.616	0.8805	0.6682
GENE334X	HSI079E05	OMD		-0.9874	-1.302	-1.116	-1.06	-1.193	-1.301	-1.41	-0.8575	-1.299	-0.6547	-0.2484	-0.4098	-0.2849	0.245	0.08097	-0.212	-0.6283	-0.8242	0.7693	-0.4104	1.306	-1.429	-0.7198	-0.6136	0.1924	-0.3183	-0.7507	-0.8867	-1.163	-0.9677	0.339	-0.966	-0.7503	-0.406	1.09	0.0339	1.24	0.4187	0.5402	1.915	1.778	-0.4248	0.3158	0.539	1.833	1.436	-0.2145	0.5205	1.085	3.223	1.517	-0.5343	-0.5621	-0.02272	-1.144	-0.03233	0.5438	1.1	1.297	-0.3468	0.3651	-0.5755	-0.5533	-0.2343	1.773	1.248	0.4155	0.6533
GENE329X	HSI055A11	ECM2		-0.3043	-1.548	-1.039	-0.9891	-1.183	-1.46	-1.788	-1.666	-1.297	0.1116	-0.2139	-0.2685	-0.1757	0.8006	-0.5697	-0.6356	-0.3481	-0.8597	-0.09696	-0.5164	0.9658	-0.9076	-0.5793	-0.7266	0.3638	-0.7912	-1.27	-0.9913	-0.8511	-0.7099	-1.035	-1.22	-0.08364	-0.6028	-0.1709	0.3141	0.6413	0.3184	0.1942	1.06	1.288	0.3955	-0.1286	1.098	0.3543	2.364	0.2325	1.71	1.162	2.928	1.967	-0.6591	-0.3615	0.5111	-0.1104	0.09106	0.4829	1.147	1.322	-0.6165	0.8074	-0.2803	0.2061	0.1543	2.069	0.8807	0.287	0.8259
GENE305X	HSI106E05	ECM2		-0.6544	-1.269	-1.076	-0.8357	-0.6328	-1.325	-0.7797	-0.8955	-0.909	0.4356	-0.08297	-0.3506	-0.4406	-0.06942	-0.03009	-0.1989	-0.9279	-1.027	-0.07599	0.01154	1.348	-0.677	-0.7825	-0.6434	-0.4778	-0.09853	-0.7793	-0.4176	-1.713	-1.214	-0.834	-0.6084	-1.351	0.00371	0.4474	0.9003	0.4479	0.8137	0.5046	1.363	0.7093	0.908	0.5812	1.701	0.5659	3.094	0.06377	1.594	0.615	2.725	1.78	-1.667	-0.7364	0.3789	-0.8574	-0.1702	0.6192	1.082	1.136	-0.9605	0.5189	-0.3744	-0.2801	-0.8396	1.689	0.02804	0.2584	0.7389
GENE195X	HSI018E09	C8orf57		-0.6424	-1.016	0.3404	-0.8517	-1.263	-0.9532	-1.155	-0.8157	-0.7566	-0.8951	-0.6546	-1.681	-0.8887	-0.6036	0.1554	1.6	0.05295	-0.5216	1.822	-0.7404	-0.1212	-0.9348	-1.572	-0.8454	0.379	-0.733	-0.4407	0.6299	-0.5888	-0.8436	-0.09399	-0.2975	-0.5246	1.164	0.3609	0.5876	0.4823	0.1001	-0.2045	0.7447	1.587	0.7193	2.218	0.6317	0.8137	0.8037	0.2952	-0.6914	0.8595	3.14	2.144	-0.03862	0.6526	-0.6105	-1.487	-0.8522	-1.327	0.7547	-1.052	-0.7761	1.436	-0.358	-0.2647	0.5088	0.5494	0.9985	0.8614	0.7021
GENE250X	HSI018D04	TCF8		-2.057	-2.062	-0.9584	-0.4957	-1.471	-1.241	-1.333	-1.525	-0.7338	-0.3989	-0.0892	-0.8117	-0.8867	0.7302	0.1686	0.4173	-0.2842	-0.3939	0.6587	-0.9894	-0.05529	-1.763	-1.186	-1.008	0.4983	0.01442	-0.2815	-0.6073	-1.001	-0.918	0.1041	0.01312	-0.09406	-0.2174	0.7802	0.5331	1.609	0.9633	-0.006534	0.9126	1.278	0.7642	1.579	1.425	1.377	1.899	0.8279	-0.1374	0.7089	2.286	0.9103	-1.114	-0.331	-0.01711	-1.654	0.2667	0.02599	1.267	-0.3223	0.2933	0.114	-0.02398	-0.5661	-0.03915	1.711	0.954	0.8713	1.113
GENE200X	HSI067G09	EDNRA		-1.943	-2.193	-0.9299	-0.7942	-0.6419	-1.176	-2.04	-1.569	-1.056	-0.609	-0.946	-1.409	-0.8539	0.7409	0.05051	-0.06152	0.5368	-0.2631	0.6642	-0.8124	-0.7319	-1.899	-1.606	0.1329	0.918	-0.4742	-0.2413	0.2195	0.0208	-0.56	0.6146	0.1186	0.9381	-0.05314	0.2423	0.3993	2.604	1.191	0.2979	1.667	1.766	0.4827	0.6612	1.648	1.463	0.66	0.2731	1.651	-0.05068	1.141	0.5751	-0.6851	-0.5839	-0.5753	-1.06	-0.05994	-0.7421	0.1762	0.1863	0.07138	0.3079	-0.2238	0.07521	0.6007	1.239	0.9819	0.6416	0.8839
GENE256X	HSI041D10	C5orf13		-2.767	-1.583	-1.68	-0.6795	-0.2721	0.3219	-2.634	-1.862	-0.3044	0.2097	-0.2433	-1.82	-1.113	-0.3119	0.4488	0.3484	0.8854	-0.1635	0.5744	0.271	0.9394	-1.677	-1.771	-0.4487	0.2201	0.3563	-0.2475	0.3873	-0.8341	-0.4276	-0.3059	-0.08488	0.5438	0.7424	0.7586	0.5594	1.041	0.5109	0.509	1.513	1.366	0.6398	0.7824	1.654	1.362	1.428	0.7028	1.794	0.1935	1.167	1.151	-1.601	-1.267	0.2352	-0.08572	0.06908	0.2979	0.1906	-1.008	-0.2732	0.2813	0.6452	-0.4716	-0.2487	0.05562	0.4566	0.2324	0.3417
GENE410X	HSI055C06	CPA3		-1.3	-0.8769	-0.4963	-0.5947	-0.0346	-1.346	-1.539	-1.541	-1.403	0.02395	0.1189	-0.9605	0.255	0.1003	1.294	1.17	0.4644	0.09438	-0.1639	-1.146	-0.408	-1.249	-0.6703	-0.804	0.6514	-0.4874	-0.01649	-0.9006	-0.8825	0.2318	-0.8739	-0.3743	0.7178	1.246	1.975	1.682	1.307	-0.0716	0.3323	0.1212	0.7855	0.8786	0.5798	2.906	2.27	1.51	0.3162	1.49	1.197	0.7837	0.5336	-1.287	-0.7175	-0.7477	-1.603	-0.8386	-0.7854	-0.436	-0.5355	0.4356	-0.2497	-0.4022	0.1293	1	-1.068	0.9555	-0.2818	-0.464
GENE265X	HSI027E10	CFI		-2.101	-1.973	-1.331	-1.526	-0.9901	-1.318	-1.567	-0.7404	-0.2237	0.5588	0.265	-1.125	-0.8372	0.8101	-0.3721	-0.4129	-0.4104	0.386	0.4611	-1.096	-0.8248	-1.287	-0.01029	-0.4295	0.4297	-0.01483	0.1318	-1.278	-0.3355	-0.8978	-0.8066	0.5931	-0.6327	-0.6127	0.4033	1.568	0.9155	1.259	1.653	1.473	0.8195	1.428	0.3531	1.463	1.552	1.89	2.414	0.5384	0.5574	1.777	0.2163	-0.5714	0.2971	0.7487	-0.7415	0.3227	0.02318	0.5377	1.181	-1.218	-0.8549	-0.6463	-0.2111	-0.167	0.1737	0.3312	-0.09269	0.1245
GENE292X	HSI038E11	CAV1		-2.284	-1.377	-0.9872	-1.04	-0.651	-1.323	-1.918	-1.762	0.1225	-0.07019	-0.1655	-0.8266	-1.061	-0.05888	-0.5191	-1.262	-0.8234	0.229	-0.02776	-0.5671	-0.2481	-0.9812	0.03051	-0.8246	-0.3421	0.1533	-0.4231	-0.4352	-0.5586	-0.8458	-0.5131	0.1706	-0.3319	-0.1781	0.1508	2.005	1.399	1.103	1.664	0.6534	0.1201	1.836	1.063	1.735	1.2	2.835	1.825	1.485	2.103	0.1991	0.4308	-0.4584	1.259	0.2799	-0.1837	-0.2894	-0.3348	0.5285	-0.2426	0.08006	-0.4057	-0.1738	-0.2517	0.3194	-0.06242	-0.0564	-0.07547	-0.03992
GENE163X	HSI040E09	MME		-1.83	-1.119	-2.125	-1.229	-0.6685	-1.67	-1.428	-1.464	-0.3237	0.192	0.02646	-0.3698	-0.7815	-1.405	-0.06546	-0.5318	0.01037	-0.204	0.5929	-0.7807	-0.9727	-0.8816	0.2212	-0.7517	0.7243	-0.5893	-0.6584	-0.332	0.9822	-1.004	-0.795	0.2537	0.3981	-0.5101	0.05706	0.8563	0.9567	0.211	1.205	0.6223	0.4821	1.594	1.527	0.8709	0.9441	3.099	2.288	1.111	1.587	1.284	0.9479	-0.4016	0.7349	0.8324	-0.4346	-0.8456	-0.4763	0.5477	0.3611	-0.8955	-0.9044	-0.3747	-0.7325	0.2926	0.9881	0.3882	0.1708	0.1955
GENE288X	HSI017A05	KIAA2002		-0.8132	-2.357	-1.165	-0.9985	-0.5132	-0.6299	-3.513	-2.257	0.5858	0.2128	-0.335	-1.172	-1.253	-0.1224	-0.257	-0.5774	-1.226	-0.2857	0.5291	-0.5218	-0.06996	-1.702	-0.2835	-0.498	0.3242	0.542	0.2245	-0.5246	-0.678	-0.7911	-0.4151	0.6206	-0.03414	-0.2988	0.3393	0.6991	-0.1867	0.5575	0.9884	1.019	0.3186	1.488	0.7215	1.551	1.568	2.21	0.8893	1.352	1.329	0.5224	0.8625	0.7982	1.122	0.5267	-1.366	0.2044	0.3157	-0.07906	1.122	-0.8856	-0.3066	0.2855	-0.01699	0.4383	0.2624	0.8547	0.4664	0.284
GENE409X	HSI045G12	CXCL12		-2.881	-1.775	-1.047	-1.658	-1.382	-1.097	-1.108	-1.062	-0.1478	0.1113	-0.8018	-0.5052	-0.7365	0.5957	-1.377	-1.26	-1.311	0.004201	0.02339	1.699	0.4214	-0.7024	0.5107	-1.077	0.3362	0.1815	0.653	-0.7606	-1.773	-0.5781	-0.5381	-0.06908	0.9043	-0.6911	0.9453	0.3297	0.2068	0.8757	1.169	0.7952	0.3142	1.42	-0.172	1.187	1.898	1.234	1.571	1.234	0.8924	1.326	0.3094	0.5705	1.137	1.403	-0.2795	0.3379	0.5987	0.05394	0.5187	-1.193	-0.584	-0.1462	-0.09894	-1.003	0.5662	1.127	0.1188	0.2357
GENE242X	HSI153A04	PAPLN		-1.532	-1.526	-2.12	-1.158	-0.7886	-1.442	-1.26	-1.324	0.4578	-0.2107	0.08191	-0.00634	-0.7099	-0.6735	-0.7145	-0.9895	-0.4988	1.619	-0.1127	-0.1289	-0.829	-0.737	0.7658	-0.5504	-0.004132	-0.3855	0.2302	-0.8216	-1.043	-1.308	-0.5912	-0.4646	0.1882	-0.2687	2.366	0.1348	0.9966	2.296	1.522	0.5178	0.7262	1.261	-0.1664	0.1872	1.87	1.899	1.438	1.51	0.8996	0.4714	0.2961	0.8661	1.968	0.578	-0.826	-0.07281	0.7148	0.72	-0.2884	-0.4492	-0.6822	-0.2116	-1.005	-0.5667	-0.3713	0.4464	-0.05997	-0.1285
GENE213X	HSI044D04	FMO1		-1.515	-1.098	-1.705	-1.322	-0.4082	-1.068	-1.592	-1.485	-0.654	-0.5927	-0.564	-0.2914	-0.3985	0.1747	-0.6464	-0.7113	0.1434	-0.2279	-0.1887	1.355	-0.2052	-1.078	0.3874	-0.9119	0.4205	-0.09893	-0.6031	0.1756	-0.813	-0.4765	-1.166	0.0129	-0.8002	0.3272	0.8381	0.612	-0.3937	0.8899	1.981	2.179	1.896	0.3198	0.06684	-0.2561	0.8109	2.269	2.043	1.631	1.543	0.841	0.4523	-1.186	-0.1636	0.8191	-0.6431	1.49	1.767	0.3279	-0.4707	-0.4817	0.05004	-0.5241	-0.625	-0.5121	1.483	-0.1621	-0.5535	-0.7151
GENE377X	HSI098G12	RARRES1		-2.64	-0.8487	-1.689	-1.896	-0.3961	-0.6021	-1.001	-0.9921	-0.3044	-0.3605	-0.3592	-0.1609	-0.6512	0.0981	-0.475	-1.41	-0.03688	0.193	-0.4832	-0.5258	-0.3705	-0.2082	0.9021	-0.6908	0.515	-0.3886	-0.389	-1.01	-0.3285	-1.349	-0.9771	-0.1628	-0.4001	-1.042	0.1661	0.6828	0.8945	0.9689	1.571	1.415	1.152	0.477	0.3819	1.051	0.7385	3.494	1.191	0.121	0.6394	0.05414	0.4968	0.05233	1.424	1.486	0.5796	1.458	1.702	0.412	0.8034	-1.572	-0.846	-0.5725	-0.3639	0.3668	0.6917	0.2775	-0.3817	-0.5698
GENE237X	HSI127A04	FLJ25371		-0.8163	-0.7801	-1.656	-1.531	-0.872	-1.625	-1.159	-0.2682	-0.6688	0.8487	0.09221	0.5045	-0.2881	-0.467	-0.3296	-0.3088	-0.4314	-1.031	0.1106	-1.245	0.2927	-0.5928	-0.8704	-0.5171	-0.245	-0.1251	-0.327	-0.7419	-1.172	-1.154	-0.6406	-0.9111	-0.6794	0.7117	1.373	0.8676	-1.276	0.3045	1.359	2.099	0.6044	1.014	0.4042	1.332	2.262	2.371	1.089	0.2334	1.143	1.993	1.208	-0.9477	0.08577	0.7311	0.3516	0.3267	0.9967	1.928	0.1663	-1.657	-0.9928	-0.7071	-0.5286	0.3233	0.4145	0.2827	-0.1431	-0.1187
GENE221X	HSI131F10	SSPN		-2.027	-0.9094	-1.433	-1.103	-0.8866	-1.876	-1.685	-1.531	-1.621	-0.5849	-0.7768	-0.7278	-0.4577	0.03137	-0.17	0.08308	-0.1056	-0.5802	0.2539	-0.109	0.6515	-1.049	-0.581	-0.1582	0.2966	-0.3593	-0.142	-0.6811	-1.058	-0.921	-1.164	-0.653	-0.4721	-0.1071	1.141	1.082	1.122	1.522	1.474	1.465	1.115	0.5059	0.9128	0.7013	1.45	2.566	0.5987	1.037	1.093	2.312	1.495	-0.2291	0.4756	0.6377	-0.175	-0.06076	0.9115	1.549	-0.05115	-0.6784	-0.4593	-0.7861	-0.5956	-0.2499	0.03657	0.42	0.1392	0.1361
GENE303X	HSI147G11	RBMS1		-0.6779	-1.089	-2.314	-0.4248	-0.402	-1.706	-1.38	-1.697	-1.25	0.4711	0.02362	-0.5086	-1.302	0.2541	0.4974	-0.4021	0.3941	0.4462	-0.01036	-1.017	0.3419	-1.325	0.1659	-0.648	-0.02325	-0.6309	-0.4124	-0.4904	-0.8557	-1.703	-1.188	-0.4819	-0.7408	0.6278	1.744	0.8679	0.003953	0.35	1.604	1.992	1.169	1.014	0.7084	1.741	1.167	2.461	1.78	1.331	0.8795	0.8027	0.7741	0.2692	1.338	0.3865	-0.1646	-0.06407	1.088	0.5495	-0.4182	-0.6752	-0.4749	-1.035	-0.6422	-0.01664	-0.378	-0.03108	-0.2508	-0.4131
GENE35X	HSI004D07	EFEMP1		-2.577	-1.592	-0.2037	0.2923	-0.2877	-0.9826	-1.028	-0.1211	1.872	-0.2167	-0.2873	-0.509	-0.4741	0.6424	-1.495	-1.023	0.3676	-0.2151	0.0228	-0.6878	0.46	-0.5425	-0.1257	-1.65	0.2595	-0.7301	-0.2335	-1.207	-0.6963	-1.314	-0.7986	-1.082	-1.301	0.7008	2.471	0.9058	1.039	1.596	1.653	1.056	0.1577	1.428	0.1955	0.1827	2.067	2.207	0.9378	0.9728	1.432	0.2005	0.9756	-1.033	0.298	0.5692	-0.1621	0.2372	0.3726	0.347	0.4433	0.356	-0.9969	-0.785	-0.06551	-0.4329	-0.2996	-0.6288	-0.7309	-0.2034
GENE241X	HSI131A10	SYNPO2		-1.329	-1.451	-1.676	-0.4308	-0.5944	-0.4044	-1.129	-1.13	-0.6731	-0.4147	-0.6439	-1.059	-1.073	-0.03504	-1.201	-1.227	-0.4138	0.3284	-0.3022	-0.9931	0.4494	-0.4836	0.6698	-0.8767	-0.08954	-0.7771	-0.7422	-1.04	-1.138	0.3197	-0.5202	0.01301	-0.5909	1.767	0.6961	1.334	0.1061	1.729	2.188	0.8826	0.5444	1.678	0.9391	0.7513	1.023	2.752	1.514	2.023	2.088	1.138	0.5508	-1.05	-0.07077	0.5849	-0.4699	-0.08575	0.6046	-0.06046	0.3832	-0.8298	-0.8841	0.02965	-0.5345	-0.03461	-0.1417	-0.1881	-0.2269	-0.07045
GENE336X	HSI112C11	EST		-0.6661	-1.787	-0.1751	-0.09831	-0.1712	-1.175	-1.132	-1.032	0.2235	0.3087	0.3996	-0.4007	-1.028	-0.5369	-0.6061	-1.148	-0.3504	1.029	-0.6641	-1.14	0.1691	-0.5081	1.176	-1.446	-0.4368	-1.172	-0.724	-0.8086	-0.7321	-0.2294	-0.996	-0.1392	-1.735	0.5364	-0.01969	1.279	-0.1233	2.19	1.366	0.3186	0.4481	1.896	0.9462	1.231	0.2104	2.365	1.789	1.622	2.276	0.8806	0.4895	-1.223	0.5465	0.4496	-0.4584	-0.1548	1.483	0.9277	0.265	-0.83	-1.406	-0.2299	0.6211	-0.1629	-0.6931	-0.1729	-0.5755	-0.3549
GENE341X	HSI164A11	ADAMTS9		-1.285	-1.293	-0.7676	-0.6317	-0.3661	-1.614	-1.086	-1.484	-0.007082	-0.7139	-1.179	-0.9615	-1.15	0.435	-0.5837	-1.117	-0.559	0.6588	-0.2097	-0.5777	0.38	-1.009	0.03897	-0.8902	0.3533	-0.4925	-0.3124	-0.174	-0.7276	-0.5834	-1.26	0.7365	0.5508	-0.2192	0.7193	1.067	-0.6924	1.731	2.135	1.741	0.7425	1.428	1.303	1.706	0.7608	2.305	2.173	1.725	1.217	1.177	0.4372	-0.8275	0.01647	0.4866	-0.109	0.167	0.7541	-0.1064	-0.4724	-1.599	-1.195	-0.4211	0.5901	0.334	0.1029	-0.06997	-0.6045	-0.6186
GENE24X	HSI056E01	ATP5D		-1.875	-0.5042	-1.749	-0.9444	-0.6863	0.5206	0.877	-0.2646	0.1443	0.3127	0.01847	-0.8509	-1.104	-1.772	-0.5624	-0.7482	-1.014	0.06522	-0.1529	-0.4306	0.9257	-0.4579	-0.02246	-0.1723	-0.3251	-0.8722	-0.1468	-0.6031	-1.205	0.729	-0.621	-0.1699	-1.33	0.1383	-0.1715	1.28	1.427	2.181	1.735	0.02404	0.4936	0.7158	0.1824	0.6595	0.6848	2.808	1.413	1.849	0.9589	1.246	-0.2756	-1.796	-0.8409	1.716	-0.7887	0.6469	0.806	0.2615	0.886	-1.434	-1.355	0.2295	-0.842	-0.6222	-0.1299	0.4705	0.3533	0.08111
GENE284X	HSI141F05	C10orf56		-1.081	-1.177	-2.126	-0.7186	-0.3183	-1.134	-1.503	-1.895	-0.2553	-0.504	-0.9237	-0.5726	-0.8214	-0.7307	-0.1853	-0.04689	-0.04149	1.053	0.7582	1.005	1.864	-0.9018	0.1173	-0.8647	-0.09908	-0.7488	0.1358	-0.4241	-1.41	-0.4023	-0.9286	-0.4584	0.2161	-0.5095	1.428	0.9624	0.2194	1.423	1.479	0.9348	0.7202	1.323	1.172	1.451	1.25	1.641	1.442	2.537	0.9918	1.219	0.4338	-1.78	-0.3968	-0.1247	-1.402	-0.4701	0.1689	0.6037	-0.09722	-0.3186	-0.3592	-0.1479	-0.6488	-0.783	-0.4434	0.7743	0.2055	0.226
GENE5X	HSI054F01	VIM		-2.409	-2.542	-1.232	-0.4412	-0.4252	-0.478	-1.243	-1.174	-0.2623	0.04956	-0.4699	0.06897	-0.6191	1.027	-0.5802	0.09596	0.4242	0.6036	-0.479	0.749	0.6418	-1.289	-0.3686	-1.223	-0.0668	-1.43	-1.489	-0.1819	-1.12	-0.6265	-0.5495	-0.7753	-0.7064	-0.5068	0.7033	1.363	-0.4711	0.581	1.264	1.242	0.7925	1.385	0.5297	1.932	0.8155	2.485	1.38	2.036	0.9661	1.274	1.359	-1.564	-0.1176	0.6805	0.429	-0.3521	0.7229	0.5929	0.3104	-0.2317	-0.35	-0.3721	0.2542	-0.5847	-0.04627	-0.2857	0.08437	0.2176
GENE406X	HSI031A12	FSTL1		-2.871	-2.528	-2.114	-0.7652	-0.3726	-0.775	-1.832	-1.321	-0.4326	-0.08365	-0.6765	-0.355	-0.8967	0.07353	0.09159	-0.2892	-0.04447	0.6721	0.1268	0.3603	-0.2056	-1.611	-0.6411	-0.716	0.2652	-0.4734	-0.3782	0.1851	-1.281	-0.6425	0.3255	-0.1213	-0.1201	-0.09769	1.185	0.9272	-0.7535	0.9713	0.9085	1.397	1.104	1.125	0.9226	1.829	1.451	1.836	1.015	2.521	1.446	1.056	0.7939	-0.7318	0.449	0.4321	-0.7766	-0.09047	0.4896	0.2386	-0.2393	-0.432	-0.2799	-0.1309	-0.2757	-0.2356	-0.0696	0.4179	0.5314	0.513
GENE119X	HSI120H08	HEG1		-2.002	-1.729	-0.4775	-0.6755	-0.1625	-1.136	-1.065	-1.439	-0.3075	-0.2049	-0.6567	-1.034	-1.001	1.004	-0.1002	-0.5887	-0.6504	-0.1891	0.06074	1.43	0.7581	-1.186	-0.9408	-0.6198	-0.1718	-0.0137	-0.122	-0.7341	-1.356	-1.466	-0.6157	-0.1257	-0.7086	0.1603	1.603	1.069	0.8576	0.9169	1.829	1.374	0.7372	1.353	0.4802	2.751	1.53	2.162	1.281	1.944	0.5441	0.9836	0.203	-1.675	-0.216	0.1033	-0.4671	0.6593	0.344	-0.2017	-0.09507	-0.568	-0.6888	-0.6231	-0.07133	-0.374	-0.05775	0.2941	0.04869	0.03429
GENE238X	HSI127E04	CALD1		-2.105	-1.961	-1.251	-0.2006	-0.412	-0.9302	-1.384	-1.399	-0.7443	-0.362	-0.6733	-0.8297	-1.097	0.3535	0.05077	-0.0542	0.2862	-0.1032	0.2979	-0.5919	0.2288	-1.428	-1.183	-0.6631	-0.05464	-0.742	-0.5573	-0.1493	-1.114	-1.764	-0.5539	-0.3966	-0.8639	0.5394	1.695	1.268	2.019	1.183	1.442	1.964	1.037	0.8743	1.126	2.123	1.569	2.085	0.9339	1.328	0.6177	1.237	0.6144	-1.327	0.02078	0.02081	0.04743	0.06651	0.2522	0.3388	0.1748	-0.4582	-0.3151	-0.3565	-0.2665	0.028	0.329	0.07422	0.039	0.02866
GENE364X	HSI028G12	PDGFRA		-2.798	-1.834	-1.429	-1.385	-0.8911	-1.232	-1.508	-1.418	-1.011	-0.4113	-0.8005	-0.6291	-0.8371	-0.4293	-0.2432	-0.7802	-0.5358	-0.368	0.2316	-0.2289	-0.2957	-0.832	-0.5627	-0.679	0.7931	0.18	-0.2013	-0.6194	-0.5513	-0.9734	-0.2981	-0.3153	-0.2518	0.01961	1.098	0.4364	1.627	1.57	1.09	0.7941	0.6948	1.56	0.5078	1.387	1.689	1.578	1.028	1.698	0.7829	0.5432	0.5204	-0.6414	0.4654	1.742	2.525	0.1269	0.4909	0.151	0.2381	-0.8972	-0.6169	-0.2885	-0.5439	0.01353	0.8262	0.3426	0.2578	0.3299
GENE19X	HSI183B01	PDGFRA		-2.668	-1.782	-1.36	-1.195	-0.9013	-1.046	-1.259	-1.139	-0.886	-0.4135	-0.8545	-0.716	-0.7072	-0.4082	-0.432	-0.8096	-0.3759	-0.2176	-0.05001	-0.1393	-0.1256	-0.805	-0.8486	-0.6925	0.2649	0.09863	-0.4416	-0.5962	-1.01	-0.8987	-0.6768	-0.6038	-0.3669	-0.1431	0.7391	0.7814	1.887	1.848	0.968	0.6273	0.7543	1.249	0.7036	1.12	1.668	1.668	1.14	1.682	0.9988	0.687	0.5283	-0.9156	0.6424	2.171	2.463	0.1162	0.5589	0.5337	0.03156	-0.733	-0.4443	-0.2341	-0.6493	-0.07745	0.5559	0.28	0.3273	0.5297
GENE308X	HSI183E05	PDGFRA		-2.756	-1.934	-1.343	-1.398	-0.8055	-1.095	-1.423	-1.336	-0.9194	-0.4742	-0.9751	-0.6785	-0.8317	-0.4148	-0.2859	-0.5797	-0.4553	-0.205	0.0678	-0.3285	-0.09543	-1.152	-0.7896	-0.5274	0.3915	0.08315	-0.2705	-0.6198	-0.6588	-0.8384	-0.1912	-0.4346	-0.4258	-0.1509	0.9085	0.6351	1.88	1.665	0.894	0.6512	0.6893	1.6	0.5668	1.219	1.535	1.637	1.112	1.566	0.7043	0.6757	0.6362	-0.7816	0.712	2.147	2.423	0.09685	0.4559	0.4093	0.2051	-0.8042	-0.4607	-0.1923	-0.5331	0.002169	0.6855	0.1149	0.3166	0.4776
GENE154X	HSI183B03	SERPINE2		-3.727	-2.013	-1.353	-1.343	-0.7083	-0.5151	-1.188	-1.139	-0.407	-0.727	-0.6733	-0.298	-0.5889	0.09887	-0.1823	-1.088	-0.652	-0.7027	-0.09628	0.778	0.2411	-1.128	-0.36	-0.2415	-0.8722	0.3765	-0.03319	-0.3448	-1.625	-0.945	0.9138	0.4419	-0.3005	-0.3495	0.7346	0.04154	1.291	0.7963	1.185	1.133	0.806	0.1821	0.2051	1.167	0.5742	1.735	1.557	1.071	0.9545	0.6187	0.09447	0.5797	1.443	1.717	2.263	0.1948	-0.5732	0.09718	-0.6715	-0.9496	-0.02458	0.1267	-0.287	0.03472	0.1408	0.9316	0.7994	0.7837
GENE245X	HSI183E04	SERPINE2		-2.982	-1.642	-1.418	-1.579	-0.8532	-0.6945	-1.531	-1.466	-0.2961	-0.8294	-0.8243	-0.4597	-0.6415	0.1026	-0.01768	-0.9582	-0.7876	-0.8104	-0.1937	0.9659	0.2279	-1.294	-0.464	-0.2065	-1.038	0.3891	-0.04735	-0.3437	-1.635	-0.9675	0.8932	0.3229	-0.4633	-0.3653	0.7601	0.2886	1.492	0.8803	1.18	1.191	0.8386	0.3733	0.1185	1.267	0.5857	1.788	1.637	1.064	1.019	0.3709	0.1651	0.5763	1.363	1.787	2.363	0.2036	-0.5986	-0.09055	0.08355	-0.9407	-0.1036	0.1289	-0.3589	-0.01269	0.1663	0.8573	0.806	0.6572
GENE294X	HSI048C05	SRPX		-1.084	-1.298	-1.635	-1.086	0.05205	-2.08	-1.359	-1.578	-1.277	-0.7051	-1.469	-0.2173	-0.9444	-0.8791	-0.1142	-0.6755	-0.7806	0.4671	0.1289	1.533	0.9227	-0.7348	0.3026	-1.036	0.1694	0.149	0.1862	-0.6884	-0.9546	-0.895	-0.8239	0.2165	0.08543	-1.583	0.4327	0.6156	0.06651	1.505	1.626	0.8009	0.08362	0.9817	0.2898	0.2612	0.4378	1.857	1.76	2.038	2.033	1.088	1.002	-0.4593	0.53	1.564	1.668	-0.251	0.2965	0.829	0.3443	-1.288	-0.6197	-0.5498	-0.3446	0.03634	0.2856	0.3576	0.1582	0.2496
GENE317X	HSI062H11	CA4		-1.178	-1.252	-1.444	-0.9214	0.1477	-1.941	-0.5566	-1.13	-1.041	-0.5905	-1.392	-0.2073	-0.6063	-0.7761	-0.2587	-0.7408	-0.8075	0.3461	-0.08157	1.557	0.8772	-0.4405	-0.0006383	-0.9492	-0.03	-0.1464	0.06234	-1.05	-1.091	-0.5758	-0.6781	-0.8389	0.2086	-0.8576	0.2257	0.5515	0.3979	1.638	1.751	0.7664	0.03947	1.035	0.9457	0.2164	0.4476	2.288	2.003	2.034	1.965	1.074	0.8728	-0.4452	0.4797	1.807	1.888	-0.7577	-0.03177	0.6925	0.05723	-1.455	-1.019	-0.9637	-0.4518	0.4081	0.122	-0.2507	0.0374	0.01562
GENE320X	HSI134D11	C10orf38		-1.722	-1.193	-1.088	-0.9291	-0.3252	-1.801	-2.009	-1.898	0.1973	-0.31	-0.4747	-1.072	-0.8452	0.02739	-0.2028	-0.4899	-0.1952	-0.03713	0.2158	0.5884	0.8814	-0.6155	-0.5313	-0.9791	-0.2651	-0.5251	-0.2136	-1.049	-0.9972	-1.474	-1.699	-0.9073	-0.3599	-0.4312	0.6913	1.102	0.3896	1.365	1.48	0.6335	0.7264	0.5705	0.8061	1.526	0.9946	2.195	1.248	1.645	0.6279	0.7669	0.2509	0.3838	1.479	1.752	2.109	0.8084	1.38	0.5927	-0.4564	-0.2735	-0.6811	-0.5723	-0.104	0.2833	-0.4653	-0.4058	-0.06422	-0.05328
GENE192X	HSI166H03	EST		-1.094	0.5732	-1.118	-1.572	-0.6523	-1.243	-0.8733	-1.624	-0.747	-0.7337	-1.036	-0.8465	-1.539	-0.1471	-0.3481	-1.151	0.3778	-0.2767	0.3205	1.27	0.209	0.8793	-0.1997	-1.021	-0.1079	-0.4257	-0.148	-0.09384	-1.249	-1.7	-1.012	-0.4713	-0.6003	1.027	1.879	0.694	2.474	1.636	1.659	0.4945	0.7335	0.6498	0.6262	1.509	1.04	1.996	0.7861	1.452	1.113	0.605	0.1549	-0.1694	0.8693	1.064	1.483	0.2082	0.08684	0.2254	-0.07762	-1.278	0.3057	-0.8661	-0.9904	-0.6296	-0.6098	-0.2577	-0.684	-0.8066
GENE74X	HSI133F02	EST		2.047	2.32	2.521	-0.7147	-1.154	-1.138	-1.234	-0.5671	-0.783	-0.4245	0.5165	0.5312	-0.5896	-0.3188	-0.7317	-0.2639	-0.4419	-0.5931	-0.2732	-1.104	-1.079	-0.9792	-0.627	-0.6379	-0.1774	-0.9012	-0.6569	2.556	-0.3872	-1.092	-0.9209	-0.9364	-0.8804	0.1585	-0.6714	-0.5423	-0.2068	0.5015	0.3166	0.5596	0.4322	0.3293	0.4194	-0.02147	0.1924	0.8384	0.6415	-0.5301	1.904	0.5332	0.2779	-0.6499	-0.3748	0.2497	-0.6419	-0.301	-0.2073	0.2806	1.706	-0.7055	2.59	-0.5881	2.74	-0.3695	-0.5125	0.4139	0.3473	0.004564
GENE264X	HSI027G04	ST6GAL1		1.184	1.088	1.283	-2.072	-1.746	-2.301	-0.5048	0.0646	-0.7891	-0.4886	-0.4204	1.74	-0.5299	-0.0244	-1.678	-1.204	-0.4506	0.1158	-0.5412	0.3669	0.9847	-0.6442	0.4559	0.1671	-0.3071	-0.07192	-0.8702	0.1185	-1.098	-0.4073	-0.929	-0.3189	0.3091	0.1723	-0.1272	-0.3088	0.9038	0.4295	-0.1641	-0.1803	-0.2591	1.092	0.874	-0.2378	0.8767	0.3452	1.396	-0.1424	1.226	0.4919	0.7151	-1.685	-1.076	0.365	-0.7853	1.695	2.033	0.4482	1.83	-1.61	1.034	-1.068	2.161	-1.272	0.7944	0.2239	-0.3266	-0.3451
GENE9X	HSI080H07	NTN4		0.7045	-0.2816	0.3415	0.1593	-1.426	-0.5435	-0.611	-0.06581	-0.772	0.1628	-0.5994	1.372	-0.6113	-1.928	-0.3878	-1.296	0.8069	-0.4932	0.1205	0.2004	0.835	-1.518	-1.624	0.6934	-0.6106	0.7761	-0.8464	0.7229	0.7434	0.5432	0.3662	1.464	0.994	0.1785	-0.2446	-0.6826	1.644	0.2317	0.6725	0.8348	0.4016	0.846	0.8979	-0.1784	0.8287	-0.8539	1.175	-1.319	0.4117	1.373	0.7505	-2.125	-1.456	-1.255	-2.14	-1.547	-2.163	1.607	1.65	0.8339	0.7801	0.6408	0.5759	-0.0922	0.856	-0.2258	-0.2288	-0.06881
GENE71X	HSI052B02	NDP		-0.4768	-0.5251	3.415	-1.061	-0.663	-0.6763	-0.2273	-0.3304	-0.6673	-0.3713	-0.6178	-0.8707	-0.7879	-0.4708	-0.728	2.026	-0.2784	-0.46	0.8772	1.588	-0.3219	-0.5962	-1.011	-0.7281	-0.4997	-0.5751	-0.6122	-0.3923	-0.7604	-0.5905	-0.2575	-0.1843	0.1396	-0.00579	-0.4379	3.245	2.49	0.02882	-0.5904	-0.3089	0.6426	0.1133	0.4701	0.05308	1.701	0.2189	0.2745	0.4052	-0.4347	0.7851	-0.1009	-0.9008	-0.8995	-0.1303	-0.5283	-0.6927	-0.2016	0.08619	0.09374	-0.7161	-0.4631	-0.7324	3.121	-0.3378	1.445	-0.09486	0.1541	-0.05519
GENE371X	HSI076C06	ARHGAP12		0.3564	-0.4891	0.1806	0.1149	-1.066	-1.966	-1.279	-1.386	-1.825	0.5547	-0.3986	0.1871	0.07513	1.924	-0.4012	-0.5843	-0.104	-0.936	0.04459	-1.338	0.3245	-1.183	0.6108	-0.6904	-1.019	-0.5776	-1.418	-0.983	-0.2559	-0.6872	-1.094	-1.34	0.3555	-0.01538	0.3362	0.2596	1.718	0.6844	-0.3751	-0.1973	-0.3922	-0.7395	0.9347	-0.3219	1.158	0.6584	0.3459	-0.1805	-0.1128	2.909	1.133	0.3089	-0.7445	-0.899	-1.046	-0.3474	0.9492	1.778	0.948	0.2455	1.759	2.275	0.01476	1.202	0.4113	-0.3839	0.8819	1.14
GENE123X	HSI176B02	EST		0.4568	-1.557	-0.06661	-0.1091	-0.8279	-1.93	-2.096	-1.38	-2.122	-1.025	-0.7863	0.6869	0.3399	-0.1018	0.4542	0.2119	-0.08557	-0.02677	-0.7453	-1.626	-0.6859	0.03625	-0.7144	-0.9798	-0.2514	-0.672	-0.571	-0.7594	0.1744	-1.918	-1.551	-0.9118	-0.477	1.645	-0.01043	0.2022	3.011	1.4	0.1735	0.9527	-0.5436	-0.692	-0.1811	0.7547	1.742	1.139	0.8302	-0.008273	-0.1815	1.01	0.2546	0.999	0.5213	-0.2766	-0.3572	1.053	0.7624	1.179	0.5925	0.7244	0.8934	1.428	-0.2955	0.9673	0.07322	0.2495	0.7841	0.8228
GENE203X	HSI097G09	ZNF41		-0.2852	1.293	-0.7868	0.01867	-1.376	-1.42	-2.296	-1.977	-1.878	-0.2977	-0.7362	1.209	0.1296	-0.5557	-0.8954	0.192	0.6659	-0.2496	-0.4767	-1.242	0.6642	-0.8048	-0.1024	-0.3621	-0.9339	1.456	-1.274	-0.9337	-1.449	-0.9339	-1.275	-0.9316	-0.4533	0.9453	1.27	1.192	2.509	0.8816	-0.02474	0.2023	0.1141	0.9068	0.7149	0.09954	1.001	1.262	0.8335	0.603	-0.1706	1.051	0.8985	-0.9585	-0.2334	-0.2812	0.01889	1.229	0.9753	0.9062	-0.6146	-0.2823	1.156	1.219	-1.093	-0.03403	-0.2493	-0.2639	1.26	1.255
GENE268X	HSI168E04	SFMBT2		-0.008167	-0.1121	-1.148	-1.088	-1.309	-1.732	-1.164	-1.177	-0.03198	0.3152	-0.1309	0.6886	0.1239	1.426	-1.248	-0.6322	-0.7477	-0.6422	-0.9441	-1.469	-0.4636	-0.1104	-0.6395	0.3265	-0.2477	-1.092	-1.28	0.6383	-0.3685	-1.393	-1.031	-0.3503	-1.031	2.354	0.04528	0.4516	1.871	1.426	1.048	1.455	1.178	1.917	0.1397	1.511	0.5804	2.072	1.132	-0.03523	0.7936	0.5819	0.01181	-1.71	-0.6366	1.329	1.168	0.1713	0.4824	0.1411	0.3213	-0.1171	1.278	-1.457	-0.4016	0.2854	-0.3731	-0.3022	-0.3872	-0.2496
GENE260X	HSI112B10	ATP8A1		0.4697	-0.5048	-0.6614	-0.9626	-0.9639	0.05995	-1.582	-0.1853	-0.6314	-0.275	-0.02635	0.6135	0.1277	0.02902	-0.8083	-0.7862	-1.228	-0.09726	-1.165	-1.612	0.9337	-0.4139	-0.3356	-1.085	-0.769	-1.438	-0.7363	0.7029	-0.4526	-1.376	-1.413	-0.3677	-1.546	0.4725	-0.5582	0.2501	3.307	0.9369	0.4482	0.7299	0.1443	0.4972	0.04949	0.169	0.8457	1.39	1.026	-0.6812	1.311	0.225	-0.1011	-1.58	-0.8942	0.5095	-0.7425	0.3629	0.9728	0.6929	1.278	0.8877	2.323	1.876	1.019	1.716	-0.9279	0.2272	-0.07305	0.3776
GENE81X	HSI022A08	GBP3		-1.105	-0.9333	-0.05744	-1.079	-1.401	-0.9313	-1.269	-0.9416	-1.03	1.216	0.06175	1.028	1.789	2.203	0.523	0.3543	-1.014	-0.2708	0.6726	-0.7731	-1.136	-0.6448	-1.359	0.5985	0.3487	-0.6689	-0.8429	-0.4372	0.1589	-0.6236	-0.7992	-0.7044	-1.037	-0.4808	-0.3076	1.287	3.066	1.467	0.5154	0.8303	1.833	-0.6074	1.584	0.7018	0.5525	1.511	1.337	-0.8378	-0.4196	-0.4656	0.8273	0.05336	-0.8664	0.1492	-0.689	0.02547	-0.006992	-0.8113	0.008538	-0.9992	1.437	-0.5149	-0.1061	-1.11	1.014	-0.8915	0.469	0.5505
GENE372X	HSI078E12	ABI1		-0.4589	-1.313	0.3405	-0.05182	-1.472	-0.7263	-1.373	-1.283	-1.294	0.9782	1.032	0.2922	-0.3949	0.1513	0.3725	0.887	0.01292	-1.691	-0.5983	-1.212	-2.159	-1.208	-2.182	-0.2043	-0.1253	-1.103	-1.494	-0.811	-0.07872	-1.608	-1.197	-0.8958	-1.394	1.373	-0.03713	1.121	2.265	0.714	-0.8113	0.8347	0.5141	0.05808	0.8847	1.945	1.138	1.566	1.077	0.03038	0.3032	0.2006	-0.3381	0.8347	0.7593	0.8193	0.6939	0.6221	0.02685	0.1385	0.5756	0.7255	0.524	1.513	0.06422	0.5176	0.3564	0.2926	0.4888	0.4741
GENE50X	HSI002C01	HECA		-0.4442	-0.9966	-0.8329	-0.8979	-1.871	-0.5248	-1.635	-1.076	-0.9529	0.7598	0.69	0.578	-0.5289	0.3392	0.2191	0.06001	-0.08745	-0.5521	-0.2435	-2.093	-1.54	-1.851	-1.166	0.1557	-0.2812	-1.065	-1.65	0.03244	-0.109	-1.396	-1.441	-0.3504	-1.379	-0.08738	-0.06377	0.8175	2.892	1.295	-0.5358	0.1536	0.5903	0.7339	0.7468	2.079	1.195	1.982	1.317	-0.4492	0.4566	1.265	0.9373	-0.1274	0.2634	0.4374	-0.4697	0.3899	0.6397	0.7984	0.3191	0.6547	1.062	0.9855	0.3156	0.3264	0.8132	0.1004	0.1857	0.1134
GENE327X	HSI029A11	ITPR1		0.4775	-0.3848	1.25	0.2646	-0.06586	-0.3038	-1.763	-0.6875	-0.5777	1.231	1.009	0.009957	-1.314	-0.5687	-0.6074	0.9217	-0.4618	-0.2142	-0.168	-0.2841	-0.05452	0.2194	-0.7399	-0.6865	-0.71	-0.3907	-1.733	0.3613	0.4539	-0.5473	-0.04304	0.9025	-1.207	0.8728	-1.364	0.8244	2.915	0.4142	-1.141	-0.8241	-0.04283	2.783	1.589	0.208	-0.4588	0.3107	-0.1983	-0.1456	0.8549	0.2163	0.7562	-2.487	-1.8	-0.961	-1.644	-0.3878	-0.3998	-0.03402	1.074	0.8864	1.257	0.5893	1.264	0.6271	0.338	-0.9071	0.6639	0.7638
GENE212X	HSI036B10	ITGAV		1.489	-0.6432	0.8044	-0.3522	-1.615	0.08552	-1.185	-0.9178	-0.5908	-1.054	-0.4398	-0.2239	-0.8031	0.2632	0.8471	-0.04667	-0.1776	-0.6999	0.1787	-0.9291	0.2103	-1.762	-3.196	0.3089	0.1159	-0.9163	-1.344	1.496	-0.1664	-0.6495	-0.3221	0.1251	-1.408	0.4031	-0.9372	0.2347	2.871	0.7111	-1.116	1.227	0.1032	0.3912	1.477	0.7344	-0.01462	1.674	1.325	-0.3808	-0.08686	1.316	0.3448	-0.4614	0.2257	-0.3943	-1.181	-0.4713	-1.12	-0.09238	1.67	0.3452	1.653	0.9412	0.765	0.4961	0.5163	-0.2922	0.2303	0.4094
GENE258X	HSI067D04	GRINL1A		0.2837	-0.7995	-0.09627	-0.464	-0.4421	-0.17	-2.002	-0.4027	-0.002061	0.7566	0.3873	0.1219	-0.8956	-0.2189	-0.5774	0.9676	0.5968	0.2651	0.1074	-2.397	-0.5252	-0.9868	-1.909	0.1598	-0.7494	-1.484	-1.081	0.5714	0.5609	-0.7554	-0.926	1.001	-1.11	0.2808	-0.6106	1.291	3.858	1.435	-0.06689	0.2961	0.4689	0.8361	1.467	0.6445	0.6639	1.223	1.015	0.08291	0.2316	0.7706	-0.03541	-0.5277	0.1144	-0.9762	-2.051	-1.371	-1.31	0.268	0.7227	-0.05203	1.148	0.4504	-0.005172	0.5975	-0.5647	0.3492	0.7504	0.8244
GENE219X	HSI078D10	CCPG1		0.9619	-0.6346	-0.115	-0.2872	-1.694	0.1274	-1.521	-0.09404	-0.4783	2.31	1.76	1.71	-0.7644	0.5452	-0.0966	0.8178	0.04076	-0.5623	-0.2841	-1.844	-0.5168	-1.402	-1.794	-0.01342	-0.6538	-1.258	-1.642	-0.2868	-0.2668	-0.798	-0.4872	-0.2968	-1.197	0.5305	-0.3545	0.9472	3.145	0.5743	-0.6333	0.9391	0.9498	0.05576	1.017	0.3585	0.01612	1.216	0.9406	-0.954	0.2941	0.1617	-0.06275	-0.9675	-0.5207	-0.5106	-1.986	-0.6112	-0.2916	-0.01891	1.316	0.2382	0.8294	1.098	1.127	-0.09376	0.8256	-0.1854	0.5424	0.7827
GENE295X	HSI052E11	MORC3		-0.1109	-2.037	0.3524	-0.2669	-1.737	-0.7	-1.24	-0.761	-1.031	1.192	1.031	0.327	-0.6016	0.8232	-0.4006	0.6984	0.729	-0.5126	-0.6579	-1.523	1.238	-1.384	-2.494	-0.358	-0.8595	-0.8111	-1.163	-0.5413	-0.3244	-0.322	-0.4042	-0.0824	-1.661	1.736	-0.6313	0.9982	1.576	1.615	-0.443	1.174	0.3635	-0.3406	0.4589	0.6953	1.295	1.062	1.029	-1.361	-0.5359	2.147	1.301	-0.8462	-0.03973	-0.1476	-0.386	0.2027	-0.1586	0.98	0.7057	0.1775	1.608	1.085	-0.144	0.9187	-0.4839	-0.5839	0.1782	0.3904
GENE335X	HSI081C11	NCOA2		0.2929	-1.008	-0.6486	-0.3562	-0.6663	-1.128	-1.364	-1.111	-0.9381	1.383	0.735	0.2756	-0.3267	0.07151	0.4283	0.7068	0.6123	-0.747	-0.7871	-1.689	-0.8622	-0.549	-1.768	-0.2513	-0.5386	-0.7932	-0.3694	-0.809	0.1323	-1.031	-0.6702	-0.9625	-0.6414	0.9198	0.1124	1.858	3.737	0.4167	-0.7813	-0.4573	-0.187	-0.465	0.2443	1.422	1.137	0.6389	0.1462	-0.9626	-0.2239	1.299	1.141	-0.8092	-1.055	-0.7076	-1.201	-0.4072	-0.3547	0.8251	1.064	0.4553	1.452	1.142	-0.1381	1.017	0.2522	0.8631	1.307	1.679
GENE350X	HSI058D12	IQGAP2		-0.585	-1.669	-1.139	-1.12	-1.414	-1.179	-1.514	-0.9376	-1.419	1.215	1.064	0.6712	0.5827	-0.4419	-0.9357	1.066	0.9838	0.02381	0.1331	-1.154	2.068	-1.549	-1.28	0.1113	-0.2762	-0.4012	-0.933	0.0457	0.7398	1.807	-0.3353	0.3257	0.2666	0.3899	-0.6704	1.589	2.836	0.451	-0.02912	0.3588	0.39	0.4517	1.663	-0.3459	0.4231	1.275	0.9788	-0.5527	-0.1482	0.2917	1.251	-1.65	-1.644	-0.4484	-1.396	-0.4114	-0.1136	0.3244	0.5249	-0.5202	0.9914	0.7245	-0.5895	-0.1262	-0.1934	-0.4703	0.8697	0.7083
GENE33X	HSI108C01	INSM2		-1.134	-1.561	-1.035	-0.7188	-1.49	-0.5881	-0.8025	-0.7497	-0.3647	0.404	0.1379	-0.01436	-2.125	-0.9003	0.03675	1.119	0.641	0.1969	-0.9006	-1.554	-0.01418	-1.216	-1.466	-0.8957	-0.4606	-1.569	-0.5635	-0.1601	-0.205	-1.03	-0.6791	-0.4742	-0.9024	0.7999	1.187	1.037	1.823	0.2717	-0.1987	0.5188	0.7254	-0.4795	0.1576	1.219	3.483	1.894	0.9979	0.2405	0.7683	1.466	0.6255	-1.035	-0.1372	0.7294	-0.334	0.6495	1.159	1.2	-0.3751	-0.05732	-0.3384	0.1385	-0.03044	0.07806	1.512	0.6907	0.1094	0.5437
GENE297X	HSI082C05	MAN1A1		-0.3635	-1.367	-1.507	-0.858	-1.083	0.1572	-0.8023	-0.7896	-0.6062	0.8105	0.09646	-0.8718	-1.543	-0.2397	1.097	-0.4335	-0.9035	-0.7858	0.2079	-0.3082	-0.7642	-1.278	-1.41	-0.4097	-0.1744	-0.7848	-1.033	-0.7252	-1.199	-1.651	0.1022	-0.7197	-1.324	1.125	0.1198	0.2652	1.24	0.6141	0.1877	0.8735	0.3617	1.143	1.386	1.859	1.133	1.949	1.574	0.9954	0.8477	2.202	0.7407	-2.081	-0.3432	0.2916	-1.123	-0.1877	0.8429	1.283	0.4429	-0.03686	-0.5337	1.598	-0.08587	-0.02501	0.9555	0.07433	0.8447	0.9325
GENE181X	HSI057D09	ITGB1		-0.7143	-2.002	-1.015	-0.2867	-1.102	0.5647	-0.8449	-0.3877	0.5728	0.2668	0.26	-0.2409	-1.36	0.4462	0.4791	1.069	0.3642	-0.5218	-0.6219	-1.538	-1.08	-2.024	-2.151	-0.4334	-0.1608	-1.43	-1.41	0.1064	-0.6814	-1.985	0.5682	0.2903	-1.607	0.6245	0.3067	1.584	2.203	0.3148	-0.008849	2.128	0.7749	1.245	0.7649	1.994	0.9183	1.899	1.249	0.4205	0.1107	1.176	0.4498	-1.1	0.8712	0.3669	-0.4226	-0.1781	-0.04342	0.09369	-0.4511	-0.04421	-0.02442	0.5397	-0.3434	0.2339	0.1416	-0.004037	0.3749	0.4454
GENE393X	HSI126B12	FNDC3B		-0.9989	-0.9885	-0.5884	-1.101	-1.738	0.7978	0.2399	0.6652	1.002	-0.6494	-1.019	0.2941	-1.861	0.18	-0.5086	-0.4666	-0.09915	-0.5175	-0.05565	-1.2	0.1389	-2.046	-2.235	0.9782	-0.06449	-0.9036	-1.16	-0.1429	-0.9164	-1.117	0.8921	0.5548	-1.153	0.4166	0.3662	0.895	3.04	0.2834	0.3436	1.667	0.9762	1.269	0.573	1.126	0.8901	2.888	1.25	0.196	0.4741	0.8625	0.1672	-1.068	0.9771	0.382	-0.1273	-0.08146	0.3895	-0.6503	0.0893	-0.869	-0.6138	-0.7526	-0.3087	0.04881	0.4807	0.009524	-0.1237	0.3205
GENE342X	HSI020E11	ZA20D2		0.3912	-1.007	0.5506	0.2575	-0.8117	0.6106	-2.362	-0.8847	-0.774	-0.7241	-0.4995	0.1051	-1.314	-0.05192	-0.423	-0.1657	0.2404	-0.2316	-0.5737	-0.5341	-0.4538	-2.23	-2.361	-0.4198	-1.321	-1.237	-1.887	0.1086	-0.9328	-1.6	0.1328	1.012	-0.9464	0.6627	0.06719	0.4599	2.073	1.259	0.5338	1.011	-0.04963	1.114	0.5927	1.647	1.317	2.613	1.151	0.1037	0.7315	0.4676	0.5345	-1.128	1.32	0.5226	0.02695	-0.3238	-0.7533	0.2829	0.6698	0.3948	-0.06014	1.513	0.124	0.759	0.4898	0.06035	0.1217	0.02789
GENE271X	HSI182E04	DPYSL2		-0.4331	-0.17	-1.616	-1.192	-0.3088	0.5639	-2.398	-1.776	0.08962	-0.9114	-0.512	-0.531	-1.251	0.3363	-0.5531	-0.4284	-0.05827	-0.1091	-0.1806	0.07037	-0.6293	-2.015	-1.696	-0.1362	-0.3285	0.393	-0.6262	-0.8528	0.0523	-0.9782	-0.4401	-0.0906	-0.8721	0.4601	-0.4931	0.7316	3.187	1.581	0.3434	0.1107	0.4729	0.957	0.8338	1.86	1.291	2.051	1.783	1.205	1.079	0.5021	0.7579	-1.569	-0.4402	1.207	0.2485	-0.03159	-0.6567	-0.06674	0.4888	-0.6675	-0.2224	1.118	-0.3664	0.7676	0.2865	0.34	0.2256	0.2117
GENE178X	HSI051H09	UBL3		-1.262	-1.042	-0.9145	-0.7447	0.2861	-0.719	-1.571	-0.9081	-1.652	0.2394	-0.6445	-0.1324	-1.235	-0.371	-0.6351	-0.1508	0.08999	0.5762	0.5703	-2.601	0.4141	-1.459	-0.3219	0.1449	-0.4056	-1.399	-0.9276	1.034	0.2484	-0.5123	0.3763	0.5129	-1.083	-0.6721	0.5232	1.369	2.692	0.09169	-0.1741	0.4725	0.7792	1.443	2.071	0.3082	0.8168	1.263	0.9103	-0.4929	1.45	0.8406	0.05989	-0.2462	0.512	-0.8394	-1.905	-1.296	-0.9474	0.5148	-0.07695	1.03	1.297	-0.1389	1.46	1.054	0.6113	0.3119	0.5842	0.5214
GENE236X	HSI117E04	EST		-0.9874	-1.179	-1.981	-0.1659	-0.68	-0.02328	-0.9608	-1.002	0.1813	0.2202	-0.9367	0.3764	-0.5452	-0.2887	-0.1451	0.5805	1.36	0.4745	-0.7928	-1.948	0.4837	-0.9618	-1.091	0.1976	-1.02	-1.973	-1.113	1.172	0.3343	-1.05	-0.9297	0.9594	-0.459	2.408	-0.01264	1.85	1.082	0.07003	-0.1897	1.105	1.065	2.195	0.9086	1.026	0.4715	0.5632	0.6808	-0.3564	0.3976	1.191	0.4784	-0.3677	0.341	-1.27	-2.059	-1.469	-0.8959	0.8451	-0.1828	0.7269	1.139	0.4225	0.3904	0.7118	1.319	-0.1204	-0.3011	-0.2696
GENE211X	HSI022B04	TMEM30A		-0.3808	-1.133	-0.1747	-0.675	-1.1	-1.85	-1.462	0.2898	-1.211	0.7181	0.761	1.67	0.1002	1.267	0.1334	-0.08029	0.2885	1.018	0.1764	-2.813	-1.478	-2.147	-1.143	-0.1561	-0.7878	-1.299	-0.8444	0.1378	-0.02177	-0.6135	0.1614	0.1305	-1.232	1.193	0.5119	0.81	1.276	-0.5263	-0.1995	1.255	0.4283	1.137	1.783	1.605	0.945	1.678	0.9315	-1.037	0.3777	0.8053	-0.08337	-1.093	0.5134	0.5939	-0.01861	-1.012	-0.9339	-0.1602	-0.9602	-0.217	0.2445	-0.4829	1.34	0.732	1.235	0.7985	0.1326	0.148
GENE115X	HSI071F02	CENTB2		0.02659	-2.16	-0.3245	-0.155	-1.151	-0.2062	-1.597	-0.8557	-0.2045	0.1767	-0.2095	-0.09108	0.1965	0.5646	-0.351	0.3423	0.234	-0.1207	-0.1994	-2.454	0.3802	-1.647	-2.098	-0.4828	-0.8586	-1.514	-1.675	-0.4776	-0.07922	-1.241	-0.158	-0.01543	-1.499	0.5286	0.0167	2.178	0.9697	0.8718	-0.008791	0.9035	0.1273	2.105	1.332	0.7822	1.279	2.054	1.845	-0.4953	0.6969	0.9986	1.224	-1.191	0.5079	-0.05171	-0.8682	-0.8405	0.1002	0.4018	0.2222	0.2839	0.6295	0.3407	0.6042	1.334	0.2064	0.01505	0.3356	0.4639
GENE373X	HSI088G06	NFE2L3		-1.424	-1.398	-0.6338	-1.379	-0.9084	-0.5444	-1.051	-0.6419	-0.5151	0.09924	-0.4196	-0.6817	-0.7805	-0.1653	-0.2517	-0.594	0.06531	-0.05322	0.6447	-2.03	-0.08576	-1.91	-1.489	-1.223	-0.06704	-0.7254	-1.325	-0.2361	0.1156	-1.099	-0.4226	0.7014	-0.6581	0.7257	0.6865	0.7661	0.4375	0.8909	0.8691	1.61	0.7707	1.309	2.594	1.517	1.768	2.532	1.29	-0.2986	1.458	0.8266	1.547	-0.6458	-0.4544	0.4267	-1.43	0.02336	0.7716	-0.3059	0.09102	-0.3209	-0.1127	0.1616	0.6597	1.014	-0.2441	-0.554	0.2957	0.4114
GENE10X	HSI091B07	SLC35A5		0.3849	-1.421	-0.0506	-0.4547	-0.4591	-0.005293	-0.8055	-0.5406	-0.4465	0.4348	0.1531	-1.155	-0.1899	0.2776	-0.04429	-0.4115	-0.1417	-0.2678	-0.4627	-1.907	-0.2571	-1.305	-2.366	0.3043	-0.7838	-1.171	-1.064	0.655	0.01013	-1.245	-0.5845	-0.0893	-2.292	0.7918	0.006721	1.129	3.872	0.3604	0.9531	1.653	0.8198	0.7935	1.088	1.233	1.029	1.448	1.65	-1.081	0.2666	0.2921	0.2232	-0.4739	0.8278	-0.4724	-1.53	-0.7824	-0.4488	0.2935	0.5275	-0.1702	0.6597	0.4842	0.5988	0.6245	0.7343	-0.5926	0.5606	0.3305
GENE183X	HSI075B03	EPS15		-0.1393	-1.423	-0.2391	-0.932	-0.7382	-0.3455	-1.753	-0.5956	-0.3994	0.1298	0.2016	0.4015	-0.8604	-0.1482	-0.1844	-1.025	-0.3864	-0.3723	0.04481	-1.895	-1.171	-1.858	-1.566	-0.3767	-0.3318	-1.109	-1.226	-0.4841	0.387	-1.586	-0.1893	0.3334	-1.227	1.915	0.4901	0.2591	4.237	1.067	-0.4634	0.2686	0.1553	0.5336	1.179	0.7751	1.724	1.342	1.439	-0.52	0.7107	0.9398	0.04923	-0.2099	-0.1527	0.4576	-0.3911	0.02546	0.05109	0.134	0.4586	0.06673	0.3397	0.7856	0.3456	0.7196	0.8444	-0.4584	0.9248	1.023
GENE191X	HSI166B03	MAN1A2		0.3343	-0.6026	-0.6492	0.2263	-0.1246	-0.0197	-1.529	-1.171	-0.7736	1.271	0.9482	0.6823	-1.176	-0.814	0.02877	-1.207	-0.198	-0.01362	-0.8285	-1.691	-1.294	-0.644	-1.22	-0.2912	-0.3262	-0.8705	-1.889	0.2067	-1.176	-1.449	-0.6813	-0.4211	-1.246	1.328	0.7046	0.9194	2.966	0.545	0.1206	-0.02836	0.2283	2.329	0.7783	1.929	1.231	1.5	1.295	0.06474	0.6423	0.8648	-0.09254	-1.066	0.548	-0.6855	-0.8352	-0.5048	0.1787	0.3556	0.2703	0.4881	0.3658	1.558	-0.6225	0.852	0.404	-1.167	0.4465	0.6991
GENE120X	HSI132B02	PDLIM5		0.4712	-0.1324	0.7727	0.3935	0.3	0.2491	-1.28	-0.8708	-1.429	0.07387	-0.7691	0.1003	-1.028	-0.4646	0.6375	-0.7585	0.6473	0.1158	0.6812	-1.15	-1.052	-1.655	-1.239	-0.9081	-0.6988	-1.162	-1.145	0.7487	-0.4768	-2.964	-0.4333	-0.101	-1.184	0.5782	1.996	0.8016	2.777	0.8194	0.837	1.296	0.899	0.8604	1.343	1.966	1.94	0.8725	0.498	0.1922	0.5178	0.2447	-0.008083	-1.411	0.1426	-0.4217	-0.6598	-0.7878	-0.5404	-0.01828	1.225	-0.09442	0.8562	0.2361	0.734	0.1157	-0.2687	-0.9382	-0.4385	-0.4503
GENE188X	HSI116D03	EST		-0.8517	-0.4055	-0.6386	-0.3721	-1.106	-0.9803	-1.654	-2.068	-1.713	0.4602	0.2948	-0.8117	-0.4926	1.25	0.8273	-0.226	0.3696	-0.5878	0.1582	-1.652	-0.5467	-1.166	-0.8908	-0.5403	-0.5428	-1.309	-1.216	0.3044	-0.6697	-1.51	-0.7388	-0.0728	-1.528	0.9993	0.9734	0.704	0.7334	0.411	0.7043	2.118	0.9702	2.043	1.221	1.027	1.687	2.177	1.466	-0.3406	1.068	0.8557	0.1469	-0.7575	1.638	0.2883	-1.132	-0.1429	0.2017	-0.209	0.5144	0.05602	0.401	-0.1131	0.7053	-0.01813	1.136	-0.3275	-0.282	-0.2971
GENE240X	HSI133G04	DKFZP564J0863		-0.1506	-0.933	0.1146	0.6356	-1.234	0.125	-2.152	-1.464	-0.9682	0.6543	0.3926	-0.3994	-0.5776	-0.1232	0.3081	0.1216	0.7346	0.07115	-0.07372	-0.8224	0.2121	-0.7085	-1.571	-0.6905	-0.9088	-1.112	-1.899	0.4921	-0.9141	-1.445	-1.442	-0.5698	-1.562	1.972	1.416	1.568	1.015	0.4385	0.6517	1.392	0.3553	1.73	1.523	2.134	1.54	2.021	1.228	0.3066	0.3173	0.4898	0.3499	-1.209	0.4882	-0.7147	-1.169	-0.5808	0.03333	-0.09978	0.3906	0.1222	0.5462	0.7573	0.2744	-0.7579	0.31	-0.8159	-0.05456	-0.1083
GENE224X	HSI108F04	KLHL11		0.1759	-1.317	0.1557	0.8275	-1.486	0.1804	-2.048	-1.595	-1.155	0.3343	0.3138	-0.7721	-0.7162	-0.448	0.2826	0.1696	0.8044	0.3325	-0.5466	-1.302	-0.498	-1.168	-1.249	-0.4563	-0.8819	-1.274	-2.133	0.9327	-0.2312	-0.8773	-0.4319	0.02472	-1.524	1.361	0.8265	0.7517	0.02383	-0.1533	0.0105	1.475	-0.1016	1.945	1.411	1.175	1.718	1.343	1.698	-0.04158	0.5498	0.5726	0.2019	-0.5196	1.671	-0.532	-1.337	-0.8515	-0.2711	-0.1871	0.5418	0.342	1.353	1.174	0.9215	-0.5062	1.403	-1.225	0.3836	0.4492
GENE226X	HSI001A10	RNF11		0.466	-0.4145	0.5406	0.288	0.1316	0.7273	-1.912	0.2897	-0.8857	-0.6545	-0.9805	-0.0247	-0.4094	0.5178	-0.09527	-0.255	-0.2002	-0.1807	-0.4306	0.0949	-0.7164	-1.913	-2.736	-0.2301	-1.188	-1.812	-2.354	0.1009	-0.2016	-1.454	0.02412	-0.003306	-2.154	0.3825	0.1063	0.3602	0.8068	0.8934	-0.2873	1.069	0.9193	0.2595	1.927	1.393	0.723	0.9513	1.103	-1.385	0.3642	0.5579	0.4953	-1.348	0.4965	-0.6855	-0.8047	0.6212	1.744	0.009093	0.6929	0.4847	0.6578	0.9706	0.7092	1.829	0.628	-0.6603	0.9554	1.084
GENE157X	HSI001A09	PRKAR1A		0.3803	-0.4864	1.301	0.735	-0.5035	-1.094	-2.059	-0.8519	-0.7816	-0.02066	0.2441	-0.2391	-1.279	0.01979	1.125	1.106	-0.3894	-0.61	-0.03473	-1.419	-0.8227	-0.5266	-2.228	0.2372	-1.176	-1.518	-1.464	-0.1877	-0.4722	-2.111	-0.7067	0.09455	-1.891	0.1388	0.4561	1.669	-0.0305	1.225	0.4095	1.015	0.357	1.203	2.057	2.305	0.8338	1.012	1.471	-1.196	0.6152	0.6803	0.4729	-0.599	1.336	-0.474	-0.84	-0.5422	0.1064	0.2714	0.7052	0.4402	0.3506	-0.04157	0.4482	1.329	-0.4826	0.336	0.1996	0.3921
GENE353X	HSI078F12	ZNF192		0.002778	-0.7926	-0.02614	0.5887	-0.7618	-0.4078	-1.26	-0.8494	-1.258	0.7411	0.3017	-1.696	-0.84	-0.5926	0.3672	2.122	0.7356	-0.08848	0.06851	-1.836	-1.942	-1.298	-2.361	0.942	-0.8431	-0.3014	-1.431	-0.8481	0.4697	-1.486	-0.2033	-0.3533	-1.123	0.7029	-0.3831	2.686	1.881	0.3882	-0.9544	0.1381	0.003588	0.8599	1.674	1.233	0.7052	1.188	0.8813	-0.8809	0.2785	-0.01226	0.8477	0.02376	1.13	0.6908	0.2156	-0.7648	-0.02545	-0.6987	0.8727	0.3501	-0.02909	0.5766	0.2184	1.351	-0.07067	-0.2758	0.6914	0.7682
GENE160X	HSI019A03	ZDHHC17		-0.07434	-1.152	0.3116	-0.5979	-1.338	-0.9497	-2.018	-1.079	-0.9557	0.5178	0.7396	-0.5951	-0.7209	0.06057	0.0453	0.2128	0.2814	-1.023	1.003	-1.555	-1.414	0.5577	-0.718	-0.8124	0.07143	-0.445	-1.226	-0.6212	0.5444	-1.75	-0.8062	0.003831	-1.206	0.3373	-0.7814	1.473	1.397	0.8198	-0.7297	0.175	0.1602	0.6627	1.959	1.061	0.7303	1.042	0.5958	-1.708	-0.6748	1.388	1.234	0.6548	0.6307	-0.3326	-1.412	-0.871	-0.9535	0.6416	0.575	0.1631	0.2906	0.9055	0.7711	0.808	2.745	0.2869	1.179	1.484
GENE67X	HSI028H02	DNAJC11		0.7229	-0.09828	-0.409	-0.4832	0.02852	-1.437	-2.025	-1.301	-1.814	-0.3924	-0.5991	-0.6673	-0.858	-0.09108	0.6678	-0.6529	-1.637	-1.226	0.1186	-0.9376	-0.6067	0.3802	-0.2005	0.2358	-0.2415	-0.7169	-0.1085	0.4027	0.5301	-3.29	-0.5733	-0.3868	-1.539	0.8446	-0.442	1.223	1.939	0.7136	-0.3743	-0.6029	-0.9915	0.4024	1.675	0.9704	0.6438	1.311	0.9597	0.3426	0.7338	0.5716	0.8394	1.78	1.615	-0.6974	-1.182	-0.3246	0.2788	0.9707	1.58	-0.07122	0.5686	0.3785	0.4121	1.47	0.6806	0.7605	0.07086	0.155
GENE70X	HSI038D08	FAM46A		0.5438	0.3195	1.489	0.4037	1.245	-1.417	-1.559	-0.3229	-1.225	1.816	0.3622	0.05467	-1.067	-0.02127	0.08032	-0.6037	-0.6784	-0.8526	-1.204	-2.171	0.4801	-0.7623	-1.558	-0.847	-0.4913	-1.365	-1.19	-0.5042	0.005998	0.8614	-1.321	-0.3884	-1.052	0.1988	-0.4382	0.5636	0.1565	0.1935	-0.2596	0.4649	0.3701	0.754	-0.01911	1.571	0.2796	2.1	1.007	1.266	0.6103	0.6955	-0.1748	-0.5356	0.3239	-0.03468	-1.169	-0.6762	0.07708	-0.8799	0.7545	0.9439	-0.09126	-1.066	1.992	3.312	0.3684	0.3417	-0.05192	-0.008746
GENE131X	HSI043C02	ACVR1		-0.3265	-1.496	-1.008	-0.2121	-0.975	-0.69	-0.9569	-0.8446	-1.957	1.004	-0.05153	0.8852	-0.8639	0.3823	-0.8456	-0.03192	0.6865	-0.2975	-0.2116	-0.1565	-0.8154	-2.315	-1.627	0.493	-0.04181	-1.525	-1.276	-0.1826	-0.5787	-0.8905	-0.7159	-0.4976	-0.3054	-0.1831	-0.2207	1.165	2.507	0.9122	-0.1995	1.492	1.3	1.964	0.6544	1.816	0.818	0.9801	1.041	0.6717	0.7902	1.17	0.6575	1.212	2.034	-0.4323	-1.654	-1.063	-0.2941	0.6576	0.503	0.8	-0.7194	-0.05692	0.264	-0.01567	0.1111	-0.6361	0.05929	0.1408
GENE379X	HSI183E12	B2M		0.669	0.4401	-0.2399	0.6096	0.1526	-0.5303	-1.817	-1.597	-0.8057	-0.432	-1.352	-1.096	-1.553	-1.255	0.261	-0.3326	-0.2859	0.3265	0.2406	-1.045	-1.436	-2.203	-1.239	-1.178	-0.09224	0.1082	-1.021	0.4355	-1.647	-1.441	-0.8882	-0.7172	0.3602	0.07995	-0.3655	-0.1432	1.139	0.8899	-0.07408	0.7276	0.728	1.309	1.314	1.403	1.261	1.045	0.7388	1.016	1.587	0.2362	0.8653	1.078	2.849	0.07977	-1.37	-0.5309	-0.2881	-0.467	0.622	1.131	0.9785	-0.0196	0.4075	0.8168	0.1948	-0.3336	0.8431	0.8536
GENE355X	HSI115F12	DNAPTP6		-0.08282	-1.441	0.7975	-1.095	-0.1507	-1.15	-1.633	-1.847	-0.9987	-0.2706	-1.276	-0.5347	-0.9588	0.5633	-0.3306	-1.237	0.1845	0.03626	0.738	0.3385	0.2761	-0.944	0.1703	-0.2369	-0.1495	-0.483	-0.3732	-0.7963	-1.584	-2.152	-0.2606	-1.004	-0.2863	1.945	0.7801	-0.2771	-1.985	0.6212	2.083	1.743	0.652	1.266	0.2745	1.246	0.5302	0.6025	1.604	1.465	1.514	1.208	0.899	-1.189	1.791	-0.1639	-0.3726	0.7931	0.9855	0.6625	-0.6119	-0.8244	-0.4489	-0.2792	0.3686	0.2483	-0.187	0.1743	0.5416	0.5116
GENE272X	HSI182E10	IGFBP3		-0.0646	-1.994	1.374	-1.494	-0.2233	-0.8548	-1.852	-1.75	-0.3601	-0.8269	-1.249	-0.7959	-1.362	0.586	-0.3638	-1.009	0.3559	0.2252	1.21	-0.325	-1.339	-1.429	0.7948	-0.213	0.3183	0.01558	0.09839	-0.3556	-1.09	-2.049	0.2428	-0.3783	0.548	1.72	0.1138	-0.289	-2.786	0.5314	1.635	1.022	0.6997	1.361	0.2786	1.276	-0.2874	0.5406	1.527	1.188	1.395	0.9088	0.6459	0.2414	1.575	-0.03728	-0.2249	1.063	0.3291	0.07029	-0.2678	-0.8164	-0.3383	-0.09798	1.091	0.5095	-0.02141	-0.008547	0.5885	0.4745
GENE359X	HSI183B12	COL2A1		1.802	-0.9555	-0.8168	-1.275	0.8682	1.733	-0.9365	-1.198	-1.508	-0.7369	-1.332	-1.162	-0.8956	-0.5384	-0.1998	-0.3364	-0.8819	-1.604	1.289	1.743	0.3525	0.2986	0.69	-0.6588	0.05498	0.7923	0.1122	-0.8635	-1.285	-1.559	-1.388	-1.097	0.5375	1.526	0.4532	-0.1699	-0.7371	-0.2915	-0.8334	-0.6048	-0.4234	1.278	0.1203	-0.8411	-0.7122	0.003089	-0.9056	2.134	0.2568	1.128	0.3594	1.91	2.194	0.2389	0.8972	1.015	0.5387	0.09559	-0.3693	-0.5954	0.5199	1.339	-0.6033	-0.04089	-0.02413	0.8357	0.543	0.7214
GENE249X	HSI010H04	SPARCL1		0.2077	-1.449	-2.002	-1.57	0.5903	-0.02392	-0.377	-0.1072	0.6974	-1.458	-1.045	-0.6614	-1.251	-0.05503	0.3685	-0.826	-1.119	-0.3772	0.5789	-1.697	0.2555	-0.537	0.8908	0.6674	0.3676	0.8013	1.057	0.5867	0.135	-1.318	1.762	0.7693	-1.396	-2.04	-1.077	-0.6969	-0.3369	0.2383	-0.716	-0.9137	-0.3941	1.853	1.428	0.6971	-0.4013	1.166	-0.5162	-0.8887	1.891	1.472	0.7477	-1.271	0.3475	0.4108	-0.5158	0.1685	0.5179	1.169	1.312	-1.691	0.01523	0.4417	0.6167	0.9004	0.5927	1.122	0.8988	0.9877
GENE145X	HSI011B09	VSIG4		-0.4323	-1.007	-0.9215	-0.9951	-0.8236	-0.358	1.805	1.645	-0.1517	-1.035	-1.221	2.612	0.05406	1.155	-0.4415	-0.7517	-0.5655	-0.8875	-1.401	-0.5213	0.4415	-0.2251	0.126	1.234	0.1266	0.6653	-0.7101	0.9539	-1.177	-0.9425	-0.1004	-0.09933	-0.3977	-1.085	-1.154	-0.53	-1.436	-0.9182	-1.118	-0.5039	-1.035	1.432	0.1746	0.3363	-0.9332	1.912	-0.2384	-0.05505	2.944	1.833	0.1375	-1.131	0.6288	1.097	-0.1645	1.049	0.2536	0.1315	-0.03873	-1.009	-0.1318	0.3552	0.4328	0.07001	0.3053	1.768	0.5034	0.4678
GENE248X	HSI006D10	SEC31L2		-1.049	-1.041	-0.7888	-0.921	-0.05907	0.04752	1.801	1.252	0.942	-1.19	-1.146	1.919	-0.8656	-0.4213	-0.668	-1.008	-0.3703	-1.14	-0.6791	-1.117	0.9512	-0.02774	-0.1225	1.234	0.478	1.557	-0.3607	-0.5251	-0.98	-1.389	0.01978	0.09788	-0.5332	-0.3734	-1.18	-0.9658	-1.219	-1.28	-1.264	-0.3014	-0.742	1.067	-0.0294	-0.3832	-1.226	2.084	0.5155	0.0625	1.745	0.3267	0.2631	-0.7561	0.2698	1.15	-0.2095	0.3674	0.5869	-0.2904	0.05241	-0.7595	-0.1053	1.921	0.3028	0.519	0.8542	0.5622	2.216	2.322
GENE324X	HSI178F05	EST		0.2153	-0.2321	0.2011	-0.1672	0.9325	-1.288	-1.715	-1.28	1.413	-1.979	-1.688	-0.2491	-1.738	-0.4706	-0.9099	-1.141	1.861	0.1381	-0.5083	-0.5532	0.7973	-1.088	-0.6132	-1.252	-0.1692	1.984	0.2439	-0.3703	0.5055	-0.9204	0.4157	1.098	0.9083	-1.578	-1.188	0.7453	2.026	0.6422	0.1736	1.094	0.1468	0.7938	-0.2458	-1.312	-1.252	-0.3872	1.565	0.3288	-0.1023	0.7946	1.514	0.3365	-0.2927	1.444	1.185	-0.3308	0.4555	-1.109	0.459	-0.3474	-1.035	0.1456	0.052	0.5908	0.1981	-0.4164	1.252	1.273
GENE79X	HSI009G08	FOS		0.4597	0.6559	-0.9923	-0.2368	0.3573	-1.036	-0.5643	-0.7342	0.2512	-1.099	-1.135	0.6227	-0.8917	0.8921	-1.227	-0.9031	1.099	-0.7303	-1.148	-0.6407	1.876	-0.418	-0.8484	-0.08875	-0.5062	2.354	0.2794	0.8105	-0.5198	-0.9857	-0.5102	0.5546	1.038	-2.098	-0.3309	0.1723	0.1056	-0.2679	-0.1035	-0.0259	-0.8875	0.947	0.1502	-0.7958	-1.106	0.02908	-0.3677	1.071	1.166	1.065	2.05	-0.5093	0.04894	1.762	1.523	-0.4953	0.9963	-2.216	0.329	-0.7115	-0.2058	-1.472	-0.06709	1.594	0.1797	-0.7526	1.499	1.691
GENE86X	HSI040E08	DUSP1		-0.6212	-0.6669	-0.02278	-0.4657	1.522	-0.5711	-0.05325	-0.5251	0.7504	-1.346	-1.439	0.1469	-1.18	1.705	-1.176	-1.638	1.232	-1.086	-0.911	-0.4116	1.421	-0.7181	0.03894	0.1395	-0.3951	0.7001	-0.1136	-0.02183	-0.631	-1.914	-0.4211	0.4838	0.5645	-1.125	-0.4155	1.284	1.178	0.6197	0.719	1.217	-0.9952	1.489	0.544	-0.882	-1.293	-0.4245	2.068	2.733	0.8327	0.1245	1.417	-1.006	-0.6788	0.9566	0.3162	-0.2712	0.8859	-1.283	0.1523	-0.286	-1.339	-0.3783	0.2474	1.62	-0.4658	-0.8361	0.4485	0.4507
GENE27X	HSI063E01	WBP5		-2.689	-0.6268	-0.9706	-0.8401	0.9297	-1.05	-0.4294	-0.9338	0.548	-1.828	-1.892	-0.7059	-0.02003	0.7515	-0.7243	0.4331	1.112	-1.295	-0.5041	-1.12	-0.4953	-1.283	-0.5371	0.6472	-0.125	1.191	-0.07864	-0.5437	-0.8079	-0.5216	-0.5892	0.5307	0.5201	-0.4947	-0.07478	1.035	2.593	0.166	0.9546	0.7809	0.2324	1.619	0.8519	0.06113	-0.1975	1.07	1.975	1.746	0.3912	0.4579	1.332	-1.01	-0.556	1.567	1.31	0.1173	0.7443	-0.4304	-0.6838	-0.9372	-1.547	-0.5522	-0.4248	0.6941	-0.3386	0.3375	0.5788	0.5798
GENE146X	HSI028F09	TRAK1		-0.4721	-1.538	-0.6003	-0.6525	-0.01633	0.4934	-1.55	-0.7549	-0.9527	1.414	-0.1566	0.2305	-1.54	-0.737	-0.3185	0.2669	0.09548	0.317	-0.2353	-0.657	-1.528	-2.058	-1.098	-1.065	-0.3612	1.041	-0.3729	-1.255	-0.02528	-1.117	2.01	0.892	1.138	0.6776	-0.1443	0.3931	1.777	1.038	-0.05103	0.4628	-0.3123	1.454	0.5025	0.9588	1.313	0.2001	0.5696	0.8484	0.3588	1.064	1.29	-0.4314	-0.07419	-0.8243	-2.257	-1.893	-1.665	0.7282	0.7605	-0.04898	-0.7456	1.387	-0.3546	1.344	0.7916	0.1338	0.9166	0.9961
GENE36X	HSI006B01	TNRC9		-0.2767	-0.9591	-0.599	-1.482	-0.8098	-0.5681	-1.831	-0.2252	-0.9967	-0.2447	-1.571	0.04434	0.144	0.7872	-1.228	-1.741	0.8345	1.147	0.2375	-1.182	-1.044	-0.9868	-1.024	-1.035	-0.2934	0.1476	-0.9451	0.2145	0.3854	-0.7621	0.1674	1.248	1.324	0.8856	0.2847	0.5844	3.206	0.904	0.01404	0.483	-0.57	1.14	1.245	-0.09343	1.7	1.163	0.3074	1.557	0.5473	0.5215	0.4251	-0.6507	-0.2575	-0.7361	-1.703	-0.8761	-1.089	0.9172	1.442	-0.8065	0.5356	-0.01667	-0.425	1.031	1.568	0.7134	-0.601	-0.2255
GENE161X	HSI030G03	C1orf63		-0.7105	-1.374	-1.504	-0.6733	-1.578	-1.019	-1.107	-0.9264	-1.532	-0.511	-1.077	-0.215	-0.7382	-0.2169	-0.1227	-1.142	0.2644	0.1728	0.6348	-2.328	-1.211	-1.141	0.1062	-0.3985	-0.04017	-0.4476	-1.541	0.08982	0.7622	0.07807	-0.5623	-0.04929	0.429	1.093	0.5785	-0.6601	3.75	0.8865	-0.02981	0.09984	0.2504	0.4437	1.609	0.9716	2.577	1.113	0.8174	0.7341	0.0983	0.8841	0.4339	0.4824	0.8648	0.5526	-0.8385	-0.6599	-0.3555	1.192	0.8186	0.1291	0.3558	0.05647	-0.7587	0.7819	1.092	-0.203	0.1336	0.3366
GENE223X	HSI098H10	SLC25A27		1.36	-1.184	-1.04	-1.71	0.4301	1.271	-0.8183	-1.107	1.003	-0.4572	-0.5455	-1.168	-1.58	-0.8585	-0.6974	-0.6762	-0.9198	0.1077	0.8346	-1.024	-0.8958	-0.5137	-0.4425	-1.264	0.1281	-0.4988	0.5755	-1.346	0.1509	-1.077	-0.6633	-0.4455	-0.4678	0.5905	0.05845	0.5427	0.353	1.984	0.9594	0.3264	0.5298	0.8723	0.8755	0.5483	2.41	1.675	0.8366	0.4664	0.5564	0.4328	-0.2917	-0.6734	0.1906	0.4643	-0.08967	-0.8687	-1.896	-0.4901	2.316	-0.7671	-1.122	1.371	-0.9666	0.2251	1.967	1.172	0.397	0.5854
GENE360X	HSI001A06	RGS2		-2.086	-1.686	-0.9023	-1.259	0.7531	-0.8293	-0.5839	-0.3453	-0.2911	-1.1	-1.012	0.2137	-1.108	1.901	0.2447	-0.3139	-0.309	1.195	-0.5204	-0.6807	-0.7582	-1.771	-1.071	-0.1009	0.05592	0.2516	-0.04904	-0.7479	2.115	-1.153	-1.094	-0.1306	0.7667	-0.05433	0.1227	0.5252	3.395	0.6102	1.008	1.349	0.1574	1.072	0.5699	1.075	1.191	1.244	1.665	1.111	-0.2369	0.5813	0.5711	-0.8794	-0.289	0.7603	0.3132	-0.5117	-0.4861	-0.7746	-0.4807	-0.9164	-0.9102	-0.4973	-0.02179	1.593	0.2972	-0.2926	-0.2268	-0.2279
GENE263X	HSI023C04	PDZRN3		-1.061	-1.557	-2.075	-1.171	-0.3201	-1.172	-0.9712	0.1792	-1.309	-1.139	-1.469	2.093	-1.813	-1.326	-0.9077	-0.4741	-0.3517	-0.4696	0.2167	-0.1413	0.2335	-1.713	-0.7655	1.386	0.7076	-0.6202	-0.6909	-0.6046	1.292	-0.6544	0.7167	-0.3232	-0.3305	-0.9795	-0.4868	-0.2358	1.852	1.001	0.1931	0.3612	1.267	0.3517	0.533	0.1793	0.5111	1.895	1.759	1.223	0.1662	1.972	1.556	-0.2184	-0.538	0.51	0.2356	-0.6618	-0.2125	0.8466	-0.4232	0.5237	-0.1116	0.6999	-0.7202	0.1093	0.5989	0.6601	0.9976	1.192
GENE185X	HSI077F09	EGR2		-0.5331	-1.656	-1.172	-0.8256	0.7801	-0.8789	-1.748	-0.5936	-1.025	-0.5051	0.1921	0.9265	-0.916	0.07102	-0.1828	0.01168	0.2005	-0.2526	-0.5749	-0.5709	-0.02614	-0.6666	-1.664	-1.555	0.4301	0.4649	-0.6425	-0.371	-0.05795	-1.071	-0.8048	0.5634	-0.9433	-0.1363	-0.9355	0.6113	2.719	1.324	0.03007	1.168	-0.1852	-0.6051	0.07277	-0.5243	-0.9917	2.282	1.602	0.7196	0.4364	0.6013	1.709	-0.8376	-1.453	-0.5521	0.06552	1.031	1.297	-1.084	1.269	-0.4217	-0.2261	1.405	0.3468	1.671	0.8521	-0.4104	1.543	1.205
GENE289X	HSI024C11	SOCS2		-1.51	-1.22	-1.576	-1.281	-0.6558	-0.9131	-0.7673	-0.4441	-0.5566	1.06	0.4439	-1.251	-0.4219	0.7257	-0.3716	1.919	0.7231	1.265	-0.8654	-0.9587	0.3704	0.08985	0.4454	-0.8619	-0.8225	-0.17	-0.8953	0.1934	0.6049	0.649	-0.1619	0.4709	-0.1997	3.507	-0.4256	3.573	2.586	0.1389	0.4736	0.2013	0.1257	0.1307	0.6101	0.6053	1.567	0.3998	0.487	0.2323	0.3482	-0.3546	-0.4471	-0.08742	0.06473	-0.3612	-1.145	-0.6242	-0.4143	-0.4464	-0.9019	-0.637	-0.3467	-0.5752	-0.95	0.2962	-0.04862	-0.7839	0.04088	0.1056
GENE177X	HSI039B03	PLCG2		-1.581	-2.005	-1.626	-1.568	1.105	-1.779	-0.9319	-0.6846	-1.329	0.6703	0.1888	0.7618	-1	0.7928	-0.4389	-0.535	1.469	-0.6421	1.772	-1.22	-0.392	-0.129	0.7988	-0.4205	-0.3938	0.07705	-0.7205	-1.513	-0.391	-1.001	-1.2	-0.4526	3.043	0.8524	-0.6747	0.7918	1.027	0.1409	0.07884	-0.1628	-0.624	1.12	0.9482	0.7939	0.4693	0.9851	1.581	-0.273	0.4852	0.5208	0.4977	1.68	1.428	0.9316	0.6099	0.04822	0.1469	0.6433	-0.7117	-1.005	-1.104	-0.1368	-0.4206	0.9974	-0.2504	-0.5391	0.214	0.1864
GENE345X	HSI182C05	ATF3		-2.352	-0.472	-0.4174	-1.843	1.176	-1.383	-0.9032	-0.7615	0.4419	0.07175	-0.3267	0.2321	-1.832	0.834	0.7536	-0.1901	0.6208	0.1454	-0.5496	0.9906	1.363	0.6992	0.4386	-1.5	-0.4056	0.4452	-0.8157	0.7496	0.5286	-0.7905	-1.232	2.599	-0.1295	1.261	-1.324	1.228	-0.3326	-0.3927	-0.3092	1.677	-0.2352	1.072	0.2869	0.3228	-1.11	0.8231	1.497	1.187	-0.4595	0.1491	1.824	-0.7358	-0.2877	0.6203	0.521	0.301	0.15	-0.7267	-0.7547	-1.823	-0.5799	-0.4772	-0.01863	1.313	1.477	-0.5838	-0.7825	-0.9626
GENE378X	HSI181A12	GUCY1A3		1.422	-0.1769	0.0757	-0.8439	-1.147	-1.14	-1.203	-1.312	-0.9996	-0.5576	-0.3459	-1.37	-1.193	-0.427	-0.6661	-0.5379	0.6878	-0.2006	-0.4238	-1.277	-0.1466	-1.738	-1.584	-0.858	-0.3898	-1.067	-0.7838	-0.6534	-0.2423	-0.5934	-0.5423	0.004742	-0.1609	-0.3256	-0.3915	0.5985	2.075	0.639	0.4619	1.371	0.9936	0.354	1.02	1.824	1.107	1.54	0.7535	0.5046	0.9711	2.083	0.1703	-1.809	-0.8876	1.449	1.813	0.4995	1.193	0.913	1.848	-0.6755	-0.5819	-0.8845	0.9025	0.806	-0.1161	0.1885	-0.1336	0.1145
GENE299X	HSI111A11	MYH10		1.374	-0.2555	0.1449	0.783	0.3205	-0.8125	-1.218	-1.352	0.07931	-0.5152	-1.204	-1.352	-0.9496	-0.02956	-1.537	0.2011	0.1727	0.04598	-0.4781	0.553	0.594	-1.722	-1.473	-1.062	-0.6258	-1.21	-1.254	0.1947	-0.9823	-1.391	-1.194	-0.1683	-0.8717	0.04464	0.3506	1.522	1.515	0.9825	0.7145	0.7462	0.4252	1.652	0.6494	0.4215	0.7064	2.111	1.041	2.107	1.02	0.6787	-0.3485	-2.812	-0.7961	0.005979	-0.07413	-0.495	-0.5762	-0.1003	1.731	0.618	0.6391	-0.3224	0.5713	0.9374	0.4141	-0.2146	0.7215	0.609
GENE244X	HSI102C10	CYYR1		-1.525	-1.75	-0.4569	-1.112	-0.4679	-0.4561	-1.913	-1.281	0.01492	-0.2264	-0.19	-1.214	-0.9521	0.6046	-0.8343	-1.079	0.1199	0.8754	-0.3804	-0.8768	-0.932	-1.238	0.4831	-0.5437	-1.098	-0.8568	-0.2658	-0.5975	-0.02364	-0.4025	-0.4358	0.6682	-1.027	-0.4888	-0.1385	1.482	2.249	1.839	1.248	0.6391	1.175	-0.186	1.127	1.412	1.147	2.39	1.457	0.3041	1.89	0.1375	0.1356	-1.925	-0.2718	1.184	1.373	-0.1297	0.009642	0.3419	0.6383	-0.6741	-0.3491	-0.1291	1.205	0.8754	-0.2029	-0.1451	-0.07657	-0.1726
GENE243X	HSI098E04	CYYR1		-0.8729	-1.612	-0.4975	-0.8025	-0.2569	-1.177	-2.555	-2.018	-0.5312	-0.3518	-0.3892	-1.27	-0.5946	0.549	-0.7117	-0.7034	0.02688	0.609	-0.4325	-1.393	-0.5826	-1.129	0.3629	-0.2311	-1.146	-0.8352	-0.5064	-0.8615	0.2383	-0.5308	-0.4966	-0.1017	-0.6392	-0.4029	-0.436	1.252	1.742	1.603	0.9099	0.4278	1.092	-0.08129	1.06	1.892	0.8303	1.433	1.448	0.169	1.709	1.164	0.5831	-1.684	-0.411	1.852	2.002	0.001197	0.2998	0.821	0.3606	-0.2848	-0.1772	-0.01101	1.498	0.9476	0.07705	-0.1656	-0.1035	0.02692
GENE104X	HSI183G08	RGS1		1.179	-1.393	-0.2599	-1.07	0.5497	-1.21	-1.582	-0.6206	-0.9898	-0.4445	0.07404	0.7169	0.5234	2.581	-1.025	-0.9175	0.8736	-0.4547	-0.7042	-1.214	0.3664	-0.02081	-0.1617	1.136	0.2476	-0.4881	0.3442	0.206	-0.488	-1.508	-0.6409	0.544	-0.3701	-0.6473	-1.148	0.4249	2.079	0.09936	-0.9179	-0.2858	0.6031	0.8522	1.278	-0.03845	-1.085	0.9541	-0.115	-0.05091	0.2702	1.02	1.998	-1.233	-0.8524	2.351	1.494	0.1275	1.476	-0.2608	-0.009837	-0.9656	-1.148	-2.073	1.372	1.095	-0.1237	0.001782	-0.1757	-0.1424
GENE1X	HSI009F07	A2M		-0.02527	-1.73	-0.5973	-0.9604	0.1821	-1.099	-0.9472	-1.36	-0.1798	-1.388	-0.522	-0.466	-0.2838	0.6688	-0.6222	-1.607	-0.6505	1.06	-0.7312	0.8333	1.47	-1.106	0.7395	-0.01097	-0.2472	-0.1326	0.3787	0.0862	-1.082	-0.9494	-0.1173	-0.2583	-0.02078	-1.235	-0.5374	0.4809	1.632	1.389	0.4972	-0.2384	0.1382	1.441	0.1134	2.124	0.2796	1.401	0.663	1.649	1.504	0.4188	0.4969	-1.484	-0.1049	2.418	2.45	-1.284	0.8019	0.2724	1.058	-1.246	-1.285	-0.8711	0.2817	-0.433	-0.6258	-0.1659	-0.09193	-0.2299
GENE361X	HSI011E06	GEM		-1.581	-1.348	-1.059	-1.129	0.2469	-1.331	-1.028	-1.003	-0.5344	-0.7165	-0.5637	-0.5493	-1.289	-0.03681	-0.05482	-0.6182	-0.4813	0.2362	-0.2368	-0.4769	1.338	-1.37	-0.9759	-0.4396	0.1684	-0.5806	-0.508	-0.2488	-0.63	-0.5924	-0.5672	0.8571	-0.4425	-0.7066	-0.4382	0.3986	1.306	1.846	-0.2364	0.1749	0.105	3.022	1.713	0.8509	-0.2139	1.523	0.7178	0.4317	1.069	1.795	2.054	-1.828	-0.3179	1.423	1.726	-0.4516	0.1558	0.4268	-0.4304	-0.7943	-0.1797	-0.2075	0.07118	1.908	-0.4559	-0.1234	0.5421	0.6678
GENE310X	HSI008H11	CD36		-0.6888	-1.319	-1.231	-1.203	0.4772	1.25	-1.2	-0.9273	0.6846	-0.5599	0.203	0.708	-0.3967	-0.8788	-1.028	-0.9497	-0.07556	-0.4559	-0.4832	-0.7143	0.216	0.1044	1.406	-1.158	0.5064	-1.03	-0.5436	-0.1674	0.2377	-0.2705	-0.5303	-0.1291	-1.241	-1.153	-0.1763	0.963	0.0457	0.5611	0.4644	-0.5454	-0.7513	0.9968	1.655	-0.7199	0.9868	-0.6316	0.7064	0.5344	3.108	0.1714	1.548	-0.7791	1.76	1.009	0.04626	-1.477	-0.1331	2.05	0.3455	-0.8649	-1.445	0.8969	0.2164	0.4583	2.364	0.9618	-1.175	-0.6101
GENE116X	HSI071B08	ADH1B		-1.458	-0.9174	-1.583	-1.18	0.1976	-0.9704	-1.103	-1.1	-0.1622	0.5821	0.7442	0.7641	0.4478	-0.9232	-0.9501	-1.195	-0.1674	0.1439	-0.905	-0.6719	-0.1898	0.2711	1.596	-0.3932	-0.2542	-0.4814	-1.066	0.3876	0.1958	1.212	-1.067	-0.5472	-1.537	-0.5536	-0.6319	1.675	0.3375	1.1	1.458	-0.4397	-0.3742	0.06793	1.051	-0.8095	-0.1253	1.829	1.542	1.473	2.227	0.5044	1.025	-0.6179	1.508	0.5177	0.6374	-0.2926	0.1121	2.204	1.721	-1.262	-1.616	0.505	-1.145	-0.2488	0.0357	-0.2892	-0.5997	-0.2465
GENE101X	HSI181E02	MID1		-2.055	-0.8468	-1.556	-1.406	-1.017	-0.8266	-1.13	-1.019	-0.562	-0.1034	-0.5805	-0.7451	-0.8373	-0.4933	-0.4791	-1.007	-0.3808	-0.2758	0.5364	-0.8659	-0.02401	-1.776	-0.6813	-0.3771	0.1318	-0.4943	-0.2682	-0.2905	-0.1113	-0.1166	-0.5697	-0.1449	-0.5118	-0.3154	-0.6036	0.598	0.6004	0.533	-0.1139	-0.7776	0.4642	0.8119	1.208	0.6908	0.4978	2.03	1.406	0.6308	0.6924	1.085	-0.03331	1.314	1.477	3.272	3.654	0.7386	0.9803	0.4604	-0.03532	-0.5965	-0.6456	0.5104	-0.06734	0.2397	0.1877	0.121	0.00203	-0.1325
GENE384X	HSI029F12	TRIM2		-0.2321	-0.04782	-1	-0.2795	-0.5101	0.8916	-0.442	-0.2689	0.2357	-0.4878	-1.249	1.084	-1.982	-1.472	-0.7522	-0.7612	-0.8699	0.4068	-0.3998	-1.391	-1.237	-2.089	-1.097	-0.2659	0.06566	-0.5533	-0.7406	-0.9695	0.4416	-1.354	-0.4544	0.2478	-0.6809	-0.02635	-0.6152	0.3661	0.07534	0.6859	0.5691	0.07042	1.058	0.9002	0.659	0.5222	0.276	-0.2116	0.9769	-0.2585	1.222	0.901	-0.5212	1.796	1.833	3.027	3.362	-0.4517	-0.2951	-0.08671	0.5481	0.2968	-1.282	0.5341	0.85	0.9274	0.3398	0.01026	0.5687	-0.4135
GENE205X	HSI116G09	RBPMS		0.1161	-0.9264	-0.2367	0.2565	-0.443	0.2063	-0.76	-0.3942	-0.1389	0.122	-0.4999	0.6983	0.08342	0.3767	-0.3863	-0.2975	0.5145	0.1248	-0.5459	-1.474	-1.052	-0.6454	-0.1118	-0.8241	-0.7716	-1.426	-1.274	-0.7316	-1.201	-1.628	-1.134	-0.8082	-2.05	1.626	1.583	1.189	1.328	0.698	1.588	1.016	0.1519	2.018	0.5156	1.305	1.725	2.903	1.104	0.9291	0.5242	0.3574	-0.2463	-2.535	-0.4883	-0.587	-1.485	0.3209	0.8976	0.65	0.7699	0.0323	-0.487	-0.1356	0.2337	-0.1069	0.1471	-0.07726	-0.06437	-0.139
GENE138X	HSI142G02	PIP5K2A		-1.749	-1.344	-1.044	-0.3008	0.381	0.4893	-1.722	-1.531	-0.5304	0.4148	0.1272	-0.05474	-0.2994	0.3723	-0.1364	0.205	0.2292	-0.4048	0.1104	-0.1727	0.5025	-0.6025	-0.6495	-0.8863	-0.303	-0.8809	-0.7281	-0.917	-1.072	-1.153	-1.396	-0.8265	-1.308	1.802	1.395	1.54	1.794	1.479	0.9331	0.4499	0.2981	1.338	0.7524	1.473	1.397	2.713	0.6934	1.603	0.3739	0.7095	0.6008	-1.684	-1.118	-0.01997	-1.005	0.4142	1.619	0.5322	-0.7569	-0.7125	-0.5104	0.9067	-0.4896	0.001359	-0.6872	-0.524	-0.06022	-0.07261
GENE172X	HSI149A09	IPO8		-0.5599	-1.075	-1.026	-0.1033	-0.2349	-0.4739	-0.8023	-0.6513	-0.831	0.05911	-0.6114	0.4517	-0.1133	0.6975	-0.000546	0.2557	1.031	-0.2981	-0.05678	-2.135	0.7444	-1.254	-1.534	-0.5646	-1.019	-1.191	-1.061	-0.3819	-1.251	-1.716	-1.213	-0.6984	-1.574	2.752	1.065	2.12	0.6881	1.355	0.4736	0.5882	0.8877	0.9616	1.158	2.218	1.193	1.963	1.304	0.3812	0.3938	0.425	0.5983	-1.227	0.6051	-0.1688	-0.3469	0.4418	1.367	0.2729	-0.2291	-0.358	-0.07921	0.1536	-0.5021	0.429	-1.112	-0.401	-0.01732	-0.1634
GENE376X	HSI169G06	LOC389702		0.06155	-0.9016	-0.6567	0.1093	-0.5304	-0.2536	-1.796	-0.948	-0.6393	0.7366	0.4308	0.02779	-0.04115	0.68	0.4707	0.2723	0.8616	0.5275	0.07116	-1.703	0.09654	-1.532	-1.422	-1.507	-0.5921	-1.095	-1.335	-0.5265	-0.7086	-1.5	-0.9382	-0.1835	-1.917	1.069	1.682	2.192	1.907	0.5866	1.063	1.665	0.948	1.365	1.232	2.029	1.674	1.903	0.6937	-0.06326	0.2443	0.7918	0.5639	-1.487	-0.01007	-0.1876	-0.5829	-0.4248	-0.1875	0.134	0.2687	-0.2674	-0.3652	-0.05841	0.1452	-0.1361	-1.069	-0.7557	-0.04407	-0.1393
GENE375X	HSI149E12	LOC286170		-0.07651	-0.9465	-0.6664	0.03829	-0.7563	-0.07433	-1.133	-1.009	-0.9004	0.7792	0.1336	0.4342	-0.8788	-0.2957	0.6031	0.4245	0.6801	-0.3169	-0.542	-1.1	0.7673	-0.7274	-1.202	-0.5644	-0.8809	-1.479	-0.9891	-0.607	-1.042	-1.682	-1.26	-0.8222	-1.818	2.214	1.97	2.425	1.479	0.6736	0.6837	0.7192	0.7892	0.2859	0.3436	2.046	2.176	2.189	0.6906	0.2531	0.2897	1.207	0.2127	-1.451	-0.321	-0.8514	-0.9611	0.2679	0.5498	0.8356	0.4263	-0.1992	-0.1992	0.4808	-0.2187	-0.3068	-0.6581	-0.2264	0.08514	0.01056
GENE394X	HSI150F06	EST		-0.003656	-0.269	-0.4188	-0.5134	-0.5717	-0.9424	-0.9641	-0.889	-0.1741	0.1313	-0.3584	1.005	0.1343	0.4113	-0.1339	-0.04324	0.4366	-0.2499	0.6074	1.127	2.448	-0.9992	-1.572	-0.3681	-0.1444	-1.269	-0.7615	-1.32	-1.384	-0.7332	-2.026	-1.006	-1.018	0.9811	1.85	1.835	0.1751	0.8984	1.22	1.414	0.7694	0.9084	1.088	1.685	0.7683	1.853	0.1436	1.878	0.1625	0.2977	0.5406	-1.999	-0.7473	-0.6775	-0.4289	0.7475	1.314	-0.1629	-0.658	-0.9051	-0.8231	-1.064	-0.5409	0.3578	-0.9526	-0.2491	-0.4919	0.6461
GENE358X	HSI137H12	LOC401152		-0.5649	-0.9869	-0.7279	-0.6731	-0.6307	-0.02108	-0.834	-0.5136	-0.824	0.2166	-0.1156	0.03204	-0.2226	0.4069	-0.007882	0.001309	0.8536	-0.5682	0.4661	-0.2129	1.19	-1.08	-0.9767	-0.5624	-0.2328	-1.629	-0.8851	-0.1856	-0.8227	-1.177	-2.096	-1.198	-1.732	2.137	2.027	2.648	2.227	0.5413	1.626	1.879	1.292	0.4974	0.3768	1.614	1.141	2.337	0.368	0.1265	-0.06079	0.4131	0.2074	-1.058	-0.05861	-0.3026	-0.2371	-0.1209	0.6185	0.152	-0.5036	-0.8005	-0.4762	0.08364	-0.1503	-0.2088	-0.5641	-0.444	-0.4357	-0.5752
GENE60X	HSI158A01	LRRC37A		-0.5292	-0.7205	-0.4292	-0.4689	-0.7825	0.07063	-1.51	-0.242	-0.4144	-0.6487	-0.8387	0.1893	0.3028	0.3479	-0.776	-0.8357	0.6213	-0.3541	0.534	0.2661	1.553	-0.7674	-0.8516	-0.2125	-0.5906	-1.802	-0.7918	-0.2921	-0.6853	-1.092	-1.677	-0.5018	-2.012	2.336	1.823	1.78	1.389	1.517	1.579	0.8172	1.346	1.385	0.9956	1.928	1.511	2.415	0.7396	0.9376	0.1004	0.2087	0.1862	-0.7835	-0.1652	-0.6623	-0.835	-0.339	0.3831	-0.04723	-0.6608	-0.5902	-0.4663	0.05952	-0.1813	-0.5316	-0.96	-0.5838	-0.3023	-0.3884
GENE338X	HSI134G11	TGOLN2		0.8562	0.1709	0.1714	0.2614	-0.4144	-0.8121	-2.015	-1.775	-0.8681	0.06725	-0.4166	0.02553	-0.3767	0.2511	-0.1844	-0.1979	-0.1049	0.2776	0.1118	0.6637	1.73	-0.8337	-0.8865	-1.383	-0.879	-1.4	-1.241	-0.1232	-0.9318	-1.184	-2.145	-0.8366	-1.436	1.774	1.548	1.597	0.7998	1.073	1.041	0.9685	0.1596	1.635	1.047	1.947	1.281	2.41	0.861	0.6187	0.7094	0.3963	0.3716	-1.778	-0.5241	-0.5231	-0.6598	-0.4811	0.03522	0.1331	0.893	0.04582	0.5798	0.06412	0.204	-0.4519	-0.4527	-1.051	-0.1631	-0.2503
GENE301X	HSI131G11	EST		0.315	-0.7436	0.2638	0.5001	-0.9408	-0.3664	-1.056	-1.467	-1.186	-0.1428	-0.0001657	0.2446	0.2043	0.4009	0.2187	-0.2908	0.4804	-0.2562	-0.1963	0.8996	1.454	-0.1262	-0.7437	-1.156	-0.8342	-2.309	-1.113	-0.1632	-0.9941	-1.793	-2.122	-0.6115	-2.036	2.121	1.73	1.698	0.5935	0.9201	1.636	1.14	0.3609	1.344	0.9482	1.744	1.419	1.839	0.6985	0.97	0.5001	0.7395	-0.1409	-1.16	0.2343	-0.9034	-1.112	-0.5839	0.1365	0.2934	0.4818	-0.177	0.01382	-0.1368	0.2617	-0.3724	-0.06935	-0.6085	-0.4504	-0.4444
GENE31X	HSI133G07	ATP9B		0.8573	0.09424	-0.04021	0.5289	0.1695	-0.02214	-1.26	-0.9262	-0.6987	-0.07403	-0.7137	-0.6082	-0.7871	-0.02531	-0.02473	-0.5808	0.4441	-0.494	0.02491	-0.05561	1.494	-1.43	-1.155	-1.245	-0.7638	-0.9843	-0.8775	-0.5462	-1.07	-1.83	-1.659	-1.24	-1.915	1.301	1.242	1.667	1.928	1.23	1.089	1.379	1.295	0.8404	0.7074	2.368	1.342	2.016	0.5587	0.1534	0.3862	0.4084	0.6861	-1.569	-0.9438	-0.8238	-1.226	-0.4202	-0.2219	-0.2812	1.16	0.3808	0.3237	0.4677	0.6694	0.05698	-0.1554	-0.7353	0.06018	0.07315
GENE122X	HSI148B02	DDX17		0.3584	-0.8835	0.3637	0.4395	-0.3167	-0.6218	-1.772	-1.439	-0.3217	0.629	0.09823	0.3574	-0.6343	0.2132	-0.2863	-0.1836	0.08029	-0.1272	0.369	-0.2973	1.062	-1.091	-1.122	-1.506	-1.402	-1.365	-1.046	-0.166	-0.4091	-2.219	-1.386	-0.1526	-1.81	1.583	1.761	1.863	1.921	1.671	1.363	0.4688	0.1089	0.3315	1.347	1.68	1.725	1.68	0.8282	1.036	0.6014	1.051	0.1141	-1.586	-0.4101	-0.7156	-0.4514	-0.5663	-0.4909	0.542	0.4515	0.3446	0.229	0.2718	-0.3132	0.2159	-0.7912	-0.6255	-0.3695	-0.2805
GENE169X	HSI133E03	EST		-0.3635	-0.8178	-0.4817	0.3868	0.1343	-0.1192	-0.7102	-1.221	-1.111	0.5608	-0.2944	-0.1688	-0.8319	-0.2183	-0.06874	-0.03013	0.08783	-0.04696	0.275	-0.05842	0.4783	-0.8036	-1.048	-1.242	-1.046	-1.397	-1.394	-0.3156	-1.23	-2.11	-1.424	-0.5382	-1.848	1.905	2.347	1.547	-0.4199	1.254	1.576	1.554	0.4357	1.716	1.234	1.799	1.617	1.97	0.4283	0.8332	0.8317	0.8475	1.009	-1.859	0.001238	-0.01311	0.1592	-0.6988	0.3673	0.2839	0.211	-0.4416	-0.03346	0.06913	-0.3985	0.0619	-0.2013	-0.6505	-0.1624	-0.1613
GENE166X	HSI046G09	NDRG1		-0.1555	-1.398	-1.013	1.059	-0.6027	-1.751	-1.484	-1.398	-0.3139	0.4396	0.8749	-0.1936	-0.8492	0.3419	0.9906	0.1982	0.1305	-0.234	-0.7245	1.083	0.09705	-0.8192	-0.2875	-1.586	-0.7019	-1.331	-1.333	-0.4038	-1.403	-1.723	-1.725	-0.1796	-0.9557	1.897	0.9634	1.625	1.599	1.198	0.8967	2.156	0.1148	1.528	-0.1055	1.858	1.001	0.9308	1.103	1.601	0.5827	0.1451	0.5225	-0.9665	-0.1399	0.1751	0.3799	-0.2714	-0.255	0.003501	1.064	0.8206	0.0002983	-0.6898	-0.7573	-0.0729	0.3198	-0.3576	-0.8455	-0.6719
GENE281X	HSI099B05	LAMP1		0.4421	0.1375	0.1208	0.9372	-0.2864	-1.51	-1.165	-1.111	-1.516	0.2342	0.04669	-0.4271	-0.9012	0.711	-0.9202	0.6102	0.1019	0.05906	-0.01226	0.254	1.457	-1.049	-0.9025	-1.436	-1.132	-2.15	-0.4959	-0.3497	-0.9248	-1.104	-1.928	-0.4195	-0.9796	1.519	1.284	2.616	1.55	0.7937	0.7076	0.7553	0.8484	1.24	0.8287	1.877	0.8943	2.738	0.5131	0.6858	0.5342	0.2241	0.1194	-1.2	0.4264	-0.1584	-0.7325	-0.5761	-0.2703	-0.08447	0.4576	0.5268	-0.1593	-0.8398	0.1312	-0.9241	-0.9817	0.3046	-0.01135	-0.02615
GENE11X	HSI099B07	LAMP1		0.3344	0.0639	0.06621	0.9614	-0.3017	-1.378	-1.083	-1.247	-1.525	0.4066	0.1548	-0.4021	-0.9834	0.4822	-0.8757	0.5492	0.2034	-0.016	-0.05664	0.238	1.492	-1.12	-0.8241	-1.504	-1.06	-2.064	-0.4806	-0.4458	-1.138	-1.428	-1.528	-0.5601	-1.135	1.464	1.436	2.812	1.661	0.8714	0.8316	0.6595	0.743	1.155	0.8354	1.882	0.9554	2.36	0.434	0.7019	0.5818	0.885	0.0416	-1.148	0.6777	-0.2532	-0.7811	-0.5713	-0.303	0.02431	0.4754	0.4663	-0.1694	-0.7392	0.01121	-0.8658	-0.9389	0.02343	-0.01227	-0.004208
GENE153X	HSI159D03	EST		-0.567	-1.262	-1.249	-0.1179	-0.845	-0.2259	-1.356	-0.908	-0.8675	0.6415	-0.4079	0.2122	-0.6501	1.065	-0.513	-0.03474	0.8476	-0.02299	-0.2793	-0.3373	2.054	-2.341	-1.172	-1.138	-0.4137	-1.509	-0.7092	-0.1419	-0.494	-1.182	-1.2	-0.3847	-1.098	1.642	1.634	1.897	-1.133	0.6168	0.4041	1.392	1.87	0.4689	0.5242	1.922	1.25	2.017	0.7488	0.3898	0.2679	0.2568	0.6101	0.9841	2.245	-0.4669	-1.247	-0.3207	0.3247	-0.09579	-0.2893	0.08483	-0.06301	-0.2421	0.1901	-0.7156	-0.4287	0.1222	-0.148	-0.1067
GENE420X	HSI158G06	MCF2L		-0.4309	-1.176	-1.038	0.1403	-0.6822	-0.0747	-1.54	-1.072	-0.9969	0.7718	-0.1132	0.2356	-0.5079	0.9048	-0.3452	0.2911	0.7972	0.2557	-0.09784	-0.3493	1.955	-1.764	-1.52	-1.168	-0.773	-1.67	-1.066	-0.1389	-0.6994	-1.387	-1.376	-1.074	-1.361	2	1.611	2.252	0.6679	0.7837	0.5937	1.274	1.435	-0.1115	0.8666	1.917	1.354	1.969	0.7604	0.3675	-0.08279	0.499	0.5184	0.2396	1.517	-0.6719	-1.398	-0.3038	0.2733	0.04149	0.1478	0.07909	0.1373	-0.1682	-0.2811	-0.1212	-0.9145	-0.1386	-0.02957	-0.01208
GENE61X	HSI158G07	LOC338328		-0.4738	-1.332	-1.09	-0.1557	-0.8196	-0.5813	-1.345	-1.218	-1.149	0.7109	-0.137	0.194	-0.6631	0.8076	-0.5035	0.4013	0.8365	0.2475	-0.1641	-0.7184	1.918	-2.019	-1.38	-1.057	-0.7751	-1.561	-1.055	0.1647	-0.556	-1.299	-1.452	-0.3383	-1.343	2.05	1.43	2.242	0.6298	0.781	0.4374	1.225	1.518	0.8006	0.7283	1.922	1.293	1.939	0.6962	0.3418	0.3501	0.565	0.5112	0.4271	1.531	-0.79	-1.436	-0.4966	0.008664	0.1309	0.07092	-0.07039	0.1427	0.1555	-0.205	-0.3548	-0.4723	-0.1302	-0.02024	-0.04409
GENE356X	HSI121B06	XRRA1		-0.4126	-0.5236	-0.2791	-0.2712	2.372	-0.157	-0.8983	-0.6279	-0.9472	0.4999	-0.05532	0.7366	0.006558	0.4041	1.736	-1.081	-0.0148	0.6339	-0.2927	-1.005	-0.5306	-1.217	-1.178	-0.6782	-1.104	-0.9127	-0.9982	-0.3974	-1.489	-2.254	-1.365	-1.05	-1.713	1.198	1.753	0.667	0.654	-0.3752	0.6614	0.4383	-0.4823	1.118	1.306	2.568	1.354	1.321	1.592	0.2842	0.6532	0.5965	0.6562	-1.718	0.3245	-0.3336	-0.6303	-0.5221	0.5571	0.3122	-0.1431	-0.1183	-0.2592	0.9295	0.3535	1.451	-1.041	0.2627	-0.06468	-0.2616
GENE321X	HSI146B05	EST		-0.3594	-0.4129	-0.3707	-0.1975	2.13	0.2519	-0.9869	-0.8973	-1.061	0.6771	-0.4896	0.6968	-0.01291	0.3935	1.025	-0.9096	-0.1826	0.4377	0.1206	-0.9297	0.8936	-0.5605	-1.027	-0.9056	-1.12	-1.016	-0.8205	-0.5991	-1.458	-2.366	-1.553	-1.473	-1.518	1.364	1.85	1.018	1.267	0.2387	0.7017	0.5365	-0.5539	1.302	1.044	2.415	1.205	1.39	1.217	0.6161	0.6901	0.5457	0.4275	-1.859	0.1193	-0.4521	-0.2738	-0.2824	1.125	0.226	-0.6817	-0.2613	0.1269	1.019	0.1293	0.8697	-1.197	-0.952	-0.1446	-0.1851
GENE419X	HSI156C06	EST		-0.3551	-0.1043	-0.09378	-0.2868	-0.29	-1.727	-1.402	-1.056	-0.7735	0.5493	0.09071	-0.0175	-0.613	0.3525	0.8175	-0.3955	1.352	-0.1321	0.4556	0.8881	0.7019	-1.662	-1.176	-0.9679	0.03326	-1.639	-1.364	0.3076	-0.5511	-1.727	-1.618	-0.9013	-0.9014	0.8175	1.41	1.579	-0.9469	0.5096	1.32	2.075	1.522	0.09657	0.8822	2.434	1.133	2.619	0.4102	1.01	0.6972	0.2823	0.4669	0.1952	1.056	-0.05487	-0.7098	-0.472	0.1053	-0.3816	0.2947	-1.035	0.007839	-1.484	0.3127	-0.2386	-0.3303	-0.3919	-0.4715	-0.5147
GENE386X	HSI037B12	RHOA		-0.5351	-1.386	-0.1663	0.6973	-0.5061	-0.3597	-0.5582	-0.356	-0.818	0.9015	0.5692	1.121	-1.008	0.4495	-0.6078	1.038	0.9059	1.105	-0.2074	0.2856	1.475	-1.532	-1.196	-0.9443	-0.5975	-1.983	-1.136	0.8708	-1.12	-1.092	-0.956	-0.5782	-1.531	0.7475	1.48	1.798	-2.057	0.4202	1.155	1.895	0.7857	1.093	0.9581	1.421	0.9444	1.902	1.196	0.478	0.8504	0.1527	0.7536	-2.307	-0.3744	-0.17	-0.8095	-0.7694	0.1476	-0.06754	-0.9144	0.03597	0.008174	-0.4148	0.05849	-0.3639	-0.4085	-0.4442	-0.1351	0.713
GENE158X	HSI001E09	ANXA5		-0.2783	-1.061	-1.119	-0.4178	1.012	-0.1698	-1.719	-0.6286	-0.07272	-0.489	-0.9398	0.411	-0.8372	0.2487	-0.3144	0.3926	-0.08653	-0.1266	0.2175	0.7242	0.3506	-0.6791	-1.24	-1.379	-0.5579	-0.5714	-1.037	-0.2979	-1.264	-1.985	-1.228	-0.5461	-1.399	0.6714	0.3995	1.718	-1.861	0.7337	1.102	1.512	1.026	1.05	0.9644	1.923	0.481	2.929	1.277	1.393	0.4634	0.4914	1.332	-1.866	-0.4198	1.239	0.9688	0.3449	1.086	-0.7513	0.2635	-0.8772	0.1687	0.1777	-0.004608	0.2722	-0.5901	-0.3636	-0.1543	-0.01412
GENE229X	HSI034C10	MAT2B		0.4874	-1.285	-0.4091	0.1275	-0.9215	-0.9748	-0.6971	-0.5994	-1.518	1.087	0.3458	1.396	-0.718	-0.1593	0.7245	-0.38	1.153	-0.0014	-1.567	-0.7461	-0.5945	-1.085	-0.229	0.3617	-1.299	-1.547	-1.491	-0.5172	-1.002	-0.4099	-1.172	-1.008	-0.72	1.144	1.009	0.01842	-1.945	1.101	1.395	1.549	1.365	1.819	0.3175	1.666	1.118	0.6793	1.904	0.07517	0.9362	1.154	0.1503	-1.955	0.6792	-0.741	-1.533	-0.6486	0.9123	0.9957	-0.1467	-0.03776	1.06	0.8294	-0.2325	-0.0869	0.1574	0.0776	0.3019	0.2815
GENE77X	HSI003E02	PPT1		-0.6393	-2.03	0.9296	-1.047	-0.004671	-0.6129	-0.9767	-0.353	-0.8563	0.1319	-0.7059	0.59	-0.06006	1.097	0.3295	-0.02519	-0.4941	0.3178	-0.6276	0.2343	-0.2538	-0.907	-0.2308	-0.6355	-0.5024	-1.684	-0.6803	-0.5052	-0.8955	-1.338	-0.3543	-0.9208	-1.285	1.025	2.495	1.512	-0.2415	1.684	1.762	1.686	1.956	0.9922	-0.3773	2.517	2.271	1.213	0.4252	-0.5792	-0.1594	0.3645	-0.1189	-1.171	-0.2808	0.3133	-0.8966	-1.109	-0.1571	0.02899	-0.4979	-0.5686	-0.651	-0.2303	1.711	0.2269	0.3891	0.03115	-0.3771	-0.1927
GENE170X	HSI135A09	TMSB4X		-1.014	-1.014	-0.5548	-0.6464	-0.903	-1.082	-0.5201	-0.9272	-0.764	0.03132	0.2084	0.04825	0.001414	0.2599	0.5149	-0.4498	-0.3179	-0.7329	0.0418	1.205	0.5301	-0.3387	-0.04792	0.262	-0.266	-0.8901	-0.1496	-0.4797	-1.433	-2.038	-1.748	-0.633	-1.719	1.415	1.524	1.705	3.02	1.32	1.326	0.9587	0.459	1.619	0.6665	1.662	1.035	1.946	0.4003	1.182	0.7168	0.6709	0.6842	-1.758	-0.3874	0.2434	0.3335	-0.216	0.3979	0.2146	-0.03583	-1.047	-1.28	-0.9876	-0.5421	-0.7694	0.08158	0.1786	-0.5852	-0.5867
GENE285X	HSI157D11	MYO15B		-1.029	-1.092	-0.465	-0.4404	-1.007	-0.6568	0.04072	-0.2778	-0.2932	0.03655	0.2235	-0.004296	-0.1354	0.2873	0.4708	-0.4626	-0.3041	-0.5489	-0.0823	1.116	0.223	-0.1641	-0.2464	0.2189	-0.5736	-1.016	-0.5172	-0.4293	-1.695	-1.865	-1.084	-0.6892	-1.813	1.421	1.612	1.81	3.204	1.428	1.711	0.724	0.3503	1.642	0.5659	1.651	1.168	1.895	0.4006	1.215	0.7578	0.4352	0.4058	-2.112	-0.0697	0.1855	0.1082	-0.3634	0.08816	-0.07069	-0.08593	-0.9726	-1.429	-0.8329	-0.6012	-0.8547	-0.07035	0.1545	-0.6169	-0.5802
GENE97X	HSI135A08	CADPS		-1.167	-1.131	-0.8476	-0.8896	-0.8979	-0.9875	-0.7785	-0.6394	-0.7524	-0.1746	0.2987	-0.01648	0.3809	0.5595	0.2731	-0.4631	-0.3986	-0.8971	0.09055	1.608	0.3817	0.1941	-0.1031	0.8329	-0.2965	-0.5977	-0.2848	-0.1138	-1.565	-1.826	-1.133	-0.4611	-1.83	1.212	1.291	1.419	3.044	1.441	1.654	0.4525	0.4428	1.532	0.4948	1.172	0.7944	1.758	0.01033	1.192	0.725	0.5784	0.7144	-1.578	-0.2805	0.3472	0.7996	-0.08117	0.6445	0.09529	-0.08659	-1.344	-1.437	-1.97	-0.459	-0.6281	0.3641	0.3427	-0.4661	-0.5584
GENE189X	HSI164B03	C21orf2		-1.32	-1.286	-0.4851	-0.9281	-0.9191	-1.112	-0.4374	-0.3026	-0.6956	-0.2853	0.1736	-0.08112	0.3884	0.5678	0.3929	-0.5832	-0.519	-0.5832	-0.05024	1.799	0.09095	0.1783	0.04206	0.8106	-0.3655	-0.8326	-0.3248	-0.5627	-1.802	-1.395	-0.7012	-0.3124	-1.647	1.038	1.334	1.251	3.097	1.351	1.738	0.547	0.4041	1.687	0.6606	1.147	0.912	1.57	0.2295	1.475	0.5614	0.3613	0.7561	-1.833	-0.1209	0.5977	0.7368	-0.2645	0.5337	-0.02186	-0.2356	-1.442	-1.807	-1.2	-0.7728	-0.7747	0.3046	0.5221	-0.6352	-0.6191
GENE207X	HSI164A03	CEBPD		-1.157	-1.207	-0.5291	-0.762	-0.7774	-0.9271	-0.2711	-0.4274	-0.5793	-0.4016	0.1203	-0.01181	0.2165	0.6113	0.2939	-0.6	-0.5298	-0.6965	0.0177	1.596	0.5049	0.07019	-0.04874	0.5705	-0.3375	-0.7859	-0.3713	-0.5652	-1.711	-1.582	-1.005	-0.6403	-1.68	1.053	1.31	1.295	3.317	1.549	1.679	0.6535	0.4214	1.807	0.4834	1.218	0.8382	1.614	0.2765	1.532	0.5193	0.2266	0.8164	-1.985	-0.2006	0.4432	0.603	-0.127	0.6811	-0.1124	-0.3263	-1.318	-1.66	-1.049	-0.6654	-0.6362	0.2479	0.2994	-0.613	-0.5883
GENE208X	HSI164C03	ZNF135		-0.9364	-1.276	-0.5278	-0.6772	-0.8883	-0.9038	-0.4352	-0.5691	-0.6737	-0.3954	0.1538	-0.0807	0.2709	0.6628	0.2236	-0.5873	-0.4357	-0.6545	0.002183	1.628	0.4549	0.08511	-0.1683	0.4087	-0.3236	-1.056	-0.4532	-0.4943	-1.666	-1.632	-1.22	-0.6731	-1.716	1.172	1.457	1.47	3.178	1.403	1.775	0.7694	0.5468	1.476	0.4606	1.265	0.8926	1.598	0.3514	1.506	0.6015	0.5102	0.828	-1.907	-0.1534	0.4035	0.4978	-0.2817	0.4913	0.08109	0.1209	-1.234	-1.638	-1.038	-0.62	-0.7055	0.2912	0.2933	-0.6367	-0.6704
GENE190X	HSI164D03	EST		-0.9606	-1.12	-0.5644	-0.6574	-0.7339	-0.8651	-0.5674	-0.6262	-0.6188	-0.2477	0.0594	0.02008	0.1326	0.746	0.1702	-0.7108	-0.4008	-0.6483	-0.0738	1.335	0.6648	-0.1092	-0.1475	0.333	-0.4079	-1.082	-0.5199	-0.5204	-1.681	-1.753	-1.145	-0.3724	-1.815	1.174	1.506	1.523	3.227	1.484	1.778	0.835	0.4922	1.556	0.6424	1.371	0.9593	1.624	0.3718	1.497	0.4168	0.3951	0.8062	-1.888	-0.2379	0.3575	0.3932	-0.2519	0.6676	-0.05065	-0.1233	-1.216	-1.52	-0.9851	-0.4914	-0.5968	0.0007159	0.4109	-0.6314	-0.6075
GENE392X	HSI081F12	ZFHX1B		-0.2991	-1.431	-0.195	-0.5185	-1.306	-1.424	-2.017	-1.337	-1.032	1.218	1.268	0.7382	-0.2759	1.623	-0.4519	0.1021	-0.2565	-0.6076	-1.143	-1.089	-0.4963	-1.052	-1.427	0.09239	0.361	-0.7643	-0.9968	-0.3993	-0.6319	-1.008	-1.146	-0.8578	-0.6063	0.644	-0.3843	0.5487	1.614	0.3829	0.3923	0.7358	-0.05235	0.5233	0.03256	0.8775	0.4664	3.394	1.658	0.3921	0.9903	1.285	1.222	-1.155	-0.1217	1.213	-0.9425	0.4819	0.419	1.084	0.7167	-0.2402	0.977	-0.4679	0.2852	0.1571	1.272	0.1838	0.3011	-1.518
GENE149X	HSI054F09	RCBTB2		1.289	-1.485	-0.344	-0.5387	-1.403	-1.348	-2.14	-1.38	-1.248	0.8737	0.5598	0.581	-0.4679	0.7933	-1.095	-0.1288	-0.1003	-0.377	-0.1332	-1.259	-0.6771	-1.519	-1.208	-0.4309	0.07157	-0.5995	-1.017	-0.8196	-0.3406	-1.365	-0.7784	-0.585	-0.708	0.2203	0.1949	0.4792	1.7	1.545	0.3256	0.8382	0.8321	0.05251	0.4491	1.236	1.416	2.659	1.412	1.446	1.02	1.347	0.519	-1.606	-0.8674	0.8185	-1.098	0.04097	-0.2151	0.5163	1.758	0.1852	0.2856	-0.4102	0.4764	-0.3189	0.9739	0.4569	0.1498	0.4889
GENE382X	HSI006B06	ADRBK2		-0.4507	-1.472	-0.6693	-1.232	-1.047	-1.473	-1.437	-1.251	-1.192	0.1317	0.3956	-0.4821	0.2949	2.689	-0.4046	-0.3495	0.6025	-1.073	-0.4669	-0.9846	0.09227	-1.573	-0.8803	-0.03815	0.2743	-0.09981	-0.5669	-0.5392	-0.5257	-1.259	-1.175	-0.8111	-0.5408	1.173	-0.2764	-0.0778	0.6475	0.5367	-0.7023	0.4385	0.6928	-0.4592	0.9608	-0.2396	0.8418	3.583	0.7795	-0.6106	1.662	1.052	0.9387	0.2636	-0.8487	0.9611	-0.5626	0.2421	0.3764	1.647	1.483	-0.0374	0.3839	-0.08689	0.7461	-0.7202	1.488	0.5234	0.8898	-0.1766
GENE175X	HSI023D03	GPR34		0.8833	-1.161	-0.6747	-0.9058	-1.037	-1.091	-1.609	-0.7196	-1.007	-0.05929	0.5896	1.134	0.9146	1.496	-0.457	0.4974	0.05673	-0.9687	-0.7294	-1.448	-0.3973	-1.307	-0.4786	1.136	0.589	-1.143	-1.444	-0.1738	-0.3006	-1.215	-1.011	-1.228	-1.166	0.2828	-0.7334	0.8956	0.9575	0.2089	-0.4104	0.3023	0.3743	-0.4229	0.2044	0.6743	-0.3569	4.32	1.128	-0.4367	1.287	0.8486	1.476	-0.4585	-0.6889	1.108	-0.6677	-0.282	0.4587	0.08444	0.8192	-0.3016	0.9971	-0.3651	1.225	-0.1565	0.9028	0.3011	0.07811	0.7816
GENE107X	HSI021B08	PDK4		-0.928	-1.6	-0.7924	-0.5235	-0.6152	-0.9416	-1.077	-1.012	-0.4727	0.077	1.479	0.4691	-0.2037	0.6089	-0.7026	-0.2145	0.5668	-0.9614	-1.353	-0.6206	0.9114	-1.093	-0.268	-1.689	0.2049	-0.5377	-0.564	-0.8484	0.2556	0.5065	-0.8568	-0.2033	-1.526	-0.04364	-0.6414	1.651	0.5403	1.828	-0.4994	-0.3654	-0.4594	0.2019	0.6512	0.787	0.41	4.353	1.695	1.341	2.025	-0.1788	0.6804	-1.146	0.6012	0.9895	-0.1274	-0.3422	0.1536	0.383	0.4399	0.5062	-0.6563	-0.4168	-0.6632	0.3157	0.8858	0.2488	-0.3455	-0.2762
GENE330X	HSI067E05	MRC1L1		-0.327	-1.195	-0.6377	-1.023	-0.6288	-0.9177	-1.403	-0.9256	-1.159	0.3707	0.013	1.04	-0.7934	-0.03834	-0.5025	-0.7374	-0.5177	-1.022	-0.8198	-1.014	-0.5825	-0.9006	-0.1269	-1.137	0.837	-0.8659	-1.172	-0.9247	-0.8435	-1.207	-1.155	-0.9498	-0.6667	0.5833	-0.3325	1.325	0.7827	0.5968	0.951	0.6438	0.5362	1.101	0.2215	0.7099	0.5215	3.335	1.982	1.936	2.109	0.7043	0.75	-0.934	-0.1836	0.1235	-0.1686	1.067	1.068	-0.03498	2.271	-0.8011	-0.6063	0.137	0.865	-0.2159	0.7196	0.285	-0.166	0.05208
GENE326X	HSI182D05	MRC1L1		-0.4228	-1.234	-0.7464	-0.9184	-0.4086	-1.058	-1.169	-0.8756	-1.176	0.3632	0.5059	0.4896	-0.8729	-0.234	-0.2177	-0.08174	-0.2183	-0.6202	-0.8827	-1.109	-0.6995	-1.331	-0.1979	-1.301	0.258	-1.06	-0.8167	-1.301	-0.9598	-1.067	-1.369	-1.094	-0.8248	0.5682	0.2912	1.399	-0.06627	1.411	0.6857	0.7418	0.5099	1.515	0.3766	0.8943	0.9371	2.588	2.061	1.762	1.433	0.5073	0.5799	-1.213	-0.2281	1.367	-0.2241	0.5224	1.588	0.6505	2.191	-0.8344	-0.6408	-0.2619	1.377	-0.5477	0.7015	0.09563	-0.1103	0.02394
GENE286X	HSI090F05	GIMAP6		-0.3751	-1.211	-1.206	-0.8029	-0.7981	-1.551	-1.304	-1.281	-0.8529	1.511	1.066	1.165	-0.06862	1.04	-0.9781	-0.3904	-0.343	0.3783	-1.376	-0.1711	1.578	-0.8062	0.6362	0.02285	0.09917	-0.6126	-0.6923	-1.039	-0.5606	-0.1287	-1.26	-1.611	-1.057	0.4207	-1.419	1.267	2.167	2.01	0.5123	-0.9292	1.163	0.9359	-0.299	0.8622	-0.5326	2.1	0.9456	1.209	1.118	0.3075	0.1796	-1.835	-1.33	0.953	-0.6744	0.5472	1.413	0.9128	0.6831	0.1257	-0.07454	-0.1505	0.5934	-0.1012	-0.3774	0.3146	-0.1273	0.09003
GENE365X	HSI030C06	PTPRC		0.3901	-1.665	-1.197	-1.035	-0.8836	-1.328	-1.148	-0.846	-0.9864	0.4945	1.011	0.6976	0.4202	1.434	-0.7329	-0.5135	-0.4973	-0.2762	-0.8789	-1.153	-0.5265	0.02532	1.05	-0.3221	0.6018	-1.119	-1.211	-1.241	-1.196	-1.466	-1.285	-1.496	-1.189	0.801	-0.7878	-0.3673	0.9803	1.645	0.354	-0.1565	0.6161	1.371	-0.05177	0.2675	-0.09056	1.95	0.8166	1.601	0.02556	1.722	1.509	-1.165	-0.3663	0.5559	0.4712	1.118	2.401	1.563	1.001	-0.9007	-0.3213	-0.0626	0.08452	0.0738	0.4861	0.5119	0.1854	0.2283
GENE29X	HSI082A07	GGTA1		0.3446	-1.392	-0.6223	-0.8269	-1.254	-1.174	-2.017	-1.371	-0.9594	-0.00579	0.7971	0.4525	-0.2478	0.8543	-0.8308	-0.8114	-0.3773	0.3111	-1.494	-0.7425	-0.7306	-1	-0.6627	0.1588	0.06491	-1.024	-0.9551	-0.1965	-0.8358	-0.2249	-1.727	-0.7636	-0.7189	0.2237	-0.4386	0.5384	0.6114	1.099	0.2555	-0.3382	0.7266	1.391	0.6048	0.6484	0.3275	3.057	1.91	2.768	1.731	0.9069	0.6103	-1.116	0.005042	1.504	-0.3432	-0.4536	0.5527	0.5065	1.217	-0.008359	0.1408	-0.2046	0.1562	-0.5274	-0.449	1.31	0.4916	0.5689
GENE287X	HSI015G11	AKR1B1		0.8296	-1.396	-1.328	-0.5621	-0.7662	-0.7874	-1.467	-1.618	-1.256	0.433	-0.4228	0.5955	0.7356	1.045	-1.149	-1.456	0.5265	-0.1668	-0.5854	0.5394	0.6165	-1.365	0.1952	0.3646	0.1743	-1.482	0.02721	-1.239	-1.458	-0.6654	-1.711	-0.6704	0.4828	0.3002	0.2083	-0.2186	0.2208	0.7274	0.9488	0.7018	0.9968	2.26	0.09127	1.037	0.4716	2.332	1.18	2.173	1.3	0.1055	0.5773	-1.735	-0.9134	1.847	-0.4646	0.5632	1.296	-0.3184	0.8776	0.0343	-0.9433	-0.2949	-0.377	-0.5541	-0.4058	0.7235	0.1721	0.06535
GENE396X	HSI158H06	SLC9A9		-0.7837	-0.5202	-1.206	-0.4805	-0.621	-1.697	-1.157	-1.219	-0.9928	-0.00171	-0.02811	-0.2191	-0.4251	0.869	-0.6605	-0.9755	-0.6075	-0.374	-0.7816	-0.4624	0.2861	0.8521	0.9365	0.2555	-0.2237	-0.4477	-0.819	-1.875	-1.409	-0.8954	-1.273	-0.8258	-0.7548	0.8537	0.4784	0.4568	1.351	1.631	1.297	0.3305	0.6677	1.643	-0.04632	0.8278	0.5252	3.129	1.254	2.294	1.557	0.1965	0.5695	-1.324	-0.5944	1.156	0.1261	1.129	1.685	0.2393	0.4599	-0.7982	-0.7153	-0.5284	-0.1447	-0.4245	-0.722	0.6895	-0.1139	-0.5971
GENE95X	HSI096G02	MS4A6E		0.2576	-1.092	-0.7738	-0.5715	-0.4489	-1.107	-1.463	-1.221	-1.286	0.4688	0.721	0.2668	0.7369	0.8789	-0.9775	-0.1106	0.2923	-0.8429	-0.8217	0.0396	0.09321	-0.3193	-0.5348	-0.306	-0.6013	-1.121	-0.6121	-0.7863	-1.231	-0.9363	-1.448	-1.12	-0.4264	1.022	-0.01768	0.6374	-1.001	1.583	0.4093	0.1026	1.436	-0.5619	0.3743	0.4448	0.4067	4.587	0.03414	0.8893	1.253	0.9445	1.151	-1.053	-0.6406	0.7537	0.04426	0.829	2.037	0.6611	1.319	-0.7045	0.023	-0.5528	-0.3072	0.07303	-0.6301	0.5677	-0.08163	0.3707
GENE139X	HSI172G02	EST		-0.5198	-1.22	-0.8479	-1.011	-0.7273	-1.331	-1.6	-1.474	-1.385	0.1681	0.3763	1.126	0.09332	1.622	-0.7232	-0.1447	0.4169	-1.014	-0.7164	-0.477	-0.9064	-0.09893	-0.5142	0.05069	1.018	-0.4575	-0.6194	-0.758	-0.542	-1.292	-1.298	-1.331	-0.6402	0.7583	-0.2965	-0.1522	0.7379	0.7152	-0.4431	0.3387	0.6053	-0.2419	0.1767	0.823	0.2761	3.754	0.8005	0.6638	0.6832	0.6202	1.66	-0.6455	-0.5767	2.415	-0.1845	1.191	1.865	-0.03158	-0.2325	-0.6094	-0.01319	-1.436	0.7415	-0.009957	0.9858	0.8916	0.3367	0.6104
GENE53X	HSI025E01	CSF2RB		-0.4606	-1.257	-1.36	-1.185	-0.7369	-1.708	-1.415	-1.269	-1.466	0.3405	0.7835	1.302	0.1755	1.338	-0.3975	-0.365	0.05384	-0.7493	-0.6864	-0.4032	-0.4836	-0.5525	-0.3705	0.01735	0.2421	-0.2926	-0.6816	-1.039	-0.3397	-1.236	-1.451	-1.348	-0.8158	0.447	-0.5065	0.5929	1.085	1.895	0.594	0.5249	1.116	-1.296	0.7537	0.8	0.523	2.162	0.9635	1.261	0.416	0.5159	1.868	-0.6795	-0.7011	1.531	0.05077	1.57	2.185	0.1357	0.4517	-1.198	-0.3218	-1.586	0.6442	0.459	0.02345	0.9556	0.01771	0.5629
GENE137X	HSI126G08	FLJ31033		-0.37	-1.226	0.8562	-0.5759	-1.047	-0.7027	-0.2172	0.0202	-0.2644	2.355	1.185	0.5637	-0.5171	0.7665	-0.006864	-0.3119	0.1815	-0.4686	-0.4492	-1.907	-0.8382	-0.4841	-0.5431	-0.1101	-0.3418	-0.4082	-1.06	-0.1503	-1.244	-1.394	-0.9199	-0.9584	-0.8274	3.535	-0.1149	1.506	1.119	1.705	0.6645	0.9929	1.321	0.8409	0.1807	2.347	0.496	2.103	0.2776	0.4113	-0.1297	0.4438	0.6579	-1.361	-1.106	-0.245	-1.083	-0.3814	-0.5419	-0.1365	-0.5417	-0.6566	-0.4781	-0.7457	0.6977	0.4963	-0.8505	0.08848	-0.09363	-0.001382
GENE312X	HSI018H11	HERC5		-0.6821	-1.602	0.08294	-0.7434	-1.744	-2.024	0.2015	1.683	-1.086	1.784	1.435	0.5121	-0.1138	0.4969	0.1993	0.7324	-0.3817	-0.797	0.1112	-1.146	-0.8134	0.882	0.3153	1.193	-0.6156	-0.5243	-1.008	-1.521	-0.5956	-1.243	-1.3	-1.516	-1.22	2.373	-0.7812	0.9755	1.527	1.47	0.6064	0.8342	1.141	0.5747	0.9119	2.241	0.1195	0.6712	0.7811	-0.416	-0.861	0.5435	1.015	-0.712	-0.9019	0.204	-0.585	-0.9288	-0.5	0.4459	-0.08472	-0.1803	-0.7762	-0.5973	-0.3956	-0.1495	0.4622	0.3837	0.7376	0.8992
GENE159X	HSI009E03	MARCKS		-2.525	-1.799	0.1672	0.3429	-1.149	0.06961	-0.09537	-0.0611	-0.6315	1.419	1.192	0.05276	0.7491	2.035	-0.286	0.8734	-0.5123	-1.393	-0.8437	0.3819	-1.546	-1.554	-1.482	0.1347	0.273	-0.7502	-0.9055	-0.2505	-1.164	-1.644	-0.3888	-0.923	-1.228	0.6563	-1.042	1.691	1.338	0.3196	-0.614	0.4671	0.7104	1.408	0.06458	1.972	-0.1114	1.777	0.8525	0.76	0.256	0.2209	1.426	-0.8929	-0.3472	1.036	-0.2579	0.3741	1.401	-0.9603	-0.6638	0.7973	-0.6408	-0.6755	0.5317	-0.3554	0.2376	0.4577	0.5509	0.6965
GENE291X	HSI036G11	C3AR1		-0.4093	-2.063	-0.6766	-0.893	-0.9456	-0.2227	0.7841	0.7789	-0.4239	1.732	-0.2488	1.131	0.8651	1.794	-0.7773	-0.3879	0.6023	-0.2919	-1.314	-0.2832	-1.598	-1.267	-0.2263	1.218	0.4494	-1.355	-0.5858	-0.7023	-1.198	-1.444	-0.1044	-1.29	-0.637	1.624	-0.3512	0.4455	0.2778	0.7675	0.2242	0.7755	1.288	1.128	-0.7715	1.606	0.3164	2.479	1.861	2.051	0.6044	-0.4274	0.2803	-1.017	-0.1166	0.8058	-1.261	0.04228	0.1695	-1.064	0.08644	-0.6645	-0.5962	-0.6771	0.5062	-1.341	0.8191	0.3259	-0.06824	-0.1371
GENE88X	HSI046E08	TLR7		-0.6109	-1.579	-0.9448	-0.3392	-0.8594	-0.6808	-1.351	-0.2212	-0.9359	1.417	0.9389	1.136	1.456	1.994	-0.7509	-0.4307	0.1425	-0.4499	-0.7398	-0.9493	-0.9953	-1.159	-0.3659	1.173	0.1603	-1.589	-1.378	-0.09175	-0.4915	-1.059	-0.947	-0.8402	-1.079	2.157	-0.5402	0.4885	2.727	0.8177	0.4181	0.8574	1.017	1.29	-0.3986	0.8247	0.3404	2.522	1.81	0.3767	0.8467	0.3552	0.5866	-1.126	-0.03691	0.1892	-0.5814	-0.2171	-0.4041	-0.9988	0.2778	-0.4487	0.09381	-0.8893	-0.4437	-0.4748	0.08746	0.9293	-0.0821	0.04879
GENE176X	HSI023D09	MNDA		-0.9597	-1.703	-0.9851	-0.9211	-0.9568	-1.088	-1.414	0.193	-1.013	1.207	0.7213	1.086	0.8714	1.496	-0.8894	-0.3767	0.3747	-0.5374	-0.9185	-1.715	-1.604	-0.1685	0.2031	1.58	0.04712	-0.8051	-0.2192	-0.4081	-0.5035	-1.537	-0.8141	-1.031	-0.9422	1.321	-0.4361	-0.01276	0.4053	0.8547	0.7233	0.7562	1.487	0.634	0.02499	0.8838	-0.122	3.481	1.477	-0.04491	0.3792	-0.6992	0.7093	0.414	1.135	1.919	-0.4811	0.1695	-0.06042	-0.6756	-0.9412	-0.4294	-0.4338	-0.3228	1.15	-0.7175	0.6191	1.116	-0.422	-0.1313
GENE165X	HSI044C09	SAT		-1.804	-1.553	-0.5841	-0.7763	-1.024	-0.1917	-1.306	-0.1226	-0.3778	1.347	0.7004	1.315	-0.2453	1.508	-0.2642	-0.8531	0.1448	-0.6152	-0.2262	0.7256	-0.6848	-1.562	-0.8848	-0.4392	-0.5173	-1.469	-1.53	-0.9951	-0.969	-1.752	-1.069	-0.05486	-1.7	1.211	0.1178	1.187	1.178	0.2587	0.1213	0.6655	0.146	0.7301	0.3615	2.788	1.119	3.168	1.169	0.4394	0.336	0.04861	0.3368	0.0871	1.34	0.7836	-0.5268	0.585	0.5783	0.08045	-0.08542	-0.09403	-1.088	0.1784	0.1917	-0.1267	0.7586	-0.2018	-0.04691	0.03219
GENE108X	HSI021D08	IFNGR1		-0.545	-1.849	-0.7544	-0.1532	-1.779	-0.7549	-2.609	-0.9159	-1.247	1.175	0.9958	0.7218	0.1905	1.161	0.5864	-0.09069	-0.184	-0.03689	-0.5836	-1.558	-0.1585	-1.434	-0.6627	0.8882	-0.8997	-0.7463	-1.472	-0.6957	-0.9694	-1.56	0.2224	-0.4668	-0.8393	-0.2786	0.4289	0.7799	0.902	1.145	1.112	1.218	0.2058	1.208	0.6681	2.142	1.26	1.723	1.707	0.7621	1.151	0.852	0.073	-0.9237	0.8844	0.9246	-1.522	0.8401	1.224	0.435	0.3751	-0.3737	-0.5537	-0.4591	-0.2481	-0.3866	-0.09498	0.1614	-0.1561	-0.164
GENE352X	HSI078D06	C6orf192		-0.3556	-0.948	-0.0428	-1.27	-1.502	-0.4609	-1.011	-0.1287	-0.8581	0.6695	0.2131	1.275	0.6823	1.43	-0.6242	-1.489	-0.6608	0.5374	-0.3283	-1.511	-1.065	-1.878	-0.9588	1.112	-0.4777	-0.1538	-1.303	-1.481	-0.3363	-1.037	-1.055	-0.8963	-0.8326	0.5205	-0.6213	-0.1212	2.891	1.034	0.1857	0.5587	0.3198	0.5454	1.407	0.739	0.9549	2.744	1.951	0.896	0.9627	0.8614	-0.04897	-0.6459	-0.2383	1.531	-0.119	-0.1345	0.2718	0.9415	0.7257	-0.355	-1.094	0.3668	0.4124	0.2953	-0.1853	-0.9071	0.06887	0.03066
GENE55X	HSI037C07	SGK		-1.801	-2.232	-1.034	-0.3086	-0.06891	-1.372	-0.4543	-1.031	-0.6317	0.1495	-0.5963	1.133	-0.5137	1.454	-0.8933	-1.214	0.07528	-0.6048	-1.199	-0.3346	-0.3835	-1.316	-0.7913	0.4729	0.02919	0.3562	-0.4128	-0.553	-0.8414	-2.665	-0.6871	0.203	-0.3371	0.1532	0.0591	-0.1332	2.399	0.3674	0.6224	1.373	-0.01967	1.176	-0.276	1.128	0.5987	2.775	1.942	1.981	0.3253	-0.05682	0.5726	-0.07451	0.513	1.682	0.2276	0.7131	0.917	-0.477	0.03691	-0.271	-1.015	0.3436	-0.6216	0.6021	0.3488	0.08308	0.1403	0.2657
GENE124X	HSI174F08	TLR4		-0.8756	-1.692	-0.03469	-0.6091	-1.057	-0.8919	-1.186	-0.6074	-0.2578	1.018	1.391	0.8434	-0.409	1.258	-0.3023	-0.2363	-0.4848	-0.4742	-0.6844	-0.838	-0.6686	-0.9919	-1.389	0.2116	0.1805	-0.5581	-0.6702	-0.279	-0.9943	-0.8426	-1.414	-0.5316	-1.251	2.29	-0.08284	0.8434	1.271	1.283	0.1475	0.9503	0.7243	0.2986	-0.03382	1.336	0.5479	4.094	1.518	0.9453	0.3407	0.161	0.4139	-1.74	-0.6485	1.404	-0.6216	0.6573	0.9069	-0.05399	0.7534	-0.639	-0.3683	-0.2572	-0.368	-0.7757	-0.1022	0.2943	-0.1427	-0.01728
GENE395X	HSI154D12	CACNB4		-2.138	-0.9312	-1.036	-0.6098	-1.44	-0.3668	-0.4428	-0.5244	-0.1617	0.2614	0.393	0.8652	-0.3314	0.6627	-0.0002716	-0.4658	-0.5766	-0.7192	-0.4451	-0.8651	-0.1391	-1.33	-0.4233	-0.07937	0.002675	-0.5121	-0.8075	-1.019	-1.165	-1.11	-0.4671	-0.2071	-1.054	1.015	-0.03061	1.085	1.695	1.547	0.6763	0.8353	0.1814	0.46	0.3675	1.124	0.6715	4.409	1.465	1.143	1.252	0.6745	0.9884	-1.123	0.0114	0.2515	-0.5587	0.5379	1.52	0.6699	-0.7205	-0.8056	-0.9323	-0.1496	-0.5658	-1.153	-0.1465	0.5815	-0.447	0.6528
GENE405X	HSI031E06	DOCK11		-2.022	-1.828	-1.404	-1.298	-1.311	-0.5861	-1.051	-0.8632	-0.2812	0.5707	0.7196	0.4412	-0.1213	0.6796	-0.06076	-0.1568	-0.3768	-0.3866	-0.8648	-1.08	-0.5463	-1.174	-0.4754	-0.1909	0.6363	-0.5064	-0.9451	-0.8023	-0.9171	-1.037	-0.754	-0.4324	-0.8443	1.169	0.118	0.828	1.919	1.281	0.6176	0.8156	0.601	1.85	0.4888	1.613	1.15	3.172	1.93	1.781	0.4484	0.4718	0.6041	-1.134	0.2658	0.7772	-0.7816	0.524	0.8155	0.5131	-0.2677	-0.9582	-0.7182	-0.3766	0.06809	-0.9178	0.2567	0.4156	-0.1059	0.03397
GENE363X	HSI028E06	VCAM1		-2.317	-1.781	-0.6505	-1.162	-1.019	-0.6007	-1.421	-0.8473	-1.014	0.9977	1.307	0.2499	-0.5039	0.7814	0.04013	0.2811	-0.8521	-0.3698	-0.8586	-0.6453	-1.048	-0.2627	-0.1652	0.08531	0.1391	-0.1292	-0.2531	-1.091	-1.425	-1.12	-0.664	-0.3607	-1.012	1.639	0.3533	0.7412	2.24	1.531	1.074	1.087	1.343	0.7175	0.1234	1.267	0.6079	2.29	1.515	1.932	-0.1513	0.5568	-0.1524	-0.1935	-0.2381	0.436	-0.2984	1.201	0.9083	0.09651	-0.9564	-1.681	-0.9854	-0.3881	-0.0491	-0.6165	0.953	0.7904	-0.04425	0.04445
GENE201X	HSI075A09	FAS		-1.254	-1.331	-1.434	-0.2414	-0.8381	-0.4696	-1.13	-1.103	-0.9375	0.6145	0.2604	-0.8235	-1.364	-0.6245	-0.2449	-1.004	-0.3633	-0.6364	0.3864	-1.351	-0.4058	-0.5816	-0.1386	-0.3319	0.191	-0.5974	-0.6045	-0.8309	-1.122	-1.365	-0.8325	-0.3017	-0.4612	2.124	0.7063	-0.03543	2.316	1.848	1.053	0.9788	1.331	1.213	0.9058	0.4346	0.5922	1.807	1.374	2.667	0.2036	1.88	0.9401	-0.9597	-0.7236	0.04968	-0.4257	0.7142	1.328	0.7926	-0.02616	-1.055	-0.7968	-0.003994	-0.4803	0.1074	-0.2797	0.5406	0.07863	0.07209
GENE346X	HSI044H12	ARHGAP15		-0.8809	-1.749	-0.9552	-0.6899	-1.296	-0.01174	-1.085	-0.2667	0.2581	0.609	0.6903	0.4192	0.9106	1.023	-1.12	-0.6367	-0.4038	0.4935	-0.9814	-1.416	-1.561	-0.4434	1.228	0.3725	0.2877	-1.257	-0.7153	-0.6458	-0.875	-0.8867	-0.3669	-0.9958	-1.192	2.044	-0.02771	0.3651	2.263	1.809	1.486	0.2935	1.303	1.969	-0.2069	0.4867	0.3668	2.224	1.791	1.56	1.429	0.082	0.07095	-1.337	-0.09052	-0.7807	-1.096	0.3798	0.02146	-0.429	0.4609	-0.2491	-0.5525	-0.4035	0.2637	-0.7957	-0.5203	0.5923	-0.1676	-0.463
GENE147X	HSI038F09	IRF8		-0.5215	-2.23	-1.717	-0.8965	-0.9025	-0.6428	0.07525	-0.05786	0.3751	0.7406	0.8808	0.8294	0.3076	0.4038	-1.156	-1.276	0.002421	-0.1762	-1.163	-0.4304	-1.648	-0.5624	1.684	1.351	0.1016	-0.8133	-0.9251	-0.5067	-1.365	-1.727	-0.3246	-0.4631	-0.8592	1.481	0.07915	-0.00353	0.4737	2.104	1.17	0.01872	1.207	2.069	0.1252	0.6627	0.8332	2.083	1.807	1.806	0.5632	-0.2825	0.635	-1.769	0.1007	0.7235	-1.112	0.5473	0.6852	-0.4051	-0.1569	-0.8478	-0.6875	-0.2049	0.1263	-0.5611	0.08686	0.465	-0.1102	-0.1002
GENE262X	HSI094B04	EST		-1.158	-1.957	-1.182	-1.248	-1.382	-0.7835	-0.4054	0.8219	-0.05081	0.75	1.298	1.243	0.3629	0.5972	-1.472	-0.6429	-0.3062	-0.4216	-0.374	-0.9578	-1.171	-0.07777	0.2717	0.9278	0.4702	-0.5727	-0.6852	-0.6848	-1.597	-1.188	-0.5187	-1.352	-1.484	2.382	-0.125	-0.1043	0.8323	1.582	1.38	0.6646	1.552	2.224	0.5062	0.5032	0.7112	1.88	1.384	0.8791	0.8244	-0.2283	0.5845	-1.263	-0.08633	0.3678	-0.8125	1.081	1.109	0.4043	0.1542	-0.9217	-1.135	-0.3263	-0.09085	-0.6984	-0.6499	0.4398	-0.1038	0.03022
GENE150X	HSI066B09	GZMK		-0.6694	-1.147	-1.129	-1.134	-0.5817	-0.6179	-0.7796	-0.4449	-0.3307	0.05863	1.139	-0.4957	0.258	-0.2426	-1.216	-0.843	-0.2902	-0.281	-0.6505	-0.6346	-1.078	-0.119	0.1605	-0.3576	-0.1809	-0.5683	-0.3412	-0.7317	-1.094	-0.7787	-0.8415	-0.9007	-1.457	1.99	0.1587	0.05541	1.909	1.972	1.868	0.4841	1.158	2.182	0.997	-1.024	0.9121	1.117	1.534	1.921	1.482	0.2826	0.8871	-1.397	-0.677	0.2305	-0.7032	1.221	2.22	0.9834	0.4204	-0.8269	-0.7507	-0.2777	-0.479	-0.196	-1.293	-0.1022	0.1758	-0.1144
GENE14X	HSI159F07	FYB		-0.5536	-1.458	-0.7024	-0.7532	-0.9451	-0.8877	-1.292	-0.6308	-0.5833	0.7064	0.7463	0.2493	0.1568	0.9294	-1.354	-0.8225	0.171	0.3491	-0.9794	-1.06	-1.435	-0.4537	0.4574	0.8786	-0.01402	-0.7643	-0.6756	-0.7019	-1.154	-1.725	-0.832	-0.673	-1.051	1.961	0.3195	-0.8308	2.474	2.191	1.216	0.08049	1.181	2.015	0.1643	0.2248	0.6999	1.92	1.238	1.999	0.8437	-0.136	0.7748	-1.35	-0.3868	1.145	-0.285	0.4362	1.441	-0.06347	-0.09087	-0.8398	-0.7198	-0.4481	0.1451	-0.1981	-0.3897	0.579	-0.2072	-0.2459
GENE407X	HSI043A06	ZNFN1A1		-0.796	-1.11	-1.013	-0.684	-0.975	-1.133	-1.376	-1.025	-0.7562	0.2526	0.4579	1.317	0.352	0.8685	-0.8436	-0.8763	-0.5399	-0.5553	-0.7864	-0.8299	-1.435	-0.07475	1.069	-0.7628	1.078	-0.7023	-1.166	-1.005	-0.971	-0.7243	-1.124	-0.7911	-0.9391	2.013	-0.5134	-0.4438	1.251	1.867	1.088	0.08262	1	2.401	0.3507	0.3042	0.1609	2.451	1.303	1.95	1.064	0.1956	1.289	-1.004	-0.1347	0.02574	-0.1305	1.419	1.763	-0.1196	-0.1839	-0.7862	-0.3987	-0.3746	-0.1982	-0.4039	-0.1593	0.2969	0.05458	0.1203
GENE413X	HSI089A06	CD2		-1.589	-1.526	-1.608	-1.81	-0.8862	-0.8283	-0.8427	-0.1616	-0.5407	0.8108	1.424	0.729	0.126	-0.2937	-1.265	-1.019	-0.8508	0.6136	-0.1439	-0.4468	-1.425	-0.186	1.046	0.2326	0.8514	-0.008724	-0.123	-0.1825	-0.9693	-1.24	-0.5994	-0.623	-1.786	2.039	-0.1696	-0.3358	0.9186	1.481	1.45	0.6116	1.613	2.638	0.7339	0.7584	1.058	-0.0748	0.9823	1.511	0.5085	0.1643	0.3655	-1.337	-0.566	-0.2339	-0.6347	1.566	0.9437	0.5531	0.3821	-1.515	-1.07	0.2606	0.09846	-0.1735	-0.09043	0.76	0.3658	-0.4422
GENE92X	HSI069C02	ZNF403		-1.38	-1.116	-1.396	-1.329	-0.9801	-0.6704	-0.8406	-0.2052	-0.2934	0.1594	0.8678	0.06894	-0.2129	-0.5437	-0.6589	-1.077	-0.4694	0.05115	-0.1364	-0.7998	-1.963	-0.5283	-0.1541	0.7353	0.6128	-0.3141	-0.5303	0.5728	-0.8204	-0.7967	-0.6212	-0.5305	-1.132	2.37	0.4484	0.1428	1.731	1.755	1.494	0.6994	1.337	3.341	0.7065	0.722	1.822	0.6603	0.6079	1.554	0.71	0.09927	0.3905	-0.8989	0.06595	0.4929	-0.162	0.8307	0.8394	-0.158	-0.1044	-1.714	-0.6828	-1.775	-0.2977	-0.1673	-0.4934	0.07167	-0.06185	0.05557
GENE230X	HSI038E10	CD53		-0.8982	-2.418	-0.361	-1.22	-0.6887	-0.3724	0.7783	0.2599	-0.1656	0.07316	-0.03602	0.8624	0.7636	1.346	-1.162	-0.9789	-0.139	-0.2796	-0.9396	0.1899	-0.8404	0.3796	1.562	0.3641	1.012	-0.3511	-0.7793	-1.043	-1.373	-1.824	-0.6701	-1.007	-1.222	1.064	0.07558	-0.5715	0.6159	1.822	0.9031	-0.3685	0.7362	2.062	-0.259	0.702	-0.01586	1.983	0.9891	2.793	0.4461	0.2979	1.042	-1.559	-0.1178	1.023	-0.3555	0.7718	1.359	0.3225	-1.035	-1.163	-0.9897	-0.6209	0.08293	-0.6556	0.3031	0.3376	-0.4499	-0.3935
GENE293X	HSI042E05	HLA-E		-1.621	-1.876	-1.478	-1.088	-0.3936	-1.96	0.4581	-0.2151	-0.1304	1.292	0.01999	0.4151	-0.6048	0.04551	-1.082	-1.656	-0.7381	0.8744	0.03342	-0.187	1.557	0.8834	1.331	-0.3615	-0.2908	-0.2177	-0.3762	-0.9429	-1.489	-0.2556	-1.371	-0.5805	-0.3716	0.6263	-0.1665	0.7449	0.3047	2.012	1.345	0.2696	0.6148	2.183	0.7097	1.734	0.2704	0.6548	0.7603	2.415	0.9553	0.3399	1.323	-1.442	-0.1571	0.7284	-0.1691	0.2018	1.367	0.3687	-0.09076	-0.8931	-1.106	-0.7808	-0.3495	-0.635	-1.235	-0.08786	-0.2172	-0.2205
GENE408X	HSI043E12	HLA-DRA		-0.6491	-1.888	-0.7006	-1.011	0.01489	-2.312	-0.4721	-0.5138	-1.193	0.4951	0.5312	0.7201	0.1389	-0.376	-0.684	-0.7652	-1.343	-0.4991	-0.2792	1.194	0.4096	-0.1732	0.8062	1.276	0.6189	0.8605	0.5473	-0.2268	-1.696	-1.224	-0.1349	-0.7778	-1.168	0.1726	-0.2071	1.133	1.815	1.53	-0.02329	-1.17	-1.161	1.844	0.3164	1.667	-0.355	0.581	-0.11	3.256	0.495	0.5052	0.6018	-0.9521	0.3645	0.9061	0.328	0.9128	0.8963	-0.386	0.2488	-2.132	-0.7834	-0.01631	0.06276	-0.6995	-0.2183	0.7836	0.03096	0.2354
GENE22X	HSI040E07	MS4A6A		-1.567	-1.713	-0.7222	-1.388	-0.5174	-0.7254	-1.722	-0.4858	-1.038	-1.58	-0.6225	1.225	-0.7828	-0.8189	-1.3	-1.216	0.4273	-0.2527	-0.7724	-0.9504	-0.4975	0.2755	0.4158	1.397	0.5645	-0.822	0.0233	0.8265	-0.9244	-0.8466	-0.8685	-0.0686	-0.4027	0.9233	0.02546	-0.8061	0.4382	1.571	0.6509	-0.3447	1.415	2.164	0.5453	0.9115	0.2399	2.614	0.5033	1.622	1.566	0.3749	0.9777	-1.024	0.4404	1.731	0.4453	-0.07667	0.9822	-0.2273	-1.272	-0.4301	-0.3601	-0.7787	0.5758	-0.04145	-0.08398	1.591	0.2648	0.3229
GENE339X	HSI138G11	HLA-DOA		-0.9365	-2.23	-1.465	-1.067	-0.5546	-0.8202	-0.2703	-0.8913	-0.4289	-2.056	-0.8837	0.984	-0.3415	0.0527	-1.391	-1.584	0.08093	-0.1461	-0.1144	0.357	1.459	-0.9421	1.174	1.616	0.9745	-1.15	-0.2115	0.05992	-1.115	-1.263	-0.3732	-0.3835	-0.2755	0.2938	-0.112	-0.6499	0.5995	1.055	0.722	-0.07225	0.4526	2.462	0.3995	0.7942	0.5169	0.8851	1.379	2.158	0.7049	1.188	1.682	-0.8942	0.2309	1.101	-0.3223	0.9533	1.597	-0.01965	-1.108	-1.32	-0.721	-0.3884	0.005491	-0.5497	-0.106	1.028	-0.01191	0.2024
GENE251X	HSI021F04	SLC1A3		-0.7562	-2.085	-1.014	-0.8067	-1.119	-1.495	-0.9246	-0.09834	-0.4849	0.9036	0.8917	1.513	0.279	0.8526	-0.2051	-1.136	-0.383	-0.7028	-1.56	-1.197	-1.512	-0.8327	0.4485	0.8254	0.5506	0.4456	-0.2061	-0.3605	-0.9165	-1.326	0.5666	-0.4605	-0.6319	0.6625	-0.3215	-0.5698	0.364	-0.575	-0.1439	0.8105	0.09808	1.328	-0.4113	1.068	0.853	3.042	0.6566	0.2437	0.718	0.3388	-0.1051	-0.7395	0.6847	2.876	-0.7575	1.622	1.36	0.02575	-0.05134	-0.2453	-0.3941	-0.3407	-0.4487	-1.735	1.236	1.185	0.2817	0.3227
GENE313X	HSI025B05	DAPK1		-1.583	-1.619	-0.5186	-0.5108	-0.8978	-1.3	-0.6096	-0.609	-0.9939	-0.1525	-0.549	0.8414	-0.351	0.9215	-0.1648	-0.745	-0.3829	-0.9098	-0.5151	-0.4303	-0.3751	-0.7953	0.3997	0.8951	0.3644	0.2372	-0.09145	-1.13	-1.089	-1.119	-0.797	-0.7994	0.1231	0.4294	-0.06769	-0.5783	0.23	0.4363	-0.0688	-0.1366	0.2617	0.8477	-0.3873	0.9238	0.7158	2.896	0.754	1.851	0.7264	-0.1934	0.4482	2.133	3.137	2.119	1.448	1.089	1.152	-0.6293	-0.5483	-0.7606	-1.214	-0.6521	-0.3017	-1.34	0.5777	0.8002	-0.5641	-0.2785
GENE136X	HSI077A08	CCL18		-0.8746	0.2534	-1.031	-0.8677	-0.00952	-1.111	-0.9676	-1.021	-1.349	-0.3095	-0.3709	-0.2086	-0.4605	-0.6935	-0.4933	-0.631	-0.5596	-0.6004	-0.8334	-0.383	-0.3213	0.4821	0.6984	-0.8567	0.1744	-0.06001	-0.1096	-0.4428	-1.156	-1.076	-1.132	-1.013	-0.3931	-0.4994	0.1356	1.191	0.5589	-0.4864	-0.075	0.887	-0.1103	0.8231	-0.2193	-0.109	-0.06949	2.045	0.1136	1.525	1.731	0.1913	0.8442	-0.3265	-0.4032	1.423	0.6701	3.668	3.955	0.808	0.4494	-0.7409	-0.8566	0.03118	1.063	0.008496	0.08351	0.1325	-0.4387	-0.2727
GENE362X	HSI024E06	CTSC		-0.5383	-0.7193	-1.958	-0.6744	0.1052	-1.067	-1.058	-0.8836	-0.896	1.447	1.306	0.6459	-0.001564	0.1076	-0.03693	-0.8954	-0.3077	-0.7832	-1.128	-0.4984	-0.4643	-0.2517	0.5073	0.5762	0.3417	-1.08	-0.4034	-1.311	-0.993	-1.434	-1.499	-1.197	-1.703	1.213	0.441	0.3141	0.1081	0.6941	1.068	0.7965	0.3233	1.784	-0.1968	2.138	0.4067	2.566	1.16	1.118	0.9	-0.1086	0.3492	-1.916	-0.3504	1.607	0.6763	1.217	2.01	0.3005	0.2235	-0.125	-1.258	-0.282	-0.04998	-0.2846	0.1056	0.5787	-0.3478	-0.434
GENE129X	HSI037C02	CPVL		-1.589	-2.021	-1.131	-0.9109	-0.8939	-0.7582	-1.34	-0.8895	-0.9852	1.111	0.9067	0.7486	0.1869	0.7225	0.3269	-0.1175	0.1235	-0.2063	-1.593	-0.07419	0.07009	-0.2526	-0.2637	0.7584	0.3241	-1.268	-0.7897	-0.5791	-1.477	-0.8983	-1.031	-0.8252	-1.471	0.9079	0.2573	1.051	-0.06377	0.6751	0.7753	0.6518	0.1734	1.702	-0.1033	1.511	0.6274	3.029	1.704	1.642	1.027	-0.06517	0.4773	-1.88	-0.4323	2.114	-0.7026	0.1239	0.6895	-0.04025	0.2789	-1.136	-0.2127	0.04811	0.7244	-0.7007	0.3451	0.4153	0.1711	0.3006
GENE259X	HSI077D04	LCP1		-1.202	-2.474	-1.73	-1.641	-0.7342	-0.8944	-1.231	-0.3723	-0.505	0.9598	0.9493	0.5844	-0.02891	0.1152	-0.4345	0.3047	-0.05017	-0.2772	-0.05215	-0.9446	-0.5181	-0.3606	0.2261	-0.5558	0.3775	-0.133	-1.012	-0.5145	-0.9337	-0.3856	-1.041	-0.4659	-0.9171	1.003	-0.5418	1.107	0.2946	1.393	0.7643	-0.2196	0.4813	1.748	0.7979	0.5486	0.4863	2.792	1.526	1.796	0.4934	-0.2175	0.7507	-1.842	-0.5299	1.986	1.942	0.5949	1.752	0.4579	-0.3505	-1.321	-0.8363	-0.08061	-0.1717	-0.3255	0.136	-0.1373	-0.2268	-0.1591
GENE204X	HSI116A09	C6orf148		-1.852	-1.31	-1.922	-0.553	-1.083	-0.5372	-1.009	0.08675	-0.1915	1.541	0.2717	1.082	-0.362	0.5889	-0.3563	-0.766	-0.6215	1.062	-0.3655	-1.004	0.2501	-0.3083	0.7353	-0.3449	0.2401	-0.2972	-0.9004	-1.169	-1.625	-0.2994	-1.467	-1.155	-0.1567	1.418	0.232	0.4173	1.845	1.532	1.39	0.9908	1.487	1.023	-0.04295	1.995	1.43	1.735	0.7685	1.225	0.5219	-0.2525	0.5767	-1.837	-0.7291	0.9015	-0.3815	0.8387	1.614	-0.07771	-0.6011	-0.3975	-1.431	-0.1199	-0.8313	-0.7083	0.04901	0.2284	-0.4707	-0.5421
GENE255X	HSI039B10	FGL2		-0.7658	-1.481	-1.832	-0.1571	-1.042	-0.6984	-0.561	0.1321	-0.9737	2.528	1.61	1.51	-0.2374	-0.2501	0.2957	-0.4486	-0.526	-0.5644	-0.98	-1.891	-0.7096	-0.7988	0.2394	1.015	0.4992	-0.6722	-0.868	-0.8836	-1.003	-0.7212	-0.7351	-0.8846	-1.526	2.204	0.04738	0.5152	0.639	1.191	1.039	0.7846	1.307	1.445	-0.1188	2.264	0.574	1.478	1.417	0.507	0.6251	0.6009	0.1431	-1.424	-0.2926	0.9878	-0.812	0.4131	0.893	0.8361	0.01205	-0.9751	-0.8929	-0.1377	-0.133	-0.9942	-0.409	-0.1216	-0.05104	-0.1797
GENE199X	HSI043A09	LGMN		-0.6012	-1.321	-2.288	-0.9168	-0.6828	-1.083	0.1915	-0.1075	-0.5715	2.137	1.197	1.147	0.04564	0.9197	0.06834	-0.383	0.2049	-0.6299	-0.8119	0.5583	0.9366	-0.4681	-0.6337	-0.6078	0.3236	-0.6109	-0.02732	-0.6417	-1.096	-1.211	-1.125	-0.5645	-0.3901	1.147	-0.7396	0.7063	-2.173	0.3942	-0.2704	1.277	1.047	1.238	-0.4887	2.607	0.297	1.754	1.148	1.639	1.001	0.3026	0.8104	-1.631	-1.003	1.624	-0.3338	0.3233	0.8985	-0.2139	0.7891	-1.047	-1.025	-0.05777	-0.3894	-1.256	0.1059	0.7067	-0.08975	-0.05377
GENE8X	HSI074F07	CXCL13		-0.8228	-0.6718	-0.9933	-1.013	-0.5182	-1.088	-1.193	-1.116	-0.5752	1.4	1.382	-0.1359	-0.07182	-0.01404	-1.108	-1.099	-0.8463	0.05215	-0.7439	-0.7976	-0.9569	1.065	1.709	0.2923	0.3228	-0.48	2.213	-0.9409	-0.9051	-0.7274	-1.121	-0.9441	-0.6716	3.354	0.2335	-0.7259	-0.7137	1.037	1.065	0.5521	1.139	0.7711	-0.4956	0.9701	0.1358	0.2887	1.989	-0.1968	0.5193	-0.2091	0.8692	-0.887	-0.3927	0.987	-0.2636	1.62	1.949	0.08016	0.2321	-1.133	-0.8471	-0.712	-0.00833	-0.03629	-0.7695	1.135	-0.2	-0.2189
GENE316X	HSI051F05	PAG1		-1.421	-1.549	-2.158	-1.559	-0.8296	1.319	-1.955	-1.25	-0.2201	0.931	1.115	0.4547	-0.2773	0.8019	0.4592	-0.7521	-0.8217	-0.5101	-0.7687	-1.362	-0.4621	-0.7488	-0.1579	0.8217	0.2692	-0.1096	-0.4652	-0.6711	-0.6928	-1.083	-0.517	-1.566	-0.6224	1.782	-0.7044	-0.4688	-0.7867	1.274	0.5097	0.6658	0.6999	1.816	-1.069	0.9855	0.6163	0.6176	2.132	1.448	0.2414	0.2996	0.7097	-0.1597	0.4321	1.378	0.2133	1.158	1.542	0.6122	-1.079	-0.7227	-0.6231	1.859	-0.08395	0.5594	0.7288	-0.0249	-0.04863	-0.1532
