# Supplementary material for: Molecular response to aromatase inhibitor treatment in primary breast cancer
Source: Breast Cancer Res. 2007 Jun 7;9(3):R37. doi: 10.1186/bcr1732 (PMC1929101; doi:10.1186/bcr1732)
Supplement: Additional file 12 — Java Treeview data for figure 4 [file bcr1732-S12.atr]

NODE1X	ARRY14X	ARRY16X	1
NODE2X	ARRY17X	ARRY19X	0.9778
NODE3X	ARRY58X	ARRY59X	0.83543
NODE4X	ARRY60X	ARRY24X	0.81795
NODE5X	ARRY29X	ARRY41X	0.80829
NODE6X	ARRY67X	ARRY57X	0.8047
NODE7X	ARRY11X	ARRY27X	0.79173
NODE8X	ARRY33X	ARRY32X	0.77917
NODE9X	ARRY37X	ARRY46X	0.77622
NODE10X	ARRY52X	ARRY53X	0.77352
NODE11X	ARRY47X	ARRY36X	0.77117
NODE12X	ARRY5X	ARRY65X	0.76322
NODE13X	NODE4X	ARRY40X	0.75823
NODE14X	NODE1X	ARRY10X	0.75124
NODE15X	ARRY2X	ARRY48X	0.74288
NODE16X	ARRY55X	ARRY54X	0.73789
NODE17X	ARRY22X	NODE13X	0.73507
NODE18X	ARRY45X	ARRY61X	0.71838
NODE19X	ARRY56X	ARRY62X	0.71547
NODE20X	NODE18X	NODE6X	0.7052
NODE21X	NODE5X	NODE7X	0.70337
NODE22X	ARRY6X	ARRY7X	0.70124
NODE23X	ARRY3X	ARRY43X	0.68953
NODE24X	NODE12X	NODE21X	0.68498
NODE25X	ARRY0X	ARRY12X	0.67818
NODE26X	ARRY18X	NODE23X	0.67585
NODE27X	ARRY28X	ARRY30X	0.67421
NODE28X	ARRY42X	ARRY9X	0.67283
NODE29X	ARRY25X	ARRY63X	0.66375
NODE30X	ARRY64X	ARRY34X	0.65878
NODE31X	ARRY31X	ARRY51X	0.65371
NODE32X	ARRY20X	ARRY21X	0.65167
NODE33X	ARRY39X	ARRY38X	0.6502
NODE34X	NODE25X	NODE14X	0.63827
NODE35X	ARRY66X	ARRY23X	0.6342
NODE36X	ARRY4X	NODE19X	0.62545
NODE37X	ARRY44X	ARRY50X	0.62123
NODE38X	NODE11X	NODE9X	0.61931
NODE39X	ARRY15X	NODE32X	0.61175
NODE40X	ARRY35X	ARRY1X	0.60965
NODE41X	ARRY8X	NODE15X	0.60863
NODE42X	NODE28X	ARRY13X	0.60033
NODE43X	ARRY26X	NODE36X	0.59658
NODE44X	NODE33X	NODE31X	0.59374
NODE45X	NODE24X	NODE20X	0.59261
NODE46X	NODE16X	NODE3X	0.58967
NODE47X	NODE27X	NODE37X	0.58181
NODE48X	NODE30X	ARRY49X	0.56939
NODE49X	NODE29X	NODE2X	0.56806
NODE50X	NODE17X	NODE34X	0.5669
NODE51X	NODE8X	NODE39X	0.54921
NODE52X	NODE41X	NODE26X	0.5433
NODE53X	NODE44X	NODE38X	0.54214
NODE54X	NODE42X	NODE40X	0.54076
NODE55X	NODE10X	NODE43X	0.53265
NODE56X	NODE35X	NODE54X	0.52231
NODE57X	NODE22X	NODE46X	0.51323
NODE58X	NODE47X	NODE48X	0.48384
NODE59X	NODE55X	NODE52X	0.46487
NODE60X	NODE56X	NODE49X	0.45445
NODE61X	NODE53X	NODE45X	0.43803
NODE62X	NODE58X	NODE59X	0.43581
NODE63X	NODE50X	NODE51X	0.40043
NODE64X	NODE57X	NODE60X	0.38078
NODE65X	NODE63X	NODE62X	0.37461
NODE66X	NODE61X	NODE64X	0.30861
NODE67X	NODE65X	NODE66X	0.20021
