# Supplementary material for: Molecular response to aromatase inhibitor treatment in primary breast cancer
Source: Breast Cancer Res. 2007 Jun 7;9(3):R37. doi: 10.1186/bcr1732 (PMC1929101; doi:10.1186/bcr1732)
Supplement: Additional file 13 — Java Treeview data for figure 4 [file bcr1732-S13.gtr]

NODE1X	GENE113X	GENE114X	1
NODE2X	GENE208X	GENE190X	0.97391
NODE3X	GENE189X	GENE207X	0.94287
NODE4X	GENE19X	GENE308X	0.92233
NODE5X	GENE281X	GENE11X	0.90685
NODE6X	GENE222X	GENE75X	0.89316
NODE7X	GENE154X	GENE245X	0.87092
NODE8X	GENE364X	NODE4X	0.85707
NODE9X	NODE3X	NODE2X	0.84306
NODE10X	GENE323X	GENE278X	0.83365
NODE11X	GENE420X	GENE61X	0.82442
NODE12X	GENE170X	GENE285X	0.81591
NODE13X	NODE6X	GENE152X	0.80774
NODE14X	GENE354X	GENE374X	0.79927
NODE15X	GENE217X	GENE343X	0.79307
NODE16X	GENE97X	NODE9X	0.77496
NODE17X	GENE18X	GENE34X	0.76841
NODE18X	NODE15X	NODE10X	0.76322
NODE19X	GENE64X	GENE144X	0.75614
NODE20X	GENE294X	GENE317X	0.74883
NODE21X	GENE16X	GENE105X	0.74412
NODE22X	GENE23X	GENE89X	0.73371
NODE23X	GENE17X	GENE193X	0.72744
NODE24X	GENE356X	GENE321X	0.71646
NODE25X	GENE309X	GENE307X	0.71058
NODE26X	GENE330X	GENE326X	0.70632
NODE27X	GENE244X	GENE243X	0.70272
NODE28X	GENE37X	GENE173X	0.69873
NODE29X	NODE12X	NODE16X	0.69041
NODE30X	GENE153X	NODE11X	0.6868
NODE31X	GENE338X	GENE301X	0.68278
NODE32X	GENE209X	GENE381X	0.67874
NODE33X	GENE167X	GENE102X	0.67347
NODE34X	GENE156X	GENE257X	0.66967
NODE35X	GENE395X	GENE405X	0.66636
NODE36X	GENE358X	GENE60X	0.66196
NODE37X	GENE216X	GENE4X	0.65527
NODE38X	GENE91X	GENE239X	0.65204
NODE39X	GENE139X	GENE53X	0.64936
NODE40X	NODE18X	GENE387X	0.64578
NODE41X	GENE100X	GENE12X	0.64332
NODE42X	GENE147X	GENE262X	0.64021
NODE43X	GENE119X	GENE238X	0.63766
NODE44X	GENE269X	GENE140X	0.63448
NODE45X	GENE355X	GENE272X	0.63219
NODE46X	GENE240X	GENE224X	0.62935
NODE47X	GENE376X	GENE375X	0.62587
NODE48X	GENE20X	GENE82X	0.6236
NODE49X	GENE246X	GENE233X	0.62092
NODE50X	GENE2X	GENE270X	0.61797
NODE51X	GENE14X	GENE407X	0.61596
NODE52X	GENE171X	GENE41X	0.61321
NODE53X	GENE5X	GENE406X	0.61133
NODE54X	GENE318X	GENE332X	0.60912
NODE55X	GENE357X	NODE17X	0.60685
NODE56X	GENE30X	NODE38X	0.60431
NODE57X	GENE329X	GENE305X	0.60186
NODE58X	GENE182X	GENE319X	0.59992
NODE59X	GENE51X	GENE126X	0.5979
NODE60X	GENE413X	GENE92X	0.59563
NODE61X	NODE23X	NODE21X	0.59352
NODE62X	GENE31X	GENE122X	0.59182
NODE63X	GENE261X	GENE44X	0.58914
NODE64X	GENE172X	NODE47X	0.5862
NODE65X	GENE390X	GENE180X	0.58415
NODE66X	GENE57X	GENE134X	0.58259
NODE67X	NODE37X	GENE274X	0.58105
NODE68X	GENE241X	GENE336X	0.57879
NODE69X	GENE110X	GENE28X	0.57635
NODE70X	GENE411X	GENE118X	0.57481
NODE71X	NODE31X	NODE62X	0.57324
NODE72X	GENE346X	NODE42X	0.57128
NODE73X	GENE231X	GENE106X	0.56975
NODE74X	GENE362X	GENE129X	0.56836
NODE75X	GENE372X	GENE50X	0.56682
NODE76X	GENE32X	GENE72X	0.56545
NODE77X	GENE206X	NODE56X	0.56373
NODE78X	GENE392X	GENE149X	0.56217
NODE79X	GENE337X	GENE117X	0.55985
NODE80X	GENE49X	NODE50X	0.55806
NODE81X	GENE292X	GENE163X	0.55677
NODE82X	GENE150X	NODE51X	0.55516
NODE83X	NODE44X	GENE369X	0.55325
NODE84X	GENE412X	GENE46X	0.55197
NODE85X	GENE124X	NODE35X	0.55051
NODE86X	NODE63X	GENE306X	0.54887
NODE87X	GENE227X	GENE311X	0.54726
NODE88X	GENE98X	GENE283X	0.5459
NODE89X	GENE215X	GENE38X	0.54447
NODE90X	GENE334X	NODE57X	0.54328
NODE91X	NODE33X	GENE45X	0.54213
NODE92X	GENE250X	GENE200X	0.54076
NODE93X	NODE71X	GENE169X	0.53947
NODE94X	GENE331X	GENE349X	0.53832
NODE95X	GENE221X	GENE303X	0.53711
NODE96X	GENE181X	GENE393X	0.53422
NODE97X	GENE10X	GENE183X	0.53297
NODE98X	GENE21X	GENE403X	0.53082
NODE99X	GENE76X	GENE300X	0.52976
NODE100X	GENE363X	GENE201X	0.5286
NODE101X	GENE382X	GENE175X	0.52742
NODE102X	GENE383X	GENE174X	0.5263
NODE103X	NODE77X	NODE52X	0.5249
NODE104X	GENE115X	GENE373X	0.52385
NODE105X	GENE40X	NODE1X	0.52276
NODE106X	GENE204X	GENE255X	0.52175
NODE107X	NODE61X	GENE210X	0.52055
NODE108X	GENE128X	GENE130X	0.51922
NODE109X	GENE265X	NODE81X	0.51823
NODE110X	GENE188X	NODE46X	0.51714
NODE111X	GENE65X	GENE290X	0.51605
NODE112X	NODE68X	GENE341X	0.51496
NODE113X	GENE398X	GENE391X	0.51377
NODE114X	GENE302X	GENE96X	0.51284
NODE115X	NODE69X	GENE325X	0.51185
NODE116X	GENE287X	GENE396X	0.51082
NODE117X	GENE22X	GENE339X	0.50982
NODE118X	GENE205X	GENE138X	0.50876
NODE119X	GENE291X	GENE88X	0.50736
NODE120X	GENE258X	GENE219X	0.50603
NODE121X	NODE48X	NODE40X	0.50476
NODE122X	GENE145X	GENE248X	0.50316
NODE123X	GENE237X	NODE95X	0.50173
NODE124X	NODE67X	NODE91X	0.50048
NODE125X	NODE74X	GENE259X	0.49963
NODE126X	NODE119X	GENE176X	0.49862
NODE127X	GENE276X	GENE415X	0.49735
NODE128X	GENE284X	NODE53X	0.49639
NODE129X	GENE29X	NODE116X	0.49552
NODE130X	GENE320X	GENE192X	0.49468
NODE131X	GENE137X	GENE312X	0.49384
NODE132X	GENE186X	GENE112X	0.49259
NODE133X	GENE286X	GENE365X	0.49147
NODE134X	NODE83X	GENE94X	0.4904
NODE135X	GENE342X	GENE271X	0.48963
NODE136X	GENE111X	GENE397X	0.48875
NODE137X	GENE409X	GENE242X	0.48789
NODE138X	GENE63X	GENE266X	0.48705
NODE139X	NODE80X	GENE385X	0.48606
NODE140X	GENE36X	GENE161X	0.48519
NODE141X	NODE97X	GENE191X	0.48405
NODE142X	NODE94X	GENE162X	0.48315
NODE143X	NODE86X	GENE254X	0.48184
NODE144X	GENE165X	GENE108X	0.48089
NODE145X	GENE394X	NODE36X	0.48006
NODE146X	GENE95X	NODE39X	0.47914
NODE147X	GENE157X	GENE353X	0.4784
NODE148X	NODE72X	NODE82X	0.47746
NODE149X	GENE333X	GENE151X	0.47608
NODE150X	NODE128X	NODE43X	0.47521
NODE151X	GENE52X	GENE132X	0.47439
NODE152X	GENE15X	NODE88X	0.47361
NODE153X	GENE213X	GENE377X	0.47279
NODE154X	NODE118X	NODE64X	0.47201
NODE155X	GENE416X	GENE351X	0.47125
NODE156X	GENE296X	GENE47X	0.47054
NODE157X	NODE109X	GENE288X	0.46939
NODE158X	GENE295X	GENE335X	0.46858
NODE159X	GENE6X	NODE13X	0.46781
NODE160X	NODE28X	GENE282X	0.46716
NODE161X	NODE73X	GENE26X	0.46645
NODE162X	GENE419X	GENE386X	0.46545
NODE163X	GENE214X	NODE58X	0.46476
NODE164X	NODE92X	GENE256X	0.46402
NODE165X	NODE78X	NODE101X	0.46325
NODE166X	GENE220X	GENE275X	0.46259
NODE167X	GENE230X	GENE293X	0.46191
NODE168X	GENE43X	GENE7X	0.46124
NODE169X	GENE367X	NODE163X	0.46043
NODE170X	GENE90X	GENE347X	0.45955
NODE171X	GENE370X	GENE155X	0.4589
NODE172X	GENE218X	GENE401X	0.45799
NODE173X	GENE178X	GENE236X	0.45738
NODE174X	GENE33X	GENE297X	0.45654
NODE175X	GENE86X	GENE27X	0.45592
NODE176X	GENE101X	GENE384X	0.45477
NODE177X	NODE55X	GENE121X	0.45413
NODE178X	NODE162X	GENE158X	0.45334
NODE179X	GENE168X	NODE79X	0.45272
NODE180X	GENE352X	GENE55X	0.45187
NODE181X	GENE277X	GENE56X	0.4512
NODE182X	GENE298X	GENE252X	0.45054
NODE183X	GENE247X	GENE344X	0.44923
NODE184X	GENE324X	GENE79X	0.44828
NODE185X	GENE251X	GENE313X	0.44757
NODE186X	GENE80X	NODE98X	0.447
NODE187X	GENE388X	NODE168X	0.44602
NODE188X	NODE65X	NODE89X	0.44525
NODE189X	GENE212X	NODE120X	0.44457
NODE190X	GENE310X	GENE116X	0.44398
NODE191X	GENE371X	GENE123X	0.44335
NODE192X	GENE314X	GENE368X	0.44281
NODE193X	NODE85X	NODE100X	0.44225
NODE194X	NODE70X	GENE404X	0.4417
NODE195X	GENE234X	GENE127X	0.44082
NODE196X	GENE1X	GENE361X	0.44021
NODE197X	GENE235X	GENE78X	0.43956
NODE198X	NODE125X	NODE106X	0.43898
NODE199X	NODE115X	NODE142X	0.43846
NODE200X	GENE378X	GENE299X	0.43727
NODE201X	NODE148X	NODE60X	0.43668
NODE202X	NODE144X	NODE180X	0.43608
NODE203X	NODE141X	GENE120X	0.43556
NODE204X	NODE133X	NODE129X	0.43505
NODE205X	GENE125X	NODE166X	0.43444
NODE206X	GENE160X	GENE67X	0.43388
NODE207X	NODE167X	GENE408X	0.43232
NODE208X	GENE58X	GENE13X	0.43131
NODE209X	GENE166X	NODE5X	0.43053
NODE210X	GENE131X	GENE379X	0.42984
NODE211X	GENE135X	GENE417X	0.42933
NODE212X	GENE414X	GENE202X	0.42834
NODE213X	NODE136X	GENE133X	0.42771
NODE214X	GENE73X	GENE69X	0.42715
NODE215X	GENE68X	GENE87X	0.42663
NODE216X	NODE198X	GENE199X	0.42565
NODE217X	NODE87X	NODE171X	0.42517
NODE218X	NODE191X	GENE203X	0.42446
NODE219X	NODE172X	GENE42X	0.42394
NODE220X	NODE182X	NODE41X	0.42342
NODE221X	NODE25X	NODE124X	0.42294
NODE222X	NODE114X	NODE152X	0.42248
NODE223X	GENE304X	GENE418X	0.42196
NODE224X	GENE211X	NODE104X	0.42141
NODE225X	NODE113X	NODE134X	0.42089
NODE226X	GENE226X	NODE147X	0.42036
NODE227X	GENE229X	GENE77X	0.41988
NODE228X	GENE315X	GENE267X	0.41928
NODE229X	GENE142X	GENE83X	0.41882
NODE230X	GENE268X	GENE260X	0.41832
NODE231X	GENE197X	NODE205X	0.41776
NODE232X	GENE84X	GENE93X	0.41725
NODE233X	NODE170X	GENE54X	0.41678
NODE234X	NODE93X	NODE209X	0.41612
NODE235X	NODE158X	GENE350X	0.41566
NODE236X	NODE66X	GENE25X	0.4151
NODE237X	GENE107X	NODE26X	0.41432
NODE238X	NODE137X	NODE153X	0.41385
NODE239X	GENE8X	GENE316X	0.41342
NODE240X	NODE160X	GENE380X	0.41285
NODE241X	NODE179X	NODE149X	0.41243
NODE242X	GENE109X	NODE211X	0.412
NODE243X	GENE62X	NODE138X	0.41125
NODE244X	NODE107X	NODE139X	0.41081
NODE245X	GENE74X	GENE264X	0.41033
NODE246X	GENE280X	GENE225X	0.40932
NODE247X	NODE8X	NODE7X	0.40879
NODE248X	NODE96X	NODE135X	0.40836
NODE249X	GENE164X	GENE253X	0.40778
NODE250X	NODE20X	NODE130X	0.40731
NODE251X	GENE35X	NODE112X	0.40682
NODE252X	NODE156X	NODE103X	0.4057
NODE253X	NODE154X	NODE145X	0.4048
NODE254X	NODE155X	NODE76X	0.40394
NODE255X	GENE322X	GENE85X	0.40351
NODE256X	GENE159X	NODE126X	0.4031
NODE257X	GENE273X	NODE208X	0.40246
NODE258X	GENE3X	GENE99X	0.40171
NODE259X	NODE164X	GENE410X	0.40074
NODE260X	NODE173X	NODE224X	0.40029
NODE261X	GENE360X	GENE263X	0.39949
NODE262X	NODE251X	GENE24X	0.39908
NODE263X	GENE232X	NODE19X	0.39862
NODE264X	NODE174X	NODE248X	0.39824
NODE265X	NODE217X	NODE59X	0.3977
NODE266X	GENE399X	NODE187X	0.39712
NODE267X	NODE184X	NODE175X	0.39672
NODE268X	GENE39X	GENE184X	0.39635
NODE269X	NODE195X	NODE192X	0.3957
NODE270X	NODE111X	NODE49X	0.39531
NODE271X	NODE261X	GENE185X	0.39488
NODE272X	GENE146X	NODE140X	0.39425
NODE273X	NODE222X	NODE132X	0.39366
NODE274X	GENE327X	NODE189X	0.39329
NODE275X	GENE66X	GENE389X	0.3926
NODE276X	GENE103X	GENE0X	0.3922
NODE277X	GENE81X	NODE75X	0.39179
NODE278X	NODE229X	GENE402X	0.3913
NODE279X	GENE104X	NODE196X	0.39086
NODE280X	GENE328X	NODE213X	0.39034
NODE281X	GENE187X	GENE348X	0.38994
NODE282X	NODE275X	GENE400X	0.38953
NODE283X	NODE54X	NODE32X	0.38913
NODE284X	NODE215X	NODE186X	0.38874
NODE285X	NODE105X	NODE90X	0.38839
NODE286X	NODE236X	NODE108X	0.38797
NODE287X	GENE195X	NODE259X	0.38683
NODE288X	NODE225X	NODE169X	0.38636
NODE289X	GENE141X	GENE194X	0.38592
NODE290X	NODE188X	NODE102X	0.38538
NODE291X	NODE207X	NODE117X	0.38469
NODE292X	NODE204X	NODE146X	0.38415
NODE293X	NODE178X	NODE227X	0.38366
NODE294X	NODE99X	NODE246X	0.38323
NODE295X	NODE157X	NODE238X	0.38243
NODE296X	NODE254X	NODE127X	0.38174
NODE297X	GENE198X	GENE59X	0.38124
NODE298X	NODE220X	GENE279X	0.38044
NODE299X	NODE200X	NODE27X	0.37983
NODE300X	GENE249X	NODE122X	0.37923
NODE301X	NODE295X	NODE123X	0.37892
NODE302X	GENE366X	NODE280X	0.37856
NODE303X	NODE202X	NODE193X	0.37818
NODE304X	NODE203X	NODE110X	0.37781
NODE305X	GENE196X	GENE143X	0.37747
NODE306X	GENE48X	NODE214X	0.37652
NODE307X	NODE243X	GENE340X	0.37618
NODE308X	NODE274X	NODE235X	0.37572
NODE309X	NODE237X	NODE292X	0.37528
NODE310X	NODE233X	NODE219X	0.37477
NODE311X	NODE194X	NODE212X	0.37395
NODE312X	NODE185X	GENE136X	0.37365
NODE313X	NODE228X	NODE241X	0.37329
NODE314X	NODE289X	NODE183X	0.37289
NODE315X	NODE197X	NODE181X	0.37225
NODE316X	NODE263X	NODE151X	0.37155
NODE317X	GENE289X	GENE177X	0.37058
NODE318X	NODE270X	GENE228X	0.37019
NODE319X	NODE216X	NODE239X	0.36957
NODE320X	NODE226X	NODE206X	0.36922
NODE321X	NODE272X	GENE223X	0.36871
NODE322X	NODE317X	GENE345X	0.36828
NODE323X	NODE131X	NODE256X	0.36769
NODE324X	GENE70X	NODE210X	0.36688
NODE325X	NODE221X	NODE121X	0.3663
NODE326X	NODE230X	NODE277X	0.36576
NODE327X	NODE247X	NODE250X	0.36491
NODE328X	NODE294X	NODE315X	0.36431
NODE329X	GENE148X	NODE297X	0.3638
NODE330X	NODE268X	NODE34X	0.363
NODE331X	NODE253X	NODE234X	0.36233
NODE332X	NODE22X	NODE240X	0.36164
NODE333X	NODE306X	NODE281X	0.3613
NODE334X	NODE276X	NODE249X	0.36049
NODE335X	NODE257X	NODE282X	0.36001
NODE336X	NODE320X	NODE324X	0.3596
NODE337X	NODE260X	NODE304X	0.35867
NODE338X	NODE143X	NODE311X	0.35824
NODE339X	NODE262X	NODE150X	0.35772
NODE340X	NODE284X	NODE273X	0.35677
NODE341X	NODE232X	NODE269X	0.35593
NODE342X	GENE9X	GENE71X	0.35568
NODE343X	NODE244X	NODE161X	0.35522
NODE344X	NODE266X	NODE223X	0.35432
NODE345X	NODE299X	NODE279X	0.35396
NODE346X	NODE165X	NODE309X	0.35354
NODE347X	NODE334X	NODE307X	0.35283
NODE348X	NODE301X	NODE339X	0.35184
NODE349X	NODE298X	NODE296X	0.35155
NODE350X	NODE245X	NODE342X	0.35115
NODE351X	NODE45X	GENE359X	0.35033
NODE352X	NODE24X	NODE293X	0.34983
NODE353X	NODE325X	NODE252X	0.34927
NODE354X	NODE218X	NODE326X	0.34803
NODE355X	NODE84X	GENE179X	0.3474
NODE356X	NODE291X	NODE312X	0.34616
NODE357X	NODE333X	NODE305X	0.34475
NODE358X	NODE321X	NODE271X	0.34448
NODE359X	NODE258X	NODE302X	0.34377
NODE360X	NODE290X	NODE341X	0.34288
NODE361X	NODE278X	NODE330X	0.34251
NODE362X	NODE338X	NODE313X	0.34087
NODE363X	NODE30X	NODE352X	0.34049
NODE364X	NODE344X	NODE199X	0.34007
NODE365X	NODE190X	NODE176X	0.33855
NODE366X	NODE285X	NODE287X	0.33737
NODE367X	NODE286X	NODE265X	0.33689
NODE368X	NODE264X	NODE337X	0.33559
NODE369X	NODE323X	NODE303X	0.33518
NODE370X	NODE332X	NODE231X	0.33431
NODE371X	NODE355X	NODE357X	0.33381
NODE372X	NODE288X	NODE316X	0.33205
NODE373X	NODE242X	NODE255X	0.33173
NODE374X	NODE14X	NODE177X	0.3309
NODE375X	NODE335X	NODE310X	0.3302
NODE376X	NODE331X	NODE363X	0.32922
NODE377X	NODE356X	NODE319X	0.32888
NODE378X	NODE354X	NODE308X	0.326
NODE379X	NODE358X	NODE322X	0.32282
NODE380X	NODE329X	NODE373X	0.31998
NODE381X	NODE353X	NODE367X	0.31826
NODE382X	NODE368X	NODE336X	0.31707
NODE383X	NODE374X	NODE361X	0.31563
NODE384X	NODE349X	NODE366X	0.3128
NODE385X	NODE345X	NODE365X	0.31263
NODE386X	NODE371X	NODE314X	0.30907
NODE387X	NODE201X	NODE377X	0.30664
NODE388X	NODE351X	NODE300X	0.30642
NODE389X	NODE348X	NODE327X	0.30475
NODE390X	NODE347X	NODE340X	0.30129
NODE391X	NODE379X	NODE385X	0.30066
NODE392X	NODE360X	NODE375X	0.29893
NODE393X	NODE346X	NODE369X	0.29791
NODE394X	NODE380X	NODE283X	0.29776
NODE395X	NODE372X	NODE364X	0.29505
NODE396X	NODE388X	NODE267X	0.29457
NODE397X	NODE350X	NODE378X	0.29247
NODE398X	NODE390X	NODE370X	0.29073
NODE399X	NODE386X	NODE328X	0.2906
NODE400X	NODE394X	NODE359X	0.28796
NODE401X	NODE362X	NODE343X	0.27804
NODE402X	NODE396X	NODE391X	0.27782
NODE403X	NODE399X	NODE383X	0.27431
NODE404X	NODE400X	NODE159X	0.2736
NODE405X	NODE398X	NODE384X	0.2724
NODE406X	NODE397X	NODE382X	0.2672
NODE407X	NODE393X	NODE387X	0.26456
NODE408X	NODE395X	NODE318X	0.26157
NODE409X	NODE405X	NODE389X	0.25159
NODE410X	NODE376X	NODE29X	0.24789
NODE411X	NODE404X	NODE392X	0.23568
NODE412X	NODE381X	NODE409X	0.19659
NODE413X	NODE406X	NODE402X	0.19199
NODE414X	NODE410X	NODE407X	0.1887
NODE415X	NODE411X	NODE403X	0.18826
NODE416X	NODE401X	NODE415X	0.16402
NODE417X	NODE413X	NODE414X	0.15513
NODE418X	NODE412X	NODE417X	0.14003
NODE419X	NODE408X	NODE416X	0.13528
NODE420X	NODE419X	NODE418X	0.049925
