# Supplementary material for: Molecular response to aromatase inhibitor treatment in primary breast cancer
Source: Breast Cancer Res. 2007 Jun 7;9(3):R37. doi: 10.1186/bcr1732 (PMC1929101; doi:10.1186/bcr1732)
Supplement: Additional file 14 — Complete annotation of the genes in the 421 heatmap [file bcr1732-S14.xls]

## Sheet: Sheet1
ID	SYMBOL	DESCRIPTION	UNIGENE (189)	IMAGE ID	GENBANK
HSI070D06	ZWINT	ZW10 interactor antisense	Hs.42650	726332	BX105168
HSI079B12	PRC1	Protein regulator of cytokinesis 1	Hs.567385	784720	BX102974
HSI065E10	RRM2	Ribonucleotide reductase M2 polypeptide	Hs.226390	417504	BX100416
HSI105G02	CCNB2	Cyclin B2	Hs.194698	501810	BX102366
HSI054G06	NUSAP1	Nucleolar and spindle associated protein 1	Hs.511093	299485	BX100702
HSI080A02	MELK	Maternal embryonic leucine zipper kinase	Hs.184339	796122	BX105144
HSI044G12	SPBC25	Spindle pole body component 25 homolog (S. cerevisiae)	Hs.421956	245381	BX105588
HSI046F10	TOP2A	Topoisomerase (DNA) II alpha 170kDa	Hs.156346	258953	BX099176
HSI073H03	CDC2	Cell division cycle 2, G1 to S and G2 to M	Hs.334562	742884	BX101218
HSI079F05	HMMR	Hyaluronan-mediated motility receptor (RHAMM)	Hs.72550	795932	AA460915
HSI054A04	E2F8	E2F transcription factor 8	Hs.523526	297178	BX111743
HSI007H08	DTL	Denticleless homolog (Drosophila)	Hs.126774	126650	BX094174
HSI007H09	GATA1	GATA binding protein 1 (globin transcription factor 1)	Hs.765	126368	BX090462
HSI021E01	KIAA0101	KIAA0101	Hs.81892	136876	BX094416
HSI045G02	UBE2T	Ubiquitin-conjugating enzyme E2T (putative)	Hs.5199	245431	BX091236
HSI070D12	RACGAP1	Rac GTPase activating protein 1	Hs.505469	726783	BX091454
HSI053B12	CDKN3	Cyclin-dependent kinase inhibitor 3 (CDK2-associated dual specificity phosphatase)	Hs.84113	293274	BX095212
HSI073D07	C10orf53	Chromosome 10 open reading frame 53	Hs.131287	1641903	BX102324
HSI069B01	THTPA	Thiamine triphosphatase	Hs.15098	711436	BX101363
HSI098E11	KIFC1	Kinesin family member C1	Hs.436912	292933	BX101402
HSI150E06	LOC92312	Hypothetical protein LOC92312	Hs.406056	269968	BX117945
HSI053H02	UBE2C	Ubiquitin-conjugating enzyme E2C	Hs.93002	295286	BX097753
HSI076C01	KIF4A	Kinesin family member 4A	Hs.279766	759940	BX102383
HSI182B05	STK6	Serine/threonine kinase 6	Hs.250822	129865	R19158
HSI064G11	MYBL2	V-myb myeloblastosis viral oncogene homolog (avian)-like 2	Hs.179718	377537	BX115559
HSI052F06	C20orf129	Chromosome 20 open reading frame 129	Hs.472716	292241	BX092172
HSI036G09	BRRN1	Barren homolog 1 (Drosophila)	Hs.308045	193222	BX118893
HSI009D02	CDC20	CDC20 cell division cycle 20 homolog (S. cerevisiae)	Hs.524947	129381	BX117893
HSI036G05	DKFZp762E1312	Hypothetical protein DKFZp762E1312	Hs.532968	194621	BX114945
HSI183A10	E2F1	E2F transcription factor 1	Hs.96055	768260	AA424950
HSI054C04	ASF1B	ASF1 anti-silencing function 1 homolog B (S. cerevisiae)	Hs.26516	295710	BX094742
HSI009E04	DNER	Delta-notch-like EGF repeat-containing transmembrane	Hs.234074	25810	BX114311
HSI154H10	SLC20A1	Solute carrier family 20 (phosphate transporter), member 1	Hs.187946	292995	BX095060
HSI075F01	STK11IP	Serine/threonine kinase 11 interacting protein	Hs.22410	757437	BX112702
HSI179E11	LOC55565	Hypothetical protein LOC55565	Hs.208353	1842834	AI221860
HSI037B04	ZAK	Sterile alpha motif and leucine zipper containing kinase AZK	Hs.444451	195110	CR741411
HSI079C12	GOLGB1	Golgi autoantigen, golgin subfamily b, macrogolgin (with transmembrane signal), 1	Hs.213389	785092	BX096135
HSI085D08	BRWD1	Bromodomain and WD repeat domain containing 1	Hs.190548	1541022	BX093695
HSI027A06	NCOA6IP	Nuclear receptor coactivator 6 interacting protein	Hs.335068	155079	BX103150
HSI089G06	ATAD2	ATPase family, AAA domain containing 2	Hs.370834	1735742	CR740743
HSI085E09	KIAA1618	KIAA1618	Hs.584948	1551341	BX094717
HSI041H05	INSR	Insulin receptor	Hs.465744	214921	BX100039
HSI064G10	EVPL	Envoplakin	Hs.500635	366834	BX114092
HSI076G03	CIZ1	CDKN1A interacting zinc finger protein 1	Hs.212395	758643	BX100467
HSI116C05	CD53	CD53 antigen	Hs.443057	122020	BX113477
HSI081D08	MGC15875	Hypothetical protein LOC85007, isoform 2	Hs.584995	810050	BX115530
HSI071G11	LOC92689	Hypothetical protein BC001096	Hs.476517	730035	BX117651
HSI080F03	FOXP1	Forkhead box P1	Hs.431498	811919	CR736342
HSI108F07	CASR	Calcium-sensing receptor (hypocalciuric hypercalcemia 1, severe neonatal hyperparathyroidism)	Hs.435615	2385870	BX100952
HSI107B03	CCDC37	Coiled-coil domain containing 37	Hs.458306	2453217	BX103657
HSI171D07	EST	Transcribed locus		1558664
HSI006B08	PPP2R2A	Protein phosphatase 2 (formerly 2A), regulatory subunit B (PR 52), alpha isoform	Hs.146339	121794	BX117882
HSI015B04	SYT1	Synaptotagmin I	Hs.310545	35141	BX091153
HSI180B07	EST	Transcribed locus	Hs.552136	1854319	BX119528
HSI015B01	JMJD2B	Jumonji domain containing 2B	Hs.371013	34071	BX113660
HSI180E04	UBE2D3	Ubiquitin-conjugating enzyme E2D 3 (UBC4/5 homolog, yeast)	Hs.518773	1850010	BX090147
HSI031H12	KIAA1737	KIAA1737	Hs.22452	48063	BX093355
HSI048E04	SNRK	SNF related kinase	Hs.476052	268073	BX116690
HSI021F02	EML2	Echinoderm microtubule associated protein like 2	Hs.24178	134523	BX092868
HSI061G01	NPAL2	NIPA-like domain containing 2	Hs.309489	346418	BX119640
HSI040F09	ACOX2	Acyl-Coenzyme A oxidase 2, branched chain	Hs.444959	207992	BX105994
HSI027G09	FCGBP	Fc fragment of IgG binding protein	Hs.111732	153361	BX113070
HSI081E01	SCNN1A	Sodium channel, nonvoltage-gated 1 alpha	Hs.130989	810873	BX104241
HSI035H02	CYP2B6	Cytochrome P450, family 2, subfamily B, polypeptide 6	Hs.1360	182295	BX111410
HSI062A02	KCNK6	Potassium channel, subfamily K, member 6	Hs.240395	346511	BX096313
HSI140E12	CARKL	Carbohydrate kinase-like	Hs.268606	204114	BX117112
HSI070B11	TJP3	Tight junction protein 3 (zona occludens 3)	Hs.25527	725760	BX110112
HSI040C08	AZGP1	Alpha-2-glycoprotein 1, zinc	Hs.546239	208869	BX109131
HSI073F05	PDK1	Pyruvate dehydrogenase kinase, isozyme 1	Hs.470633	743576	BX116008
HSI073G05	CREB1	CAMP responsive element binding protein 1	Hs.584750	743251	BX116954
HSI065C09	CNNM2	Cyclin M2	Hs.500903	417445	BX113753
HSI002H12	CRADD	CASP2 and RIPK1 domain containing adaptor with death domain	Hs.38533	24032	BX090696
HSI032H07	FADS2	Fatty acid desaturase 2	Hs.502745	51069	BX119688
HSI161G02	EST	Transcribed locus	Hs.570637	731616	BX112219
HSI040G12	H1F0	H1 histone family, member 0	Hs.226117	209516	BX093093
HSI045A05	APH1A	Anterior pharynx defective 1 homolog A (C. elegans)	Hs.108408	244346	BX118726
HSI053D08	PEX26	Peroxisome biogenesis factor 26	Hs.517400	291749	BX102351
HSI070B06	AP1S1	Adaptor-related protein complex 1, sigma 1 subunit	Hs.489365	725768	BX115238
HSI049A02	ERGIC1	Endoplasmic reticulum-golgi intermediate compartment (ERGIC) 1	Hs.509163	266369	BX089405
HSI054D07	HBB	Hemoglobin, beta	Hs.523443	294714	BX097754
HSI147F10	MSI2	Musashi homolog 2 (Drosophila)	Hs.134470	247168	BX093299
HSI147F08	KTN1	Kinectin 1 (kinesin receptor)	Hs.509414	246684	BX100210
HSI147F09	ZBTB20	Zinc finger and BTB domain containing 20	Hs.570657	247709	BX104036
HSI057H12	GNB2	Guanine nucleotide binding protein (G protein), beta polypeptide 2	Hs.185172	308856	BX117548
HSI055D09	C19orf22	Chromosome 19 open reading frame 22	Hs.557655	301014	BX094770
HSI048B10	NELF	Nasal embryonic LHRH factor	Hs.455336	266821	BX093123
HSI041H07	SLC25A22	Solute carrier family 25 (mitochondrial carrier: glutamate), member 22	Hs.99486	220302	BX106572
HSI014D12	PIGQ	Phosphatidylinositol glycan, class Q	Hs.18079	35295	BX089809
HSI012H09	NARFL	Nuclear prelamin A recognition factor-like	Hs.513247	31744	BX106385
HSI030C08	DHCR7	7-dehydrocholesterol reductase	Hs.503134	46546	BX091206
HSI072C02	FZD10	Frizzled homolog 10 (Drosophila)	Hs.31664	740412	BX096836
HSI058C10	TSTA3	Tissue specific transplantation antigen P35B	Hs.404119	309756	BX092406
HSI025G02	SHARPIN	SHANK-associated RH domain interactor	Hs.529755	153209	BX090986
HSI033B05	LY6E	Lymphocyte antigen 6 complex, locus E	Hs.521903	51654	BX117765
HSI048G06	MLF2	Myeloid leukemia factor 2	Hs.524214	266329	BX096016
HSI013D05	TAGLN2	Transgelin 2	Hs.517168	33386	BX089906
HSI055A01	C6orf108	Chromosome 6 open reading frame 108	Hs.109752	298414	BX107743
HSI155D07	ATXN1	Ataxin 1	Hs.434961	294675	N71298
HSI011B02	FKBP4	N-myristoyltransferase 2	Hs.524183	28606	BX104658
HSI055B12	RNASEH2A	Ribonuclease H2, large subunit	Hs.532851	299432	BX092561
HSI004C06	NDUFS8	NADH dehydrogenase (ubiquinone) Fe-S protein 8, 23kDa (NADH-coenzyme Q reductase)	Hs.90443	108852	BX089200
HSI056C08	GAMT	Guanidinoacetate N-methyltransferase	Hs.81131	307133	BX112038
HSI048D12	CHCHD5	Coiled-coil-helix-coiled-coil-helix domain containing 5	Hs.375707	269219	BX115079
HSI031E07	STARD10	START domain containing 10	Hs.188606	50607	BX089281
HSI066B10	ARFIP2	ADP-ribosylation factor interacting protein 2 (arfaptin 2)	Hs.75139	429547	BX094200
HSI004C12	NINJ1	Ninjurin 1	Hs.494457	110423	BX092853
HSI064H07	PLCD4	Phospholipase C, delta 4	Hs.567627	376802	BX117518
HSI085G12	KCNK15	Potassium channel, subfamily K, member 15	Hs.528664	1566658	BX106604
HSI124D07	RIMS4	Regulating synaptic membrane exocytosis 4	Hs.517065	43027	BX090258
HSI053B09	HSPB8	Heat shock 22kDa protein 8	Hs.400095	295227	BX111271
HSI176D01	EST	Transcribed locus		1738055
HSI080F02	PREX1	Phosphatidylinositol 3,4,5-trisphosphate-dependent RAC exchanger 1	Hs.153310	813668	BX116692
HSI032D02	ABCA3	ATP-binding cassette, sub-family A (ABC1), member 3	Hs.26630	52741	BX101771
HSI095H09	C6orf97	Chromosome 6 open reading frame 97	Hs.130239	1637829	BX101711
HSI048F12	CCND1	Cyclin D1	Hs.523852	268927	BX089544
HSI025A03	FGD3	FYVE, RhoGEF and PH domain containing 3	Hs.411081	146897	BX111118
HSI182E08	PLAT	Plasminogen activator, tissue	Hs.491582	813841	AA447797
HSI182A02	TFF3	Trefoil factor 3 (intestinal)	Hs.82961	298417	N74131
HSI004C09	COX6C	Cytochrome c oxidase subunit VIc	Hs.351875	111192	BX091859
HSI183G10	TFF3	Trefoil factor 3 (intestinal)	Hs.82961	298417	N74131
HSI182A05	TFF1	Trefoil factor 1 (breast cancer, estrogen-inducible sequence expressed in)	Hs.162807	5186922	BI765761
HSI090B08	AFF3	AF4/FMR2 family, member 3	Hs.444414	1742468	BX107035
HSI115C11	AFF3	AF4/FMR2 family, member 3	Hs.444414	120178	T95591
HSI093D05	RABEP1	Rabaptin, RAB GTPase binding effector protein 1	Hs.462086	2043091	CR744611
HSI183D04	AR	Androgen receptor (dihydrotestosterone receptor; testicular feminization; spinal and bulbar muscular atrophy; Kennedy disease)	Hs.496240	954356	AA524966
HSI066A10	ZNF161	Zinc finger protein 161	Hs.463569	429919	BX109922
HSI005A02	HOOK1	Hook homolog 1 (Drosophila)	Hs.378836	113403	BX118356
HSI080H11	SEMA3F	Sema domain, immunoglobulin domain (Ig), short basic domain, secreted, (semaphorin) 3F	Hs.32981	809526	BX092687
HSI037G07	ZNF703	Zinc finger protein 703	Hs.288042	200137	BX118622
HSI096F06	C16orf50	Chromosome 16 open reading frame 50	Hs.513635	2357800	BX109691
HSI096C06	MAPT	Microtubule-associated protein tau	Hs.101174	2340088	BX097824
HSI133F06	EST	Transcribed locus	Hs.159264	49567	BX092674
HSI177H07	PCBP3	Poly(rC) binding protein 3	Hs.474049	1754544	BX108626
HSI177G07	EST	Transcribed locus	Hs.443277	1755598	BX107597
HSI136B08	EST	Transcribed locus	Hs.163898	190247	BX096166
HSI182A08	STC2	Stanniocalcin 2	Hs.233160	3347440	BE274022
HSI028G02	ELOVL2	Elongation of very long chain fatty acids (FEN1/Elo2, SUR4/Elo3, yeast)-like 2	Hs.408557	44387	CR741246
HSI008E12	SIAH2	Seven in absentia homolog 2 (Drosophila)	Hs.477959	127789	BX110898
HSI047B01	PDZK1	PDZ domain containing 1	Hs.444751	248651	BX096667
HSI075H09	AGR2	Anterior gradient 2 homolog (Xenopus laevis)	Hs.530009	760230	BX095683
HSI167G06	RTN4RL1	Reticulon 4 receptor-like 1	Hs.22917	813733	BX091346
HSI059H10	LOC143381	Hypothetical protein LOC143381	Hs.388347	322210	BX106828
HSI183G05	SPARC	Secreted protein, acidic, cysteine-rich (osteonectin)	Hs.111779	250654	H95960
HSI181E05	SPARC	Secreted protein, acidic, cysteine-rich (osteonectin)	Hs.111779	1073182	AA576530
HSI048F10	THBS2	Thrombospondin 2	Hs.371147	267065	BX114562
HSI036F01	COL6A3	Collagen, type VI, alpha 3	Hs.233240	193084	BX093332
HSI030F05	HTRA1	HtrA serine peptidase 1	Hs.501280	45354	BX119431
HSI074G03	COL5A1	Collagen, type V, alpha 1	Hs.210283	756065	BX103008
HSI181A08	COL1A1	Collagen, type I, alpha 1	Hs.172928	140347	R65724
HSI077B07	OLFML2B	Olfactomedin-like 2B	Hs.507515	773477	AA427898
HSI183H01	COL5A2	Collagen, type V, alpha 2	Hs.445827	796613	AA461456
HSI022G08	LUM	Lumican	Hs.406475	141559	BX118443
HSI056B04	COL3A1	Collagen, type III, alpha 1 (Ehlers-Danlos syndrome type IV, autosomal dominant)	Hs.443625	307196	BX092496
HSI101E05	ODF2L	Outer dense fiber of sperm tails 2-like	Hs.149360	1986218	BX092043
HSI101D05	IFT122	Intraflagellar transport 122 homolog (Chlamydomonas)	Hs.477537	1964512	BX118667
HSI082D05	RNH1	Ribonuclease/angiogenin inhibitor 1	Hs.530687	897565	BX108436
HSI049B12	COL1A2	Collagen, type I, alpha 2	Hs.489142	271448	BX095546
HSI061C05	NID2	Nidogen 2 (osteonidogen)	Hs.369840	344234	BX112956
HSI156H01	RAB6B	RAB6B, member RAS oncogene family	Hs.12152	306198	BX103999
HSI152C03	EST	Transcribed locus	Hs.46669	280329	N47090
HSI082C07	NRP2	Neuropilin 2	Hs.471200	823811	BX105686
HSI061G02	SFN	Stratifin	Hs.523718	346610	BX109990
HSI129E10	ADAM12	ADAM metallopeptidase domain 12 (meltrin alpha)	Hs.386283	150855	BX098286
HSI139G09	ADAMTS2	ADAM metallopeptidase with thrombospondin type 1 motif, 2	Hs.23871	204522	BX109323
HSI064B01	DLX6	Distal-less homeobox 6	Hs.249196	376040	BX115138
HSI049G07	DCN	Decorin	Hs.156316	274397	BX089624
HSI055C08	C1R	Complement component 1, r subcomponent	Hs.524224	299611	BX098523
HSI056A07	DNAPTP6	DNA polymerase-transactivated protein 6	Hs.120323	307192	BX111744
HSI035A02	HEPH	Hephaestin	Hs.31720	179109	BX110441
HSI043A02	F13A1	Coagulation factor XIII, A1 polypeptide	Hs.335513	229942	BX106084
HSI003A10	ANGPTL2	Angiopoietin-like 2	Hs.521731	23782	BX096994
HSI018D05	FBLN1	Fibulin 1	Hs.24601	130212	BX112601
HSI074A06	FNDC1	Fibronectin type III domain containing 1	Hs.520525	754126	BX099512
HSI183F03	PCOLCE	Procollagen C-endopeptidase enhancer	Hs.202097	878652	AA670200
HSI008E07	CDH11	Cadherin 11, type 2, OB-cadherin (osteoblast)	Hs.116471	127515	BX100874
HSI018G02	SPON1	Spondin 1, extracellular matrix protein	Hs.445818	42480	BX118037
HSI181C08	DHRS3	Dehydrogenase/reductase (SDR family) member 3	Hs.289347	594630	AA171606
HSI003D07	CAPN2	Calpain 2, (m/II) large subunit	Hs.350899	23643	BX118575
HSI044G03	FCGR2B	Fc fragment of IgG, low affinity IIc, receptor for (CD32)	Hs.492655	241436	BX118947
HSI027B10	FUCA1	Fucosidase, alpha-L- 1, tissue	Hs.370858	159308	BX109121
HSI020E01	PAM	Peptidylglycine alpha-amidating monooxygenase	Hs.369430	136657	BX092970
HSI065C01	ZFP36L2	Zinc finger protein 36, C3H type-like 2	Hs.503093	418172	BX117763
HSI045E10	PPAP2B	Phosphatidic acid phosphatase type 2B	Hs.405156	247806	BX118644
HSI144A11	C22orf8	Chromosome 22 open reading frame 8	Hs.265018	230196	BX103076
HSI026F08	FLJ22662	Hypothetical protein FLJ22662	Hs.131933	151871	BX116782
HSI046G02	NR3C1	Nuclear receptor subfamily 3, group C, member 1 (glucocorticoid receptor)	Hs.122926	249969	BX112894
HSI024E02	ATP10D	ATPase, Class V, type 10D	Hs.437241	148974	BX095565
HSI022A01	LIMA1	LIM domain and actin binding 1	Hs.525419	139718	BX100978
HSI023A12	MBNL1	Muscleblind-like (Drosophila)	Hs.478000	143171	BX107170
HSI149A05	PSPC1	Paraspeckle component 1	Hs.213198	259159	BX105138
HSI113G02	THSD1P	Thrombospondin, type I, domain containing 1 pseudogene	Hs.553878	108374	BX103448
HSI165H07	PSEN1	Presenilin 1 (Alzheimer disease 3)	Hs.3260	768980	BX113763
HSI153E08	DCP1A	DCP1 decapping enzyme homolog A (S. cerevisiae)	Hs.476353	284480	BX101875
HSI131B05	ARID5B	AT rich interactive domain 5B (MRF1-like)	Hs.535297	160655	BX105043
HSI087F09	EST	Transcribed locus	Hs.459132	1644852	CR743991
HSI062B08	SAS10	Disrupter of silencing 10	Hs.322901	345379	BX095264
HSI048C07	MYO5A	Myosin VA (heavy polypeptide 12, myoxin)	Hs.21213	265703	BX089798
HSI048C08	CTGF	Connective tissue growth factor	Hs.410037	267256	BX118949
HSI039F01	LOX	Lysyl oxidase	Hs.102267	204377	BX097300
HSI151E09	FBN1	Fibrillin 1 (Marfan syndrome)	Hs.146447	276523	BX109241
HSI111H05	LOC157503	Hypothetical protein LOC157503	Hs.103535	53332	BX097235
HSI183G12	GPC6	Glypican 6	Hs.444329	796388	AA456147
HSI023A09	ChGn	Chondroitin beta1,4 N-acetylgalactosaminyltransferase	Hs.387794	143112	BX104931
HSI182B08	PELO	Pelota homolog (Drosophila)	Hs.519304	212078	BX101369
HSI111D10	PRKXP1	Protein kinase, X-linked, pseudogene 1	Hs.12250	22932	R43659
HSI032D11	CFL2	Cofilin 2 (muscle)	Hs.180141	51965	BX096630
HSI084A05	TTTY11	Testis-specific transcript, Y-linked 11	Hs.122396	1391626	BX088819
HSI027H04	IGJ	Immunoglobulin J polypeptide, linker protein for immunoglobulin alpha and mu polypeptides	Hs.381568	161023	BX119629
HSI098A08	CLEC2B	C-type lectin domain family 2, member B	Hs.85201	47481	BX119769
HSI133B01	TCF4	Transcription factor 4	Hs.200285	50994	BX096946
HSI088D11	CILP	Cartilage intermediate layer protein, nucleotide pyrophosphohydrolase	Hs.442180	1691650	BX110257
HSI095G06	FCER1A	Fc fragment of IgE, high affinity I, receptor for; alpha polypeptide	Hs.897	2314294	BX110472
HSI076D06	C7	Complement component 7	Hs.78065	757712	BX092393
HSI149A01	EST	Transcribed locus	Hs.28625	258815	BX110180
HSI066B08	COL14A1	Collagen, type XIV, alpha 1 (undulin)	Hs.409662	429561	BX102572
HSI036F11	P2RY5	Purinergic receptor P2Y, G-protein coupled, 5	Hs.123464	196488	BX097414
HSI087G12	CLIC2	Chloride intracellular channel 2	Hs.54570	1647042	BX119152
HSI055F07	ZNF537	Zinc finger protein 537	Hs.278436	298603	BX108200
HSI067H02	ASPN	Asporin (LRR class 1)	Hs.435655	485070	BX104662
HSI067F08	C21orf70	Chromosome 21 open reading frame 70	Hs.410830	485143	BX106951
HSI079E05	OMD	Osteomodulin	Hs.94070	789355	BX097827
HSI055A11	ECM2	Extracellular matrix protein 2, female organ and adipocyte specific	Hs.117060	300323	BX103012
HSI106E05	ECM2	Extracellular matrix protein 2, female organ and adipocyte specific	Hs.117060	2440562	BX092094
HSI018E09	C8orf57	Chromosome 8 open reading frame 57	Hs.492187	42895	BX102726
HSI018D04	TCF8	Transcription factor 8 (represses interleukin 2 expression)	Hs.124503	42721	BX100730
HSI067G09	EDNRA	Endothelin receptor type A	Hs.183713	487341	BX109539
HSI041D10	C5orf13	Chromosome 5 open reading frame 13	Hs.483067	212713	BX117501
HSI055C06	CPA3	Carboxypeptidase A3 (mast cell)	Hs.646	301962	BX105358
HSI027E10	CFI	Complement factor I	Hs.312485	160600	BX109425
HSI038E11	CAV1	Caveolin 1, caveolae protein, 22kDa	Hs.74034	200862	CR740338
HSI040E09	MME	Membrane metallo-endopeptidase (neutral endopeptidase, enkephalinase, CALLA, CD10)	Hs.307734	209758	BX118973
HSI017A05	KIAA2002	KIAA2002 protein	Hs.9587	40429	BX097110
HSI045G12	CXCL12	Chemokine (C-X-C motif) ligand 12 (stromal cell-derived factor 1)	Hs.522891	245959	BX113123
HSI153A04	PAPLN	Papilin, proteoglycan-like sulfated glycoprotein	Hs.458428	279572	BX117708
HSI044D04	FMO1	Flavin containing monooxygenase 1	Hs.1424	239807	BX105070
HSI098G12	RARRES1	Retinoic acid receptor responder (tazarotene induced) 1	Hs.131269	309583	BX114865
HSI127A04	FLJ25371	Hypothetical protein FLJ25371	Hs.415576	138813	BX112315
HSI131F10	SSPN	Sarcospan (Kras oncogene-associated gene)	Hs.183428	44070	BX091176
HSI147G11	RBMS1	RNA binding motif, single stranded interacting protein 1	Hs.470412	247219	BX097389
HSI004D07	EFEMP1	EGF-containing fibulin-like extracellular matrix protein 1	Hs.76224	111647	BX098995
HSI131A10	SYNPO2	Synaptopodin 2	Hs.480615	156465	BX105983
HSI112C11	EST	Transcribed locus	Hs.12257	23041	BX094031
HSI164A11	ADAMTS9	ADAM metallopeptidase with thrombospondin type 1 motif, 9	Hs.559387	754163	BX094698
HSI056E01	ATP5D	ATP synthase, H+ transporting, mitochondrial F1 complex, delta subunit	Hs.418668	307720	N92990
HSI141F05	C10orf56	Chromosome 10 open reading frame 56	Hs.523080	210588	BX104602
HSI054F01	VIM	Vimentin	Hs.533317	298677	BX111296
HSI031A12	FSTL1	Follistatin-like 1	Hs.269512	48303	BX111281
HSI120H08	HEG1	HEG homolog 1 (zebrafish)	Hs.477420	25297	BX114775
HSI127E04	CALD1	Caldesmon 1	Hs.490203	143246	BX113687
HSI028G12	PDGFRA	Platelet-derived growth factor receptor, alpha polypeptide	Hs.74615	43817	BX111508
HSI183B01	PDGFRA	Platelet-derived growth factor receptor, alpha polypeptide	Hs.74615	52096	H23235
HSI183E05	PDGFRA	Platelet-derived growth factor receptor, alpha polypeptide	Hs.74615	52096	H23235
HSI183B03	SERPINE2	Serpin peptidase inhibitor, clade E (nexin, plasminogen activator inhibitor type 1), member 2	Hs.38449	246722	N59721
HSI183E04	SERPINE2	Serpin peptidase inhibitor, clade E (nexin, plasminogen activator inhibitor type 1), member 2	Hs.38449	246722	N59721
HSI048C05	SRPX	Sushi-repeat-containing protein, X-linked	Hs.15154	267625	BX115010
HSI062H11	CA4	Carbonic anhydrase IV	Hs.89485	359250	BX098866
HSI134D11	C10orf38	Chromosome 10 open reading frame 38	Hs.66762	171994	BX114941
HSI166H03	EST	Transcribed locus	Hs.524340	795349	AA453261
HSI133F02	EST	Transcribed locus	Hs.537059	49752	BX114460
HSI027G04	ST6GAL1	ST6 beta-galactosamide alpha-2,6-sialyltranferase 1	Hs.207459	161471	BX097294
HSI080H07	NTN4	Netrin 4	Hs.201034	811841	BX097393
HSI052B02	NDP	Norrie disease (pseudoglioma)	Hs.522615	289576	BX109470
HSI076C06	ARHGAP12	Rho GTPase activating protein 12	Hs.499264	758056	BX108249
HSI176B02	EST	Transcribed locus	Hs.579151	1737181	BX096620
HSI097G09	ZNF41	Zinc finger protein 41	Hs.496074	35543	BX106891
HSI168E04	SFMBT2	Scm-like with four mbt domains 2	Hs.407983	1187878	BX116934
HSI112B10	ATP8A1	ATPase, aminophospholipid transporter (APLT), Class I, type 8A, member 1	Hs.435052	23877	BX089396
HSI022A08	GBP3	Guanylate binding protein 3	Hs.534284	137458	BX108799
HSI078E12	ABI1	Abl-interactor 1	Hs.508148	786177	BX094377
HSI002C01	HECA	Headcase homolog (Drosophila)	Hs.197644	22579	BX090965
HSI029A11	ITPR1	Inositol 1,4,5-triphosphate receptor, type 1	Hs.567295	43783	BX090259
HSI036B10	ITGAV	Integrin, alpha V (vitronectin receptor, alpha polypeptide, antigen CD51)	Hs.436873	187999	BX089463
HSI067D04	GRINL1A	Glutamate receptor, ionotropic, N-methyl D-aspartate-like 1A	Hs.437256	487968	BX092469
HSI078D10	CCPG1	Cell cycle progression 1	Hs.285051	788308	BX103410
HSI052E11	MORC3	MORC family CW-type zinc finger 3	Hs.421150	289143	BX100458
HSI081C11	NCOA2	Nuclear receptor coactivator 2	Hs.446678	810036	BX113045
HSI058D12	IQGAP2	IQ motif containing GTPase activating protein 2	Hs.291030	321386	BX110936
HSI108C01	INSM2	Insulinoma-associated 2	Hs.62813	381932	BX089149
HSI082C05	MAN1A1	Mannosidase, alpha, class 1A, member 1	Hs.102788	823688	BX102630
HSI057D09	ITGB1	Integrin, beta 1 (fibronectin receptor, beta polypeptide, antigen CD29 includes MDF2, MSK12)	Hs.429052	309944	BX095689
HSI126B12	FNDC3B	Fibronectin type III domain containing 3B	Hs.159430	141232	BX094041
HSI020E11	ZA20D2	Zinc finger, A20 domain containing 2	Hs.406096	137405	BX104930
HSI182E04	DPYSL2	Dihydropyrimidinase-like 2	Hs.173381	841620	AA487460
HSI051H09	UBL3	Ubiquitin-like 3	Hs.145575	287703	BX109420
HSI117E04	EST	Transcribed locus	Hs.268653	122913	BX091274
HSI022B04	TMEM30A	Transmembrane protein 30A	Hs.108530	136708	BX114630
HSI071F02	CENTB2	Centaurin, beta 2	Hs.478746	730859	AA416865
HSI088G06	NFE2L3	Nuclear factor (erythroid-derived 2)-like 3	Hs.404741	1706883	CR741027
HSI091B07	SLC35A5	Solute carrier family 35, member A5	Hs.237480	1839589	BX092640
HSI075B03	EPS15	Epidermal growth factor receptor pathway substrate 15	Hs.83722	753976	BX105794
HSI166B03	MAN1A2	Mannosidase, alpha, class 1A, member 2	Hs.435938	786109	BX102058
HSI132B02	PDLIM5	PDZ and LIM domain 5	Hs.480311	44445	BX104784
HSI116D03	EST	Transcribed locus		121070
HSI133G04	DKFZP564J0863	DKFZP564J0863 protein	Hs.356719	50647	BX112516
HSI108F04	KLHL11	Kelch-like 11 (Drosophila)	Hs.13268	397637	BX092160
HSI001A10	RNF11	Ring finger protein 11	Hs.309641	22054	BX110632
HSI001A09	PRKAR1A	Protein kinase, cAMP-dependent, regulatory, type I, alpha (tissue specific extinguisher 1)	Hs.280342	22599	BX102666
HSI078F12	ZNF192	Zinc finger protein 192	Hs.57679	784623	BX107865
HSI019A03	ZDHHC17	Zinc finger, DHHC-type containing 17	Hs.4014	41870	BX095622
HSI028H02	DNAJC11	DnaJ (Hsp40) homolog, subfamily C, member 11	Hs.584935	44401	BX117004
HSI038D08	FAM46A	Family with sequence similarity 46, member A	Hs.10784	200774	BX093088
HSI043C02	ACVR1	Activin A receptor, type I	Hs.470316	233119	BX103933
HSI183E12	B2M	Beta-2-microglobulin	Hs.534255	878798	AA670408
HSI115F12	DNAPTP6	DNA polymerase-transactivated protein 6	Hs.120323	121133	BX114333
HSI182E10	IGFBP3	Insulin-like growth factor binding protein 3	Hs.450230	898218	AA598601
HSI183B12	COL2A1	Collagen, type II, alpha 1 (primary osteoarthritis, spondyloepiphyseal dysplasia, congenital)	Hs.408182	563602	AA102672
HSI010H04	SPARCL1	SPARC-like 1 (mast9, hevin)	Hs.62886	27956	BX112537
HSI011B09	VSIG4	V-set and immunoglobulin domain containing 4	Hs.8904	26928	BX117487
HSI006D10	SEC31L2	SEC31-like 2 (S. cerevisiae)	Hs.18889	123037	BX107827
HSI178F05	EST	Transcribed locus		1837432
HSI009G08	FOS	V-fos FBJ murine osteosarcoma viral oncogene homolog	Hs.25647	26474	BX091171
HSI040E08	DUSP1	Dual specificity phosphatase 1	Hs.171695	210429	BX107375
HSI063E01	WBP5	WW domain binding protein 5	Hs.533287	362459	BX095420
HSI028F09	TRAK1	Trafficking protein, kinesin binding 1	Hs.535711	43186	BX100988
HSI006B01	TNRC9	Trinucleotide repeat containing 9	Hs.460789	121392	BX098323
HSI030G03	C1orf63	Chromosome 1 open reading frame 63	Hs.259412	48297	BX095625
HSI098H10	SLC25A27	Solute carrier family 25, member 27	Hs.40510	243244	BX100761
HSI001A06	RGS2	Regulator of G-protein signalling 2, 24kDa	Hs.78944	21531	BX114059
HSI023C04	PDZRN3	PDZ domain containing RING finger 3	Hs.434900	142812	BX112613
HSI077F09	EGR2	Early growth response 2 (Krox-20 homolog, Drosophila)	Hs.1395	781017	BX108422
HSI024C11	SOCS2	Suppressor of cytokine signaling 2	Hs.485572	148571	BX106270
HSI039B03	PLCG2	Phospholipase C, gamma 2 (phosphatidylinositol-specific)	Hs.413111	201467	BX090348
HSI182C05	ATF3	Activating transcription factor 3	Hs.460	51448	H21042
HSI181A12	GUCY1A3	Guanylate cyclase 1, soluble, alpha 3	Hs.24258	51011	H19242
HSI111A11	MYH10	Myosin, heavy polypeptide 10, non-muscle	Hs.16355	22062	BX105953
HSI102C10	CYYR1	Cysteine/tyrosine-rich 1	Hs.37445	501987	BX100308
HSI098E04	CYYR1	Cysteine/tyrosine-rich 1	Hs.37445	162308	CR742942
HSI183G08	RGS1	Regulator of G-protein signalling 1	Hs.75256	361323	AA017544
HSI009F07	A2M	Alpha-2-macroglobulin	Hs.212838	25715	BX114556
HSI011E06	GEM	GTP binding protein overexpressed in skeletal muscle	Hs.345139	27899	BX089578
HSI008H11	CD36	CD36 antigen (collagen type I receptor, thrombospondin receptor)	Hs.120949	127648	BX104186
HSI071B08	ADH1B	Alcohol dehydrogenase IB (class I), beta polypeptide	Hs.4	727553	CR744170
HSI181E02	MID1	Midline 1 (Opitz/BBB syndrome)	Hs.27695	897865	AA598640
HSI029F12	TRIM2	Tripartite motif-containing 2	Hs.435711	46812	BX111049
HSI116G09	RBPMS	RNA binding protein with multiple splicing	Hs.334587	121476	BX111450
HSI142G02	PIP5K2A	Phosphatidylinositol-4-phosphate 5-kinase, type II, alpha	Hs.57079	214805	BX116459
HSI149A09	IPO8	Importin 8	Hs.505136	264921	BX092121
HSI169G06	LOC389702	Hypothetical LOC389702	Hs.122239	1391461	BX089094
HSI149E12	LOC286170	Hypothetical protein LOC286170	Hs.573444	260208	BX096052
HSI150F06	EST	Transcribed locus	Hs.586314	272587	BX107346
HSI137H12	LOC401152	HCV F-transactivated protein 1	Hs.173705	197431	BX100916
HSI158A01	LRRC37A	Leucine rich repeat containing 37A	Hs.565013	344068	BX102203
HSI134G11	TGOLN2	Trans-golgi network protein 2	Hs.14894	172503	BX095311
HSI131G11	EST	Transcribed locus	Hs.538782	1612797	BX115656
HSI133G07	ATP9B	ATPase, Class II, type 9B	Hs.465475	50973	H17238
HSI148B02	DDX17	DEAD (Asp-Glu-Ala-Asp) box polypeptide 17	Hs.528305	247149	BX093380
HSI133E03	EST	Transcribed locus	Hs.517821	47508	BX100141
HSI046G09	NDRG1	N-myc downstream regulated gene 1	Hs.372914	249745	BX112067
HSI099B05	LAMP1	Lysosomal-associated membrane protein 1	Hs.494419	1703400	BX101642
HSI099B07	LAMP1	Lysosomal-associated membrane protein 1	Hs.494419	1703400	BX101642
HSI159D03	EST	Transcribed locus	Hs.22380	346915	BX093171
HSI158G06	MCF2L	MCF.2 cell line derived transforming sequence-like	Hs.170422	346682	BX111900
HSI158G07	LOC338328	High density lipoprotein-binding protein	Hs.426410	345635	BX107932
HSI121B06	XRRA1	X-ray radiation resistance associated 1	Hs.370145	27795	BX117452
HSI146B05	EST	Transcribed locus	Hs.117898	243731	BX105385
HSI156C06	EST	Transcribed locus	Hs.549528	299690	BX116522
HSI037B12	RHOA	Ras homolog gene family, member A	Hs.247077	193725	BX116719
HSI001E09	ANXA5	Annexin A5	Hs.480653	66470	BX117629
HSI034C10	MAT2B	Methionine adenosyltransferase II, beta	Hs.54642	52746	BX103723
HSI003E02	PPT1	Palmitoyl-protein thioesterase 1 (ceroid-lipofuscinosis, neuronal 1, infantile)	Hs.3873	24177	BX115398
HSI135A09	TMSB4X	Thymosin, beta 4, X-linked	Hs.522584	173784	BX098216
HSI157D11	MYO15B	Myosin XVB pseudogene	Hs.390817	309113	BX110524
HSI135A08	CADPS	Ca2+-dependent secretion activator	Hs.127013	52975	BX114108
HSI164B03	C21orf2	Chromosome 21 open reading frame 2	Hs.517331	755726	BX094326
HSI164A03	CEBPD	CCAAT/enhancer binding protein (C/EBP), delta	Hs.440829	754332	BX095334
HSI164C03	ZNF135	Zinc finger protein 78-like 1 (pT3)	Hs.85863	754529	BX090120
HSI164D03	EST	Transcribed locus	Hs.188825	755800	BX109592
HSI081F12	ZFHX1B	Zinc finger homeobox 1b	Hs.34871	824109	BX101266
HSI054F09	RCBTB2	Regulator of chromosome condensation (RCC1) and BTB (POZ) domain containing protein 2	Hs.25447	299953	BX105551
HSI006B06	ADRBK2	Adrenergic, beta, receptor kinase 2	Hs.584740	121618	BX091490
HSI023D03	GPR34	G protein-coupled receptor 34	Hs.495989	142865	BX091589
HSI021B08	PDK4	Pyruvate dehydrogenase kinase, isozyme 4	Hs.8364	138352	BX095607
HSI067E05	MRC1L1	Mannose receptor, C type 1	Hs.461247	486598	BX114787
HSI182D05	MRC1L1	Mannose receptor, C type 1	Hs.461247	48886	H16389
HSI090F05	GIMAP6	GTPase, IMAP family member 6	Hs.105468	1757608	BX098893
HSI030C06	PTPRC	Protein tyrosine phosphatase, receptor type, C	Hs.192039	46644	CR741806
HSI082A07	GGTA1	Glycoprotein, alpha-galactosyltransferase 1	Hs.97469	823690	BX101112
HSI015G11	AKR1B1	Aldo-keto reductase family 1, member B1 (aldose reductase)	Hs.521212	39672	BX118799
HSI158H06	SLC9A9	Solute carrier family 9 (sodium/hydrogen exchanger), member 9	Hs.302257	346586	BX119727
HSI096G02	MS4A6E	Membrane-spanning 4-domains, subfamily A, member 6E	Hs.126580	2356763	BX094573
HSI172G02	EST	Transcribed locus	Hs.439064	1573913	BX108139
HSI025E01	CSF2RB	Colony stimulating factor 2 receptor, beta, low-affinity (granulocyte-macrophage)	Hs.285401	152102	BX107310
HSI126G08	FLJ31033	Hypothetical protein FLJ31033	Hs.535011	139232	BX106755
HSI018H11	HERC5	Hect domain and RLD 5	Hs.26663	37942	BX109618
HSI009E03	MARCKS	Myristoylated alanine-rich protein kinase C substrate	Hs.519909	26572	BX106699
HSI036G11	C3AR1	Complement component 3a receptor 1	Hs.567242	196176	BX095575
HSI046E08	TLR7	Toll-like receptor 7	Hs.443036	257746	BX114029
HSI023D09	MNDA	Myeloid cell nuclear differentiation antigen	Hs.153837	145130	BX111714
HSI044C09	SAT	Spermidine/spermine N1-acetyltransferase	Hs.28491	241123	BX098824
HSI021D08	IFNGR1	Interferon gamma receptor 1	Hs.520414	136478	BX114443
HSI078D06	C6orf192	Chromosome 6 open reading frame 192	Hs.347144	785469	BX096198
HSI037C07	SGK	Serum/glucocorticoid regulated kinase	Hs.510078	194514	BX114864
HSI174F08	TLR4	Toll-like receptor 4	Hs.174312	1724697	BX112257
HSI154D12	CACNB4	Calcium channel, voltage-dependent, beta 4 subunit	Hs.120725	1584150	BX105660
HSI031E06	DOCK11	Dedicator of cytokinesis 11	Hs.368203	49499	BX102345
HSI028E06	VCAM1	Vascular cell adhesion molecule 1	Hs.109225	44477	BX114074
HSI075A09	FAS	Fas (TNF receptor superfamily, member 6)	Hs.244139	754597	BX113824
HSI044H12	ARHGAP15	Rho GTPase activating protein 15	Hs.171011	243539	BX094274
HSI038F09	IRF8	Interferon regulatory factor 8	Hs.137427	202380	BX118896
HSI094B04	EST	Transcribed locus	Hs.536735	2119876	BX107885
HSI066B09	GZMK	Granzyme K (granzyme 3; tryptase II)	Hs.277937	428412	BX091409
HSI159F07	FYB	FYN binding protein (FYB-120/130)	Hs.370503	358620	BX095265
HSI043A06	ZNFN1A1	Zinc finger protein, subfamily 1A, 1 (Ikaros)	Hs.435949	233031	BX101853
HSI089A06	CD2	CD2 antigen (p50), sheep red blood cell receptor	Hs.523500	1709513	BX100790
HSI069C02	ZNF403	Zinc finger protein 403	Hs.514116	704431	BX112215
HSI038E10	CD53	CD53 antigen	Hs.443057	201570	BX117664
HSI042E05	HLA-E	Major histocompatibility complex, class I, E	Hs.381008	220196	BX116808
HSI043E12	HLA-DRA	Major histocompatibility complex, class II, DR alpha	Hs.520048	233265	BX108985
HSI040E07	MS4A6A	Membrane-spanning 4-domains, subfamily A, member 6A	Hs.523702	210498	BX104965
HSI138G11	HLA-DOA	Major histocompatibility complex, class II, DO alpha	Hs.351874	200842	BX108461
HSI021F04	SLC1A3	Solute carrier family 1 (glial high affinity glutamate transporter), member 3	Hs.481918	136088	BX093926
HSI025B05	DAPK1	Death-associated protein kinase 1	Hs.380277	148084	BX089556
HSI077A08	CCL18	Chemokine (C-C motif) ligand 18 (pulmonary and activation-regulated)	Hs.143961	768497	BX116770
HSI024E06	CTSC	Cathepsin C	Hs.128065	149370	BX096068
HSI037C02	CPVL	Carboxypeptidase, vitellogenic-like	Hs.233389	195336	BX089502
HSI077D04	LCP1	Lymphocyte cytosolic protein 1 (L-plastin)	Hs.381099	770078	BX094571
HSI116A09	C6orf148	Chromosome 6 open reading frame 147	Hs.433062	121625	BX113729
HSI039B10	FGL2	Fibrinogen-like 2	Hs.520989	203732	BX095475
HSI043A09	LGMN	Legumain	Hs.18069	234908	BX099400
HSI074F07	CXCL13	Chemokine (C-X-C motif) ligand 13 (B-cell chemoattractant)	Hs.100431	753794	BX089511
HSI051F05	PAG1	Phosphoprotein associated with glycosphingolipid microdomains 1	Hs.266175	282779	BX110839
