# Supplementary material for: Molecular response to aromatase inhibitor treatment in primary breast cancer
Source: Breast Cancer Res. 2007 Jun 7;9(3):R37. doi: 10.1186/bcr1732 (PMC1929101; doi:10.1186/bcr1732)
Supplement: Additional file 5 — An excel sheet listing all genes positively and negatively correlated with ESR1 expression [file bcr1732-S5.xls]

## Sheet: ER correlates.xls
197 Genes Positively Correlating with ESR1								244 Genes Negatively Correlating with ESR1
ID	SYMBOL	DESCRIPTION	UNIGENE (189)	IMAGE ID	GENBANK	CORRELATION (RHO)		ID	SYMBOL	DESCRIPTION	UNIGENE (189)	IMAGE ID	GENBANK	CORRELATION (RHO)
HSI183A09	ESR1	Estrogen receptor 1	Hs.208124	725321	BX108369	1		HSI035D11	PADI2	Peptidyl arginine deiminase, type II	Hs.33455	180704	BX114050	-0.867083
HSI182A06	ESR1	Estrogen receptor 1	Hs.208124	725321	BX108369	0.991742		HSI025B05	DAPK1	Death-associated protein kinase 1	Hs.380277	148084	BX089556	-0.809059
HSI069E07	LIMD2	LIM domain containing 2	Hs.514402	726157	BX093202	0.952862		HSI010D11	PROM1	Prominin 1	Hs.479220	27544	BX099263	-0.783404
HSI069C07	POLR1A	Polymerase (RNA) I polypeptide A, 194kDa	Hs.531818	713626	BX101132	0.949825		HSI032G03	LMO4	LIM domain only 4	Hs.436792	50031	H17052	-0.765432
HSI069B07	EIF1AP1	Eukaryotic translation initiation factor 1A pseudogene 1	Hs.522897	704778	AA282407	0.944359		HSI066D08	MMP7	Matrix metallopeptidase 7 (matrilysin, uterine)	Hs.2256	470393	BX118049	-0.764677
HSI069D07	ARHGEF17	Rho guanine nucleotide exchange factor (GEF) 17	Hs.533719	723732	AA236696	0.935356		HSI085B06	IL2RA	Interleukin 2 receptor, alpha	Hs.231367	1517171	AA903183	-0.748355
HSI069A07	PARD3	Par-3 partitioning defective 3 homolog (C. elegans)	Hs.131489	724642	BX102010	0.898614		HSI181E02	MID1	Midline 1 (Opitz/BBB syndrome)	Hs.27695	897865	AA598640	-0.739386
HSI069F07	OTUB2	OTU domain, ubiquitin aldehyde binding 2	Hs.278815	727180	BX100551	0.893164		HSI080G07	TRIM29	Tripartite motif-containing 29	Hs.504115	809810	BX091564	-0.709538
HSI133F06	EST	Transcribed locus	Hs.159264	49567	BX092674	0.842113		HSI183F07	EGFR	Epidermal growth factor receptor (erythroblastic leukemia viral (v-erb-b) oncogene homolog, avian)	Hs.488293	669485	AA234715	-0.709319
HSI182B10	GATA3	GATA binding protein 3	Hs.524134	214068	H72875	0.837152		HSI011D09	GPRC5B	G protein-coupled receptor, family C, group 5, member B	Hs.148685	30018	BX094988	-0.706181
HSI136C08	THSD4	Thrombospondin, type I, domain containing 4	Hs.387057	186337	BX095996	0.812346		HSI004D08	CSTB	Cystatin B (stefin B)	Hs.695	113205	BX098141	-0.701264
HSI136B08	EST	Transcribed locus	Hs.163898	190247	BX096166	0.806043		HSI013B06	BBOX1	Butyrobetaine (gamma), 2-oxoglutarate dioxygenase (gamma-butyrobetaine hydroxylase) 1	Hs.144845	34218	BX095825	-0.70049
HSI177G07	EST	Transcribed locus	Hs.443277	1755598	BX107597	0.782271		HSI030A09	LIMK2	LIM domain kinase 2	Hs.474596	45795	BX112414	-0.697941
HSI063H10	SLC22A5	Solute carrier family 22 (organic cation transporter), member 5	Hs.443572	365128	BX107689	0.78032		HSI098G12	RARRES1	Retinoic acid receptor responder (tazarotene induced) 1	Hs.131269	309583	BX114865	-0.69764
HSI011C02	TSPAN13	Tetraspanin 13	Hs.364544	27811	BX098389	0.751493		HSI050G10	ZNF521	Zinc finger protein 521	Hs.116935	279689	BX115899	-0.695473
HSI183D04	AR	Androgen receptor (dihydrotestosterone receptor; testicular feminization; spinal and bulbar muscular atrophy; Kennedy disease)	Hs.496240	954356	AA524966	0.74563		HSI181D06	MFGE8	Milk fat globule-EGF factor 8 protein	Hs.3745	785744	AA449667	-0.694857
HSI177H07	PCBP3	Poly(rC) binding protein 3	Hs.474049	1754544	BX108626	0.738582		HSI057G03	PRKY	Protein kinase, Y-linked	Hs.548522	310034	CR741099	-0.685582
HSI115C11	AFF3	AF4/FMR2 family, member 3	Hs.444414	120178	T95591	0.734905		HSI154B10	EST	Transcribed locus	Hs.585750	289760	BX093723	-0.684779
HSI181C07	ESR1	Estrogen receptor 1	Hs.208124	594382	AA164586	0.732011		HSI070H11	RFPL3S	Ret finger protein-like 3 antisense	Hs.274285	728139	BX117543	-0.677063
HSI096C05	KIAA1324	KIAA1324	Hs.262811	2346678	CR748056	0.728897		HSI076B04	RASSF4	Ras association (RalGDS/AF-6) domain family 4	Hs.522895	759547	BX097623	-0.675797
HSI096D05	FOXA1	Forkhead box A1	Hs.163484	2338773	BX105480	0.710392		HSI033G03	MAPRE2	Microtubule-associated protein, RP/EB family, member 2	Hs.532824	52593	BX118479	-0.670672
HSI060D07	MAGED2	Melanoma antigen family D, 2	Hs.522665	342195	BX090499	0.707536		HSI029C06	MFGE8	Milk fat globule-EGF factor 8 protein	Hs.3745	44854	BX100784	-0.66302
HSI050B09	SLC1A7	Solute carrier family 1 (glutamate transporter), member 7	Hs.104637	276515	BX109737	0.706011		HSI087F06	LOXL4	Lysyl oxidase-like 4	Hs.306814	1644102	BX099449	-0.662788
HSI177C10	EST	Transcribed locus	Hs.554050	1751301	BX109181	0.697413		HSI058C06	ST8SIA1	ST8 alpha-N-acetyl-neuraminide alpha-2,8-sialyltransferase 1	Hs.408614	322002	BX104473	-0.662552
HSI020H05	PKIB	Protein kinase (cAMP-dependent, catalytic) inhibitor beta	Hs.486354	134059	BX091692	0.696038		HSI019F07	LOC57228	Small trans-membrane and glycosylated protein	Hs.558523	130698	BX099708	-0.660202
HSI090H06	TRUB1	TruB pseudouridine (psi) synthase homolog 1 (E. coli)	Hs.21187	1837459	BX091117	0.694037		HSI134D11	C10orf38	Chromosome 10 open reading frame 38	Hs.66762	171994	BX114941	-0.658207
HSI004B06	DHRS7	Dehydrogenase/reductase (SDR family) member 7	Hs.59719	110379	BX110473	0.687438		HSI114B06	P2RY8	Purinergic receptor P2Y, G-protein coupled, 8	Hs.111377	111758	BX110844	-0.65322
HSI033E01	SLC39A6	Solute carrier family 39 (zinc transporter), member 6	Hs.79136	166966	BX118824	0.683898		HSI076A11	C16orf61	Chromosome 16 open reading frame 61	Hs.388255	757901	BX098190	-0.652227
HSI177E10	PSMA3	Proteasome (prosome, macropain) subunit, alpha type, 3	Hs.558799	1751295	BX094763	0.683304		HSI137H05	EST	Transcribed locus	Hs.548107	198535	BX089745	-0.651481
HSI181C06	LRIG1	Leucine-rich repeats and immunoglobulin-like domains 1	Hs.518055	592594	AA159578	0.682086		HSI140D08	EFNA5	Ephrin-A5	Hs.128518	204661	BX119634	-0.651042
HSI012A04	CLSTN2	Calsyntenin 2	Hs.158529	30930	BX116606	0.67759		HSI161D04	MAML2	Mastermind-like 2 (Drosophila)	Hs.428214	730766	BX096173	-0.649836
HSI011E07	ELOVL5	ELOVL family member 5, elongation of long chain fatty acids (FEN1/Elo2, SUR4/Elo3-like, yeast)	Hs.520189	28425	BX103707	0.676883		HSI161A10	RSU1	Ras suppressor protein 1	Hs.524161	731299	BX115240	-0.648744
HSI075H09	AGR2	Anterior gradient 2 homolog (Xenopus laevis)	Hs.530009	760230	BX095683	0.675892		HSI120B12	FLJ44186	FLJ44186 protein	Hs.17572	129142	BX092461	-0.647005
HSI025A12	FLJ20366	Hypothetical protein FLJ20366	Hs.390738	149549	BX094310	0.668025		HSI053D06	SEPT6	Septin 6	Hs.496666	292943	BX119025	-0.645711
HSI043D05	ACADSB	Acyl-Coenzyme A dehydrogenase, short/branched chain	Hs.81934	234370	BX100961	0.663963		HSI125C11	IFNAR2	Interferon (alpha, beta and omega) receptor 2	Hs.512211	138234	BX110795	-0.644771
HSI051C10	C1orf21	Chromosome 1 open reading frame 21	Hs.497159	280719	BX098688	0.656482		HSI008G02	APCDD1	Adenomatosis polyposis coli down-regulated 1	Hs.293274	128956	BX112598	-0.643984
HSI165E01	EST	Transcribed locus	Hs.21380	757774	BX117997	0.653415		HSI183F02	KCNN4	Potassium intermediate/small conductance calcium-activated channel, subfamily N, member 4	Hs.10082	756708	AA443903	-0.6406
HSI041C06	LOC90355	Hypothetical gene supported by AF038182; BC009203	Hs.482976	212456	BX094618	0.652454		HSI066G12	MYO1E	Myosin IE	Hs.370392	469748	BX094161	-0.640037
HSI133H04	KIAA1324L	KIAA1324-like	Hs.208093	51198	BX102904	0.645924		HSI110A06	FLJ31951	Hypothetical protein FLJ31951	Hs.349306	2405019	BX095020	-0.636538
HSI181H05	TSG101	Tumor susceptibility gene 101	Hs.523512	3350039	BE258692	0.645144		HSI170G03	EST	Transcribed locus	Hs.390407	1535980	BX097705	-0.633179
HSI183B04	CDKN1A	Cyclin-dependent kinase inhibitor 1A (p21, Cip1)	Hs.370771	270710	N33420	0.644858		HSI016B06	GABRE	Gamma-aminobutyric acid (GABA) A receptor, epsilon	Hs.22785	38755	BX091313	-0.629328
HSI012A10	CDH10	Cadherin 10, type 2 (T2-cadherin)	Hs.92489	32431	BX116257	0.641883		HSI182C10	TIMP2	TIMP metallopeptidase inhibitor 2	Hs.104839	842846	AA486280	-0.628765
HSI180A09	EST	Transcribed locus	Hs.127566	1845473	BX095244	0.638871		HSI088E09	ITGA9	Integrin, alpha 9	Hs.113157	1692944	BX099617	-0.62735
HSI079B09	C6orf211	Chromosome 6 open reading frame 211	Hs.15929	785795	BX103314	0.638648		HSI058F05	CSRP2	Cysteine and glycine-rich protein 2	Hs.530904	323643	BX111896	-0.62554
HSI138A04	LOC145842	Hypothetical protein LOC145842	Hs.532698	199349	BX101133	0.637967		HSI126F10	EST	Transcribed locus	Hs.208081	138672	BX094343	-0.625149
HSI069H08	MRPL4	Mitochondrial ribosomal protein L4	Hs.279652	726187	BX109544	0.637703		HSI112A09	FLJ40432	Hypothetical protein FLJ40432	Hs.471234	23334	BX117451	-0.621882
HSI182A05	TFF1	Trefoil factor 1 (breast cancer, estrogen-inducible sequence expressed in)	Hs.162807	5186922	BI765761	0.632866		HSI131B10	PRELP	Proline/arginine-rich end leucine-rich repeat protein	Hs.76494	160373	CR746084	-0.619467
HSI157B11	EST	Transcribed locus	Hs.587035	305458	BX113573	0.632728		HSI067A05	FABP7	Fatty acid binding protein 7, brain	Hs.26770	469842	BX113553	-0.619451
HSI127D08	EST	Transcribed locus	Hs.7413	142890	BX097190	0.632278		HSI013F02	C20orf82	Chromosome 20 open reading frame 82	Hs.348297	34150	BX119679	-0.618653
HSI074A02	MLPH	Melanophilin	Hs.102406	753240	BX089474	0.627173		HSI071C08	THEDC1	Thioesterase domain containing 1	Hs.24309	730353	BX118351	-0.618631
HSI182A08	STC2	Stanniocalcin 2	Hs.233160	3347440	BE274022	0.624811		HSI026A03	PPP1R1A	Protein phosphatase 1, regulatory (inhibitor) subunit 1A	Hs.505662	154718	BX115754	-0.618555
HSI002C09	CXorf1	Chromosome X open reading frame 1	Hs.106688	23766	BX115389	0.619734		HSI035C11	MGC10850	Hypothetical protein MGC10850	Hs.586724	178255	BX103966	-0.615777
HSI125A11	SLC7A2	Solute carrier family 7 (cationic amino acid transporter, y+ system), member 2	Hs.448520	135500	BX106180	0.616912		HSI074B12	GJB5	Gap junction protein, beta 5 (connexin 31.1)	Hs.198249	752746	BX097620	-0.61562
HSI126A09	ANGPTL1	Angiopoietin-like 1	Hs.496222	138515	BX092904	0.616779		HSI181D03	SERPINB3	Serpin peptidase inhibitor, clade B (ovalbumin), member 3	Hs.227948	727147	AA398883	-0.615535
HSI045G05	FBP1	Fructose-1,6-bisphosphatase 1	Hs.494496	246631	BX089543	0.61642		HSI155B10	EST	Transcribed locus		295765		-0.613068
HSI039B09	PCSK6	Proprotein convertase subtilisin/kexin type 6	Hs.498494	201829	BX092294	0.615765		HSI098C11	FLJ22671	Hypothetical protein FLJ22671	Hs.193745	110668	BX101527	-0.610153
HSI152D12	EST	Transcribed locus	Hs.572688	279269	BX093558	0.609302		HSI114B04	EST	Transcribed locus	Hs.586722	111264	BX108817	-0.607673
HSI024E11	GNG12	Guanine nucleotide binding protein (G protein), gamma 12	Hs.431101	147355	BX107363	0.609187		HSI107F10	HIVEP3	Human immunodeficiency virus type I enhancer binding protein 3	Hs.403972	1287882	BX101748	-0.606662
HSI002B09	ARL3	ADP-ribosylation factor-like 3	Hs.182215	22985	BX093135	0.608453		HSI060A10	FAT	FAT tumor suppressor homolog 1 (Drosophila)	Hs.481371	341304	BX103284	-0.606252
HSI123C06	RABEP1	Rabaptin, RAB GTPase binding effector protein 1	Hs.462086	39766	BX097955	0.605914		HSI111F02	GPC3	Glypican 3	Hs.567276	66551	BX096420	-0.605528
HSI060A11	TMEM30B	Transmembrane protein 30B	Hs.146180	322511	BX118994	0.605613		HSI063F11	PTPNS1	Protein tyrosine phosphatase, non-receptor type substrate 1	Hs.128846	361912	BX093760	-0.605358
HSI098G09	AKAP11	A kinase (PRKA) anchor protein 11	Hs.105105	296132	N70003	0.605541		HSI176C05	AK7	Adenylate kinase 7	Hs.510373	1741821	BX097430	-0.605181
HSI050E09	HPCAL4	Hippocalcin like 4	Hs.524688	280270	BX099411	0.604262		HSI046G04	KYNU	Kynureninase (L-kynurenine hydrolase)	Hs.470126	252515	BX118102	-0.604567
HSI018E08	STC2	Stanniocalcin 2	Hs.233160	130057	BX090587	0.603792		HSI137C08	ANKRD38	Ankyrin repeat domain 38	Hs.283398	194289	BX113154	-0.604368
HSI072A12	EST	Transcribed locus	Hs.586184	731453	BX095327	0.602946		HSI058B03	DSCR1	Down syndrome critical region gene 1	Hs.282326	321209	BX089142	-0.604329
HSI096C06	MAPT	Microtubule-associated protein tau	Hs.101174	2340088	BX097824	0.602681		HSI136E03	LOC440135	LOC440135	Hs.375766	194600	BX114862	-0.603632
HSI153C09	TMED8	Transmembrane emp24 protein transport domain containing 8	Hs.200413	280114	BX101044	0.601611		HSI183B01	PDGFRA	Platelet-derived growth factor receptor, alpha polypeptide	Hs.74615	52096	H23235	-0.602694
HSI029A11	ITPR1	Inositol 1,4,5-triphosphate receptor, type 1	Hs.567295	43783	BX090259	0.600442		HSI028G12	PDGFRA	Platelet-derived growth factor receptor, alpha polypeptide	Hs.74615	43817	BX111508	-0.601147
HSI095H09	C6orf97	Chromosome 6 open reading frame 97	Hs.130239	1637829	BX101711	0.600394		HSI077A08	CCL18	Chemokine (C-C motif) ligand 18 (pulmonary and activation-regulated)	Hs.143961	768497	BX116770	-0.60064
HSI035F08	C17orf68	Chromosome 17 open reading frame 68	Hs.156055	178788	BX107898	0.600116		HSI159F05	IRX1	Iroquois homeobox protein 1	Hs.424156	359040	BX100124	-0.60021
HSI033A09	C20orf23	Chromosome 20 open reading frame 23	Hs.101774	52103	BX090261	0.598208		HSI020A02	KLF5	Kruppel-like factor 5 (intestinal)	Hs.508234	132711	BX099498	-0.596921
HSI063E09	MGC34796	SPR pseudogene	Hs.371864	1645270	BX106368	0.596982		HSI081A06	CMTM7	CKLF-like MARVEL transmembrane domain containing 7	Hs.440494	810002	BX099314	-0.596852
HSI163G12	HIVEP3	Human immunodeficiency virus type I enhancer binding protein 3	Hs.403972	745941	BX091660	0.596575		HSI031H06	ART3	ADP-ribosyltransferase 3	Hs.24976	48161	BX112195	-0.596469
HSI109C06	SFTPG	Surfactant associated protein G	Hs.211267	2408041	BX096430	0.594103		HSI131B11	MCART6	Mitochondrial carrier triple repeat 6	Hs.530359	161905	BX118744	-0.596319
HSI002F05	QDPR	Quinoid dihydropteridine reductase	Hs.75438	23776	BX116990	0.593032		HSI092B06	EN1	Engrailed homolog 1	Hs.271977	1892819	BX116136	-0.59559
HSI166F06	KARCA1	Kelch/ankyrin repeat containing cyclin A1 interacting protein	Hs.507290	795597	BX097392	0.592356		HSI183B03	SERPINE2	Serpin peptidase inhibitor, clade E (nexin, plasminogen activator inhibitor type 1), member 2	Hs.38449	246722	N59721	-0.59251
HSI169B02	NRXN3	Neurexin 3	Hs.368307	1255700	BX097399	0.591513		HSI060B03	CXorf6	Chromosome X open reading frame 6	Hs.20136	342054	BX116019	-0.592438
HSI048H11	EST	Transcribed locus	Hs.132016	1660320	BX119766	0.587229		HSI067E06	CPSF3	Cleavage and polyadenylation specific factor 3, 73kDa	Hs.515972	485940	BX117024	-0.592045
HSI029A05	IVD	Isovaleryl Coenzyme A dehydrogenase	Hs.513646	44186	BX119684	0.584905		HSI183E04	SERPINE2	Serpin peptidase inhibitor, clade E (nexin, plasminogen activator inhibitor type 1), member 2	Hs.38449	246722	N59721	-0.591337
HSI067C05	GPR81	G protein-coupled receptor 81	Hs.524811	486096	BX091444	0.583882		HSI008A02	EDN1	Endothelin 1	Hs.511899	125596	BX098479	-0.590912
HSI058D11	TncRNA	Trophoblast-derived noncoding RNA	Hs.433995	320468	BX095600	0.583588		HSI178F09	DENND2C	DENN/MADD domain containing 2C	Hs.127350	1839806	BX118299	-0.590121
HSI043C03	CYB5D1	Cytochrome b5 domain containing 1	Hs.27475	229640	BX104571	0.583187		HSI052B11	KLK6	Kallikrein 6 (neurosin, zyme)	Hs.79361	283418	BX103658	-0.589741
HSI096D12	TCEAL6	Transcription elongation factor A (SII)-like 6	Hs.447815	2350376	BX096480	0.583087		HSI014F03	NUP85	Nucleoporin 85kDa	Hs.362817	35215	BX097109	-0.588737
HSI051E09	MAP7	Microtubule-associated protein 7	Hs.486548	281995	BX098491	0.579246		HSI070B05	CTSW	Cathepsin W (lymphopain)	Hs.416848	724397	AA235600	-0.588259
HSI014C12	DNALI1	Dynein, axonemal, light intermediate polypeptide 1	Hs.406050	35498	BX116260	0.578915		HSI064D04	KRT6B	Keratin 6B	Hs.524438	366481	BX095511	-0.58718
HSI037A04	NAT1	N-acetyltransferase 1 (arylamine N-acetyltransferase)	Hs.155956	195525	BX112361	0.578306		HSI070B04	EIF4E2	Eukaryotic translation initiation factor 4E member 2	Hs.292026	724348	AA235490	-0.587179
HSI082F04	DCTN4	Dynactin 4 (p62)	Hs.328865	877636	BX110237	0.577805		HSI027G05	KRT17	Keratin 17	Hs.2785	155730	BX107177	-0.586328
HSI055F08	DNALI1	Dynein, axonemal, light intermediate polypeptide 1	Hs.406050	298583	CR746311	0.577292		HSI029F12	TRIM2	Tripartite motif-containing 2	Hs.435711	46812	BX111049	-0.582956
HSI182E08	PLAT	Plasminogen activator, tissue	Hs.491582	813841	AA447797	0.576235		HSI028F07	RSU1	Ras suppressor protein 1	Hs.524161	43960	BX093032	-0.582887
HSI096F06	C16orf50	Chromosome 16 open reading frame 50	Hs.513635	2357800	BX109691	0.575428		HSI165G11	SHC4	SHC (Src homology 2 domain containing) family, member 4	Hs.585204	767806	CR738960	-0.582821
HSI013H02	DLG3	Discs, large homolog 3 (neuroendocrine-dlg, Drosophila)	Hs.522680	33327	BX092384	0.574632		HSI182D07	KRT5	Keratin 5 (epidermolysis bullosa simplex, Dowling-Meara/Kobner/Weber-Cockayne types)	Hs.433845	592540	AA160507	-0.581834
HSI023B11	ABCD3	ATP-binding cassette, sub-family D (ALD), member 3	Hs.76781	143221	BX114587	0.573995		HSI136D06	SLC15A2	Solute carrier family 15 (H+/peptide transporter), member 2	Hs.518089	190269	BX113490	-0.581699
HSI093D05	RABEP1	Rabaptin, RAB GTPase binding effector protein 1	Hs.462086	2043091	CR744611	0.573464		HSI058B06	FOXF2	Forkhead box F2	Hs.484423	310138	BX108823	-0.580937
HSI121H10	FRS2	Fibroblast growth factor receptor substrate 2	Hs.334831	31362	BX111171	0.572114		HSI087H11	PPARGC1A	Peroxisome proliferative activated receptor, gamma, coactivator 1, alpha	Hs.527078	1646762	BX115564	-0.580295
HSI096B05	CLU	Clusterin	Hs.436657	2338241	BX108714	0.572031		HSI053H08	CREB3L2	CAMP responsive element binding protein 3-like 2	Hs.490273	297158	BX096377	-0.579954
HSI040H06	SNX24	Sorting nexing 24	Hs.483200	211502	BX098583	0.571779		HSI032B12	PPEF1	Protein phosphatase, EF-hand calcium binding domain 1	Hs.211589	51064	BX094332	-0.577137
HSI034E05	ASAH1	N-acylsphingosine amidohydrolase (acid ceramidase) 1	Hs.527412	173599	BX112574	0.571664		HSI096D02	FBXO32	F-box protein 32	Hs.403933	2338721	BX096918	-0.576984
HSI177H06	EST	Transcribed locus	Hs.571649	1753999	BX105544	0.571072		HSI176E05	EST	Transcribed locus	Hs.569401	1740110	BX101220	-0.574739
HSI009G10	SCUBE2	Signal peptide, CUB domain, EGF-like 2	Hs.523468	1691237	BX114287	0.570873		HSI163G01	MPHOSPH6	M-phase phosphoprotein 6	Hs.344400	745596	BX100175	-0.574578
HSI049B09	CXorf44	Chromosome X open reading frame 44	Hs.415414	271039	BX100076	0.569215		HSI183E05	PDGFRA	Platelet-derived growth factor receptor, alpha polypeptide	Hs.74615	52096	H23235	-0.574397
HSI049D09	LRBA	LPS-responsive vesicle trafficking, beach and anchor containing	Hs.480938	274530	BX114696	0.568032		HSI060G04	SERPINB8	Serpin peptidase inhibitor, clade B (ovalbumin), member 8	Hs.368077	341978	BX113096	-0.573789
HSI023G09	GLCE	Glucuronyl C5-epimerase	Hs.183006	145368	BX102359	0.563999		HSI025F02	KRT23	Keratin 23 (histone deacetylase inducible)	Hs.9029	150109	BX115677	-0.573744
HSI123H02	MCART1	Similar to mitochondrial carrier triple repeat 1	Hs.118394	40063	BX109268	0.563467		HSI001H04	GBP4	Guanylate binding protein 4	Hs.409925	22443	T74222	-0.57281
HSI155E02	PCSK6	Proprotein convertase subtilisin/kexin type 6	Hs.498494	295941	BX103867	0.563198		HSI004D10	EXT1	Exostoses (multiple) 1	Hs.492618	111642	BX094035	-0.572595
HSI096B08	KIAA1219	KIAA1219 protein	Hs.436705	2337639	BX114436	0.562975		HSI117C09	EST	Transcribed locus	Hs.560937	123913	BX100864	-0.571737
HSI086H02	LRRC46	Leucine rich repeat containing 46	Hs.130767	1621422	BX097265	0.561902		HSI182C07	ERBB2	V-erb-b2 erythroblastic leukemia viral oncogene homolog 2, neuro/glioblastoma derived oncogene homolog (avian)	Hs.446352	783729	BX113765	-0.57163
HSI102G09	EST	Transcribed locus	Hs.174746	2176395	BX112707	0.561675		HSI159A12	E2F2	E2F transcription factor 2	Hs.194333	346464	BX097125	-0.571247
HSI089F11	NOSTRIN	Nitric oxide synthase trafficker	Hs.189780	1736045	BX092715	0.560013		HSI045G12	CXCL12	Chemokine (C-X-C motif) ligand 12 (stromal cell-derived factor 1)	Hs.522891	245959	BX113123	-0.570957
HSI155G01	EST	Transcribed locus	Hs.570973	299040	BX091388	0.55972		HSI025F12	DNMT3A	DNA (cytosine-5-)-methyltransferase 3 alpha	Hs.515840	151668	BX114640	-0.570193
HSI071G10	MRPS30	Mitochondrial ribosomal protein S30	Hs.124165	730337	BX115772	0.558135		HSI140G08	PSD3	Pleckstrin and Sec7 domain containing 3	Hs.434255	206882	BX089387	-0.569937
HSI098A11	FLJ20054	Hypothetical protein FLJ20054	Hs.567751	147855	BX091956	0.557556		HSI148A07	HBBP1	Hemoglobin, beta pseudogene 1	Hs.20205	245624	BX109789	-0.568392
HSI071F10	DECR2	2,4-dienoyl CoA reductase 2, peroxisomal	Hs.513233	730942	BX096361	0.555891		HSI160B02	IL15	Interleukin 15	Hs.168132	1584260	BX116580	-0.567582
HSI182C11	FLT1	Fms-related tyrosine kinase 1 (vascular endothelial growth factor/vascular permeability factor receptor)	Hs.507621	381931	AA058828	0.554462		HSI036D04	DUSP22	Dual specificity phosphatase 22	Hs.29106	182999	BX107497	-0.567149
HSI048E11	PCBD1	Pterin-4 alpha-carbinolamine dehydratase/dimerization cofactor of hepatocyte nuclear factor 1 alpha (TCF1)	Hs.3192	266830	BX097596	0.554419		HSI054H12	PLEKHG1	Pleckstrin homology domain containing, family G (with RhoGef domain) member 1	Hs.189781	298021	BX114805	-0.566828
HSI050H06	KIAA0141	KIAA0141	Hs.210532	277734	BX112136	0.55373		HSI037C07	SGK	Serum/glucocorticoid regulated kinase	Hs.510078	194514	BX114864	-0.565159
HSI016E11	ARSG	Arylsulfatase G	Hs.437249	38792	BX107360	0.55311		HSI026A12	TTC7A	Tetratricopeptide repeat domain 7A	Hs.370603	153650	BX098120	-0.565087
HSI050F09	PDZD6	PDZ domain containing 6	Hs.391481	279229	BX106427	0.553027		HSI010E07	MICAL3	Microtubule associated monoxygenase, calponin and LIM domain containing 3	Hs.528024	28249	BX107583	-0.565059
HSI157B01	FLJ39370	Hypothetical protein FLJ39370	Hs.23439	306172	BX090360	0.552026		HSI126H06	ANKRD17	Ankyrin repeat domain 17	Hs.518804	137653	BX115271	-0.562286
HSI080H11	SEMA3F	Sema domain, immunoglobulin domain (Ig), short basic domain, secreted, (semaphorin) 3F	Hs.32981	809526	BX092687	0.551302		HSI074A06	FNDC1	Fibronectin type III domain containing 1	Hs.520525	754126	BX099512	-0.562033
HSI054H05	IRX5	Iroquois homeobox protein 5	Hs.435730	299078	BX118068	0.551016		HSI070E01	KLK7	Kallikrein 7 (chymotryptic, stratum corneum)	Hs.151254	724685	BX103970	-0.561891
HSI123E04	UNC5C	Unc-5 homolog C (C. elegans)	Hs.584831	40641	BX109680	0.550844		HSI126E05	EST	Transcribed locus	Hs.557559	141684	BX109944	-0.561485
HSI049H08	CRIP1	Cysteine-rich protein 1 (intestinal)	Hs.70327	276798	N40545	0.548994		HSI036D05	CNDP1	Carnosine dipeptidase 1 (metallopeptidase M20 family)	Hs.400613	192879	BX094414	-0.560284
HSI152D04	EST	Transcribed locus	Hs.574341	279586	BX108347	0.548961		HSI018H06	GRB7	Growth factor receptor-bound protein 7	Hs.86859	130323	BX094412	-0.56023
HSI074D10	ZNF287	Zinc finger protein 287	Hs.99724	746254	BX095331	0.548499		HSI061E06	KLK5	Kallikrein 5	Hs.50915	344588	W73140	-0.559993
HSI023D11	TBC1D9	TBC1 domain family, member 9	Hs.480819	145386	BX110497	0.547661		HSI064G08	ELF5	E74-like factor 5 (ets domain transcription factor)	Hs.11713	377520	BX109917	-0.557535
HSI033A06	ARNT2	Aryl-hydrocarbon receptor nuclear translocator 2	Hs.459070	51430	BX095185	0.547529		HSI059B05	DUSP22	Dual specificity phosphatase 22	Hs.29106	327629	CR740569	-0.556968
HSI005F12	GPD1L	Glycerol-3-phosphate dehydrogenase 1-like	Hs.82432	120374	BX118534	0.544983		HSI149H06	EST	Transcribed locus	Hs.43334	267592	BX090003	-0.556884
HSI058G11	APIP	APAF1 interacting protein	Hs.447794	323261	BX103281	0.543965		HSI060D03	TDO2	Tryptophan 2,3-dioxygenase	Hs.183671	327488	BX113653	-0.556802
HSI062G07	PPP1R3D	Protein phosphatase 1, regulatory subunit 3D	Hs.42215	358935	BX119062	0.543696		HSI071F08	LAMP3	Lysosomal-associated membrane protein 3	Hs.518448	731269	BX116004	-0.556723
HSI049C09	CLDN16	Claudin 16	Hs.251391	274139	BX093126	0.543192		HSI078G04	MMP13	Matrix metallopeptidase 13 (collagenase 3)	Hs.2936	786029	BX110082	-0.556317
HSI002A11	ENTPD6	Ectonucleoside triphosphate diphosphohydrolase 6 (putative function)	Hs.500375	22795	BX095972	0.542802		HSI028A04	MECR	Mitochondrial trans-2-enoyl-CoA reductase	Hs.183646	153437	BX099970	-0.556192
HSI034F04	KIAA1279	KIAA1279	Hs.279580	172289	BX097671	0.541564		HSI082C07	NRP2	Neuropilin 2	Hs.471200	823811	BX105686	-0.555821
HSI114F05	KCTD6	Potassium channel tetramerisation domain containing 6	Hs.13982	112883	BX095242	0.541359		HSI150D11	CREB3L2	CAMP responsive element binding protein 3-like 2	Hs.490273	269444	BX092349	-0.554666
HSI051E11	RP11-647M7.1	Hypothetical protein FLJ10178	Hs.274267	280833	BX115162	0.540705		HSI007B04	SENP8	SUMO/sentrin specific peptidase family member 8	Hs.513002	123692	BX110934	-0.553943
HSI157F10	LOC392533	Similar to Histone H3.3	Hs.146438	309574	BX119058	0.539107		HSI099E02	SLC30A4	Solute carrier family 30 (zinc transporter), member 4	Hs.162989	815787	BX101424	-0.553768
HSI028F12	SCCPDH	Saccharopine dehydrogenase (putative)	Hs.498397	43411	BX104892	0.538836		HSI170E09	MMP20	Matrix metallopeptidase 20 (enamelysin)	Hs.302383	1525901	BX090933	-0.553669
HSI100A07	FLJ20054	Hypothetical protein FLJ20054	Hs.567751	147855	BX091956	0.537738		HSI019G05	NFIB	Nuclear factor I/B	Hs.370359	130995	BX112561	-0.552848
HSI010D12	FGFR2	Fibroblast growth factor receptor 2 (bacteria-expressed kinase, keratinocyte growth factor receptor, craniofacial dysostosis 1, Crouzon syndrome, Pfeiffer syndrome, Jackson-Weiss syndrome)	Hs.533683	26871	BX098727	0.537719		HSI152H05	LOC441300	LOC441300	Hs.568321	281448	BX089412	-0.551756
HSI029F04	RPS6KA5	Ribosomal protein S6 kinase, 90kDa, polypeptide 5	Hs.510225	46705	BX111280	0.537037		HSI070G12	SLC25A19	Solute carrier family 25 (mitochondrial deoxynucleotide carrier), member 19	Hs.514470	727331	BX111819	-0.550831
HSI041G11	GRTP1	Growth hormone regulated TBC protein 1	Hs.170904	211134	BX091298	0.534904		HSI055A07	CHST2	Carbohydrate (N-acetylglucosamine-6-O) sulfotransferase 2	Hs.8786	299928	BX109981	-0.550282
HSI080F02	PREX1	Phosphatidylinositol 3,4,5-trisphosphate-dependent RAC exchanger 1	Hs.153310	813668	BX116692	0.533313		HSI005F01	HSD17B2	Hydroxysteroid (17-beta) dehydrogenase 2	Hs.162795	121091	BX107714	-0.549956
HSI042B05	KIAA1370	KIAA1370	Hs.152385	221551	BX117194	0.532894		HSI062E06	C1QTNF1	C1q and tumor necrosis factor related protein 1	Hs.201398	347117	BX114006	-0.549894
HSI073C10	PCGF4	Polycomb group ring finger 4	Hs.380403	740457	BX091302	0.532771		HSI159H04	MCART6	Mitochondrial carrier triple repeat 6	Hs.530359	358768	BX108498	-0.549608
HSI180A10	EST	Transcribed locus	Hs.147617	1845929	BX116926	0.532635		HSI052B01	SLAMF8	SLAM family member 8	Hs.438683	288807	BX118110	-0.548797
HSI068E07	LOC143381	GDNF family receptor alpha 1	Hs.388347	27931	BX089549	0.532024		HSI149G06	LOC63929	Hypothetical protein LOC63929	Hs.558649	266458	BX093383	-0.548453
HSI072B12	CTSF	Cathepsin F	Hs.11590	739205	BX113081	0.531113		HSI067E05	MRC1L1	Mannose receptor, C type 1	Hs.461247	486598	BX114787	-0.548192
HSI073D09	LMLN	Leishmanolysin-like (metallopeptidase M8 family)	Hs.518540	744657	BX094761	0.530794		HSI125E09	ADAM12	ADAM metallopeptidase domain 12 (meltrin alpha)	Hs.386283	137162	BX098527	-0.547894
HSI108B08	PLS1	Plastin 1 (I isoform)	Hs.203637	381819	AA059061	0.5302		HSI030B07	AJAP1	Adherens junction associated protein 1	Hs.25924	46740	BX115342	-0.547467
HSI081E07	MDM1	Mdm4, transformed 3T3 cell double minute 1, p53 binding protein (mouse)	Hs.171265	812293	BX101264	0.528707		HSI152F10	TTMA	Two transmembrane A	Hs.346566	279038	BX107870	-0.547215
HSI156C04	LOC130576	Hypothetical protein LOC130576	Hs.357567	301652	BX113570	0.527382		HSI043A06	ZNFN1A1	Zinc finger protein, subfamily 1A, 1 (Ikaros)	Hs.435949	233031	BX101853	-0.546846
HSI090B08	AFF3	AF4/FMR2 family, member 3	Hs.444414	1742468	BX107035	0.52738		HSI031H03	ITGB2	Integrin, beta 2 (antigen CD18 (p95), lymphocyte function-associated antigen 1; macrophage antigen 1 (mac-1) beta subunit)	Hs.375957	50503	BX099934	-0.546812
HSI075D09	AP1M2	Adaptor-related protein complex 1, mu 2 subunit	Hs.18894	756621	BX097750	0.52725		HSI151G10	EST	Transcribed locus	Hs.463996	276602	BX097173	-0.546385
HSI095G03	RPL3L	Ribosomal protein L3-like	Hs.159191	2311641	BX108735	0.527031		HSI183F10	KLK10	Kallikrein 10	Hs.275464	810960	AA459401	-0.545561
HSI070G09	LOC51145	Erythrocyte transmembrane protein	Hs.104671	728540	BX095101	0.526673		HSI011D11	IPO7	Importin 7	Hs.523470	29699	BX094314	-0.543868
HSI042B01	USP18	Ubiquitin specific peptidase 18	Hs.38260	229295	BX096085	0.525056		HSI044H10	NP	Nucleoside phosphorylase	Hs.75514	245067	BX118679	-0.543852
HSI156D04	PAK6	P21(CDKN1A)-activated kinase 6	Hs.513645	302073	BX104137	0.524886		HSI034A05	FXYD6	FXYD domain containing ion transport regulator 6	Hs.504031	166013	BX091445	-0.542621
HSI050C09	CCDC53	Coiled-coil domain containing 53	Hs.405692	277118	BX094482	0.524585		HSI075C07	SMURF2	SMAD specific E3 ubiquitin protein ligase 2	Hs.584960	754026	BX110989	-0.541871
HSI174G01	EST	Transcribed locus	Hs.568755	1734841	BX119834	0.523182		HSI049D04	SP1	Sp1 transcription factor	Hs.524461	271416	N34776	-0.541698
HSI065B05	C3orf52	Chromosome 3 open reading frame 52	Hs.434247	417499	BX104180	0.522842		HSI056G02	SATB1	Special AT-rich sequence binding protein 1 (binds to nuclear matrix/scaffold-associating DNA's)	Hs.517717	306990	BX110124	-0.541078
HSI019C04	APBA2BP	Amyloid beta (A4) precursor protein-binding, family A, member 2 binding protein	Hs.516986	42947	BX090970	0.52282		HSI077A03	LRRC8A	Leucine rich repeat containing 8 family, member A	Hs.173484	772935	BX107778	-0.541027
HSI053G12	ZHX2	Zinc fingers and homeoboxes 2	Hs.377090	1656871	BX107027	0.522371		HSI020C11	SLC5A6	Solute carrier family 5 (sodium-dependent vitamin transporter), member 6	Hs.435735	135018	BX092867	-0.540725
HSI068G10	SERTAD3	SERTA domain containing 3	Hs.515412	724227	BX113979	0.521801		HSI120B03	C10orf30	Chromosome 10 open reading frame 30	Hs.498740	129074	BX090521	-0.540302
HSI057F04	CYB5R1	Cytochrome b5 reductase 1	Hs.334832	321288	BX098137	0.520131		HSI044F02	UBD	Ubiquitin D	Hs.44532	243741	BX107545	-0.540218
HSI151C04	EST	Transcribed locus	Hs.126740	276782	BX109358	0.52009		HSI033C12	TP53BP2	Tumor protein p53 binding protein, 2	Hs.523968	1675760	BX109588	-0.539165
HSI045E09	EST	Transcribed locus	Hs.586787	247238	BX097523	0.518829		HSI117B06	DNAPTP6	DNA polymerase-transactivated protein 6	Hs.120323	124328	BX093919	-0.538428
HSI129E06	EST	Transcribed locus		150293		0.518824		HSI120G09	LOC197135	Similar to RIKEN cDNA 4930424G05	Hs.11594	129294	BX092968	-0.538411
HSI006A06	CASP9	Caspase 9, apoptosis-related cysteine peptidase	Hs.329502	121693	BX113674	0.518212		HSI009D02	CDC20	CDC20 cell division cycle 20 homolog (S. cerevisiae)	Hs.524947	129381	BX117893	-0.538214
HSI061F08	LTA	Lymphotoxin alpha (TNF superfamily, member 1)	Hs.36	345232	BX108399	0.518148		HSI041F05	CUGBP2	CUG triplet repeat, RNA binding protein 2	Hs.309288	214740	BX090306	-0.537999
HSI066A04	STK36	Serine/threonine kinase 36 (fused homolog, Drosophila)	Hs.471404	429084	BX105068	0.517665		HSI008B07	PLEK	Pleckstrin	Hs.468840	124911	BX103588	-0.537928
HSI017B08	APBA2BP	Amyloid beta (A4) precursor protein-binding, family A, member 2 binding protein	Hs.516986	39908	R52646	0.516859		HSI021A07	COL22A1	Collagen, type XXII, alpha 1	Hs.117169	1691575	BX104734	-0.537481
HSI075A08	CHD6	Chromodomain helicase DNA binding protein 6	Hs.371979	755357	BX112863	0.514694		HSI078H02	POLR2D	Polymerase (RNA) II (DNA directed) polypeptide D	Hs.444887	784558	BX098873	-0.536843
HSI157H12	EST	Transcribed locus	Hs.54940	308917	BX111210	0.51435		HSI182F07	FBLN2	Fibulin 2	Hs.198862	789012	AA452840	-0.535808
HSI050A09	MYBPC1	Myosin binding protein C, slow type	Hs.567306	278425	BX099125	0.513242		HSI136D02	ROBO1	Roundabout, axon guidance receptor, homolog 1 (Drosophila)	Hs.13640	191787	BX105987	-0.533788
HSI154F09	MRPS30	Mitochondrial ribosomal protein S30	Hs.124165	292469	BX099320	0.511668		HSI182A01	E2F3	E2F transcription factor 3	Hs.269408	3912786	BE887804	-0.533592
HSI092D09	EPHA8	EPH receptor A8	Hs.283613	1910989	BX107079	0.509764		HSI035E06	DDX58	DEAD (Asp-Glu-Ala-Asp) box polypeptide 58	Hs.190622	1673197	BX090654	-0.533556
HSI011C04	MAST4	Microtubule associated serine/threonine kinase family member 4	Hs.133539	29120	CR741742	0.508977		HSI025E01	CSF2RB	Colony stimulating factor 2 receptor, beta, low-affinity (granulocyte-macrophage)	Hs.285401	152102	BX107310	-0.532784
HSI045F06	DNAJC12	DnaJ (Hsp40) homolog, subfamily C, member 12	Hs.260720	246991	BX091336	0.508816		HSI136A01	ACVR2A	Activin A receptor, type IIA	Hs.470174	187637	BX089382	-0.532757
HSI029G11	BTRC	Beta-transducin repeat containing	Hs.500812	45660	BX105032	0.508803		HSI022H04	VGLL1	Vestigial like 1 (Drosophila)	Hs.496843	140050	BX103049	-0.53228
HSI182H04	SEMA3B	Sema domain, immunoglobulin domain (Ig), short basic domain, secreted, (semaphorin) 3B	Hs.82222	809892	AA455145	0.508645		HSI149A01	EST	Transcribed locus	Hs.28625	258815	BX110180	-0.532069
HSI046F09	TTC14	Tetratricopeptide repeat domain 14	Hs.43213	250463	CR741655	0.508244		HSI076C04	GJB3	Gap junction protein, beta 3, 31kDa (connexin 31)	Hs.522561	756760	BX089134	-0.531187
HSI183G03	WT1	Wilms tumor 1	Hs.408453	503338	AA130187	0.508055		HSI167H11	C18orf8	Chromosome 18 open reading frame 8	Hs.529006	813537	BX102241	-0.530208
HSI038A09	FMO5	Flavin containing monooxygenase 5	Hs.303476	197525	BX114053	0.507546		HSI031E12	CTPS	CTP synthase	Hs.473087	47480	BX095044	-0.528785
HSI118D09	EST	Transcribed locus	Hs.134548	125563	BX106031	0.507052		HSI031B06	SYT11	Synaptotagmin XI	Hs.32984	49367	BX109446	-0.528056
HSI024H11	IGF1R	Insulin-like growth factor 1 receptor	Hs.20573	148379	BX093045	0.506463		HSI062B11	CA3	Carbonic anhydrase III, muscle specific	Hs.82129	345706	BX093441	-0.527572
HSI115B10	PPP2R2B	Protein phosphatase 2 (formerly 2A), regulatory subunit B (PR 52), beta isoform	Hs.193825	115341	BX103955	0.506142		HSI036D09	AFAP	Actin filament associated protein	Hs.529369	181007	BX090344	-0.526788
HSI067H03	EST	Transcribed locus	Hs.128598	1643917	BX092673	0.504886		HSI152B02	SLIT2	Slit homolog 2 (Drosophila)	Hs.29802	279114	BX099663	-0.525975
HSI059H10	LOC143381	Hypothetical protein LOC143381	Hs.388347	322210	BX106828	0.504778		HSI082B10	SSPN	Sarcospan (Kras oncogene-associated gene)	Hs.183428	814259	CR744045	-0.525569
HSI057E10	CREBBP	CREB binding protein (Rubinstein-Taybi syndrome)	Hs.459759	309981	BX109280	0.504037		HSI113H09	TCF7L2	Transcription factor 7-like 2 (T-cell specific, HMG-box)	Hs.501080	109620	BX114437	-0.524162
HSI172B12	EST	Transcribed locus	Hs.144479	1557637	BX092501	0.503891		HSI097A01	TBX21	T-box 21	Hs.272409	2389261	BX112288	-0.523023
HSI174H03	WNT3	Wingless-type MMTV integration site family, member 3	Hs.445884	1732832	BX099545	0.503863		HSI080D06	BACE2	Beta-site APP-cleaving enzyme 2	Hs.529408	809721	BX089777	-0.522657
HSI084D11	KIF3A	Kinesin family member 3A	Hs.43670	1393615	BX114214	0.503264		HSI033A01	KIFC3	Kinesin family member C3	Hs.23131	50280	BX118043	-0.522635
HSI077G01	TTC19	Tetratricopeptide repeat domain 19	Hs.462316	773432	CR739238	0.502374		HSI081G12	SLC35B1	Solute carrier family 35, member B1	Hs.154073	824524	BX090623	-0.522046
HSI175G05	CHN2	Chimerin (chimaerin) 2	Hs.584746	1736507	AI125252	0.501991		HSI183G06	S100A8	S100 calcium binding protein A8 (calgranulin A)	Hs.416073	562729	AA086471	-0.521811
HSI149C06	THBS1	Thrombospondin 1	Hs.164226	262808	BX116468	0.501754		HSI033C05	CALB2	Calbindin 2, 29kDa (calretinin)	Hs.106857	50203	BX116479	-0.521642
HSI132F01	GPR27	G protein-coupled receptor 27	Hs.553493	45077	BX114923	0.501583		HSI128E07	SOD2	Superoxide dismutase 2, mitochondrial	Hs.487046	149279	BX106788	-0.521022
HSI151B04	BLZF1	Basic leucine zipper nuclear factor 1 (JEM-1)	Hs.130746	271713	BX101414	0.501506		HSI055D01	EST	Transcribed locus	Hs.571729	300080	BX108822	-0.520934
HSI056C08	GAMT	Guanidinoacetate N-methyltransferase	Hs.81131	307133	BX112038	0.500069		HSI078E08	ERBB2	V-erb-b2 erythroblastic leukemia viral oncogene homolog 2, neuro/glioblastoma derived oncogene homolog (avian)	Hs.446352	783729	BX113765	-0.520815
								HSI158H01	EGFL3	EGF-like-domain, multiple 3	Hs.56186	346691	BX102954	-0.520565
								HSI025F08	PLOD1	Procollagen-lysine 1, 2-oxoglutarate 5-dioxygenase 1	Hs.75093	153530	CR738979	-0.519997
244 Genes Negatively Correlating with ESR1								HSI056F09	IL32	Interleukin 32	Hs.943	302394	BX107923	-0.51975
								HSI127A01	TGFBR1	Transforming growth factor, beta receptor I (activin A receptor type II-like kinase, 53kDa)	Hs.494622	140725	BX111492	-0.519556
ID	SYMBOL	DESCRIPTION	UNIGENE (189)	IMAGE ID	GENBANK	CORRELATION (RHO)		HSI162G03	EST	Transcribed locus	Hs.553911	742840	BX090409	-0.519427
HSI035D11	PADI2	Peptidyl arginine deiminase, type II	Hs.33455	180704	BX114050	-0.867083		HSI024A12	PLD1	Phospholipase D1, phosphatidylcholine-specific	Hs.478230	144705	CR736188	-0.519025
HSI025B05	DAPK1	Death-associated protein kinase 1	Hs.380277	148084	BX089556	-0.809059		HSI169F01	KIF27	Kinesin family member 27	Hs.546403	1257518	BX112745	-0.518697
HSI010D11	PROM1	Prominin 1	Hs.479220	27544	BX099263	-0.783404		HSI042D08	CSDA	Cold shock domain protein A	Hs.221889	222151	BX090484	-0.518678
HSI032G03	LMO4	LIM domain only 4	Hs.436792	50031	H17052	-0.765432		HSI049H11	MLXIP	MLX interacting protein	Hs.437153	276081	BX096762	-0.518354
HSI066D08	MMP7	Matrix metallopeptidase 7 (matrilysin, uterine)	Hs.2256	470393	BX118049	-0.764677		HSI061G07	GPSM3	G-protein signalling modulator 3 (AGS3-like, C. elegans)	Hs.520046	345437	BX089524	-0.515775
HSI085B06	IL2RA	Interleukin 2 receptor, alpha	Hs.231367	1517171	AA903183	-0.748355		HSI077F12	SIRPG	Signal-regulatory protein gamma	Hs.22974	781058	BX091558	-0.515432
HSI181E02	MID1	Midline 1 (Opitz/BBB syndrome)	Hs.27695	897865	AA598640	-0.739386		HSI082B06	FAM62B	Family with sequence similarity 62 (C2 domain containing) member B	Hs.490795	824201	BX092446	-0.514961
HSI080G07	TRIM29	Tripartite motif-containing 29	Hs.504115	809810	BX091564	-0.709538		HSI115F01	SEPT9	Septin 9	Hs.440932	120480	BX106438	-0.514725
HSI183F07	EGFR	Epidermal growth factor receptor (erythroblastic leukemia viral (v-erb-b) oncogene homolog, avian)	Hs.488293	669485	AA234715	-0.709319		HSI032E08	BID	BH3 interacting domain death agonist	Hs.474150	52055	BX090555	-0.514195
HSI011D09	GPRC5B	G protein-coupled receptor, family C, group 5, member B	Hs.148685	30018	BX094988	-0.706181		HSI115B01	DPYS	Hypothetical protein PRO2949	Hs.443161	115169	BX101892	-0.512727
HSI004D08	CSTB	Cystatin B (stefin B)	Hs.695	113205	BX098141	-0.701264		HSI076B11	CHAF1B	Chromatin assembly factor 1, subunit B (p60)	Hs.75238	756769	BX090123	-0.512644
HSI013B06	BBOX1	Butyrobetaine (gamma), 2-oxoglutarate dioxygenase (gamma-butyrobetaine hydroxylase) 1	Hs.144845	34218	BX095825	-0.70049		HSI057B09	SNRPA1	Small nuclear ribonucleoprotein polypeptide A'	Hs.528763	307959	BX102197	-0.511664
HSI030A09	LIMK2	LIM domain kinase 2	Hs.474596	45795	BX112414	-0.697941		HSI120A05	EST	Transcribed locus		127870		-0.511386
HSI098G12	RARRES1	Retinoic acid receptor responder (tazarotene induced) 1	Hs.131269	309583	BX114865	-0.69764		HSI005B11	TNFSF13B	Tumor necrosis factor (ligand) superfamily, member 13b	Hs.525157	115371	BX110396	-0.510958
HSI050G10	ZNF521	Zinc finger protein 521	Hs.116935	279689	BX115899	-0.695473		HSI106H11	LEMD1	LEM domain containing 1	Hs.181245	1570399	BX100199	-0.51094
HSI181D06	MFGE8	Milk fat globule-EGF factor 8 protein	Hs.3745	785744	AA449667	-0.694857		HSI121H05	C17orf51	Chromosome 17 open reading frame 51	Hs.514016	30749	BX106019	-0.510216
HSI057G03	PRKY	Protein kinase, Y-linked	Hs.548522	310034	CR741099	-0.685582		HSI056E02	KDELR3	KDEL (Lys-Asp-Glu-Leu) endoplasmic reticulum protein retention receptor 3	Hs.554798	307696	BX095409	-0.509951
HSI154B10	EST	Transcribed locus	Hs.585750	289760	BX093723	-0.684779		HSI094F10	DSG3	Desmoglein 3 (pemphigus vulgaris antigen)	Hs.1925	2213683	BX099718	-0.509426
HSI070H11	RFPL3S	Ret finger protein-like 3 antisense	Hs.274285	728139	BX117543	-0.677063		HSI081E03	S100A2	S100 calcium binding protein A2	Hs.516484	810813	BX119419	-0.509236
HSI076B04	RASSF4	Ras association (RalGDS/AF-6) domain family 4	Hs.522895	759547	BX097623	-0.675797		HSI048D10	CTTNBP2NL	CTTNBP2 N-terminal like	Hs.485899	268825	BX108893	-0.509034
HSI033G03	MAPRE2	Microtubule-associated protein, RP/EB family, member 2	Hs.532824	52593	BX118479	-0.670672		HSI002F11	EST	Transcribed locus	Hs.507978	23141	BX096484	-0.508056
HSI029C06	MFGE8	Milk fat globule-EGF factor 8 protein	Hs.3745	44854	BX100784	-0.66302		HSI183F11	WNT2	Wingless-type MMTV integration site family member 2	Hs.567356	302286	N78828	-0.507862
HSI087F06	LOXL4	Lysyl oxidase-like 4	Hs.306814	1644102	BX099449	-0.662788		HSI096C11	KIAA0703	KIAA0703 gene product	Hs.6168	2345565	BX096562	-0.506675
HSI058C06	ST8SIA1	ST8 alpha-N-acetyl-neuraminide alpha-2,8-sialyltransferase 1	Hs.408614	322002	BX104473	-0.662552		HSI019H01	BAZ2A	Bromodomain adjacent to zinc finger domain, 2A	Hs.314263	134843	BX091690	-0.506129
HSI019F07	LOC57228	Small trans-membrane and glycosylated protein	Hs.558523	130698	BX099708	-0.660202		HSI173C10	B3GNT5	UDP-GlcNAc:betaGal beta-1,3-N-acetylglucosaminyltransferase 5	Hs.208267	1566361	BX097817	-0.506076
HSI134D11	C10orf38	Chromosome 10 open reading frame 38	Hs.66762	171994	BX114941	-0.658207		HSI066A06	DSC2	Desmocollin 2	Hs.95612	427989	BX092320	-0.505987
HSI114B06	P2RY8	Purinergic receptor P2Y, G-protein coupled, 8	Hs.111377	111758	BX110844	-0.65322		HSI035F04	KLF13	Kruppel-like factor 13	Hs.525752	176744	BX102464	-0.505944
HSI076A11	C16orf61	Chromosome 16 open reading frame 61	Hs.388255	757901	BX098190	-0.652227		HSI131F01	LOC57228	Small trans-membrane and glycosylated protein	Hs.558523	1618991	BX119122	-0.505657
HSI137H05	EST	Transcribed locus	Hs.548107	198535	BX089745	-0.651481		HSI037A05	EST	Transcribed locus	Hs.445447	195117	BX106113	-0.505469
HSI140D08	EFNA5	Ephrin-A5	Hs.128518	204661	BX119634	-0.651042		HSI014E10	SSBP3	Single stranded DNA binding protein 3	Hs.476706	36356	BX099675	-0.505294
HSI161D04	MAML2	Mastermind-like 2 (Drosophila)	Hs.428214	730766	BX096173	-0.649836		HSI053B07	FYB	FYN binding protein (FYB-120/130)	Hs.370503	293325	BX100679	-0.505147
HSI161A10	RSU1	Ras suppressor protein 1	Hs.524161	731299	BX115240	-0.648744		HSI027E08	SMO	Smoothened homolog (Drosophila)	Hs.437846	158237	BX101123	-0.504357
HSI120B12	FLJ44186	FLJ44186 protein	Hs.17572	129142	BX092461	-0.647005		HSI090G12	EML4	Echinoderm microtubule associated protein like 4	Hs.432438	1838167	BX092311	-0.504078
HSI053D06	SEPT6	Septin 6	Hs.496666	292943	BX119025	-0.645711		HSI072A03	BRI3	Brain protein I3	Hs.567438	740656	BX090021	-0.503426
HSI125C11	IFNAR2	Interferon (alpha, beta and omega) receptor 2	Hs.512211	138234	BX110795	-0.644771		HSI047B12	XPO5	Exportin 5	Hs.203206	264555	BX099077	-0.503329
HSI008G02	APCDD1	Adenomatosis polyposis coli down-regulated 1	Hs.293274	128956	BX112598	-0.643984		HSI055B11	RRAGD	Ras-related GTP binding D	Hs.485938	300340	BX099210	-0.503089
HSI183F02	KCNN4	Potassium intermediate/small conductance calcium-activated channel, subfamily N, member 4	Hs.10082	756708	AA443903	-0.6406		HSI176B11	EST	Transcribed locus	Hs.131415	1737872	AI139884	-0.502316
HSI066G12	MYO1E	Myosin IE	Hs.370392	469748	BX094161	-0.640037		HSI096B11	PRDM1	PR domain containing 1, with ZNF domain	Hs.436023	2337259	BX099371	-0.502094
HSI110A06	FLJ31951	Hypothetical protein FLJ31951	Hs.349306	2405019	BX095020	-0.636538		HSI074E06	LRRC8C	Leucine rich repeat containing 8 family, member C	Hs.412836	754176	BX119226	-0.50154
HSI170G03	EST	Transcribed locus	Hs.390407	1535980	BX097705	-0.633179		HSI060H04	EVA1	Epithelial V-like antigen 1	Hs.116651	342271	W60968	-0.501534
HSI016B06	GABRE	Gamma-aminobutyric acid (GABA) A receptor, epsilon	Hs.22785	38755	BX091313	-0.629328		HSI091A01	ROPN1	Ropporin, rhophilin associated protein 1	Hs.567516	1837647	BX102189	-0.501028
HSI182C10	TIMP2	TIMP metallopeptidase inhibitor 2	Hs.104839	842846	AA486280	-0.628765		HSI033F08	KIAA1718	KIAA1718 protein	Hs.308710	173182	BX110196	-0.500044
HSI088E09	ITGA9	Integrin, alpha 9	Hs.113157	1692944	BX099617	-0.62735
HSI058F05	CSRP2	Cysteine and glycine-rich protein 2	Hs.530904	323643	BX111896	-0.62554
HSI126F10	EST	Transcribed locus	Hs.208081	138672	BX094343	-0.625149
HSI112A09	FLJ40432	Hypothetical protein FLJ40432	Hs.471234	23334	BX117451	-0.621882
HSI131B10	PRELP	Proline/arginine-rich end leucine-rich repeat protein	Hs.76494	160373	CR746084	-0.619467
HSI067A05	FABP7	Fatty acid binding protein 7, brain	Hs.26770	469842	BX113553	-0.619451
HSI013F02	C20orf82	Chromosome 20 open reading frame 82	Hs.348297	34150	BX119679	-0.618653
HSI071C08	THEDC1	Thioesterase domain containing 1	Hs.24309	730353	BX118351	-0.618631
HSI026A03	PPP1R1A	Protein phosphatase 1, regulatory (inhibitor) subunit 1A	Hs.505662	154718	BX115754	-0.618555
HSI035C11	MGC10850	Hypothetical protein MGC10850	Hs.586724	178255	BX103966	-0.615777
HSI074B12	GJB5	Gap junction protein, beta 5 (connexin 31.1)	Hs.198249	752746	BX097620	-0.61562
HSI181D03	SERPINB3	Serpin peptidase inhibitor, clade B (ovalbumin), member 3	Hs.227948	727147	AA398883	-0.615535
HSI155B10	EST	Transcribed locus		295765		-0.613068
HSI098C11	FLJ22671	Hypothetical protein FLJ22671	Hs.193745	110668	BX101527	-0.610153
HSI114B04	EST	Transcribed locus	Hs.586722	111264	BX108817	-0.607673
HSI107F10	HIVEP3	Human immunodeficiency virus type I enhancer binding protein 3	Hs.403972	1287882	BX101748	-0.606662
HSI060A10	FAT	FAT tumor suppressor homolog 1 (Drosophila)	Hs.481371	341304	BX103284	-0.606252
HSI111F02	GPC3	Glypican 3	Hs.567276	66551	BX096420	-0.605528
HSI063F11	PTPNS1	Protein tyrosine phosphatase, non-receptor type substrate 1	Hs.128846	361912	BX093760	-0.605358
HSI176C05	AK7	Adenylate kinase 7	Hs.510373	1741821	BX097430	-0.605181
HSI046G04	KYNU	Kynureninase (L-kynurenine hydrolase)	Hs.470126	252515	BX118102	-0.604567
HSI137C08	ANKRD38	Ankyrin repeat domain 38	Hs.283398	194289	BX113154	-0.604368
HSI058B03	DSCR1	Down syndrome critical region gene 1	Hs.282326	321209	BX089142	-0.604329
HSI136E03	LOC440135	LOC440135	Hs.375766	194600	BX114862	-0.603632
HSI183B01	PDGFRA	Platelet-derived growth factor receptor, alpha polypeptide	Hs.74615	52096	H23235	-0.602694
HSI028G12	PDGFRA	Platelet-derived growth factor receptor, alpha polypeptide	Hs.74615	43817	BX111508	-0.601147
HSI077A08	CCL18	Chemokine (C-C motif) ligand 18 (pulmonary and activation-regulated)	Hs.143961	768497	BX116770	-0.60064
HSI159F05	IRX1	Iroquois homeobox protein 1	Hs.424156	359040	BX100124	-0.60021
HSI020A02	KLF5	Kruppel-like factor 5 (intestinal)	Hs.508234	132711	BX099498	-0.596921
HSI081A06	CMTM7	CKLF-like MARVEL transmembrane domain containing 7	Hs.440494	810002	BX099314	-0.596852
HSI031H06	ART3	ADP-ribosyltransferase 3	Hs.24976	48161	BX112195	-0.596469
HSI131B11	MCART6	Mitochondrial carrier triple repeat 6	Hs.530359	161905	BX118744	-0.596319
HSI092B06	EN1	Engrailed homolog 1	Hs.271977	1892819	BX116136	-0.59559
HSI183B03	SERPINE2	Serpin peptidase inhibitor, clade E (nexin, plasminogen activator inhibitor type 1), member 2	Hs.38449	246722	N59721	-0.59251
HSI060B03	CXorf6	Chromosome X open reading frame 6	Hs.20136	342054	BX116019	-0.592438
HSI067E06	CPSF3	Cleavage and polyadenylation specific factor 3, 73kDa	Hs.515972	485940	BX117024	-0.592045
HSI183E04	SERPINE2	Serpin peptidase inhibitor, clade E (nexin, plasminogen activator inhibitor type 1), member 2	Hs.38449	246722	N59721	-0.591337
HSI008A02	EDN1	Endothelin 1	Hs.511899	125596	BX098479	-0.590912
HSI178F09	DENND2C	DENN/MADD domain containing 2C	Hs.127350	1839806	BX118299	-0.590121
HSI052B11	KLK6	Kallikrein 6 (neurosin, zyme)	Hs.79361	283418	BX103658	-0.589741
HSI014F03	NUP85	Nucleoporin 85kDa	Hs.362817	35215	BX097109	-0.588737
HSI070B05	CTSW	Cathepsin W (lymphopain)	Hs.416848	724397	AA235600	-0.588259
HSI064D04	KRT6B	Keratin 6B	Hs.524438	366481	BX095511	-0.58718
HSI070B04	EIF4E2	Eukaryotic translation initiation factor 4E member 2	Hs.292026	724348	AA235490	-0.587179
HSI027G05	KRT17	Keratin 17	Hs.2785	155730	BX107177	-0.586328
HSI029F12	TRIM2	Tripartite motif-containing 2	Hs.435711	46812	BX111049	-0.582956
HSI028F07	RSU1	Ras suppressor protein 1	Hs.524161	43960	BX093032	-0.582887
HSI165G11	SHC4	SHC (Src homology 2 domain containing) family, member 4	Hs.585204	767806	CR738960	-0.582821
HSI182D07	KRT5	Keratin 5 (epidermolysis bullosa simplex, Dowling-Meara/Kobner/Weber-Cockayne types)	Hs.433845	592540	AA160507	-0.581834
HSI136D06	SLC15A2	Solute carrier family 15 (H+/peptide transporter), member 2	Hs.518089	190269	BX113490	-0.581699
HSI058B06	FOXF2	Forkhead box F2	Hs.484423	310138	BX108823	-0.580937
HSI087H11	PPARGC1A	Peroxisome proliferative activated receptor, gamma, coactivator 1, alpha	Hs.527078	1646762	BX115564	-0.580295
HSI053H08	CREB3L2	CAMP responsive element binding protein 3-like 2	Hs.490273	297158	BX096377	-0.579954
HSI032B12	PPEF1	Protein phosphatase, EF-hand calcium binding domain 1	Hs.211589	51064	BX094332	-0.577137
HSI096D02	FBXO32	F-box protein 32	Hs.403933	2338721	BX096918	-0.576984
HSI176E05	EST	Transcribed locus	Hs.569401	1740110	BX101220	-0.574739
HSI163G01	MPHOSPH6	M-phase phosphoprotein 6	Hs.344400	745596	BX100175	-0.574578
HSI183E05	PDGFRA	Platelet-derived growth factor receptor, alpha polypeptide	Hs.74615	52096	H23235	-0.574397
HSI060G04	SERPINB8	Serpin peptidase inhibitor, clade B (ovalbumin), member 8	Hs.368077	341978	BX113096	-0.573789
HSI025F02	KRT23	Keratin 23 (histone deacetylase inducible)	Hs.9029	150109	BX115677	-0.573744
HSI001H04	GBP4	Guanylate binding protein 4	Hs.409925	22443	T74222	-0.57281
HSI004D10	EXT1	Exostoses (multiple) 1	Hs.492618	111642	BX094035	-0.572595
HSI117C09	EST	Transcribed locus	Hs.560937	123913	BX100864	-0.571737
HSI182C07	ERBB2	V-erb-b2 erythroblastic leukemia viral oncogene homolog 2, neuro/glioblastoma derived oncogene homolog (avian)	Hs.446352	783729	BX113765	-0.57163
HSI159A12	E2F2	E2F transcription factor 2	Hs.194333	346464	BX097125	-0.571247
HSI045G12	CXCL12	Chemokine (C-X-C motif) ligand 12 (stromal cell-derived factor 1)	Hs.522891	245959	BX113123	-0.570957
HSI025F12	DNMT3A	DNA (cytosine-5-)-methyltransferase 3 alpha	Hs.515840	151668	BX114640	-0.570193
HSI140G08	PSD3	Pleckstrin and Sec7 domain containing 3	Hs.434255	206882	BX089387	-0.569937
HSI148A07	HBBP1	Hemoglobin, beta pseudogene 1	Hs.20205	245624	BX109789	-0.568392
HSI160B02	IL15	Interleukin 15	Hs.168132	1584260	BX116580	-0.567582
HSI036D04	DUSP22	Dual specificity phosphatase 22	Hs.29106	182999	BX107497	-0.567149
HSI054H12	PLEKHG1	Pleckstrin homology domain containing, family G (with RhoGef domain) member 1	Hs.189781	298021	BX114805	-0.566828
HSI037C07	SGK	Serum/glucocorticoid regulated kinase	Hs.510078	194514	BX114864	-0.565159
HSI026A12	TTC7A	Tetratricopeptide repeat domain 7A	Hs.370603	153650	BX098120	-0.565087
HSI010E07	MICAL3	Microtubule associated monoxygenase, calponin and LIM domain containing 3	Hs.528024	28249	BX107583	-0.565059
HSI126H06	ANKRD17	Ankyrin repeat domain 17	Hs.518804	137653	BX115271	-0.562286
HSI074A06	FNDC1	Fibronectin type III domain containing 1	Hs.520525	754126	BX099512	-0.562033
HSI070E01	KLK7	Kallikrein 7 (chymotryptic, stratum corneum)	Hs.151254	724685	BX103970	-0.561891
HSI126E05	EST	Transcribed locus	Hs.557559	141684	BX109944	-0.561485
HSI036D05	CNDP1	Carnosine dipeptidase 1 (metallopeptidase M20 family)	Hs.400613	192879	BX094414	-0.560284
HSI018H06	GRB7	Growth factor receptor-bound protein 7	Hs.86859	130323	BX094412	-0.56023
HSI061E06	KLK5	Kallikrein 5	Hs.50915	344588	W73140	-0.559993
HSI064G08	ELF5	E74-like factor 5 (ets domain transcription factor)	Hs.11713	377520	BX109917	-0.557535
HSI059B05	DUSP22	Dual specificity phosphatase 22	Hs.29106	327629	CR740569	-0.556968
HSI149H06	EST	Transcribed locus	Hs.43334	267592	BX090003	-0.556884
HSI060D03	TDO2	Tryptophan 2,3-dioxygenase	Hs.183671	327488	BX113653	-0.556802
HSI071F08	LAMP3	Lysosomal-associated membrane protein 3	Hs.518448	731269	BX116004	-0.556723
HSI078G04	MMP13	Matrix metallopeptidase 13 (collagenase 3)	Hs.2936	786029	BX110082	-0.556317
HSI028A04	MECR	Mitochondrial trans-2-enoyl-CoA reductase	Hs.183646	153437	BX099970	-0.556192
HSI082C07	NRP2	Neuropilin 2	Hs.471200	823811	BX105686	-0.555821
HSI150D11	CREB3L2	CAMP responsive element binding protein 3-like 2	Hs.490273	269444	BX092349	-0.554666
HSI007B04	SENP8	SUMO/sentrin specific peptidase family member 8	Hs.513002	123692	BX110934	-0.553943
HSI099E02	SLC30A4	Solute carrier family 30 (zinc transporter), member 4	Hs.162989	815787	BX101424	-0.553768
HSI170E09	MMP20	Matrix metallopeptidase 20 (enamelysin)	Hs.302383	1525901	BX090933	-0.553669
HSI019G05	NFIB	Nuclear factor I/B	Hs.370359	130995	BX112561	-0.552848
HSI152H05	LOC441300	LOC441300	Hs.568321	281448	BX089412	-0.551756
HSI070G12	SLC25A19	Solute carrier family 25 (mitochondrial deoxynucleotide carrier), member 19	Hs.514470	727331	BX111819	-0.550831
HSI055A07	CHST2	Carbohydrate (N-acetylglucosamine-6-O) sulfotransferase 2	Hs.8786	299928	BX109981	-0.550282
HSI005F01	HSD17B2	Hydroxysteroid (17-beta) dehydrogenase 2	Hs.162795	121091	BX107714	-0.549956
HSI062E06	C1QTNF1	C1q and tumor necrosis factor related protein 1	Hs.201398	347117	BX114006	-0.549894
HSI159H04	MCART6	Mitochondrial carrier triple repeat 6	Hs.530359	358768	BX108498	-0.549608
HSI052B01	SLAMF8	SLAM family member 8	Hs.438683	288807	BX118110	-0.548797
HSI149G06	LOC63929	Hypothetical protein LOC63929	Hs.558649	266458	BX093383	-0.548453
HSI067E05	MRC1L1	Mannose receptor, C type 1	Hs.461247	486598	BX114787	-0.548192
HSI125E09	ADAM12	ADAM metallopeptidase domain 12 (meltrin alpha)	Hs.386283	137162	BX098527	-0.547894
HSI030B07	AJAP1	Adherens junction associated protein 1	Hs.25924	46740	BX115342	-0.547467
HSI152F10	TTMA	Two transmembrane A	Hs.346566	279038	BX107870	-0.547215
HSI043A06	ZNFN1A1	Zinc finger protein, subfamily 1A, 1 (Ikaros)	Hs.435949	233031	BX101853	-0.546846
HSI031H03	ITGB2	Integrin, beta 2 (antigen CD18 (p95), lymphocyte function-associated antigen 1; macrophage antigen 1 (mac-1) beta subunit)	Hs.375957	50503	BX099934	-0.546812
HSI151G10	EST	Transcribed locus	Hs.463996	276602	BX097173	-0.546385
HSI183F10	KLK10	Kallikrein 10	Hs.275464	810960	AA459401	-0.545561
HSI011D11	IPO7	Importin 7	Hs.523470	29699	BX094314	-0.543868
HSI044H10	NP	Nucleoside phosphorylase	Hs.75514	245067	BX118679	-0.543852
HSI034A05	FXYD6	FXYD domain containing ion transport regulator 6	Hs.504031	166013	BX091445	-0.542621
HSI075C07	SMURF2	SMAD specific E3 ubiquitin protein ligase 2	Hs.584960	754026	BX110989	-0.541871
HSI049D04	SP1	Sp1 transcription factor	Hs.524461	271416	N34776	-0.541698
HSI056G02	SATB1	Special AT-rich sequence binding protein 1 (binds to nuclear matrix/scaffold-associating DNA's)	Hs.517717	306990	BX110124	-0.541078
HSI077A03	LRRC8A	Leucine rich repeat containing 8 family, member A	Hs.173484	772935	BX107778	-0.541027
HSI020C11	SLC5A6	Solute carrier family 5 (sodium-dependent vitamin transporter), member 6	Hs.435735	135018	BX092867	-0.540725
HSI120B03	C10orf30	Chromosome 10 open reading frame 30	Hs.498740	129074	BX090521	-0.540302
HSI044F02	UBD	Ubiquitin D	Hs.44532	243741	BX107545	-0.540218
HSI033C12	TP53BP2	Tumor protein p53 binding protein, 2	Hs.523968	1675760	BX109588	-0.539165
HSI117B06	DNAPTP6	DNA polymerase-transactivated protein 6	Hs.120323	124328	BX093919	-0.538428
HSI120G09	LOC197135	Similar to RIKEN cDNA 4930424G05	Hs.11594	129294	BX092968	-0.538411
HSI009D02	CDC20	CDC20 cell division cycle 20 homolog (S. cerevisiae)	Hs.524947	129381	BX117893	-0.538214
HSI041F05	CUGBP2	CUG triplet repeat, RNA binding protein 2	Hs.309288	214740	BX090306	-0.537999
HSI008B07	PLEK	Pleckstrin	Hs.468840	124911	BX103588	-0.537928
HSI021A07	COL22A1	Collagen, type XXII, alpha 1	Hs.117169	1691575	BX104734	-0.537481
HSI078H02	POLR2D	Polymerase (RNA) II (DNA directed) polypeptide D	Hs.444887	784558	BX098873	-0.536843
HSI182F07	FBLN2	Fibulin 2	Hs.198862	789012	AA452840	-0.535808
HSI136D02	ROBO1	Roundabout, axon guidance receptor, homolog 1 (Drosophila)	Hs.13640	191787	BX105987	-0.533788
HSI182A01	E2F3	E2F transcription factor 3	Hs.269408	3912786	BE887804	-0.533592
HSI035E06	DDX58	DEAD (Asp-Glu-Ala-Asp) box polypeptide 58	Hs.190622	1673197	BX090654	-0.533556
HSI025E01	CSF2RB	Colony stimulating factor 2 receptor, beta, low-affinity (granulocyte-macrophage)	Hs.285401	152102	BX107310	-0.532784
HSI136A01	ACVR2A	Activin A receptor, type IIA	Hs.470174	187637	BX089382	-0.532757
HSI022H04	VGLL1	Vestigial like 1 (Drosophila)	Hs.496843	140050	BX103049	-0.53228
HSI149A01	EST	Transcribed locus	Hs.28625	258815	BX110180	-0.532069
HSI076C04	GJB3	Gap junction protein, beta 3, 31kDa (connexin 31)	Hs.522561	756760	BX089134	-0.531187
HSI167H11	C18orf8	Chromosome 18 open reading frame 8	Hs.529006	813537	BX102241	-0.530208
HSI031E12	CTPS	CTP synthase	Hs.473087	47480	BX095044	-0.528785
HSI031B06	SYT11	Synaptotagmin XI	Hs.32984	49367	BX109446	-0.528056
HSI062B11	CA3	Carbonic anhydrase III, muscle specific	Hs.82129	345706	BX093441	-0.527572
HSI036D09	AFAP	Actin filament associated protein	Hs.529369	181007	BX090344	-0.526788
HSI152B02	SLIT2	Slit homolog 2 (Drosophila)	Hs.29802	279114	BX099663	-0.525975
HSI082B10	SSPN	Sarcospan (Kras oncogene-associated gene)	Hs.183428	814259	CR744045	-0.525569
HSI113H09	TCF7L2	Transcription factor 7-like 2 (T-cell specific, HMG-box)	Hs.501080	109620	BX114437	-0.524162
HSI097A01	TBX21	T-box 21	Hs.272409	2389261	BX112288	-0.523023
HSI080D06	BACE2	Beta-site APP-cleaving enzyme 2	Hs.529408	809721	BX089777	-0.522657
HSI033A01	KIFC3	Kinesin family member C3	Hs.23131	50280	BX118043	-0.522635
HSI081G12	SLC35B1	Solute carrier family 35, member B1	Hs.154073	824524	BX090623	-0.522046
HSI183G06	S100A8	S100 calcium binding protein A8 (calgranulin A)	Hs.416073	562729	AA086471	-0.521811
HSI033C05	CALB2	Calbindin 2, 29kDa (calretinin)	Hs.106857	50203	BX116479	-0.521642
HSI128E07	SOD2	Superoxide dismutase 2, mitochondrial	Hs.487046	149279	BX106788	-0.521022
HSI055D01	EST	Transcribed locus	Hs.571729	300080	BX108822	-0.520934
HSI078E08	ERBB2	V-erb-b2 erythroblastic leukemia viral oncogene homolog 2, neuro/glioblastoma derived oncogene homolog (avian)	Hs.446352	783729	BX113765	-0.520815
HSI158H01	EGFL3	EGF-like-domain, multiple 3	Hs.56186	346691	BX102954	-0.520565
HSI025F08	PLOD1	Procollagen-lysine 1, 2-oxoglutarate 5-dioxygenase 1	Hs.75093	153530	CR738979	-0.519997
HSI056F09	IL32	Interleukin 32	Hs.943	302394	BX107923	-0.51975
HSI127A01	TGFBR1	Transforming growth factor, beta receptor I (activin A receptor type II-like kinase, 53kDa)	Hs.494622	140725	BX111492	-0.519556
HSI162G03	EST	Transcribed locus	Hs.553911	742840	BX090409	-0.519427
HSI024A12	PLD1	Phospholipase D1, phosphatidylcholine-specific	Hs.478230	144705	CR736188	-0.519025
HSI169F01	KIF27	Kinesin family member 27	Hs.546403	1257518	BX112745	-0.518697
HSI042D08	CSDA	Cold shock domain protein A	Hs.221889	222151	BX090484	-0.518678
HSI049H11	MLXIP	MLX interacting protein	Hs.437153	276081	BX096762	-0.518354
HSI061G07	GPSM3	G-protein signalling modulator 3 (AGS3-like, C. elegans)	Hs.520046	345437	BX089524	-0.515775
HSI077F12	SIRPG	Signal-regulatory protein gamma	Hs.22974	781058	BX091558	-0.515432
HSI082B06	FAM62B	Family with sequence similarity 62 (C2 domain containing) member B	Hs.490795	824201	BX092446	-0.514961
HSI115F01	SEPT9	Septin 9	Hs.440932	120480	BX106438	-0.514725
HSI032E08	BID	BH3 interacting domain death agonist	Hs.474150	52055	BX090555	-0.514195
HSI115B01	DPYS	Hypothetical protein PRO2949	Hs.443161	115169	BX101892	-0.512727
HSI076B11	CHAF1B	Chromatin assembly factor 1, subunit B (p60)	Hs.75238	756769	BX090123	-0.512644
HSI057B09	SNRPA1	Small nuclear ribonucleoprotein polypeptide A'	Hs.528763	307959	BX102197	-0.511664
HSI120A05	EST	Transcribed locus		127870		-0.511386
HSI005B11	TNFSF13B	Tumor necrosis factor (ligand) superfamily, member 13b	Hs.525157	115371	BX110396	-0.510958
HSI106H11	LEMD1	LEM domain containing 1	Hs.181245	1570399	BX100199	-0.51094
HSI121H05	C17orf51	Chromosome 17 open reading frame 51	Hs.514016	30749	BX106019	-0.510216
HSI056E02	KDELR3	KDEL (Lys-Asp-Glu-Leu) endoplasmic reticulum protein retention receptor 3	Hs.554798	307696	BX095409	-0.509951
HSI094F10	DSG3	Desmoglein 3 (pemphigus vulgaris antigen)	Hs.1925	2213683	BX099718	-0.509426
HSI081E03	S100A2	S100 calcium binding protein A2	Hs.516484	810813	BX119419	-0.509236
HSI048D10	CTTNBP2NL	CTTNBP2 N-terminal like	Hs.485899	268825	BX108893	-0.509034
HSI002F11	EST	Transcribed locus	Hs.507978	23141	BX096484	-0.508056
HSI183F11	WNT2	Wingless-type MMTV integration site family member 2	Hs.567356	302286	N78828	-0.507862
HSI096C11	KIAA0703	KIAA0703 gene product	Hs.6168	2345565	BX096562	-0.506675
HSI019H01	BAZ2A	Bromodomain adjacent to zinc finger domain, 2A	Hs.314263	134843	BX091690	-0.506129
HSI173C10	B3GNT5	UDP-GlcNAc:betaGal beta-1,3-N-acetylglucosaminyltransferase 5	Hs.208267	1566361	BX097817	-0.506076
HSI066A06	DSC2	Desmocollin 2	Hs.95612	427989	BX092320	-0.505987
HSI035F04	KLF13	Kruppel-like factor 13	Hs.525752	176744	BX102464	-0.505944
HSI131F01	LOC57228	Small trans-membrane and glycosylated protein	Hs.558523	1618991	BX119122	-0.505657
HSI037A05	EST	Transcribed locus	Hs.445447	195117	BX106113	-0.505469
HSI014E10	SSBP3	Single stranded DNA binding protein 3	Hs.476706	36356	BX099675	-0.505294
HSI053B07	FYB	FYN binding protein (FYB-120/130)	Hs.370503	293325	BX100679	-0.505147
HSI027E08	SMO	Smoothened homolog (Drosophila)	Hs.437846	158237	BX101123	-0.504357
HSI090G12	EML4	Echinoderm microtubule associated protein like 4	Hs.432438	1838167	BX092311	-0.504078
HSI072A03	BRI3	Brain protein I3	Hs.567438	740656	BX090021	-0.503426
HSI047B12	XPO5	Exportin 5	Hs.203206	264555	BX099077	-0.503329
HSI055B11	RRAGD	Ras-related GTP binding D	Hs.485938	300340	BX099210	-0.503089
HSI176B11	EST	Transcribed locus	Hs.131415	1737872	AI139884	-0.502316
HSI096B11	PRDM1	PR domain containing 1, with ZNF domain	Hs.436023	2337259	BX099371	-0.502094
HSI074E06	LRRC8C	Leucine rich repeat containing 8 family, member C	Hs.412836	754176	BX119226	-0.50154
HSI060H04	EVA1	Epithelial V-like antigen 1	Hs.116651	342271	W60968	-0.501534
HSI091A01	ROPN1	Ropporin, rhophilin associated protein 1	Hs.567516	1837647	BX102189	-0.501028
HSI033F08	KIAA1718	KIAA1718 protein	Hs.308710	173182	BX110196	-0.500044
